# Supplementary material for: Imputation of label-free quantitative mass spectrometry-based proteomics data using self-supervised deep learning
Source: Nat Commun. 2024 Jun 26;15:5405. doi: 10.1038/s41467-024-48711-5 (PMC11208500; doi:10.1038/s41467-024-48711-5)
Supplement: Supplementary file 4 — Supplementary Data 1 [file 41467_2024_48711_MOESM4_ESM.xlsx]

## Sheet: 1_grid_search_large
Grid search results of different hyperparameter combinations based on large data set (6070)
id	model	data_split	metric_name	metric_value	N	M	batch_size	cuda	data	epoch_trained	epochs_max	file_format	fn_rawfile_metadata	folder_data	folder_experiment	latent_dim	level	model_key	n_params	out_figures	out_folder	out_metrics	out_models	out_preds	patience	sample_idx_position	save_pred_real_na	hidden_layers	meta_cat_col	meta_date_col	n_hidden_layers	subset_w_N	data level	text
evidence_LD_100_E_100_CF	CF	test_fake_na	MSE	0.315478	661817	46443	32768	TRUE	runs/grid_search/evidence/data	17	100	csv	data/dev_datasets/df_intensities_proteinGroups_long/metadata.csv	runs/grid_search/evidence/data/	runs/grid_search/evidence/models/CF/LD_100_E_100	100	evidence	CF	4737607	runs/grid_search/evidence/models/CF/LD_100_E_100/figures	runs/grid_search/evidence/models/CF/LD_100_E_100	runs/grid_search/evidence/models/CF/LD_100_E_100	runs/grid_search/evidence/models/CF/LD_100_E_100	runs/grid_search/evidence/models/CF/LD_100_E_100/preds	1	0	TRUE	-			0	N: 661,817	evidence	LD: 100.0 HL: -
evidence_LD_50_E_100_CF	CF	test_fake_na	MSE	0.315603	661817	46443	32768	TRUE	runs/grid_search/evidence/data	22	100	csv	data/dev_datasets/df_intensities_proteinGroups_long/metadata.csv	runs/grid_search/evidence/data/	runs/grid_search/evidence/models/CF/LD_50_E_100	50	evidence	CF	2392257	runs/grid_search/evidence/models/CF/LD_50_E_100/figures	runs/grid_search/evidence/models/CF/LD_50_E_100	runs/grid_search/evidence/models/CF/LD_50_E_100	runs/grid_search/evidence/models/CF/LD_50_E_100	runs/grid_search/evidence/models/CF/LD_50_E_100/preds	1	0	TRUE	-			0	N: 661,817	evidence	LD: 50.0 HL: -
evidence_LD_75_E_100_CF	CF	valid_fake_na	MSE	0.315758	661818	46443	32768	TRUE	runs/grid_search/evidence/data	16	100	csv	data/dev_datasets/df_intensities_proteinGroups_long/metadata.csv	runs/grid_search/evidence/data/	runs/grid_search/evidence/models/CF/LD_75_E_100	75	evidence	CF	3564932	runs/grid_search/evidence/models/CF/LD_75_E_100/figures	runs/grid_search/evidence/models/CF/LD_75_E_100	runs/grid_search/evidence/models/CF/LD_75_E_100	runs/grid_search/evidence/models/CF/LD_75_E_100	runs/grid_search/evidence/models/CF/LD_75_E_100/preds	1	0	TRUE	-			0	N: 661,818	evidence	LD: 75.0 HL: -
evidence_LD_50_E_100_CF	CF	valid_fake_na	MSE	0.315833	661818	46443	32768	TRUE	runs/grid_search/evidence/data	22	100	csv	data/dev_datasets/df_intensities_proteinGroups_long/metadata.csv	runs/grid_search/evidence/data/	runs/grid_search/evidence/models/CF/LD_50_E_100	50	evidence	CF	2392257	runs/grid_search/evidence/models/CF/LD_50_E_100/figures	runs/grid_search/evidence/models/CF/LD_50_E_100	runs/grid_search/evidence/models/CF/LD_50_E_100	runs/grid_search/evidence/models/CF/LD_50_E_100	runs/grid_search/evidence/models/CF/LD_50_E_100/preds	1	0	TRUE	-			0	N: 661,818	evidence	LD: 50.0 HL: -
evidence_LD_75_E_100_CF	CF	test_fake_na	MSE	0.315858	661817	46443	32768	TRUE	runs/grid_search/evidence/data	16	100	csv	data/dev_datasets/df_intensities_proteinGroups_long/metadata.csv	runs/grid_search/evidence/data/	runs/grid_search/evidence/models/CF/LD_75_E_100	75	evidence	CF	3564932	runs/grid_search/evidence/models/CF/LD_75_E_100/figures	runs/grid_search/evidence/models/CF/LD_75_E_100	runs/grid_search/evidence/models/CF/LD_75_E_100	runs/grid_search/evidence/models/CF/LD_75_E_100	runs/grid_search/evidence/models/CF/LD_75_E_100/preds	1	0	TRUE	-			0	N: 661,817	evidence	LD: 75.0 HL: -
evidence_LD_100_E_100_CF	CF	valid_fake_na	MSE	0.316193	661818	46443	32768	TRUE	runs/grid_search/evidence/data	17	100	csv	data/dev_datasets/df_intensities_proteinGroups_long/metadata.csv	runs/grid_search/evidence/data/	runs/grid_search/evidence/models/CF/LD_100_E_100	100	evidence	CF	4737607	runs/grid_search/evidence/models/CF/LD_100_E_100/figures	runs/grid_search/evidence/models/CF/LD_100_E_100	runs/grid_search/evidence/models/CF/LD_100_E_100	runs/grid_search/evidence/models/CF/LD_100_E_100	runs/grid_search/evidence/models/CF/LD_100_E_100/preds	1	0	TRUE	-			0	N: 661,818	evidence	LD: 100.0 HL: -
peptides_LD_50_E_100_CF	CF	valid_fake_na	MSE	0.326212	616560	40620	32768	TRUE	runs/grid_search/peptides/data	22	100	csv	data/dev_datasets/df_intensities_proteinGroups_long/metadata.csv	runs/grid_search/peptides/data/	runs/grid_search/peptides/models/CF/LD_50_E_100	50	peptides	CF	2096304	runs/grid_search/peptides/models/CF/LD_50_E_100/figures	runs/grid_search/peptides/models/CF/LD_50_E_100	runs/grid_search/peptides/models/CF/LD_50_E_100	runs/grid_search/peptides/models/CF/LD_50_E_100	runs/grid_search/peptides/models/CF/LD_50_E_100/preds	1	0	TRUE	-			0	N: 616,560	peptides	LD: 50.0 HL: -
peptides_LD_75_E_100_CF	CF	valid_fake_na	MSE	0.328817	616560	40620	32768	TRUE	runs/grid_search/peptides/data	15	100	csv	data/dev_datasets/df_intensities_proteinGroups_long/metadata.csv	runs/grid_search/peptides/data/	runs/grid_search/peptides/models/CF/LD_75_E_100	75	peptides	CF	3123904	runs/grid_search/peptides/models/CF/LD_75_E_100/figures	runs/grid_search/peptides/models/CF/LD_75_E_100	runs/grid_search/peptides/models/CF/LD_75_E_100	runs/grid_search/peptides/models/CF/LD_75_E_100	runs/grid_search/peptides/models/CF/LD_75_E_100/preds	1	0	TRUE	-			0	N: 616,560	peptides	LD: 75.0 HL: -
evidence_LD_50_E_100_HL_512_DAE	DAE	test_fake_na	MSE	0.329932	661817	46443	64	TRUE	runs/grid_search/evidence/data	100	100	csv	data/dev_datasets/df_intensities_proteinGroups_long/metadata.csv	runs/grid_search/evidence/data/	runs/grid_search/evidence/models/DAE/LD_50_E_100_HL_512	50	evidence	DAE	47658397	runs/grid_search/evidence/models/DAE/LD_50_E_100_HL_512/figures	runs/grid_search/evidence/models/DAE/LD_50_E_100_HL_512	runs/grid_search/evidence/models/DAE/LD_50_E_100_HL_512	runs/grid_search/evidence/models/DAE/LD_50_E_100_HL_512	runs/grid_search/evidence/models/DAE/LD_50_E_100_HL_512/preds	25	0	TRUE	(512,)			1	N: 661,817	evidence	LD: 50.0 HL: (512,)
evidence_LD_50_E_100_HL_512_DAE	DAE	valid_fake_na	MSE	0.330208	661818	46443	64	TRUE	runs/grid_search/evidence/data	100	100	csv	data/dev_datasets/df_intensities_proteinGroups_long/metadata.csv	runs/grid_search/evidence/data/	runs/grid_search/evidence/models/DAE/LD_50_E_100_HL_512	50	evidence	DAE	47658397	runs/grid_search/evidence/models/DAE/LD_50_E_100_HL_512/figures	runs/grid_search/evidence/models/DAE/LD_50_E_100_HL_512	runs/grid_search/evidence/models/DAE/LD_50_E_100_HL_512	runs/grid_search/evidence/models/DAE/LD_50_E_100_HL_512	runs/grid_search/evidence/models/DAE/LD_50_E_100_HL_512/preds	25	0	TRUE	(512,)			1	N: 661,818	evidence	LD: 50.0 HL: (512,)
evidence_LD_100_E_100_HL_1024_DAE	DAE	test_fake_na	MSE	0.330849	661817	46443	64	TRUE	runs/grid_search/evidence/data	100	100	csv	data/dev_datasets/df_intensities_proteinGroups_long/metadata.csv	runs/grid_search/evidence/data/	runs/grid_search/evidence/models/DAE/LD_100_E_100_HL_1024	100	evidence	DAE	95372751	runs/grid_search/evidence/models/DAE/LD_100_E_100_HL_1024/figures	runs/grid_search/evidence/models/DAE/LD_100_E_100_HL_1024	runs/grid_search/evidence/models/DAE/LD_100_E_100_HL_1024	runs/grid_search/evidence/models/DAE/LD_100_E_100_HL_1024	runs/grid_search/evidence/models/DAE/LD_100_E_100_HL_1024/preds	25	0	TRUE	(1024,)			1	N: 661,817	evidence	LD: 100.0 HL: (1024,)
evidence_LD_25_E_100_HL_512_DAE	DAE	test_fake_na	MSE	0.331442	661817	46443	64	TRUE	runs/grid_search/evidence/data	100	100	csv	data/dev_datasets/df_intensities_proteinGroups_long/metadata.csv	runs/grid_search/evidence/data/	runs/grid_search/evidence/models/DAE/LD_25_E_100_HL_512	25	evidence	DAE	47632772	runs/grid_search/evidence/models/DAE/LD_25_E_100_HL_512/figures	runs/grid_search/evidence/models/DAE/LD_25_E_100_HL_512	runs/grid_search/evidence/models/DAE/LD_25_E_100_HL_512	runs/grid_search/evidence/models/DAE/LD_25_E_100_HL_512	runs/grid_search/evidence/models/DAE/LD_25_E_100_HL_512/preds	25	0	TRUE	(512,)			1	N: 661,817	evidence	LD: 25.0 HL: (512,)
peptides_LD_50_E_100_CF	CF	test_fake_na	MSE	0.331448	616561	40620	32768	TRUE	runs/grid_search/peptides/data	22	100	csv	data/dev_datasets/df_intensities_proteinGroups_long/metadata.csv	runs/grid_search/peptides/data/	runs/grid_search/peptides/models/CF/LD_50_E_100	50	peptides	CF	2096304	runs/grid_search/peptides/models/CF/LD_50_E_100/figures	runs/grid_search/peptides/models/CF/LD_50_E_100	runs/grid_search/peptides/models/CF/LD_50_E_100	runs/grid_search/peptides/models/CF/LD_50_E_100	runs/grid_search/peptides/models/CF/LD_50_E_100/preds	1	0	TRUE	-			0	N: 616,561	peptides	LD: 50.0 HL: -
evidence_LD_100_E_100_HL_1024_DAE	DAE	valid_fake_na	MSE	0.331475	661818	46443	64	TRUE	runs/grid_search/evidence/data	100	100	csv	data/dev_datasets/df_intensities_proteinGroups_long/metadata.csv	runs/grid_search/evidence/data/	runs/grid_search/evidence/models/DAE/LD_100_E_100_HL_1024	100	evidence	DAE	95372751	runs/grid_search/evidence/models/DAE/LD_100_E_100_HL_1024/figures	runs/grid_search/evidence/models/DAE/LD_100_E_100_HL_1024	runs/grid_search/evidence/models/DAE/LD_100_E_100_HL_1024	runs/grid_search/evidence/models/DAE/LD_100_E_100_HL_1024	runs/grid_search/evidence/models/DAE/LD_100_E_100_HL_1024/preds	25	0	TRUE	(1024,)			1	N: 661,818	evidence	LD: 100.0 HL: (1024,)
evidence_LD_25_E_100_HL_512_DAE	DAE	valid_fake_na	MSE	0.331584	661818	46443	64	TRUE	runs/grid_search/evidence/data	100	100	csv	data/dev_datasets/df_intensities_proteinGroups_long/metadata.csv	runs/grid_search/evidence/data/	runs/grid_search/evidence/models/DAE/LD_25_E_100_HL_512	25	evidence	DAE	47632772	runs/grid_search/evidence/models/DAE/LD_25_E_100_HL_512/figures	runs/grid_search/evidence/models/DAE/LD_25_E_100_HL_512	runs/grid_search/evidence/models/DAE/LD_25_E_100_HL_512	runs/grid_search/evidence/models/DAE/LD_25_E_100_HL_512	runs/grid_search/evidence/models/DAE/LD_25_E_100_HL_512/preds	25	0	TRUE	(512,)			1	N: 661,818	evidence	LD: 25.0 HL: (512,)
evidence_LD_25_E_100_CF	CF	valid_fake_na	MSE	0.333116	661818	46443	32768	TRUE	runs/grid_search/evidence/data	15	100	csv	data/dev_datasets/df_intensities_proteinGroups_long/metadata.csv	runs/grid_search/evidence/data/	runs/grid_search/evidence/models/CF/LD_25_E_100	25	evidence	CF	1219582	runs/grid_search/evidence/models/CF/LD_25_E_100/figures	runs/grid_search/evidence/models/CF/LD_25_E_100	runs/grid_search/evidence/models/CF/LD_25_E_100	runs/grid_search/evidence/models/CF/LD_25_E_100	runs/grid_search/evidence/models/CF/LD_25_E_100/preds	1	0	TRUE	-			0	N: 661,818	evidence	LD: 25.0 HL: -
evidence_LD_25_E_100_CF	CF	test_fake_na	MSE	0.333119	661817	46443	32768	TRUE	runs/grid_search/evidence/data	15	100	csv	data/dev_datasets/df_intensities_proteinGroups_long/metadata.csv	runs/grid_search/evidence/data/	runs/grid_search/evidence/models/CF/LD_25_E_100	25	evidence	CF	1219582	runs/grid_search/evidence/models/CF/LD_25_E_100/figures	runs/grid_search/evidence/models/CF/LD_25_E_100	runs/grid_search/evidence/models/CF/LD_25_E_100	runs/grid_search/evidence/models/CF/LD_25_E_100	runs/grid_search/evidence/models/CF/LD_25_E_100/preds	1	0	TRUE	-			0	N: 661,817	evidence	LD: 25.0 HL: -
evidence_LD_75_E_100_HL_512_DAE	DAE	test_fake_na	MSE	0.33333	661817	46443	64	TRUE	runs/grid_search/evidence/data	100	100	csv	data/dev_datasets/df_intensities_proteinGroups_long/metadata.csv	runs/grid_search/evidence/data/	runs/grid_search/evidence/models/DAE/LD_75_E_100_HL_512	75	evidence	DAE	47684022	runs/grid_search/evidence/models/DAE/LD_75_E_100_HL_512/figures	runs/grid_search/evidence/models/DAE/LD_75_E_100_HL_512	runs/grid_search/evidence/models/DAE/LD_75_E_100_HL_512	runs/grid_search/evidence/models/DAE/LD_75_E_100_HL_512	runs/grid_search/evidence/models/DAE/LD_75_E_100_HL_512/preds	25	0	TRUE	(512,)			1	N: 661,817	evidence	LD: 75.0 HL: (512,)
peptides_LD_100_E_100_CF	CF	valid_fake_na	MSE	0.33337	616560	40620	32768	TRUE	runs/grid_search/peptides/data	15	100	csv	data/dev_datasets/df_intensities_proteinGroups_long/metadata.csv	runs/grid_search/peptides/data/	runs/grid_search/peptides/models/CF/LD_100_E_100	100	peptides	CF	4151504	runs/grid_search/peptides/models/CF/LD_100_E_100/figures	runs/grid_search/peptides/models/CF/LD_100_E_100	runs/grid_search/peptides/models/CF/LD_100_E_100	runs/grid_search/peptides/models/CF/LD_100_E_100	runs/grid_search/peptides/models/CF/LD_100_E_100/preds	1	0	TRUE	-			0	N: 616,560	peptides	LD: 100.0 HL: -
peptides_LD_75_E_100_CF	CF	test_fake_na	MSE	0.33345	616561	40620	32768	TRUE	runs/grid_search/peptides/data	15	100	csv	data/dev_datasets/df_intensities_proteinGroups_long/metadata.csv	runs/grid_search/peptides/data/	runs/grid_search/peptides/models/CF/LD_75_E_100	75	peptides	CF	3123904	runs/grid_search/peptides/models/CF/LD_75_E_100/figures	runs/grid_search/peptides/models/CF/LD_75_E_100	runs/grid_search/peptides/models/CF/LD_75_E_100	runs/grid_search/peptides/models/CF/LD_75_E_100	runs/grid_search/peptides/models/CF/LD_75_E_100/preds	1	0	TRUE	-			0	N: 616,561	peptides	LD: 75.0 HL: -
evidence_LD_75_E_100_HL_512_DAE	DAE	valid_fake_na	MSE	0.333561	661818	46443	64	TRUE	runs/grid_search/evidence/data	100	100	csv	data/dev_datasets/df_intensities_proteinGroups_long/metadata.csv	runs/grid_search/evidence/data/	runs/grid_search/evidence/models/DAE/LD_75_E_100_HL_512	75	evidence	DAE	47684022	runs/grid_search/evidence/models/DAE/LD_75_E_100_HL_512/figures	runs/grid_search/evidence/models/DAE/LD_75_E_100_HL_512	runs/grid_search/evidence/models/DAE/LD_75_E_100_HL_512	runs/grid_search/evidence/models/DAE/LD_75_E_100_HL_512	runs/grid_search/evidence/models/DAE/LD_75_E_100_HL_512/preds	25	0	TRUE	(512,)			1	N: 661,818	evidence	LD: 75.0 HL: (512,)
evidence_LD_75_E_100_HL_1024_DAE	DAE	test_fake_na	MSE	0.333925	661817	46443	64	TRUE	runs/grid_search/evidence/data	100	100	csv	data/dev_datasets/df_intensities_proteinGroups_long/metadata.csv	runs/grid_search/evidence/data/	runs/grid_search/evidence/models/DAE/LD_75_E_100_HL_1024	75	evidence	DAE	95321526	runs/grid_search/evidence/models/DAE/LD_75_E_100_HL_1024/figures	runs/grid_search/evidence/models/DAE/LD_75_E_100_HL_1024	runs/grid_search/evidence/models/DAE/LD_75_E_100_HL_1024	runs/grid_search/evidence/models/DAE/LD_75_E_100_HL_1024	runs/grid_search/evidence/models/DAE/LD_75_E_100_HL_1024/preds	25	0	TRUE	(1024,)			1	N: 661,817	evidence	LD: 75.0 HL: (1024,)
evidence_LD_75_E_100_HL_1024_DAE	DAE	valid_fake_na	MSE	0.334973	661818	46443	64	TRUE	runs/grid_search/evidence/data	100	100	csv	data/dev_datasets/df_intensities_proteinGroups_long/metadata.csv	runs/grid_search/evidence/data/	runs/grid_search/evidence/models/DAE/LD_75_E_100_HL_1024	75	evidence	DAE	95321526	runs/grid_search/evidence/models/DAE/LD_75_E_100_HL_1024/figures	runs/grid_search/evidence/models/DAE/LD_75_E_100_HL_1024	runs/grid_search/evidence/models/DAE/LD_75_E_100_HL_1024	runs/grid_search/evidence/models/DAE/LD_75_E_100_HL_1024	runs/grid_search/evidence/models/DAE/LD_75_E_100_HL_1024/preds	25	0	TRUE	(1024,)			1	N: 661,818	evidence	LD: 75.0 HL: (1024,)
peptides_LD_100_E_100_HL_1024_DAE	DAE	valid_fake_na	MSE	0.335901	616560	40620	64	TRUE	runs/grid_search/peptides/data	100	100	csv	data/dev_datasets/df_intensities_proteinGroups_long/metadata.csv	runs/grid_search/peptides/data/	runs/grid_search/peptides/models/DAE/LD_100_E_100_HL_1024	100	peptides	DAE	83441424	runs/grid_search/peptides/models/DAE/LD_100_E_100_HL_1024/figures	runs/grid_search/peptides/models/DAE/LD_100_E_100_HL_1024	runs/grid_search/peptides/models/DAE/LD_100_E_100_HL_1024	runs/grid_search/peptides/models/DAE/LD_100_E_100_HL_1024	runs/grid_search/peptides/models/DAE/LD_100_E_100_HL_1024/preds	25	0	TRUE	(1024,)			1	N: 616,560	peptides	LD: 100.0 HL: (1024,)
peptides_LD_25_E_100_CF	CF	valid_fake_na	MSE	0.33629	616560	40620	32768	TRUE	runs/grid_search/peptides/data	32	100	csv	data/dev_datasets/df_intensities_proteinGroups_long/metadata.csv	runs/grid_search/peptides/data/	runs/grid_search/peptides/models/CF/LD_25_E_100	25	peptides	CF	1068704	runs/grid_search/peptides/models/CF/LD_25_E_100/figures	runs/grid_search/peptides/models/CF/LD_25_E_100	runs/grid_search/peptides/models/CF/LD_25_E_100	runs/grid_search/peptides/models/CF/LD_25_E_100	runs/grid_search/peptides/models/CF/LD_25_E_100/preds	1	0	TRUE	-			0	N: 616,560	peptides	LD: 25.0 HL: -
peptides_LD_50_E_100_HL_1024_DAE	DAE	valid_fake_na	MSE	0.336701	616560	40620	64	TRUE	runs/grid_search/peptides/data	100	100	csv	data/dev_datasets/df_intensities_proteinGroups_long/metadata.csv	runs/grid_search/peptides/data/	runs/grid_search/peptides/models/DAE/LD_50_E_100_HL_1024	50	peptides	DAE	83338974	runs/grid_search/peptides/models/DAE/LD_50_E_100_HL_1024/figures	runs/grid_search/peptides/models/DAE/LD_50_E_100_HL_1024	runs/grid_search/peptides/models/DAE/LD_50_E_100_HL_1024	runs/grid_search/peptides/models/DAE/LD_50_E_100_HL_1024	runs/grid_search/peptides/models/DAE/LD_50_E_100_HL_1024/preds	25	0	TRUE	(1024,)			1	N: 616,560	peptides	LD: 50.0 HL: (1024,)
peptides_LD_25_E_100_HL_512_DAE	DAE	valid_fake_na	MSE	0.336961	616560	40620	64	TRUE	runs/grid_search/peptides/data	100	100	csv	data/dev_datasets/df_intensities_proteinGroups_long/metadata.csv	runs/grid_search/peptides/data/	runs/grid_search/peptides/models/DAE/LD_25_E_100_HL_512	25	peptides	DAE	41664197	runs/grid_search/peptides/models/DAE/LD_25_E_100_HL_512/figures	runs/grid_search/peptides/models/DAE/LD_25_E_100_HL_512	runs/grid_search/peptides/models/DAE/LD_25_E_100_HL_512	runs/grid_search/peptides/models/DAE/LD_25_E_100_HL_512	runs/grid_search/peptides/models/DAE/LD_25_E_100_HL_512/preds	25	0	TRUE	(512,)			1	N: 616,560	peptides	LD: 25.0 HL: (512,)
peptides_LD_50_E_100_HL_512_DAE	DAE	valid_fake_na	MSE	0.337105	616560	40620	64	TRUE	runs/grid_search/peptides/data	100	100	csv	data/dev_datasets/df_intensities_proteinGroups_long/metadata.csv	runs/grid_search/peptides/data/	runs/grid_search/peptides/models/DAE/LD_50_E_100_HL_512	50	peptides	DAE	41689822	runs/grid_search/peptides/models/DAE/LD_50_E_100_HL_512/figures	runs/grid_search/peptides/models/DAE/LD_50_E_100_HL_512	runs/grid_search/peptides/models/DAE/LD_50_E_100_HL_512	runs/grid_search/peptides/models/DAE/LD_50_E_100_HL_512	runs/grid_search/peptides/models/DAE/LD_50_E_100_HL_512/preds	25	0	TRUE	(512,)			1	N: 616,560	peptides	LD: 50.0 HL: (512,)
evidence_LD_25_E_100_HL_1024_DAE	DAE	test_fake_na	MSE	0.337106	661817	46443	64	TRUE	runs/grid_search/evidence/data	100	100	csv	data/dev_datasets/df_intensities_proteinGroups_long/metadata.csv	runs/grid_search/evidence/data/	runs/grid_search/evidence/models/DAE/LD_25_E_100_HL_1024	25	evidence	DAE	95219076	runs/grid_search/evidence/models/DAE/LD_25_E_100_HL_1024/figures	runs/grid_search/evidence/models/DAE/LD_25_E_100_HL_1024	runs/grid_search/evidence/models/DAE/LD_25_E_100_HL_1024	runs/grid_search/evidence/models/DAE/LD_25_E_100_HL_1024	runs/grid_search/evidence/models/DAE/LD_25_E_100_HL_1024/preds	25	0	TRUE	(1024,)			1	N: 661,817	evidence	LD: 25.0 HL: (1024,)
evidence_LD_25_E_100_HL_1024_DAE	DAE	valid_fake_na	MSE	0.337198	661818	46443	64	TRUE	runs/grid_search/evidence/data	100	100	csv	data/dev_datasets/df_intensities_proteinGroups_long/metadata.csv	runs/grid_search/evidence/data/	runs/grid_search/evidence/models/DAE/LD_25_E_100_HL_1024	25	evidence	DAE	95219076	runs/grid_search/evidence/models/DAE/LD_25_E_100_HL_1024/figures	runs/grid_search/evidence/models/DAE/LD_25_E_100_HL_1024	runs/grid_search/evidence/models/DAE/LD_25_E_100_HL_1024	runs/grid_search/evidence/models/DAE/LD_25_E_100_HL_1024	runs/grid_search/evidence/models/DAE/LD_25_E_100_HL_1024/preds	25	0	TRUE	(1024,)			1	N: 661,818	evidence	LD: 25.0 HL: (1024,)
evidence_LD_100_E_100_HL_512_DAE	DAE	test_fake_na	MSE	0.337327	661817	46443	64	TRUE	runs/grid_search/evidence/data	100	100	csv	data/dev_datasets/df_intensities_proteinGroups_long/metadata.csv	runs/grid_search/evidence/data/	runs/grid_search/evidence/models/DAE/LD_100_E_100_HL_512	100	evidence	DAE	47709647	runs/grid_search/evidence/models/DAE/LD_100_E_100_HL_512/figures	runs/grid_search/evidence/models/DAE/LD_100_E_100_HL_512	runs/grid_search/evidence/models/DAE/LD_100_E_100_HL_512	runs/grid_search/evidence/models/DAE/LD_100_E_100_HL_512	runs/grid_search/evidence/models/DAE/LD_100_E_100_HL_512/preds	25	0	TRUE	(512,)			1	N: 661,817	evidence	LD: 100.0 HL: (512,)
evidence_LD_100_E_100_HL_512_DAE	DAE	valid_fake_na	MSE	0.337646	661818	46443	64	TRUE	runs/grid_search/evidence/data	100	100	csv	data/dev_datasets/df_intensities_proteinGroups_long/metadata.csv	runs/grid_search/evidence/data/	runs/grid_search/evidence/models/DAE/LD_100_E_100_HL_512	100	evidence	DAE	47709647	runs/grid_search/evidence/models/DAE/LD_100_E_100_HL_512/figures	runs/grid_search/evidence/models/DAE/LD_100_E_100_HL_512	runs/grid_search/evidence/models/DAE/LD_100_E_100_HL_512	runs/grid_search/evidence/models/DAE/LD_100_E_100_HL_512	runs/grid_search/evidence/models/DAE/LD_100_E_100_HL_512/preds	25	0	TRUE	(512,)			1	N: 661,818	evidence	LD: 100.0 HL: (512,)
peptides_LD_100_E_100_HL_512_DAE	DAE	valid_fake_na	MSE	0.338663	616560	40620	64	TRUE	runs/grid_search/peptides/data	100	100	csv	data/dev_datasets/df_intensities_proteinGroups_long/metadata.csv	runs/grid_search/peptides/data/	runs/grid_search/peptides/models/DAE/LD_100_E_100_HL_512	100	peptides	DAE	41741072	runs/grid_search/peptides/models/DAE/LD_100_E_100_HL_512/figures	runs/grid_search/peptides/models/DAE/LD_100_E_100_HL_512	runs/grid_search/peptides/models/DAE/LD_100_E_100_HL_512	runs/grid_search/peptides/models/DAE/LD_100_E_100_HL_512	runs/grid_search/peptides/models/DAE/LD_100_E_100_HL_512/preds	25	0	TRUE	(512,)			1	N: 616,560	peptides	LD: 100.0 HL: (512,)
peptides_LD_75_E_100_HL_1024_DAE	DAE	valid_fake_na	MSE	0.338909	616560	40620	64	TRUE	runs/grid_search/peptides/data	100	100	csv	data/dev_datasets/df_intensities_proteinGroups_long/metadata.csv	runs/grid_search/peptides/data/	runs/grid_search/peptides/models/DAE/LD_75_E_100_HL_1024	75	peptides	DAE	83390199	runs/grid_search/peptides/models/DAE/LD_75_E_100_HL_1024/figures	runs/grid_search/peptides/models/DAE/LD_75_E_100_HL_1024	runs/grid_search/peptides/models/DAE/LD_75_E_100_HL_1024	runs/grid_search/peptides/models/DAE/LD_75_E_100_HL_1024	runs/grid_search/peptides/models/DAE/LD_75_E_100_HL_1024/preds	25	0	TRUE	(1024,)			1	N: 616,560	peptides	LD: 75.0 HL: (1024,)
peptides_LD_100_E_100_CF	CF	test_fake_na	MSE	0.338951	616561	40620	32768	TRUE	runs/grid_search/peptides/data	15	100	csv	data/dev_datasets/df_intensities_proteinGroups_long/metadata.csv	runs/grid_search/peptides/data/	runs/grid_search/peptides/models/CF/LD_100_E_100	100	peptides	CF	4151504	runs/grid_search/peptides/models/CF/LD_100_E_100/figures	runs/grid_search/peptides/models/CF/LD_100_E_100	runs/grid_search/peptides/models/CF/LD_100_E_100	runs/grid_search/peptides/models/CF/LD_100_E_100	runs/grid_search/peptides/models/CF/LD_100_E_100/preds	1	0	TRUE	-			0	N: 616,561	peptides	LD: 100.0 HL: -
evidence_LD_25_E_100_HL_256_DAE	DAE	test_fake_na	MSE	0.340066	661817	46443	64	TRUE	runs/grid_search/evidence/data	100	100	csv	data/dev_datasets/df_intensities_proteinGroups_long/metadata.csv	runs/grid_search/evidence/data/	runs/grid_search/evidence/models/DAE/LD_25_E_100_HL_256	25	evidence	DAE	23839620	runs/grid_search/evidence/models/DAE/LD_25_E_100_HL_256/figures	runs/grid_search/evidence/models/DAE/LD_25_E_100_HL_256	runs/grid_search/evidence/models/DAE/LD_25_E_100_HL_256	runs/grid_search/evidence/models/DAE/LD_25_E_100_HL_256	runs/grid_search/evidence/models/DAE/LD_25_E_100_HL_256/preds	25	0	TRUE	(256,)			1	N: 661,817	evidence	LD: 25.0 HL: (256,)
peptides_LD_75_E_100_HL_512_DAE	DAE	valid_fake_na	MSE	0.340106	616560	40620	64	TRUE	runs/grid_search/peptides/data	100	100	csv	data/dev_datasets/df_intensities_proteinGroups_long/metadata.csv	runs/grid_search/peptides/data/	runs/grid_search/peptides/models/DAE/LD_75_E_100_HL_512	75	peptides	DAE	41715447	runs/grid_search/peptides/models/DAE/LD_75_E_100_HL_512/figures	runs/grid_search/peptides/models/DAE/LD_75_E_100_HL_512	runs/grid_search/peptides/models/DAE/LD_75_E_100_HL_512	runs/grid_search/peptides/models/DAE/LD_75_E_100_HL_512	runs/grid_search/peptides/models/DAE/LD_75_E_100_HL_512/preds	25	0	TRUE	(512,)			1	N: 616,560	peptides	LD: 75.0 HL: (512,)
evidence_LD_50_E_100_HL_256_DAE	DAE	test_fake_na	MSE	0.34046	661817	46443	64	TRUE	runs/grid_search/evidence/data	100	100	csv	data/dev_datasets/df_intensities_proteinGroups_long/metadata.csv	runs/grid_search/evidence/data/	runs/grid_search/evidence/models/DAE/LD_50_E_100_HL_256	50	evidence	DAE	23852445	runs/grid_search/evidence/models/DAE/LD_50_E_100_HL_256/figures	runs/grid_search/evidence/models/DAE/LD_50_E_100_HL_256	runs/grid_search/evidence/models/DAE/LD_50_E_100_HL_256	runs/grid_search/evidence/models/DAE/LD_50_E_100_HL_256	runs/grid_search/evidence/models/DAE/LD_50_E_100_HL_256/preds	25	0	TRUE	(256,)			1	N: 661,817	evidence	LD: 50.0 HL: (256,)
evidence_LD_25_E_100_HL_256_DAE	DAE	valid_fake_na	MSE	0.340489	661818	46443	64	TRUE	runs/grid_search/evidence/data	100	100	csv	data/dev_datasets/df_intensities_proteinGroups_long/metadata.csv	runs/grid_search/evidence/data/	runs/grid_search/evidence/models/DAE/LD_25_E_100_HL_256	25	evidence	DAE	23839620	runs/grid_search/evidence/models/DAE/LD_25_E_100_HL_256/figures	runs/grid_search/evidence/models/DAE/LD_25_E_100_HL_256	runs/grid_search/evidence/models/DAE/LD_25_E_100_HL_256	runs/grid_search/evidence/models/DAE/LD_25_E_100_HL_256	runs/grid_search/evidence/models/DAE/LD_25_E_100_HL_256/preds	25	0	TRUE	(256,)			1	N: 661,818	evidence	LD: 25.0 HL: (256,)
evidence_LD_50_E_100_HL_1024_DAE	DAE	test_fake_na	MSE	0.340949	661817	46443	64	TRUE	runs/grid_search/evidence/data	100	100	csv	data/dev_datasets/df_intensities_proteinGroups_long/metadata.csv	runs/grid_search/evidence/data/	runs/grid_search/evidence/models/DAE/LD_50_E_100_HL_1024	50	evidence	DAE	95270301	runs/grid_search/evidence/models/DAE/LD_50_E_100_HL_1024/figures	runs/grid_search/evidence/models/DAE/LD_50_E_100_HL_1024	runs/grid_search/evidence/models/DAE/LD_50_E_100_HL_1024	runs/grid_search/evidence/models/DAE/LD_50_E_100_HL_1024	runs/grid_search/evidence/models/DAE/LD_50_E_100_HL_1024/preds	25	0	TRUE	(1024,)			1	N: 661,817	evidence	LD: 50.0 HL: (1024,)
peptides_LD_100_E_100_HL_1024_DAE	DAE	test_fake_na	MSE	0.341021	616561	40620	64	TRUE	runs/grid_search/peptides/data	100	100	csv	data/dev_datasets/df_intensities_proteinGroups_long/metadata.csv	runs/grid_search/peptides/data/	runs/grid_search/peptides/models/DAE/LD_100_E_100_HL_1024	100	peptides	DAE	83441424	runs/grid_search/peptides/models/DAE/LD_100_E_100_HL_1024/figures	runs/grid_search/peptides/models/DAE/LD_100_E_100_HL_1024	runs/grid_search/peptides/models/DAE/LD_100_E_100_HL_1024	runs/grid_search/peptides/models/DAE/LD_100_E_100_HL_1024	runs/grid_search/peptides/models/DAE/LD_100_E_100_HL_1024/preds	25	0	TRUE	(1024,)			1	N: 616,561	peptides	LD: 100.0 HL: (1024,)
evidence_LD_50_E_100_HL_256_DAE	DAE	valid_fake_na	MSE	0.341328	661818	46443	64	TRUE	runs/grid_search/evidence/data	100	100	csv	data/dev_datasets/df_intensities_proteinGroups_long/metadata.csv	runs/grid_search/evidence/data/	runs/grid_search/evidence/models/DAE/LD_50_E_100_HL_256	50	evidence	DAE	23852445	runs/grid_search/evidence/models/DAE/LD_50_E_100_HL_256/figures	runs/grid_search/evidence/models/DAE/LD_50_E_100_HL_256	runs/grid_search/evidence/models/DAE/LD_50_E_100_HL_256	runs/grid_search/evidence/models/DAE/LD_50_E_100_HL_256	runs/grid_search/evidence/models/DAE/LD_50_E_100_HL_256/preds	25	0	TRUE	(256,)			1	N: 661,818	evidence	LD: 50.0 HL: (256,)
evidence_LD_50_E_100_HL_1024_DAE	DAE	valid_fake_na	MSE	0.341525	661818	46443	64	TRUE	runs/grid_search/evidence/data	100	100	csv	data/dev_datasets/df_intensities_proteinGroups_long/metadata.csv	runs/grid_search/evidence/data/	runs/grid_search/evidence/models/DAE/LD_50_E_100_HL_1024	50	evidence	DAE	95270301	runs/grid_search/evidence/models/DAE/LD_50_E_100_HL_1024/figures	runs/grid_search/evidence/models/DAE/LD_50_E_100_HL_1024	runs/grid_search/evidence/models/DAE/LD_50_E_100_HL_1024	runs/grid_search/evidence/models/DAE/LD_50_E_100_HL_1024	runs/grid_search/evidence/models/DAE/LD_50_E_100_HL_1024/preds	25	0	TRUE	(1024,)			1	N: 661,818	evidence	LD: 50.0 HL: (1024,)
peptides_LD_25_E_100_HL_512_DAE	DAE	test_fake_na	MSE	0.341617	616561	40620	64	TRUE	runs/grid_search/peptides/data	100	100	csv	data/dev_datasets/df_intensities_proteinGroups_long/metadata.csv	runs/grid_search/peptides/data/	runs/grid_search/peptides/models/DAE/LD_25_E_100_HL_512	25	peptides	DAE	41664197	runs/grid_search/peptides/models/DAE/LD_25_E_100_HL_512/figures	runs/grid_search/peptides/models/DAE/LD_25_E_100_HL_512	runs/grid_search/peptides/models/DAE/LD_25_E_100_HL_512	runs/grid_search/peptides/models/DAE/LD_25_E_100_HL_512	runs/grid_search/peptides/models/DAE/LD_25_E_100_HL_512/preds	25	0	TRUE	(512,)			1	N: 616,561	peptides	LD: 25.0 HL: (512,)
peptides_LD_25_E_100_CF	CF	test_fake_na	MSE	0.341772	616561	40620	32768	TRUE	runs/grid_search/peptides/data	32	100	csv	data/dev_datasets/df_intensities_proteinGroups_long/metadata.csv	runs/grid_search/peptides/data/	runs/grid_search/peptides/models/CF/LD_25_E_100	25	peptides	CF	1068704	runs/grid_search/peptides/models/CF/LD_25_E_100/figures	runs/grid_search/peptides/models/CF/LD_25_E_100	runs/grid_search/peptides/models/CF/LD_25_E_100	runs/grid_search/peptides/models/CF/LD_25_E_100	runs/grid_search/peptides/models/CF/LD_25_E_100/preds	1	0	TRUE	-			0	N: 616,561	peptides	LD: 25.0 HL: -
peptides_LD_25_E_100_HL_1024_DAE	DAE	valid_fake_na	MSE	0.3418	616560	40620	64	TRUE	runs/grid_search/peptides/data	100	100	csv	data/dev_datasets/df_intensities_proteinGroups_long/metadata.csv	runs/grid_search/peptides/data/	runs/grid_search/peptides/models/DAE/LD_25_E_100_HL_1024	25	peptides	DAE	83287749	runs/grid_search/peptides/models/DAE/LD_25_E_100_HL_1024/figures	runs/grid_search/peptides/models/DAE/LD_25_E_100_HL_1024	runs/grid_search/peptides/models/DAE/LD_25_E_100_HL_1024	runs/grid_search/peptides/models/DAE/LD_25_E_100_HL_1024	runs/grid_search/peptides/models/DAE/LD_25_E_100_HL_1024/preds	25	0	TRUE	(1024,)			1	N: 616,560	peptides	LD: 25.0 HL: (1024,)
evidence_LD_100_E_100_HL_256_DAE	DAE	test_fake_na	MSE	0.342545	661817	46443	64	TRUE	runs/grid_search/evidence/data	100	100	csv	data/dev_datasets/df_intensities_proteinGroups_long/metadata.csv	runs/grid_search/evidence/data/	runs/grid_search/evidence/models/DAE/LD_100_E_100_HL_256	100	evidence	DAE	23878095	runs/grid_search/evidence/models/DAE/LD_100_E_100_HL_256/figures	runs/grid_search/evidence/models/DAE/LD_100_E_100_HL_256	runs/grid_search/evidence/models/DAE/LD_100_E_100_HL_256	runs/grid_search/evidence/models/DAE/LD_100_E_100_HL_256	runs/grid_search/evidence/models/DAE/LD_100_E_100_HL_256/preds	25	0	TRUE	(256,)			1	N: 661,817	evidence	LD: 100.0 HL: (256,)
peptides_LD_50_E_100_HL_1024_DAE	DAE	test_fake_na	MSE	0.342755	616561	40620	64	TRUE	runs/grid_search/peptides/data	100	100	csv	data/dev_datasets/df_intensities_proteinGroups_long/metadata.csv	runs/grid_search/peptides/data/	runs/grid_search/peptides/models/DAE/LD_50_E_100_HL_1024	50	peptides	DAE	83338974	runs/grid_search/peptides/models/DAE/LD_50_E_100_HL_1024/figures	runs/grid_search/peptides/models/DAE/LD_50_E_100_HL_1024	runs/grid_search/peptides/models/DAE/LD_50_E_100_HL_1024	runs/grid_search/peptides/models/DAE/LD_50_E_100_HL_1024	runs/grid_search/peptides/models/DAE/LD_50_E_100_HL_1024/preds	25	0	TRUE	(1024,)			1	N: 616,561	peptides	LD: 50.0 HL: (1024,)
peptides_LD_50_E_100_HL_512_DAE	DAE	test_fake_na	MSE	0.342793	616561	40620	64	TRUE	runs/grid_search/peptides/data	100	100	csv	data/dev_datasets/df_intensities_proteinGroups_long/metadata.csv	runs/grid_search/peptides/data/	runs/grid_search/peptides/models/DAE/LD_50_E_100_HL_512	50	peptides	DAE	41689822	runs/grid_search/peptides/models/DAE/LD_50_E_100_HL_512/figures	runs/grid_search/peptides/models/DAE/LD_50_E_100_HL_512	runs/grid_search/peptides/models/DAE/LD_50_E_100_HL_512	runs/grid_search/peptides/models/DAE/LD_50_E_100_HL_512	runs/grid_search/peptides/models/DAE/LD_50_E_100_HL_512/preds	25	0	TRUE	(512,)			1	N: 616,561	peptides	LD: 50.0 HL: (512,)
evidence_LD_100_E_100_HL_256_DAE	DAE	valid_fake_na	MSE	0.343307	661818	46443	64	TRUE	runs/grid_search/evidence/data	100	100	csv	data/dev_datasets/df_intensities_proteinGroups_long/metadata.csv	runs/grid_search/evidence/data/	runs/grid_search/evidence/models/DAE/LD_100_E_100_HL_256	100	evidence	DAE	23878095	runs/grid_search/evidence/models/DAE/LD_100_E_100_HL_256/figures	runs/grid_search/evidence/models/DAE/LD_100_E_100_HL_256	runs/grid_search/evidence/models/DAE/LD_100_E_100_HL_256	runs/grid_search/evidence/models/DAE/LD_100_E_100_HL_256	runs/grid_search/evidence/models/DAE/LD_100_E_100_HL_256/preds	25	0	TRUE	(256,)			1	N: 661,818	evidence	LD: 100.0 HL: (256,)
peptides_LD_75_E_100_HL_1024_DAE	DAE	test_fake_na	MSE	0.343571	616561	40620	64	TRUE	runs/grid_search/peptides/data	100	100	csv	data/dev_datasets/df_intensities_proteinGroups_long/metadata.csv	runs/grid_search/peptides/data/	runs/grid_search/peptides/models/DAE/LD_75_E_100_HL_1024	75	peptides	DAE	83390199	runs/grid_search/peptides/models/DAE/LD_75_E_100_HL_1024/figures	runs/grid_search/peptides/models/DAE/LD_75_E_100_HL_1024	runs/grid_search/peptides/models/DAE/LD_75_E_100_HL_1024	runs/grid_search/peptides/models/DAE/LD_75_E_100_HL_1024	runs/grid_search/peptides/models/DAE/LD_75_E_100_HL_1024/preds	25	0	TRUE	(1024,)			1	N: 616,561	peptides	LD: 75.0 HL: (1024,)
peptides_LD_100_E_100_HL_512_DAE	DAE	test_fake_na	MSE	0.343673	616561	40620	64	TRUE	runs/grid_search/peptides/data	100	100	csv	data/dev_datasets/df_intensities_proteinGroups_long/metadata.csv	runs/grid_search/peptides/data/	runs/grid_search/peptides/models/DAE/LD_100_E_100_HL_512	100	peptides	DAE	41741072	runs/grid_search/peptides/models/DAE/LD_100_E_100_HL_512/figures	runs/grid_search/peptides/models/DAE/LD_100_E_100_HL_512	runs/grid_search/peptides/models/DAE/LD_100_E_100_HL_512	runs/grid_search/peptides/models/DAE/LD_100_E_100_HL_512	runs/grid_search/peptides/models/DAE/LD_100_E_100_HL_512/preds	25	0	TRUE	(512,)			1	N: 616,561	peptides	LD: 100.0 HL: (512,)
peptides_LD_25_E_100_HL_256_DAE	DAE	valid_fake_na	MSE	0.34475	616560	40620	64	TRUE	runs/grid_search/peptides/data	100	100	csv	data/dev_datasets/df_intensities_proteinGroups_long/metadata.csv	runs/grid_search/peptides/data/	runs/grid_search/peptides/models/DAE/LD_25_E_100_HL_256	25	peptides	DAE	20852421	runs/grid_search/peptides/models/DAE/LD_25_E_100_HL_256/figures	runs/grid_search/peptides/models/DAE/LD_25_E_100_HL_256	runs/grid_search/peptides/models/DAE/LD_25_E_100_HL_256	runs/grid_search/peptides/models/DAE/LD_25_E_100_HL_256	runs/grid_search/peptides/models/DAE/LD_25_E_100_HL_256/preds	25	0	TRUE	(256,)			1	N: 616,560	peptides	LD: 25.0 HL: (256,)
evidence_LD_75_E_100_HL_256_DAE	DAE	test_fake_na	MSE	0.34506	661817	46443	64	TRUE	runs/grid_search/evidence/data	100	100	csv	data/dev_datasets/df_intensities_proteinGroups_long/metadata.csv	runs/grid_search/evidence/data/	runs/grid_search/evidence/models/DAE/LD_75_E_100_HL_256	75	evidence	DAE	23865270	runs/grid_search/evidence/models/DAE/LD_75_E_100_HL_256/figures	runs/grid_search/evidence/models/DAE/LD_75_E_100_HL_256	runs/grid_search/evidence/models/DAE/LD_75_E_100_HL_256	runs/grid_search/evidence/models/DAE/LD_75_E_100_HL_256	runs/grid_search/evidence/models/DAE/LD_75_E_100_HL_256/preds	25	0	TRUE	(256,)			1	N: 661,817	evidence	LD: 75.0 HL: (256,)
peptides_LD_75_E_100_HL_512_DAE	DAE	test_fake_na	MSE	0.345719	616561	40620	64	TRUE	runs/grid_search/peptides/data	100	100	csv	data/dev_datasets/df_intensities_proteinGroups_long/metadata.csv	runs/grid_search/peptides/data/	runs/grid_search/peptides/models/DAE/LD_75_E_100_HL_512	75	peptides	DAE	41715447	runs/grid_search/peptides/models/DAE/LD_75_E_100_HL_512/figures	runs/grid_search/peptides/models/DAE/LD_75_E_100_HL_512	runs/grid_search/peptides/models/DAE/LD_75_E_100_HL_512	runs/grid_search/peptides/models/DAE/LD_75_E_100_HL_512	runs/grid_search/peptides/models/DAE/LD_75_E_100_HL_512/preds	25	0	TRUE	(512,)			1	N: 616,561	peptides	LD: 75.0 HL: (512,)
evidence_LD_75_E_100_HL_256_DAE	DAE	valid_fake_na	MSE	0.345976	661818	46443	64	TRUE	runs/grid_search/evidence/data	100	100	csv	data/dev_datasets/df_intensities_proteinGroups_long/metadata.csv	runs/grid_search/evidence/data/	runs/grid_search/evidence/models/DAE/LD_75_E_100_HL_256	75	evidence	DAE	23865270	runs/grid_search/evidence/models/DAE/LD_75_E_100_HL_256/figures	runs/grid_search/evidence/models/DAE/LD_75_E_100_HL_256	runs/grid_search/evidence/models/DAE/LD_75_E_100_HL_256	runs/grid_search/evidence/models/DAE/LD_75_E_100_HL_256	runs/grid_search/evidence/models/DAE/LD_75_E_100_HL_256/preds	25	0	TRUE	(256,)			1	N: 661,818	evidence	LD: 75.0 HL: (256,)
peptides_LD_50_E_100_HL_256_DAE	DAE	valid_fake_na	MSE	0.3467	616560	40620	64	TRUE	runs/grid_search/peptides/data	100	100	csv	data/dev_datasets/df_intensities_proteinGroups_long/metadata.csv	runs/grid_search/peptides/data/	runs/grid_search/peptides/models/DAE/LD_50_E_100_HL_256	50	peptides	DAE	20865246	runs/grid_search/peptides/models/DAE/LD_50_E_100_HL_256/figures	runs/grid_search/peptides/models/DAE/LD_50_E_100_HL_256	runs/grid_search/peptides/models/DAE/LD_50_E_100_HL_256	runs/grid_search/peptides/models/DAE/LD_50_E_100_HL_256	runs/grid_search/peptides/models/DAE/LD_50_E_100_HL_256/preds	25	0	TRUE	(256,)			1	N: 616,560	peptides	LD: 50.0 HL: (256,)
evidence_LD_75_E_100_HL_1024_VAE	VAE	valid_fake_na	MSE	0.347155	661818	46443	64	TRUE	runs/grid_search/evidence/data	100	100	csv	data/dev_datasets/df_intensities_proteinGroups_long/metadata.csv	runs/grid_search/evidence/data/	runs/grid_search/evidence/models/VAE/LD_75_E_100_HL_1024	75	evidence	VAE	143002476	runs/grid_search/evidence/models/VAE/LD_75_E_100_HL_1024/figures	runs/grid_search/evidence/models/VAE/LD_75_E_100_HL_1024	runs/grid_search/evidence/models/VAE/LD_75_E_100_HL_1024	runs/grid_search/evidence/models/VAE/LD_75_E_100_HL_1024	runs/grid_search/evidence/models/VAE/LD_75_E_100_HL_1024/preds	50	0	TRUE	(1024,)			1	N: 661,818	evidence	LD: 75.0 HL: (1024,)
peptides_LD_25_E_100_HL_1024_DAE	DAE	test_fake_na	MSE	0.347201	616561	40620	64	TRUE	runs/grid_search/peptides/data	100	100	csv	data/dev_datasets/df_intensities_proteinGroups_long/metadata.csv	runs/grid_search/peptides/data/	runs/grid_search/peptides/models/DAE/LD_25_E_100_HL_1024	25	peptides	DAE	83287749	runs/grid_search/peptides/models/DAE/LD_25_E_100_HL_1024/figures	runs/grid_search/peptides/models/DAE/LD_25_E_100_HL_1024	runs/grid_search/peptides/models/DAE/LD_25_E_100_HL_1024	runs/grid_search/peptides/models/DAE/LD_25_E_100_HL_1024	runs/grid_search/peptides/models/DAE/LD_25_E_100_HL_1024/preds	25	0	TRUE	(1024,)			1	N: 616,561	peptides	LD: 25.0 HL: (1024,)
evidence_LD_75_E_100_HL_1024_VAE	VAE	test_fake_na	MSE	0.34741	661817	46443	64	TRUE	runs/grid_search/evidence/data	100	100	csv	data/dev_datasets/df_intensities_proteinGroups_long/metadata.csv	runs/grid_search/evidence/data/	runs/grid_search/evidence/models/VAE/LD_75_E_100_HL_1024	75	evidence	VAE	143002476	runs/grid_search/evidence/models/VAE/LD_75_E_100_HL_1024/figures	runs/grid_search/evidence/models/VAE/LD_75_E_100_HL_1024	runs/grid_search/evidence/models/VAE/LD_75_E_100_HL_1024	runs/grid_search/evidence/models/VAE/LD_75_E_100_HL_1024	runs/grid_search/evidence/models/VAE/LD_75_E_100_HL_1024/preds	50	0	TRUE	(1024,)			1	N: 661,817	evidence	LD: 75.0 HL: (1024,)
evidence_LD_10_E_100_HL_256_DAE	DAE	valid_fake_na	MSE	0.347828	661818	46443	64	TRUE	runs/grid_search/evidence/data	100	100	csv	data/dev_datasets/df_intensities_proteinGroups_long/metadata.csv	runs/grid_search/evidence/data/	runs/grid_search/evidence/models/DAE/LD_10_E_100_HL_256	10	evidence	DAE	23831925	runs/grid_search/evidence/models/DAE/LD_10_E_100_HL_256/figures	runs/grid_search/evidence/models/DAE/LD_10_E_100_HL_256	runs/grid_search/evidence/models/DAE/LD_10_E_100_HL_256	runs/grid_search/evidence/models/DAE/LD_10_E_100_HL_256	runs/grid_search/evidence/models/DAE/LD_10_E_100_HL_256/preds	25	0	TRUE	(256,)			1	N: 661,818	evidence	LD: 10.0 HL: (256,)
evidence_LD_10_E_100_HL_256_DAE	DAE	test_fake_na	MSE	0.347989	661817	46443	64	TRUE	runs/grid_search/evidence/data	100	100	csv	data/dev_datasets/df_intensities_proteinGroups_long/metadata.csv	runs/grid_search/evidence/data/	runs/grid_search/evidence/models/DAE/LD_10_E_100_HL_256	10	evidence	DAE	23831925	runs/grid_search/evidence/models/DAE/LD_10_E_100_HL_256/figures	runs/grid_search/evidence/models/DAE/LD_10_E_100_HL_256	runs/grid_search/evidence/models/DAE/LD_10_E_100_HL_256	runs/grid_search/evidence/models/DAE/LD_10_E_100_HL_256	runs/grid_search/evidence/models/DAE/LD_10_E_100_HL_256/preds	25	0	TRUE	(256,)			1	N: 661,817	evidence	LD: 10.0 HL: (256,)
evidence_LD_10_E_100_HL_512_DAE	DAE	test_fake_na	MSE	0.348406	661817	46443	64	TRUE	runs/grid_search/evidence/data	100	100	csv	data/dev_datasets/df_intensities_proteinGroups_long/metadata.csv	runs/grid_search/evidence/data/	runs/grid_search/evidence/models/DAE/LD_10_E_100_HL_512	10	evidence	DAE	47617397	runs/grid_search/evidence/models/DAE/LD_10_E_100_HL_512/figures	runs/grid_search/evidence/models/DAE/LD_10_E_100_HL_512	runs/grid_search/evidence/models/DAE/LD_10_E_100_HL_512	runs/grid_search/evidence/models/DAE/LD_10_E_100_HL_512	runs/grid_search/evidence/models/DAE/LD_10_E_100_HL_512/preds	25	0	TRUE	(512,)			1	N: 661,817	evidence	LD: 10.0 HL: (512,)
peptides_LD_75_E_100_HL_256_DAE	DAE	valid_fake_na	MSE	0.348765	616560	40620	64	TRUE	runs/grid_search/peptides/data	100	100	csv	data/dev_datasets/df_intensities_proteinGroups_long/metadata.csv	runs/grid_search/peptides/data/	runs/grid_search/peptides/models/DAE/LD_75_E_100_HL_256	75	peptides	DAE	20878071	runs/grid_search/peptides/models/DAE/LD_75_E_100_HL_256/figures	runs/grid_search/peptides/models/DAE/LD_75_E_100_HL_256	runs/grid_search/peptides/models/DAE/LD_75_E_100_HL_256	runs/grid_search/peptides/models/DAE/LD_75_E_100_HL_256	runs/grid_search/peptides/models/DAE/LD_75_E_100_HL_256/preds	25	0	TRUE	(256,)			1	N: 616,560	peptides	LD: 75.0 HL: (256,)
evidence_LD_50_E_100_CF	CF	valid_fake_na	MAE	0.348875	661818	46443	32768	TRUE	runs/grid_search/evidence/data	22	100	csv	data/dev_datasets/df_intensities_proteinGroups_long/metadata.csv	runs/grid_search/evidence/data/	runs/grid_search/evidence/models/CF/LD_50_E_100	50	evidence	CF	2392257	runs/grid_search/evidence/models/CF/LD_50_E_100/figures	runs/grid_search/evidence/models/CF/LD_50_E_100	runs/grid_search/evidence/models/CF/LD_50_E_100	runs/grid_search/evidence/models/CF/LD_50_E_100	runs/grid_search/evidence/models/CF/LD_50_E_100/preds	1	0	TRUE	-			0	N: 661,818	evidence	LD: 50.0 HL: -
evidence_LD_10_E_100_HL_512_DAE	DAE	valid_fake_na	MSE	0.348901	661818	46443	64	TRUE	runs/grid_search/evidence/data	100	100	csv	data/dev_datasets/df_intensities_proteinGroups_long/metadata.csv	runs/grid_search/evidence/data/	runs/grid_search/evidence/models/DAE/LD_10_E_100_HL_512	10	evidence	DAE	47617397	runs/grid_search/evidence/models/DAE/LD_10_E_100_HL_512/figures	runs/grid_search/evidence/models/DAE/LD_10_E_100_HL_512	runs/grid_search/evidence/models/DAE/LD_10_E_100_HL_512	runs/grid_search/evidence/models/DAE/LD_10_E_100_HL_512	runs/grid_search/evidence/models/DAE/LD_10_E_100_HL_512/preds	25	0	TRUE	(512,)			1	N: 661,818	evidence	LD: 10.0 HL: (512,)
peptides_LD_25_E_100_HL_512_VAE	VAE	valid_fake_na	MSE	0.348931	616560	40620	64	TRUE	runs/grid_search/peptides/data	100	100	csv	data/dev_datasets/df_intensities_proteinGroups_long/metadata.csv	runs/grid_search/peptides/data/	runs/grid_search/peptides/models/VAE/LD_25_E_100_HL_512	25	peptides	VAE	62515082	runs/grid_search/peptides/models/VAE/LD_25_E_100_HL_512/figures	runs/grid_search/peptides/models/VAE/LD_25_E_100_HL_512	runs/grid_search/peptides/models/VAE/LD_25_E_100_HL_512	runs/grid_search/peptides/models/VAE/LD_25_E_100_HL_512	runs/grid_search/peptides/models/VAE/LD_25_E_100_HL_512/preds	50	0	TRUE	(512,)			1	N: 616,560	peptides	LD: 25.0 HL: (512,)
evidence_LD_25_E_100_HL_512_VAE	VAE	valid_fake_na	MSE	0.349091	661818	46443	64	TRUE	runs/grid_search/evidence/data	100	100	csv	data/dev_datasets/df_intensities_proteinGroups_long/metadata.csv	runs/grid_search/evidence/data/	runs/grid_search/evidence/models/VAE/LD_25_E_100_HL_512	25	evidence	VAE	71470856	runs/grid_search/evidence/models/VAE/LD_25_E_100_HL_512/figures	runs/grid_search/evidence/models/VAE/LD_25_E_100_HL_512	runs/grid_search/evidence/models/VAE/LD_25_E_100_HL_512	runs/grid_search/evidence/models/VAE/LD_25_E_100_HL_512	runs/grid_search/evidence/models/VAE/LD_25_E_100_HL_512/preds	50	0	TRUE	(512,)			1	N: 661,818	evidence	LD: 25.0 HL: (512,)
evidence_LD_50_E_100_CF	CF	test_fake_na	MAE	0.349175	661817	46443	32768	TRUE	runs/grid_search/evidence/data	22	100	csv	data/dev_datasets/df_intensities_proteinGroups_long/metadata.csv	runs/grid_search/evidence/data/	runs/grid_search/evidence/models/CF/LD_50_E_100	50	evidence	CF	2392257	runs/grid_search/evidence/models/CF/LD_50_E_100/figures	runs/grid_search/evidence/models/CF/LD_50_E_100	runs/grid_search/evidence/models/CF/LD_50_E_100	runs/grid_search/evidence/models/CF/LD_50_E_100	runs/grid_search/evidence/models/CF/LD_50_E_100/preds	1	0	TRUE	-			0	N: 661,817	evidence	LD: 50.0 HL: -
evidence_LD_100_E_100_CF	CF	valid_fake_na	MAE	0.349199	661818	46443	32768	TRUE	runs/grid_search/evidence/data	17	100	csv	data/dev_datasets/df_intensities_proteinGroups_long/metadata.csv	runs/grid_search/evidence/data/	runs/grid_search/evidence/models/CF/LD_100_E_100	100	evidence	CF	4737607	runs/grid_search/evidence/models/CF/LD_100_E_100/figures	runs/grid_search/evidence/models/CF/LD_100_E_100	runs/grid_search/evidence/models/CF/LD_100_E_100	runs/grid_search/evidence/models/CF/LD_100_E_100	runs/grid_search/evidence/models/CF/LD_100_E_100/preds	1	0	TRUE	-			0	N: 661,818	evidence	LD: 100.0 HL: -
evidence_LD_25_E_100_HL_512_VAE	VAE	test_fake_na	MSE	0.349352	661817	46443	64	TRUE	runs/grid_search/evidence/data	100	100	csv	data/dev_datasets/df_intensities_proteinGroups_long/metadata.csv	runs/grid_search/evidence/data/	runs/grid_search/evidence/models/VAE/LD_25_E_100_HL_512	25	evidence	VAE	71470856	runs/grid_search/evidence/models/VAE/LD_25_E_100_HL_512/figures	runs/grid_search/evidence/models/VAE/LD_25_E_100_HL_512	runs/grid_search/evidence/models/VAE/LD_25_E_100_HL_512	runs/grid_search/evidence/models/VAE/LD_25_E_100_HL_512	runs/grid_search/evidence/models/VAE/LD_25_E_100_HL_512/preds	50	0	TRUE	(512,)			1	N: 661,817	evidence	LD: 25.0 HL: (512,)
evidence_LD_75_E_100_CF	CF	valid_fake_na	MAE	0.349463	661818	46443	32768	TRUE	runs/grid_search/evidence/data	16	100	csv	data/dev_datasets/df_intensities_proteinGroups_long/metadata.csv	runs/grid_search/evidence/data/	runs/grid_search/evidence/models/CF/LD_75_E_100	75	evidence	CF	3564932	runs/grid_search/evidence/models/CF/LD_75_E_100/figures	runs/grid_search/evidence/models/CF/LD_75_E_100	runs/grid_search/evidence/models/CF/LD_75_E_100	runs/grid_search/evidence/models/CF/LD_75_E_100	runs/grid_search/evidence/models/CF/LD_75_E_100/preds	1	0	TRUE	-			0	N: 661,818	evidence	LD: 75.0 HL: -
evidence_LD_75_E_100_CF	CF	test_fake_na	MAE	0.349575	661817	46443	32768	TRUE	runs/grid_search/evidence/data	16	100	csv	data/dev_datasets/df_intensities_proteinGroups_long/metadata.csv	runs/grid_search/evidence/data/	runs/grid_search/evidence/models/CF/LD_75_E_100	75	evidence	CF	3564932	runs/grid_search/evidence/models/CF/LD_75_E_100/figures	runs/grid_search/evidence/models/CF/LD_75_E_100	runs/grid_search/evidence/models/CF/LD_75_E_100	runs/grid_search/evidence/models/CF/LD_75_E_100	runs/grid_search/evidence/models/CF/LD_75_E_100/preds	1	0	TRUE	-			0	N: 661,817	evidence	LD: 75.0 HL: -
evidence_LD_100_E_100_CF	CF	test_fake_na	MAE	0.349739	661817	46443	32768	TRUE	runs/grid_search/evidence/data	17	100	csv	data/dev_datasets/df_intensities_proteinGroups_long/metadata.csv	runs/grid_search/evidence/data/	runs/grid_search/evidence/models/CF/LD_100_E_100	100	evidence	CF	4737607	runs/grid_search/evidence/models/CF/LD_100_E_100/figures	runs/grid_search/evidence/models/CF/LD_100_E_100	runs/grid_search/evidence/models/CF/LD_100_E_100	runs/grid_search/evidence/models/CF/LD_100_E_100	runs/grid_search/evidence/models/CF/LD_100_E_100/preds	1	0	TRUE	-			0	N: 661,817	evidence	LD: 100.0 HL: -
peptides_LD_25_E_100_HL_256_DAE	DAE	test_fake_na	MSE	0.349842	616561	40620	64	TRUE	runs/grid_search/peptides/data	100	100	csv	data/dev_datasets/df_intensities_proteinGroups_long/metadata.csv	runs/grid_search/peptides/data/	runs/grid_search/peptides/models/DAE/LD_25_E_100_HL_256	25	peptides	DAE	20852421	runs/grid_search/peptides/models/DAE/LD_25_E_100_HL_256/figures	runs/grid_search/peptides/models/DAE/LD_25_E_100_HL_256	runs/grid_search/peptides/models/DAE/LD_25_E_100_HL_256	runs/grid_search/peptides/models/DAE/LD_25_E_100_HL_256	runs/grid_search/peptides/models/DAE/LD_25_E_100_HL_256/preds	25	0	TRUE	(256,)			1	N: 616,561	peptides	LD: 25.0 HL: (256,)
evidence_LD_25_E_100_HL_1024_VAE	VAE	valid_fake_na	MSE	0.350003	661818	46443	64	TRUE	runs/grid_search/evidence/data	100	100	csv	data/dev_datasets/df_intensities_proteinGroups_long/metadata.csv	runs/grid_search/evidence/data/	runs/grid_search/evidence/models/VAE/LD_25_E_100_HL_1024	25	evidence	VAE	142848776	runs/grid_search/evidence/models/VAE/LD_25_E_100_HL_1024/figures	runs/grid_search/evidence/models/VAE/LD_25_E_100_HL_1024	runs/grid_search/evidence/models/VAE/LD_25_E_100_HL_1024	runs/grid_search/evidence/models/VAE/LD_25_E_100_HL_1024	runs/grid_search/evidence/models/VAE/LD_25_E_100_HL_1024/preds	50	0	TRUE	(1024,)			1	N: 661,818	evidence	LD: 25.0 HL: (1024,)
evidence_LD_25_E_100_HL_1024_VAE	VAE	test_fake_na	MSE	0.350349	661817	46443	64	TRUE	runs/grid_search/evidence/data	100	100	csv	data/dev_datasets/df_intensities_proteinGroups_long/metadata.csv	runs/grid_search/evidence/data/	runs/grid_search/evidence/models/VAE/LD_25_E_100_HL_1024	25	evidence	VAE	142848776	runs/grid_search/evidence/models/VAE/LD_25_E_100_HL_1024/figures	runs/grid_search/evidence/models/VAE/LD_25_E_100_HL_1024	runs/grid_search/evidence/models/VAE/LD_25_E_100_HL_1024	runs/grid_search/evidence/models/VAE/LD_25_E_100_HL_1024	runs/grid_search/evidence/models/VAE/LD_25_E_100_HL_1024/preds	50	0	TRUE	(1024,)			1	N: 661,817	evidence	LD: 25.0 HL: (1024,)
peptides_LD_100_E_100_HL_256_DAE	DAE	valid_fake_na	MSE	0.350795	616560	40620	64	TRUE	runs/grid_search/peptides/data	100	100	csv	data/dev_datasets/df_intensities_proteinGroups_long/metadata.csv	runs/grid_search/peptides/data/	runs/grid_search/peptides/models/DAE/LD_100_E_100_HL_256	100	peptides	DAE	20890896	runs/grid_search/peptides/models/DAE/LD_100_E_100_HL_256/figures	runs/grid_search/peptides/models/DAE/LD_100_E_100_HL_256	runs/grid_search/peptides/models/DAE/LD_100_E_100_HL_256	runs/grid_search/peptides/models/DAE/LD_100_E_100_HL_256	runs/grid_search/peptides/models/DAE/LD_100_E_100_HL_256/preds	25	0	TRUE	(256,)			1	N: 616,560	peptides	LD: 100.0 HL: (256,)
evidence_LD_100_E_100_HL_1024_DAE	DAE	valid_fake_na	MAE	0.350915	661818	46443	64	TRUE	runs/grid_search/evidence/data	100	100	csv	data/dev_datasets/df_intensities_proteinGroups_long/metadata.csv	runs/grid_search/evidence/data/	runs/grid_search/evidence/models/DAE/LD_100_E_100_HL_1024	100	evidence	DAE	95372751	runs/grid_search/evidence/models/DAE/LD_100_E_100_HL_1024/figures	runs/grid_search/evidence/models/DAE/LD_100_E_100_HL_1024	runs/grid_search/evidence/models/DAE/LD_100_E_100_HL_1024	runs/grid_search/evidence/models/DAE/LD_100_E_100_HL_1024	runs/grid_search/evidence/models/DAE/LD_100_E_100_HL_1024/preds	25	0	TRUE	(1024,)			1	N: 661,818	evidence	LD: 100.0 HL: (1024,)
evidence_LD_100_E_100_HL_1024_DAE	DAE	test_fake_na	MAE	0.351118	661817	46443	64	TRUE	runs/grid_search/evidence/data	100	100	csv	data/dev_datasets/df_intensities_proteinGroups_long/metadata.csv	runs/grid_search/evidence/data/	runs/grid_search/evidence/models/DAE/LD_100_E_100_HL_1024	100	evidence	DAE	95372751	runs/grid_search/evidence/models/DAE/LD_100_E_100_HL_1024/figures	runs/grid_search/evidence/models/DAE/LD_100_E_100_HL_1024	runs/grid_search/evidence/models/DAE/LD_100_E_100_HL_1024	runs/grid_search/evidence/models/DAE/LD_100_E_100_HL_1024	runs/grid_search/evidence/models/DAE/LD_100_E_100_HL_1024/preds	25	0	TRUE	(1024,)			1	N: 661,817	evidence	LD: 100.0 HL: (1024,)
peptides_LD_50_E_100_HL_1024_VAE	VAE	valid_fake_na	MSE	0.351718	616560	40620	64	TRUE	runs/grid_search/peptides/data	100	100	csv	data/dev_datasets/df_intensities_proteinGroups_long/metadata.csv	runs/grid_search/peptides/data/	runs/grid_search/peptides/models/VAE/LD_50_E_100_HL_1024	50	peptides	VAE	125025724	runs/grid_search/peptides/models/VAE/LD_50_E_100_HL_1024/figures	runs/grid_search/peptides/models/VAE/LD_50_E_100_HL_1024	runs/grid_search/peptides/models/VAE/LD_50_E_100_HL_1024	runs/grid_search/peptides/models/VAE/LD_50_E_100_HL_1024	runs/grid_search/peptides/models/VAE/LD_50_E_100_HL_1024/preds	50	0	TRUE	(1024,)			1	N: 616,560	peptides	LD: 50.0 HL: (1024,)
peptides_LD_50_E_100_HL_256_DAE	DAE	test_fake_na	MSE	0.352044	616561	40620	64	TRUE	runs/grid_search/peptides/data	100	100	csv	data/dev_datasets/df_intensities_proteinGroups_long/metadata.csv	runs/grid_search/peptides/data/	runs/grid_search/peptides/models/DAE/LD_50_E_100_HL_256	50	peptides	DAE	20865246	runs/grid_search/peptides/models/DAE/LD_50_E_100_HL_256/figures	runs/grid_search/peptides/models/DAE/LD_50_E_100_HL_256	runs/grid_search/peptides/models/DAE/LD_50_E_100_HL_256	runs/grid_search/peptides/models/DAE/LD_50_E_100_HL_256	runs/grid_search/peptides/models/DAE/LD_50_E_100_HL_256/preds	25	0	TRUE	(256,)			1	N: 616,561	peptides	LD: 50.0 HL: (256,)
evidence_LD_10_E_100_HL_1024_DAE	DAE	test_fake_na	MSE	0.352557	661817	46443	64	TRUE	runs/grid_search/evidence/data	100	100	csv	data/dev_datasets/df_intensities_proteinGroups_long/metadata.csv	runs/grid_search/evidence/data/	runs/grid_search/evidence/models/DAE/LD_10_E_100_HL_1024	10	evidence	DAE	95188341	runs/grid_search/evidence/models/DAE/LD_10_E_100_HL_1024/figures	runs/grid_search/evidence/models/DAE/LD_10_E_100_HL_1024	runs/grid_search/evidence/models/DAE/LD_10_E_100_HL_1024	runs/grid_search/evidence/models/DAE/LD_10_E_100_HL_1024	runs/grid_search/evidence/models/DAE/LD_10_E_100_HL_1024/preds	25	0	TRUE	(1024,)			1	N: 661,817	evidence	LD: 10.0 HL: (1024,)
evidence_LD_10_E_100_HL_1024_DAE	DAE	valid_fake_na	MSE	0.353208	661818	46443	64	TRUE	runs/grid_search/evidence/data	100	100	csv	data/dev_datasets/df_intensities_proteinGroups_long/metadata.csv	runs/grid_search/evidence/data/	runs/grid_search/evidence/models/DAE/LD_10_E_100_HL_1024	10	evidence	DAE	95188341	runs/grid_search/evidence/models/DAE/LD_10_E_100_HL_1024/figures	runs/grid_search/evidence/models/DAE/LD_10_E_100_HL_1024	runs/grid_search/evidence/models/DAE/LD_10_E_100_HL_1024	runs/grid_search/evidence/models/DAE/LD_10_E_100_HL_1024	runs/grid_search/evidence/models/DAE/LD_10_E_100_HL_1024/preds	25	0	TRUE	(1024,)			1	N: 661,818	evidence	LD: 10.0 HL: (1024,)
evidence_LD_50_E_100_HL_1024_VAE	VAE	valid_fake_na	MSE	0.353739	661818	46443	64	TRUE	runs/grid_search/evidence/data	100	100	csv	data/dev_datasets/df_intensities_proteinGroups_long/metadata.csv	runs/grid_search/evidence/data/	runs/grid_search/evidence/models/VAE/LD_50_E_100_HL_1024	50	evidence	VAE	142925626	runs/grid_search/evidence/models/VAE/LD_50_E_100_HL_1024/figures	runs/grid_search/evidence/models/VAE/LD_50_E_100_HL_1024	runs/grid_search/evidence/models/VAE/LD_50_E_100_HL_1024	runs/grid_search/evidence/models/VAE/LD_50_E_100_HL_1024	runs/grid_search/evidence/models/VAE/LD_50_E_100_HL_1024/preds	50	0	TRUE	(1024,)			1	N: 661,818	evidence	LD: 50.0 HL: (1024,)
peptides_LD_75_E_100_HL_256_DAE	DAE	test_fake_na	MSE	0.353758	616561	40620	64	TRUE	runs/grid_search/peptides/data	100	100	csv	data/dev_datasets/df_intensities_proteinGroups_long/metadata.csv	runs/grid_search/peptides/data/	runs/grid_search/peptides/models/DAE/LD_75_E_100_HL_256	75	peptides	DAE	20878071	runs/grid_search/peptides/models/DAE/LD_75_E_100_HL_256/figures	runs/grid_search/peptides/models/DAE/LD_75_E_100_HL_256	runs/grid_search/peptides/models/DAE/LD_75_E_100_HL_256	runs/grid_search/peptides/models/DAE/LD_75_E_100_HL_256	runs/grid_search/peptides/models/DAE/LD_75_E_100_HL_256/preds	25	0	TRUE	(256,)			1	N: 616,561	peptides	LD: 75.0 HL: (256,)
evidence_LD_50_E_100_HL_1024_VAE	VAE	test_fake_na	MSE	0.353787	661817	46443	64	TRUE	runs/grid_search/evidence/data	100	100	csv	data/dev_datasets/df_intensities_proteinGroups_long/metadata.csv	runs/grid_search/evidence/data/	runs/grid_search/evidence/models/VAE/LD_50_E_100_HL_1024	50	evidence	VAE	142925626	runs/grid_search/evidence/models/VAE/LD_50_E_100_HL_1024/figures	runs/grid_search/evidence/models/VAE/LD_50_E_100_HL_1024	runs/grid_search/evidence/models/VAE/LD_50_E_100_HL_1024	runs/grid_search/evidence/models/VAE/LD_50_E_100_HL_1024	runs/grid_search/evidence/models/VAE/LD_50_E_100_HL_1024/preds	50	0	TRUE	(1024,)			1	N: 661,817	evidence	LD: 50.0 HL: (1024,)
evidence_LD_50_E_100_HL_512_DAE	DAE	valid_fake_na	MAE	0.353848	661818	46443	64	TRUE	runs/grid_search/evidence/data	100	100	csv	data/dev_datasets/df_intensities_proteinGroups_long/metadata.csv	runs/grid_search/evidence/data/	runs/grid_search/evidence/models/DAE/LD_50_E_100_HL_512	50	evidence	DAE	47658397	runs/grid_search/evidence/models/DAE/LD_50_E_100_HL_512/figures	runs/grid_search/evidence/models/DAE/LD_50_E_100_HL_512	runs/grid_search/evidence/models/DAE/LD_50_E_100_HL_512	runs/grid_search/evidence/models/DAE/LD_50_E_100_HL_512	runs/grid_search/evidence/models/DAE/LD_50_E_100_HL_512/preds	25	0	TRUE	(512,)			1	N: 661,818	evidence	LD: 50.0 HL: (512,)
evidence_LD_50_E_100_HL_512_DAE	DAE	test_fake_na	MAE	0.354001	661817	46443	64	TRUE	runs/grid_search/evidence/data	100	100	csv	data/dev_datasets/df_intensities_proteinGroups_long/metadata.csv	runs/grid_search/evidence/data/	runs/grid_search/evidence/models/DAE/LD_50_E_100_HL_512	50	evidence	DAE	47658397	runs/grid_search/evidence/models/DAE/LD_50_E_100_HL_512/figures	runs/grid_search/evidence/models/DAE/LD_50_E_100_HL_512	runs/grid_search/evidence/models/DAE/LD_50_E_100_HL_512	runs/grid_search/evidence/models/DAE/LD_50_E_100_HL_512	runs/grid_search/evidence/models/DAE/LD_50_E_100_HL_512/preds	25	0	TRUE	(512,)			1	N: 661,817	evidence	LD: 50.0 HL: (512,)
evidence_LD_75_E_100_HL_1024_DAE	DAE	test_fake_na	MAE	0.354169	661817	46443	64	TRUE	runs/grid_search/evidence/data	100	100	csv	data/dev_datasets/df_intensities_proteinGroups_long/metadata.csv	runs/grid_search/evidence/data/	runs/grid_search/evidence/models/DAE/LD_75_E_100_HL_1024	75	evidence	DAE	95321526	runs/grid_search/evidence/models/DAE/LD_75_E_100_HL_1024/figures	runs/grid_search/evidence/models/DAE/LD_75_E_100_HL_1024	runs/grid_search/evidence/models/DAE/LD_75_E_100_HL_1024	runs/grid_search/evidence/models/DAE/LD_75_E_100_HL_1024	runs/grid_search/evidence/models/DAE/LD_75_E_100_HL_1024/preds	25	0	TRUE	(1024,)			1	N: 661,817	evidence	LD: 75.0 HL: (1024,)
evidence_LD_75_E_100_HL_1024_DAE	DAE	valid_fake_na	MAE	0.354182	661818	46443	64	TRUE	runs/grid_search/evidence/data	100	100	csv	data/dev_datasets/df_intensities_proteinGroups_long/metadata.csv	runs/grid_search/evidence/data/	runs/grid_search/evidence/models/DAE/LD_75_E_100_HL_1024	75	evidence	DAE	95321526	runs/grid_search/evidence/models/DAE/LD_75_E_100_HL_1024/figures	runs/grid_search/evidence/models/DAE/LD_75_E_100_HL_1024	runs/grid_search/evidence/models/DAE/LD_75_E_100_HL_1024	runs/grid_search/evidence/models/DAE/LD_75_E_100_HL_1024	runs/grid_search/evidence/models/DAE/LD_75_E_100_HL_1024/preds	25	0	TRUE	(1024,)			1	N: 661,818	evidence	LD: 75.0 HL: (1024,)
evidence_LD_25_E_100_HL_1024_DAE	DAE	valid_fake_na	MAE	0.354332	661818	46443	64	TRUE	runs/grid_search/evidence/data	100	100	csv	data/dev_datasets/df_intensities_proteinGroups_long/metadata.csv	runs/grid_search/evidence/data/	runs/grid_search/evidence/models/DAE/LD_25_E_100_HL_1024	25	evidence	DAE	95219076	runs/grid_search/evidence/models/DAE/LD_25_E_100_HL_1024/figures	runs/grid_search/evidence/models/DAE/LD_25_E_100_HL_1024	runs/grid_search/evidence/models/DAE/LD_25_E_100_HL_1024	runs/grid_search/evidence/models/DAE/LD_25_E_100_HL_1024	runs/grid_search/evidence/models/DAE/LD_25_E_100_HL_1024/preds	25	0	TRUE	(1024,)			1	N: 661,818	evidence	LD: 25.0 HL: (1024,)
peptides_LD_25_E_100_HL_512_VAE	VAE	test_fake_na	MSE	0.354539	616561	40620	64	TRUE	runs/grid_search/peptides/data	100	100	csv	data/dev_datasets/df_intensities_proteinGroups_long/metadata.csv	runs/grid_search/peptides/data/	runs/grid_search/peptides/models/VAE/LD_25_E_100_HL_512	25	peptides	VAE	62515082	runs/grid_search/peptides/models/VAE/LD_25_E_100_HL_512/figures	runs/grid_search/peptides/models/VAE/LD_25_E_100_HL_512	runs/grid_search/peptides/models/VAE/LD_25_E_100_HL_512	runs/grid_search/peptides/models/VAE/LD_25_E_100_HL_512	runs/grid_search/peptides/models/VAE/LD_25_E_100_HL_512/preds	50	0	TRUE	(512,)			1	N: 616,561	peptides	LD: 25.0 HL: (512,)
evidence_LD_25_E_100_HL_1024_DAE	DAE	test_fake_na	MAE	0.354745	661817	46443	64	TRUE	runs/grid_search/evidence/data	100	100	csv	data/dev_datasets/df_intensities_proteinGroups_long/metadata.csv	runs/grid_search/evidence/data/	runs/grid_search/evidence/models/DAE/LD_25_E_100_HL_1024	25	evidence	DAE	95219076	runs/grid_search/evidence/models/DAE/LD_25_E_100_HL_1024/figures	runs/grid_search/evidence/models/DAE/LD_25_E_100_HL_1024	runs/grid_search/evidence/models/DAE/LD_25_E_100_HL_1024	runs/grid_search/evidence/models/DAE/LD_25_E_100_HL_1024	runs/grid_search/evidence/models/DAE/LD_25_E_100_HL_1024/preds	25	0	TRUE	(1024,)			1	N: 661,817	evidence	LD: 25.0 HL: (1024,)
peptides_LD_10_E_100_HL_512_DAE	DAE	valid_fake_na	MSE	0.354928	616560	40620	64	TRUE	runs/grid_search/peptides/data	100	100	csv	data/dev_datasets/df_intensities_proteinGroups_long/metadata.csv	runs/grid_search/peptides/data/	runs/grid_search/peptides/models/DAE/LD_10_E_100_HL_512	10	peptides	DAE	41648822	runs/grid_search/peptides/models/DAE/LD_10_E_100_HL_512/figures	runs/grid_search/peptides/models/DAE/LD_10_E_100_HL_512	runs/grid_search/peptides/models/DAE/LD_10_E_100_HL_512	runs/grid_search/peptides/models/DAE/LD_10_E_100_HL_512	runs/grid_search/peptides/models/DAE/LD_10_E_100_HL_512/preds	25	0	TRUE	(512,)			1	N: 616,560	peptides	LD: 10.0 HL: (512,)
evidence_LD_50_E_100_HL_1024_DAE	DAE	valid_fake_na	MAE	0.355371	661818	46443	64	TRUE	runs/grid_search/evidence/data	100	100	csv	data/dev_datasets/df_intensities_proteinGroups_long/metadata.csv	runs/grid_search/evidence/data/	runs/grid_search/evidence/models/DAE/LD_50_E_100_HL_1024	50	evidence	DAE	95270301	runs/grid_search/evidence/models/DAE/LD_50_E_100_HL_1024/figures	runs/grid_search/evidence/models/DAE/LD_50_E_100_HL_1024	runs/grid_search/evidence/models/DAE/LD_50_E_100_HL_1024	runs/grid_search/evidence/models/DAE/LD_50_E_100_HL_1024	runs/grid_search/evidence/models/DAE/LD_50_E_100_HL_1024/preds	25	0	TRUE	(1024,)			1	N: 661,818	evidence	LD: 50.0 HL: (1024,)
peptides_LD_100_E_100_HL_256_DAE	DAE	test_fake_na	MSE	0.355375	616561	40620	64	TRUE	runs/grid_search/peptides/data	100	100	csv	data/dev_datasets/df_intensities_proteinGroups_long/metadata.csv	runs/grid_search/peptides/data/	runs/grid_search/peptides/models/DAE/LD_100_E_100_HL_256	100	peptides	DAE	20890896	runs/grid_search/peptides/models/DAE/LD_100_E_100_HL_256/figures	runs/grid_search/peptides/models/DAE/LD_100_E_100_HL_256	runs/grid_search/peptides/models/DAE/LD_100_E_100_HL_256	runs/grid_search/peptides/models/DAE/LD_100_E_100_HL_256	runs/grid_search/peptides/models/DAE/LD_100_E_100_HL_256/preds	25	0	TRUE	(256,)			1	N: 616,561	peptides	LD: 100.0 HL: (256,)
evidence_LD_25_E_100_HL_512_DAE	DAE	valid_fake_na	MAE	0.355396	661818	46443	64	TRUE	runs/grid_search/evidence/data	100	100	csv	data/dev_datasets/df_intensities_proteinGroups_long/metadata.csv	runs/grid_search/evidence/data/	runs/grid_search/evidence/models/DAE/LD_25_E_100_HL_512	25	evidence	DAE	47632772	runs/grid_search/evidence/models/DAE/LD_25_E_100_HL_512/figures	runs/grid_search/evidence/models/DAE/LD_25_E_100_HL_512	runs/grid_search/evidence/models/DAE/LD_25_E_100_HL_512	runs/grid_search/evidence/models/DAE/LD_25_E_100_HL_512	runs/grid_search/evidence/models/DAE/LD_25_E_100_HL_512/preds	25	0	TRUE	(512,)			1	N: 661,818	evidence	LD: 25.0 HL: (512,)
evidence_LD_25_E_100_HL_512_DAE	DAE	test_fake_na	MAE	0.355672	661817	46443	64	TRUE	runs/grid_search/evidence/data	100	100	csv	data/dev_datasets/df_intensities_proteinGroups_long/metadata.csv	runs/grid_search/evidence/data/	runs/grid_search/evidence/models/DAE/LD_25_E_100_HL_512	25	evidence	DAE	47632772	runs/grid_search/evidence/models/DAE/LD_25_E_100_HL_512/figures	runs/grid_search/evidence/models/DAE/LD_25_E_100_HL_512	runs/grid_search/evidence/models/DAE/LD_25_E_100_HL_512	runs/grid_search/evidence/models/DAE/LD_25_E_100_HL_512	runs/grid_search/evidence/models/DAE/LD_25_E_100_HL_512/preds	25	0	TRUE	(512,)			1	N: 661,817	evidence	LD: 25.0 HL: (512,)
peptides_LD_10_E_100_HL_1024_DAE	DAE	valid_fake_na	MSE	0.355956	616560	40620	64	TRUE	runs/grid_search/peptides/data	100	100	csv	data/dev_datasets/df_intensities_proteinGroups_long/metadata.csv	runs/grid_search/peptides/data/	runs/grid_search/peptides/models/DAE/LD_10_E_100_HL_1024	10	peptides	DAE	83257014	runs/grid_search/peptides/models/DAE/LD_10_E_100_HL_1024/figures	runs/grid_search/peptides/models/DAE/LD_10_E_100_HL_1024	runs/grid_search/peptides/models/DAE/LD_10_E_100_HL_1024	runs/grid_search/peptides/models/DAE/LD_10_E_100_HL_1024	runs/grid_search/peptides/models/DAE/LD_10_E_100_HL_1024/preds	25	0	TRUE	(1024,)			1	N: 616,560	peptides	LD: 10.0 HL: (1024,)
evidence_LD_50_E_100_HL_1024_DAE	DAE	test_fake_na	MAE	0.356033	661817	46443	64	TRUE	runs/grid_search/evidence/data	100	100	csv	data/dev_datasets/df_intensities_proteinGroups_long/metadata.csv	runs/grid_search/evidence/data/	runs/grid_search/evidence/models/DAE/LD_50_E_100_HL_1024	50	evidence	DAE	95270301	runs/grid_search/evidence/models/DAE/LD_50_E_100_HL_1024/figures	runs/grid_search/evidence/models/DAE/LD_50_E_100_HL_1024	runs/grid_search/evidence/models/DAE/LD_50_E_100_HL_1024	runs/grid_search/evidence/models/DAE/LD_50_E_100_HL_1024	runs/grid_search/evidence/models/DAE/LD_50_E_100_HL_1024/preds	25	0	TRUE	(1024,)			1	N: 661,817	evidence	LD: 50.0 HL: (1024,)
evidence_LD_75_E_100_HL_512_DAE	DAE	valid_fake_na	MAE	0.356245	661818	46443	64	TRUE	runs/grid_search/evidence/data	100	100	csv	data/dev_datasets/df_intensities_proteinGroups_long/metadata.csv	runs/grid_search/evidence/data/	runs/grid_search/evidence/models/DAE/LD_75_E_100_HL_512	75	evidence	DAE	47684022	runs/grid_search/evidence/models/DAE/LD_75_E_100_HL_512/figures	runs/grid_search/evidence/models/DAE/LD_75_E_100_HL_512	runs/grid_search/evidence/models/DAE/LD_75_E_100_HL_512	runs/grid_search/evidence/models/DAE/LD_75_E_100_HL_512	runs/grid_search/evidence/models/DAE/LD_75_E_100_HL_512/preds	25	0	TRUE	(512,)			1	N: 661,818	evidence	LD: 75.0 HL: (512,)
evidence_LD_75_E_100_HL_512_DAE	DAE	test_fake_na	MAE	0.356471	661817	46443	64	TRUE	runs/grid_search/evidence/data	100	100	csv	data/dev_datasets/df_intensities_proteinGroups_long/metadata.csv	runs/grid_search/evidence/data/	runs/grid_search/evidence/models/DAE/LD_75_E_100_HL_512	75	evidence	DAE	47684022	runs/grid_search/evidence/models/DAE/LD_75_E_100_HL_512/figures	runs/grid_search/evidence/models/DAE/LD_75_E_100_HL_512	runs/grid_search/evidence/models/DAE/LD_75_E_100_HL_512	runs/grid_search/evidence/models/DAE/LD_75_E_100_HL_512	runs/grid_search/evidence/models/DAE/LD_75_E_100_HL_512/preds	25	0	TRUE	(512,)			1	N: 661,817	evidence	LD: 75.0 HL: (512,)
peptides_LD_50_E_100_HL_1024_VAE	VAE	test_fake_na	MSE	0.357413	616561	40620	64	TRUE	runs/grid_search/peptides/data	100	100	csv	data/dev_datasets/df_intensities_proteinGroups_long/metadata.csv	runs/grid_search/peptides/data/	runs/grid_search/peptides/models/VAE/LD_50_E_100_HL_1024	50	peptides	VAE	125025724	runs/grid_search/peptides/models/VAE/LD_50_E_100_HL_1024/figures	runs/grid_search/peptides/models/VAE/LD_50_E_100_HL_1024	runs/grid_search/peptides/models/VAE/LD_50_E_100_HL_1024	runs/grid_search/peptides/models/VAE/LD_50_E_100_HL_1024	runs/grid_search/peptides/models/VAE/LD_50_E_100_HL_1024/preds	50	0	TRUE	(1024,)			1	N: 616,561	peptides	LD: 50.0 HL: (1024,)
evidence_LD_100_E_100_HL_1024_VAE	VAE	test_fake_na	MSE	0.357915	661817	46443	64	TRUE	runs/grid_search/evidence/data	100	100	csv	data/dev_datasets/df_intensities_proteinGroups_long/metadata.csv	runs/grid_search/evidence/data/	runs/grid_search/evidence/models/VAE/LD_100_E_100_HL_1024	100	evidence	VAE	143079326	runs/grid_search/evidence/models/VAE/LD_100_E_100_HL_1024/figures	runs/grid_search/evidence/models/VAE/LD_100_E_100_HL_1024	runs/grid_search/evidence/models/VAE/LD_100_E_100_HL_1024	runs/grid_search/evidence/models/VAE/LD_100_E_100_HL_1024	runs/grid_search/evidence/models/VAE/LD_100_E_100_HL_1024/preds	50	0	TRUE	(1024,)			1	N: 661,817	evidence	LD: 100.0 HL: (1024,)
evidence_LD_50_E_100_HL_512_VAE	VAE	valid_fake_na	MSE	0.358206	661818	46443	64	TRUE	runs/grid_search/evidence/data	100	100	csv	data/dev_datasets/df_intensities_proteinGroups_long/metadata.csv	runs/grid_search/evidence/data/	runs/grid_search/evidence/models/VAE/LD_50_E_100_HL_512	50	evidence	VAE	71509306	runs/grid_search/evidence/models/VAE/LD_50_E_100_HL_512/figures	runs/grid_search/evidence/models/VAE/LD_50_E_100_HL_512	runs/grid_search/evidence/models/VAE/LD_50_E_100_HL_512	runs/grid_search/evidence/models/VAE/LD_50_E_100_HL_512	runs/grid_search/evidence/models/VAE/LD_50_E_100_HL_512/preds	50	0	TRUE	(512,)			1	N: 661,818	evidence	LD: 50.0 HL: (512,)
evidence_LD_100_E_100_HL_1024_VAE	VAE	valid_fake_na	MSE	0.358221	661818	46443	64	TRUE	runs/grid_search/evidence/data	100	100	csv	data/dev_datasets/df_intensities_proteinGroups_long/metadata.csv	runs/grid_search/evidence/data/	runs/grid_search/evidence/models/VAE/LD_100_E_100_HL_1024	100	evidence	VAE	143079326	runs/grid_search/evidence/models/VAE/LD_100_E_100_HL_1024/figures	runs/grid_search/evidence/models/VAE/LD_100_E_100_HL_1024	runs/grid_search/evidence/models/VAE/LD_100_E_100_HL_1024	runs/grid_search/evidence/models/VAE/LD_100_E_100_HL_1024	runs/grid_search/evidence/models/VAE/LD_100_E_100_HL_1024/preds	50	0	TRUE	(1024,)			1	N: 661,818	evidence	LD: 100.0 HL: (1024,)
evidence_LD_50_E_100_HL_512_VAE	VAE	test_fake_na	MSE	0.358328	661817	46443	64	TRUE	runs/grid_search/evidence/data	100	100	csv	data/dev_datasets/df_intensities_proteinGroups_long/metadata.csv	runs/grid_search/evidence/data/	runs/grid_search/evidence/models/VAE/LD_50_E_100_HL_512	50	evidence	VAE	71509306	runs/grid_search/evidence/models/VAE/LD_50_E_100_HL_512/figures	runs/grid_search/evidence/models/VAE/LD_50_E_100_HL_512	runs/grid_search/evidence/models/VAE/LD_50_E_100_HL_512	runs/grid_search/evidence/models/VAE/LD_50_E_100_HL_512	runs/grid_search/evidence/models/VAE/LD_50_E_100_HL_512/preds	50	0	TRUE	(512,)			1	N: 661,817	evidence	LD: 50.0 HL: (512,)
peptides_LD_10_E_100_HL_512_DAE	DAE	test_fake_na	MSE	0.358999	616561	40620	64	TRUE	runs/grid_search/peptides/data	100	100	csv	data/dev_datasets/df_intensities_proteinGroups_long/metadata.csv	runs/grid_search/peptides/data/	runs/grid_search/peptides/models/DAE/LD_10_E_100_HL_512	10	peptides	DAE	41648822	runs/grid_search/peptides/models/DAE/LD_10_E_100_HL_512/figures	runs/grid_search/peptides/models/DAE/LD_10_E_100_HL_512	runs/grid_search/peptides/models/DAE/LD_10_E_100_HL_512	runs/grid_search/peptides/models/DAE/LD_10_E_100_HL_512	runs/grid_search/peptides/models/DAE/LD_10_E_100_HL_512/preds	25	0	TRUE	(512,)			1	N: 616,561	peptides	LD: 10.0 HL: (512,)
peptides_LD_10_E_100_HL_1024_DAE	DAE	test_fake_na	MSE	0.360495	616561	40620	64	TRUE	runs/grid_search/peptides/data	100	100	csv	data/dev_datasets/df_intensities_proteinGroups_long/metadata.csv	runs/grid_search/peptides/data/	runs/grid_search/peptides/models/DAE/LD_10_E_100_HL_1024	10	peptides	DAE	83257014	runs/grid_search/peptides/models/DAE/LD_10_E_100_HL_1024/figures	runs/grid_search/peptides/models/DAE/LD_10_E_100_HL_1024	runs/grid_search/peptides/models/DAE/LD_10_E_100_HL_1024	runs/grid_search/peptides/models/DAE/LD_10_E_100_HL_1024	runs/grid_search/peptides/models/DAE/LD_10_E_100_HL_1024/preds	25	0	TRUE	(1024,)			1	N: 616,561	peptides	LD: 10.0 HL: (1024,)
peptides_LD_10_E_100_HL_256_DAE	DAE	valid_fake_na	MSE	0.360637	616560	40620	64	TRUE	runs/grid_search/peptides/data	100	100	csv	data/dev_datasets/df_intensities_proteinGroups_long/metadata.csv	runs/grid_search/peptides/data/	runs/grid_search/peptides/models/DAE/LD_10_E_100_HL_256	10	peptides	DAE	20844726	runs/grid_search/peptides/models/DAE/LD_10_E_100_HL_256/figures	runs/grid_search/peptides/models/DAE/LD_10_E_100_HL_256	runs/grid_search/peptides/models/DAE/LD_10_E_100_HL_256	runs/grid_search/peptides/models/DAE/LD_10_E_100_HL_256	runs/grid_search/peptides/models/DAE/LD_10_E_100_HL_256/preds	25	0	TRUE	(256,)			1	N: 616,560	peptides	LD: 10.0 HL: (256,)
evidence_LD_100_E_100_HL_512_DAE	DAE	valid_fake_na	MAE	0.360716	661818	46443	64	TRUE	runs/grid_search/evidence/data	100	100	csv	data/dev_datasets/df_intensities_proteinGroups_long/metadata.csv	runs/grid_search/evidence/data/	runs/grid_search/evidence/models/DAE/LD_100_E_100_HL_512	100	evidence	DAE	47709647	runs/grid_search/evidence/models/DAE/LD_100_E_100_HL_512/figures	runs/grid_search/evidence/models/DAE/LD_100_E_100_HL_512	runs/grid_search/evidence/models/DAE/LD_100_E_100_HL_512	runs/grid_search/evidence/models/DAE/LD_100_E_100_HL_512	runs/grid_search/evidence/models/DAE/LD_100_E_100_HL_512/preds	25	0	TRUE	(512,)			1	N: 661,818	evidence	LD: 100.0 HL: (512,)
evidence_LD_100_E_100_HL_512_DAE	DAE	test_fake_na	MAE	0.361045	661817	46443	64	TRUE	runs/grid_search/evidence/data	100	100	csv	data/dev_datasets/df_intensities_proteinGroups_long/metadata.csv	runs/grid_search/evidence/data/	runs/grid_search/evidence/models/DAE/LD_100_E_100_HL_512	100	evidence	DAE	47709647	runs/grid_search/evidence/models/DAE/LD_100_E_100_HL_512/figures	runs/grid_search/evidence/models/DAE/LD_100_E_100_HL_512	runs/grid_search/evidence/models/DAE/LD_100_E_100_HL_512	runs/grid_search/evidence/models/DAE/LD_100_E_100_HL_512	runs/grid_search/evidence/models/DAE/LD_100_E_100_HL_512/preds	25	0	TRUE	(512,)			1	N: 661,817	evidence	LD: 100.0 HL: (512,)
peptides_LD_10_E_100_HL_512_VAE	VAE	valid_fake_na	MSE	0.361986	616560	40620	64	TRUE	runs/grid_search/peptides/data	100	100	csv	data/dev_datasets/df_intensities_proteinGroups_long/metadata.csv	runs/grid_search/peptides/data/	runs/grid_search/peptides/models/VAE/LD_10_E_100_HL_512	10	peptides	VAE	62492012	runs/grid_search/peptides/models/VAE/LD_10_E_100_HL_512/figures	runs/grid_search/peptides/models/VAE/LD_10_E_100_HL_512	runs/grid_search/peptides/models/VAE/LD_10_E_100_HL_512	runs/grid_search/peptides/models/VAE/LD_10_E_100_HL_512	runs/grid_search/peptides/models/VAE/LD_10_E_100_HL_512/preds	50	0	TRUE	(512,)			1	N: 616,560	peptides	LD: 10.0 HL: (512,)
peptides_LD_100_E_100_HL_1024_VAE	VAE	valid_fake_na	MSE	0.362347	616560	40620	64	TRUE	runs/grid_search/peptides/data	100	100	csv	data/dev_datasets/df_intensities_proteinGroups_long/metadata.csv	runs/grid_search/peptides/data/	runs/grid_search/peptides/models/VAE/LD_100_E_100_HL_1024	100	peptides	VAE	125179424	runs/grid_search/peptides/models/VAE/LD_100_E_100_HL_1024/figures	runs/grid_search/peptides/models/VAE/LD_100_E_100_HL_1024	runs/grid_search/peptides/models/VAE/LD_100_E_100_HL_1024	runs/grid_search/peptides/models/VAE/LD_100_E_100_HL_1024	runs/grid_search/peptides/models/VAE/LD_100_E_100_HL_1024/preds	50	0	TRUE	(1024,)			1	N: 616,560	peptides	LD: 100.0 HL: (1024,)
peptides_LD_50_E_100_HL_512_VAE	VAE	valid_fake_na	MSE	0.362842	616560	40620	64	TRUE	runs/grid_search/peptides/data	100	100	csv	data/dev_datasets/df_intensities_proteinGroups_long/metadata.csv	runs/grid_search/peptides/data/	runs/grid_search/peptides/models/VAE/LD_50_E_100_HL_512	50	peptides	VAE	62553532	runs/grid_search/peptides/models/VAE/LD_50_E_100_HL_512/figures	runs/grid_search/peptides/models/VAE/LD_50_E_100_HL_512	runs/grid_search/peptides/models/VAE/LD_50_E_100_HL_512	runs/grid_search/peptides/models/VAE/LD_50_E_100_HL_512	runs/grid_search/peptides/models/VAE/LD_50_E_100_HL_512/preds	50	0	TRUE	(512,)			1	N: 616,560	peptides	LD: 50.0 HL: (512,)
evidence_LD_25_E_100_HL_512_VAE	VAE	valid_fake_na	MAE	0.363399	661818	46443	64	TRUE	runs/grid_search/evidence/data	100	100	csv	data/dev_datasets/df_intensities_proteinGroups_long/metadata.csv	runs/grid_search/evidence/data/	runs/grid_search/evidence/models/VAE/LD_25_E_100_HL_512	25	evidence	VAE	71470856	runs/grid_search/evidence/models/VAE/LD_25_E_100_HL_512/figures	runs/grid_search/evidence/models/VAE/LD_25_E_100_HL_512	runs/grid_search/evidence/models/VAE/LD_25_E_100_HL_512	runs/grid_search/evidence/models/VAE/LD_25_E_100_HL_512	runs/grid_search/evidence/models/VAE/LD_25_E_100_HL_512/preds	50	0	TRUE	(512,)			1	N: 661,818	evidence	LD: 25.0 HL: (512,)
evidence_LD_25_E_100_HL_512_VAE	VAE	test_fake_na	MAE	0.363947	661817	46443	64	TRUE	runs/grid_search/evidence/data	100	100	csv	data/dev_datasets/df_intensities_proteinGroups_long/metadata.csv	runs/grid_search/evidence/data/	runs/grid_search/evidence/models/VAE/LD_25_E_100_HL_512	25	evidence	VAE	71470856	runs/grid_search/evidence/models/VAE/LD_25_E_100_HL_512/figures	runs/grid_search/evidence/models/VAE/LD_25_E_100_HL_512	runs/grid_search/evidence/models/VAE/LD_25_E_100_HL_512	runs/grid_search/evidence/models/VAE/LD_25_E_100_HL_512	runs/grid_search/evidence/models/VAE/LD_25_E_100_HL_512/preds	50	0	TRUE	(512,)			1	N: 661,817	evidence	LD: 25.0 HL: (512,)
evidence_LD_75_E_100_HL_1024_VAE	VAE	valid_fake_na	MAE	0.364826	661818	46443	64	TRUE	runs/grid_search/evidence/data	100	100	csv	data/dev_datasets/df_intensities_proteinGroups_long/metadata.csv	runs/grid_search/evidence/data/	runs/grid_search/evidence/models/VAE/LD_75_E_100_HL_1024	75	evidence	VAE	143002476	runs/grid_search/evidence/models/VAE/LD_75_E_100_HL_1024/figures	runs/grid_search/evidence/models/VAE/LD_75_E_100_HL_1024	runs/grid_search/evidence/models/VAE/LD_75_E_100_HL_1024	runs/grid_search/evidence/models/VAE/LD_75_E_100_HL_1024	runs/grid_search/evidence/models/VAE/LD_75_E_100_HL_1024/preds	50	0	TRUE	(1024,)			1	N: 661,818	evidence	LD: 75.0 HL: (1024,)
evidence_LD_25_E_100_HL_256_DAE	DAE	valid_fake_na	MAE	0.364847	661818	46443	64	TRUE	runs/grid_search/evidence/data	100	100	csv	data/dev_datasets/df_intensities_proteinGroups_long/metadata.csv	runs/grid_search/evidence/data/	runs/grid_search/evidence/models/DAE/LD_25_E_100_HL_256	25	evidence	DAE	23839620	runs/grid_search/evidence/models/DAE/LD_25_E_100_HL_256/figures	runs/grid_search/evidence/models/DAE/LD_25_E_100_HL_256	runs/grid_search/evidence/models/DAE/LD_25_E_100_HL_256	runs/grid_search/evidence/models/DAE/LD_25_E_100_HL_256	runs/grid_search/evidence/models/DAE/LD_25_E_100_HL_256/preds	25	0	TRUE	(256,)			1	N: 661,818	evidence	LD: 25.0 HL: (256,)
evidence_LD_25_E_100_HL_256_DAE	DAE	test_fake_na	MAE	0.365067	661817	46443	64	TRUE	runs/grid_search/evidence/data	100	100	csv	data/dev_datasets/df_intensities_proteinGroups_long/metadata.csv	runs/grid_search/evidence/data/	runs/grid_search/evidence/models/DAE/LD_25_E_100_HL_256	25	evidence	DAE	23839620	runs/grid_search/evidence/models/DAE/LD_25_E_100_HL_256/figures	runs/grid_search/evidence/models/DAE/LD_25_E_100_HL_256	runs/grid_search/evidence/models/DAE/LD_25_E_100_HL_256	runs/grid_search/evidence/models/DAE/LD_25_E_100_HL_256	runs/grid_search/evidence/models/DAE/LD_25_E_100_HL_256/preds	25	0	TRUE	(256,)			1	N: 661,817	evidence	LD: 25.0 HL: (256,)
evidence_LD_75_E_100_HL_1024_VAE	VAE	test_fake_na	MAE	0.365275	661817	46443	64	TRUE	runs/grid_search/evidence/data	100	100	csv	data/dev_datasets/df_intensities_proteinGroups_long/metadata.csv	runs/grid_search/evidence/data/	runs/grid_search/evidence/models/VAE/LD_75_E_100_HL_1024	75	evidence	VAE	143002476	runs/grid_search/evidence/models/VAE/LD_75_E_100_HL_1024/figures	runs/grid_search/evidence/models/VAE/LD_75_E_100_HL_1024	runs/grid_search/evidence/models/VAE/LD_75_E_100_HL_1024	runs/grid_search/evidence/models/VAE/LD_75_E_100_HL_1024	runs/grid_search/evidence/models/VAE/LD_75_E_100_HL_1024/preds	50	0	TRUE	(1024,)			1	N: 661,817	evidence	LD: 75.0 HL: (1024,)
evidence_LD_25_E_100_CF	CF	valid_fake_na	MAE	0.365453	661818	46443	32768	TRUE	runs/grid_search/evidence/data	15	100	csv	data/dev_datasets/df_intensities_proteinGroups_long/metadata.csv	runs/grid_search/evidence/data/	runs/grid_search/evidence/models/CF/LD_25_E_100	25	evidence	CF	1219582	runs/grid_search/evidence/models/CF/LD_25_E_100/figures	runs/grid_search/evidence/models/CF/LD_25_E_100	runs/grid_search/evidence/models/CF/LD_25_E_100	runs/grid_search/evidence/models/CF/LD_25_E_100	runs/grid_search/evidence/models/CF/LD_25_E_100/preds	1	0	TRUE	-			0	N: 661,818	evidence	LD: 25.0 HL: -
peptides_LD_10_E_100_HL_256_DAE	DAE	test_fake_na	MSE	0.365472	616561	40620	64	TRUE	runs/grid_search/peptides/data	100	100	csv	data/dev_datasets/df_intensities_proteinGroups_long/metadata.csv	runs/grid_search/peptides/data/	runs/grid_search/peptides/models/DAE/LD_10_E_100_HL_256	10	peptides	DAE	20844726	runs/grid_search/peptides/models/DAE/LD_10_E_100_HL_256/figures	runs/grid_search/peptides/models/DAE/LD_10_E_100_HL_256	runs/grid_search/peptides/models/DAE/LD_10_E_100_HL_256	runs/grid_search/peptides/models/DAE/LD_10_E_100_HL_256	runs/grid_search/peptides/models/DAE/LD_10_E_100_HL_256/preds	25	0	TRUE	(256,)			1	N: 616,561	peptides	LD: 10.0 HL: (256,)
evidence_LD_50_E_100_HL_256_DAE	DAE	valid_fake_na	MAE	0.366151	661818	46443	64	TRUE	runs/grid_search/evidence/data	100	100	csv	data/dev_datasets/df_intensities_proteinGroups_long/metadata.csv	runs/grid_search/evidence/data/	runs/grid_search/evidence/models/DAE/LD_50_E_100_HL_256	50	evidence	DAE	23852445	runs/grid_search/evidence/models/DAE/LD_50_E_100_HL_256/figures	runs/grid_search/evidence/models/DAE/LD_50_E_100_HL_256	runs/grid_search/evidence/models/DAE/LD_50_E_100_HL_256	runs/grid_search/evidence/models/DAE/LD_50_E_100_HL_256	runs/grid_search/evidence/models/DAE/LD_50_E_100_HL_256/preds	25	0	TRUE	(256,)			1	N: 661,818	evidence	LD: 50.0 HL: (256,)
evidence_LD_25_E_100_CF	CF	test_fake_na	MAE	0.366202	661817	46443	32768	TRUE	runs/grid_search/evidence/data	15	100	csv	data/dev_datasets/df_intensities_proteinGroups_long/metadata.csv	runs/grid_search/evidence/data/	runs/grid_search/evidence/models/CF/LD_25_E_100	25	evidence	CF	1219582	runs/grid_search/evidence/models/CF/LD_25_E_100/figures	runs/grid_search/evidence/models/CF/LD_25_E_100	runs/grid_search/evidence/models/CF/LD_25_E_100	runs/grid_search/evidence/models/CF/LD_25_E_100	runs/grid_search/evidence/models/CF/LD_25_E_100/preds	1	0	TRUE	-			0	N: 661,817	evidence	LD: 25.0 HL: -
evidence_LD_50_E_100_HL_256_DAE	DAE	test_fake_na	MAE	0.366314	661817	46443	64	TRUE	runs/grid_search/evidence/data	100	100	csv	data/dev_datasets/df_intensities_proteinGroups_long/metadata.csv	runs/grid_search/evidence/data/	runs/grid_search/evidence/models/DAE/LD_50_E_100_HL_256	50	evidence	DAE	23852445	runs/grid_search/evidence/models/DAE/LD_50_E_100_HL_256/figures	runs/grid_search/evidence/models/DAE/LD_50_E_100_HL_256	runs/grid_search/evidence/models/DAE/LD_50_E_100_HL_256	runs/grid_search/evidence/models/DAE/LD_50_E_100_HL_256	runs/grid_search/evidence/models/DAE/LD_50_E_100_HL_256/preds	25	0	TRUE	(256,)			1	N: 661,817	evidence	LD: 50.0 HL: (256,)
peptides_LD_75_E_100_HL_1024_VAE	VAE	valid_fake_na	MSE	0.36651	616560	40620	64	TRUE	runs/grid_search/peptides/data	100	100	csv	data/dev_datasets/df_intensities_proteinGroups_long/metadata.csv	runs/grid_search/peptides/data/	runs/grid_search/peptides/models/VAE/LD_75_E_100_HL_1024	75	peptides	VAE	125102574	runs/grid_search/peptides/models/VAE/LD_75_E_100_HL_1024/figures	runs/grid_search/peptides/models/VAE/LD_75_E_100_HL_1024	runs/grid_search/peptides/models/VAE/LD_75_E_100_HL_1024	runs/grid_search/peptides/models/VAE/LD_75_E_100_HL_1024	runs/grid_search/peptides/models/VAE/LD_75_E_100_HL_1024/preds	50	0	TRUE	(1024,)			1	N: 616,560	peptides	LD: 75.0 HL: (1024,)
peptides_LD_100_E_100_HL_1024_VAE	VAE	test_fake_na	MSE	0.367256	616561	40620	64	TRUE	runs/grid_search/peptides/data	100	100	csv	data/dev_datasets/df_intensities_proteinGroups_long/metadata.csv	runs/grid_search/peptides/data/	runs/grid_search/peptides/models/VAE/LD_100_E_100_HL_1024	100	peptides	VAE	125179424	runs/grid_search/peptides/models/VAE/LD_100_E_100_HL_1024/figures	runs/grid_search/peptides/models/VAE/LD_100_E_100_HL_1024	runs/grid_search/peptides/models/VAE/LD_100_E_100_HL_1024	runs/grid_search/peptides/models/VAE/LD_100_E_100_HL_1024	runs/grid_search/peptides/models/VAE/LD_100_E_100_HL_1024/preds	50	0	TRUE	(1024,)			1	N: 616,561	peptides	LD: 100.0 HL: (1024,)
evidence_LD_100_E_100_HL_256_DAE	DAE	valid_fake_na	MAE	0.367573	661818	46443	64	TRUE	runs/grid_search/evidence/data	100	100	csv	data/dev_datasets/df_intensities_proteinGroups_long/metadata.csv	runs/grid_search/evidence/data/	runs/grid_search/evidence/models/DAE/LD_100_E_100_HL_256	100	evidence	DAE	23878095	runs/grid_search/evidence/models/DAE/LD_100_E_100_HL_256/figures	runs/grid_search/evidence/models/DAE/LD_100_E_100_HL_256	runs/grid_search/evidence/models/DAE/LD_100_E_100_HL_256	runs/grid_search/evidence/models/DAE/LD_100_E_100_HL_256	runs/grid_search/evidence/models/DAE/LD_100_E_100_HL_256/preds	25	0	TRUE	(256,)			1	N: 661,818	evidence	LD: 100.0 HL: (256,)
peptides_LD_100_E_100_HL_512_VAE	VAE	valid_fake_na	MSE	0.367708	616560	40620	64	TRUE	runs/grid_search/peptides/data	100	100	csv	data/dev_datasets/df_intensities_proteinGroups_long/metadata.csv	runs/grid_search/peptides/data/	runs/grid_search/peptides/models/VAE/LD_100_E_100_HL_512	100	peptides	VAE	62630432	runs/grid_search/peptides/models/VAE/LD_100_E_100_HL_512/figures	runs/grid_search/peptides/models/VAE/LD_100_E_100_HL_512	runs/grid_search/peptides/models/VAE/LD_100_E_100_HL_512	runs/grid_search/peptides/models/VAE/LD_100_E_100_HL_512	runs/grid_search/peptides/models/VAE/LD_100_E_100_HL_512/preds	50	0	TRUE	(512,)			1	N: 616,560	peptides	LD: 100.0 HL: (512,)
peptides_LD_10_E_100_HL_512_VAE	VAE	test_fake_na	MSE	0.36787	616561	40620	64	TRUE	runs/grid_search/peptides/data	100	100	csv	data/dev_datasets/df_intensities_proteinGroups_long/metadata.csv	runs/grid_search/peptides/data/	runs/grid_search/peptides/models/VAE/LD_10_E_100_HL_512	10	peptides	VAE	62492012	runs/grid_search/peptides/models/VAE/LD_10_E_100_HL_512/figures	runs/grid_search/peptides/models/VAE/LD_10_E_100_HL_512	runs/grid_search/peptides/models/VAE/LD_10_E_100_HL_512	runs/grid_search/peptides/models/VAE/LD_10_E_100_HL_512	runs/grid_search/peptides/models/VAE/LD_10_E_100_HL_512/preds	50	0	TRUE	(512,)			1	N: 616,561	peptides	LD: 10.0 HL: (512,)
evidence_LD_100_E_100_HL_256_DAE	DAE	test_fake_na	MAE	0.367873	661817	46443	64	TRUE	runs/grid_search/evidence/data	100	100	csv	data/dev_datasets/df_intensities_proteinGroups_long/metadata.csv	runs/grid_search/evidence/data/	runs/grid_search/evidence/models/DAE/LD_100_E_100_HL_256	100	evidence	DAE	23878095	runs/grid_search/evidence/models/DAE/LD_100_E_100_HL_256/figures	runs/grid_search/evidence/models/DAE/LD_100_E_100_HL_256	runs/grid_search/evidence/models/DAE/LD_100_E_100_HL_256	runs/grid_search/evidence/models/DAE/LD_100_E_100_HL_256	runs/grid_search/evidence/models/DAE/LD_100_E_100_HL_256/preds	25	0	TRUE	(256,)			1	N: 661,817	evidence	LD: 100.0 HL: (256,)
peptides_LD_50_E_100_HL_512_VAE	VAE	test_fake_na	MSE	0.368248	616561	40620	64	TRUE	runs/grid_search/peptides/data	100	100	csv	data/dev_datasets/df_intensities_proteinGroups_long/metadata.csv	runs/grid_search/peptides/data/	runs/grid_search/peptides/models/VAE/LD_50_E_100_HL_512	50	peptides	VAE	62553532	runs/grid_search/peptides/models/VAE/LD_50_E_100_HL_512/figures	runs/grid_search/peptides/models/VAE/LD_50_E_100_HL_512	runs/grid_search/peptides/models/VAE/LD_50_E_100_HL_512	runs/grid_search/peptides/models/VAE/LD_50_E_100_HL_512	runs/grid_search/peptides/models/VAE/LD_50_E_100_HL_512/preds	50	0	TRUE	(512,)			1	N: 616,561	peptides	LD: 50.0 HL: (512,)
evidence_LD_75_E_100_HL_256_DAE	DAE	valid_fake_na	MAE	0.369081	661818	46443	64	TRUE	runs/grid_search/evidence/data	100	100	csv	data/dev_datasets/df_intensities_proteinGroups_long/metadata.csv	runs/grid_search/evidence/data/	runs/grid_search/evidence/models/DAE/LD_75_E_100_HL_256	75	evidence	DAE	23865270	runs/grid_search/evidence/models/DAE/LD_75_E_100_HL_256/figures	runs/grid_search/evidence/models/DAE/LD_75_E_100_HL_256	runs/grid_search/evidence/models/DAE/LD_75_E_100_HL_256	runs/grid_search/evidence/models/DAE/LD_75_E_100_HL_256	runs/grid_search/evidence/models/DAE/LD_75_E_100_HL_256/preds	25	0	TRUE	(256,)			1	N: 661,818	evidence	LD: 75.0 HL: (256,)
evidence_LD_75_E_100_HL_256_DAE	DAE	test_fake_na	MAE	0.36919	661817	46443	64	TRUE	runs/grid_search/evidence/data	100	100	csv	data/dev_datasets/df_intensities_proteinGroups_long/metadata.csv	runs/grid_search/evidence/data/	runs/grid_search/evidence/models/DAE/LD_75_E_100_HL_256	75	evidence	DAE	23865270	runs/grid_search/evidence/models/DAE/LD_75_E_100_HL_256/figures	runs/grid_search/evidence/models/DAE/LD_75_E_100_HL_256	runs/grid_search/evidence/models/DAE/LD_75_E_100_HL_256	runs/grid_search/evidence/models/DAE/LD_75_E_100_HL_256	runs/grid_search/evidence/models/DAE/LD_75_E_100_HL_256/preds	25	0	TRUE	(256,)			1	N: 661,817	evidence	LD: 75.0 HL: (256,)
evidence_LD_25_E_100_HL_1024_VAE	VAE	valid_fake_na	MAE	0.36938	661818	46443	64	TRUE	runs/grid_search/evidence/data	100	100	csv	data/dev_datasets/df_intensities_proteinGroups_long/metadata.csv	runs/grid_search/evidence/data/	runs/grid_search/evidence/models/VAE/LD_25_E_100_HL_1024	25	evidence	VAE	142848776	runs/grid_search/evidence/models/VAE/LD_25_E_100_HL_1024/figures	runs/grid_search/evidence/models/VAE/LD_25_E_100_HL_1024	runs/grid_search/evidence/models/VAE/LD_25_E_100_HL_1024	runs/grid_search/evidence/models/VAE/LD_25_E_100_HL_1024	runs/grid_search/evidence/models/VAE/LD_25_E_100_HL_1024/preds	50	0	TRUE	(1024,)			1	N: 661,818	evidence	LD: 25.0 HL: (1024,)
evidence_LD_50_E_100_HL_1024_VAE	VAE	valid_fake_na	MAE	0.369503	661818	46443	64	TRUE	runs/grid_search/evidence/data	100	100	csv	data/dev_datasets/df_intensities_proteinGroups_long/metadata.csv	runs/grid_search/evidence/data/	runs/grid_search/evidence/models/VAE/LD_50_E_100_HL_1024	50	evidence	VAE	142925626	runs/grid_search/evidence/models/VAE/LD_50_E_100_HL_1024/figures	runs/grid_search/evidence/models/VAE/LD_50_E_100_HL_1024	runs/grid_search/evidence/models/VAE/LD_50_E_100_HL_1024	runs/grid_search/evidence/models/VAE/LD_50_E_100_HL_1024	runs/grid_search/evidence/models/VAE/LD_50_E_100_HL_1024/preds	50	0	TRUE	(1024,)			1	N: 661,818	evidence	LD: 50.0 HL: (1024,)
evidence_LD_25_E_100_HL_256_VAE	VAE	test_fake_na	MSE	0.369937	661817	46443	64	TRUE	runs/grid_search/evidence/data	100	100	csv	data/dev_datasets/df_intensities_proteinGroups_long/metadata.csv	runs/grid_search/evidence/data/	runs/grid_search/evidence/models/VAE/LD_25_E_100_HL_256	25	evidence	VAE	35781896	runs/grid_search/evidence/models/VAE/LD_25_E_100_HL_256/figures	runs/grid_search/evidence/models/VAE/LD_25_E_100_HL_256	runs/grid_search/evidence/models/VAE/LD_25_E_100_HL_256	runs/grid_search/evidence/models/VAE/LD_25_E_100_HL_256	runs/grid_search/evidence/models/VAE/LD_25_E_100_HL_256/preds	50	0	TRUE	(256,)			1	N: 661,817	evidence	LD: 25.0 HL: (256,)
evidence_LD_25_E_100_HL_256_VAE	VAE	valid_fake_na	MSE	0.369938	661818	46443	64	TRUE	runs/grid_search/evidence/data	100	100	csv	data/dev_datasets/df_intensities_proteinGroups_long/metadata.csv	runs/grid_search/evidence/data/	runs/grid_search/evidence/models/VAE/LD_25_E_100_HL_256	25	evidence	VAE	35781896	runs/grid_search/evidence/models/VAE/LD_25_E_100_HL_256/figures	runs/grid_search/evidence/models/VAE/LD_25_E_100_HL_256	runs/grid_search/evidence/models/VAE/LD_25_E_100_HL_256	runs/grid_search/evidence/models/VAE/LD_25_E_100_HL_256	runs/grid_search/evidence/models/VAE/LD_25_E_100_HL_256/preds	50	0	TRUE	(256,)			1	N: 661,818	evidence	LD: 25.0 HL: (256,)
evidence_LD_50_E_100_HL_1024_VAE	VAE	test_fake_na	MAE	0.36998	661817	46443	64	TRUE	runs/grid_search/evidence/data	100	100	csv	data/dev_datasets/df_intensities_proteinGroups_long/metadata.csv	runs/grid_search/evidence/data/	runs/grid_search/evidence/models/VAE/LD_50_E_100_HL_1024	50	evidence	VAE	142925626	runs/grid_search/evidence/models/VAE/LD_50_E_100_HL_1024/figures	runs/grid_search/evidence/models/VAE/LD_50_E_100_HL_1024	runs/grid_search/evidence/models/VAE/LD_50_E_100_HL_1024	runs/grid_search/evidence/models/VAE/LD_50_E_100_HL_1024	runs/grid_search/evidence/models/VAE/LD_50_E_100_HL_1024/preds	50	0	TRUE	(1024,)			1	N: 661,817	evidence	LD: 50.0 HL: (1024,)
evidence_LD_25_E_100_HL_1024_VAE	VAE	test_fake_na	MAE	0.370076	661817	46443	64	TRUE	runs/grid_search/evidence/data	100	100	csv	data/dev_datasets/df_intensities_proteinGroups_long/metadata.csv	runs/grid_search/evidence/data/	runs/grid_search/evidence/models/VAE/LD_25_E_100_HL_1024	25	evidence	VAE	142848776	runs/grid_search/evidence/models/VAE/LD_25_E_100_HL_1024/figures	runs/grid_search/evidence/models/VAE/LD_25_E_100_HL_1024	runs/grid_search/evidence/models/VAE/LD_25_E_100_HL_1024	runs/grid_search/evidence/models/VAE/LD_25_E_100_HL_1024	runs/grid_search/evidence/models/VAE/LD_25_E_100_HL_1024/preds	50	0	TRUE	(1024,)			1	N: 661,817	evidence	LD: 25.0 HL: (1024,)
evidence_LD_10_E_100_HL_512_VAE	VAE	test_fake_na	MSE	0.370084	661817	46443	64	TRUE	runs/grid_search/evidence/data	100	100	csv	data/dev_datasets/df_intensities_proteinGroups_long/metadata.csv	runs/grid_search/evidence/data/	runs/grid_search/evidence/models/VAE/LD_10_E_100_HL_512	10	evidence	VAE	71447786	runs/grid_search/evidence/models/VAE/LD_10_E_100_HL_512/figures	runs/grid_search/evidence/models/VAE/LD_10_E_100_HL_512	runs/grid_search/evidence/models/VAE/LD_10_E_100_HL_512	runs/grid_search/evidence/models/VAE/LD_10_E_100_HL_512	runs/grid_search/evidence/models/VAE/LD_10_E_100_HL_512/preds	50	0	TRUE	(512,)			1	N: 661,817	evidence	LD: 10.0 HL: (512,)
evidence_LD_10_E_100_HL_256_DAE	DAE	valid_fake_na	MAE	0.370199	661818	46443	64	TRUE	runs/grid_search/evidence/data	100	100	csv	data/dev_datasets/df_intensities_proteinGroups_long/metadata.csv	runs/grid_search/evidence/data/	runs/grid_search/evidence/models/DAE/LD_10_E_100_HL_256	10	evidence	DAE	23831925	runs/grid_search/evidence/models/DAE/LD_10_E_100_HL_256/figures	runs/grid_search/evidence/models/DAE/LD_10_E_100_HL_256	runs/grid_search/evidence/models/DAE/LD_10_E_100_HL_256	runs/grid_search/evidence/models/DAE/LD_10_E_100_HL_256	runs/grid_search/evidence/models/DAE/LD_10_E_100_HL_256/preds	25	0	TRUE	(256,)			1	N: 661,818	evidence	LD: 10.0 HL: (256,)
evidence_LD_10_E_100_HL_1024_DAE	DAE	valid_fake_na	MAE	0.37023	661818	46443	64	TRUE	runs/grid_search/evidence/data	100	100	csv	data/dev_datasets/df_intensities_proteinGroups_long/metadata.csv	runs/grid_search/evidence/data/	runs/grid_search/evidence/models/DAE/LD_10_E_100_HL_1024	10	evidence	DAE	95188341	runs/grid_search/evidence/models/DAE/LD_10_E_100_HL_1024/figures	runs/grid_search/evidence/models/DAE/LD_10_E_100_HL_1024	runs/grid_search/evidence/models/DAE/LD_10_E_100_HL_1024	runs/grid_search/evidence/models/DAE/LD_10_E_100_HL_1024	runs/grid_search/evidence/models/DAE/LD_10_E_100_HL_1024/preds	25	0	TRUE	(1024,)			1	N: 661,818	evidence	LD: 10.0 HL: (1024,)
evidence_LD_10_E_100_HL_512_VAE	VAE	valid_fake_na	MSE	0.370452	661818	46443	64	TRUE	runs/grid_search/evidence/data	100	100	csv	data/dev_datasets/df_intensities_proteinGroups_long/metadata.csv	runs/grid_search/evidence/data/	runs/grid_search/evidence/models/VAE/LD_10_E_100_HL_512	10	evidence	VAE	71447786	runs/grid_search/evidence/models/VAE/LD_10_E_100_HL_512/figures	runs/grid_search/evidence/models/VAE/LD_10_E_100_HL_512	runs/grid_search/evidence/models/VAE/LD_10_E_100_HL_512	runs/grid_search/evidence/models/VAE/LD_10_E_100_HL_512	runs/grid_search/evidence/models/VAE/LD_10_E_100_HL_512/preds	50	0	TRUE	(512,)			1	N: 661,818	evidence	LD: 10.0 HL: (512,)
evidence_LD_10_E_100_HL_1024_DAE	DAE	test_fake_na	MAE	0.370507	661817	46443	64	TRUE	runs/grid_search/evidence/data	100	100	csv	data/dev_datasets/df_intensities_proteinGroups_long/metadata.csv	runs/grid_search/evidence/data/	runs/grid_search/evidence/models/DAE/LD_10_E_100_HL_1024	10	evidence	DAE	95188341	runs/grid_search/evidence/models/DAE/LD_10_E_100_HL_1024/figures	runs/grid_search/evidence/models/DAE/LD_10_E_100_HL_1024	runs/grid_search/evidence/models/DAE/LD_10_E_100_HL_1024	runs/grid_search/evidence/models/DAE/LD_10_E_100_HL_1024	runs/grid_search/evidence/models/DAE/LD_10_E_100_HL_1024/preds	25	0	TRUE	(1024,)			1	N: 661,817	evidence	LD: 10.0 HL: (1024,)
evidence_LD_10_E_100_HL_256_DAE	DAE	test_fake_na	MAE	0.3709	661817	46443	64	TRUE	runs/grid_search/evidence/data	100	100	csv	data/dev_datasets/df_intensities_proteinGroups_long/metadata.csv	runs/grid_search/evidence/data/	runs/grid_search/evidence/models/DAE/LD_10_E_100_HL_256	10	evidence	DAE	23831925	runs/grid_search/evidence/models/DAE/LD_10_E_100_HL_256/figures	runs/grid_search/evidence/models/DAE/LD_10_E_100_HL_256	runs/grid_search/evidence/models/DAE/LD_10_E_100_HL_256	runs/grid_search/evidence/models/DAE/LD_10_E_100_HL_256	runs/grid_search/evidence/models/DAE/LD_10_E_100_HL_256/preds	25	0	TRUE	(256,)			1	N: 661,817	evidence	LD: 10.0 HL: (256,)
evidence_LD_10_E_100_HL_512_DAE	DAE	valid_fake_na	MAE	0.370957	661818	46443	64	TRUE	runs/grid_search/evidence/data	100	100	csv	data/dev_datasets/df_intensities_proteinGroups_long/metadata.csv	runs/grid_search/evidence/data/	runs/grid_search/evidence/models/DAE/LD_10_E_100_HL_512	10	evidence	DAE	47617397	runs/grid_search/evidence/models/DAE/LD_10_E_100_HL_512/figures	runs/grid_search/evidence/models/DAE/LD_10_E_100_HL_512	runs/grid_search/evidence/models/DAE/LD_10_E_100_HL_512	runs/grid_search/evidence/models/DAE/LD_10_E_100_HL_512	runs/grid_search/evidence/models/DAE/LD_10_E_100_HL_512/preds	25	0	TRUE	(512,)			1	N: 661,818	evidence	LD: 10.0 HL: (512,)
evidence_LD_10_E_100_HL_512_DAE	DAE	test_fake_na	MAE	0.371298	661817	46443	64	TRUE	runs/grid_search/evidence/data	100	100	csv	data/dev_datasets/df_intensities_proteinGroups_long/metadata.csv	runs/grid_search/evidence/data/	runs/grid_search/evidence/models/DAE/LD_10_E_100_HL_512	10	evidence	DAE	47617397	runs/grid_search/evidence/models/DAE/LD_10_E_100_HL_512/figures	runs/grid_search/evidence/models/DAE/LD_10_E_100_HL_512	runs/grid_search/evidence/models/DAE/LD_10_E_100_HL_512	runs/grid_search/evidence/models/DAE/LD_10_E_100_HL_512	runs/grid_search/evidence/models/DAE/LD_10_E_100_HL_512/preds	25	0	TRUE	(512,)			1	N: 661,817	evidence	LD: 10.0 HL: (512,)
evidence_LD_10_E_100_HL_512_256_DAE	DAE	test_fake_na	MSE	0.37165	661817	46443	64	TRUE	runs/grid_search/evidence/data	100	100	csv	data/dev_datasets/df_intensities_proteinGroups_long/metadata.csv	runs/grid_search/evidence/data/	runs/grid_search/evidence/models/DAE/LD_10_E_100_HL_512_256	10	evidence	DAE	47875957	runs/grid_search/evidence/models/DAE/LD_10_E_100_HL_512_256/figures	runs/grid_search/evidence/models/DAE/LD_10_E_100_HL_512_256	runs/grid_search/evidence/models/DAE/LD_10_E_100_HL_512_256	runs/grid_search/evidence/models/DAE/LD_10_E_100_HL_512_256	runs/grid_search/evidence/models/DAE/LD_10_E_100_HL_512_256/preds	25	0	TRUE	(512, 256)			2	N: 661,817	evidence	LD: 10.0 HL: (512, 256)
peptides_LD_75_E_100_HL_1024_VAE	VAE	test_fake_na	MSE	0.371804	616561	40620	64	TRUE	runs/grid_search/peptides/data	100	100	csv	data/dev_datasets/df_intensities_proteinGroups_long/metadata.csv	runs/grid_search/peptides/data/	runs/grid_search/peptides/models/VAE/LD_75_E_100_HL_1024	75	peptides	VAE	125102574	runs/grid_search/peptides/models/VAE/LD_75_E_100_HL_1024/figures	runs/grid_search/peptides/models/VAE/LD_75_E_100_HL_1024	runs/grid_search/peptides/models/VAE/LD_75_E_100_HL_1024	runs/grid_search/peptides/models/VAE/LD_75_E_100_HL_1024	runs/grid_search/peptides/models/VAE/LD_75_E_100_HL_1024/preds	50	0	TRUE	(1024,)			1	N: 616,561	peptides	LD: 75.0 HL: (1024,)
evidence_LD_10_E_100_HL_512_256_DAE	DAE	valid_fake_na	MSE	0.372513	661818	46443	64	TRUE	runs/grid_search/evidence/data	100	100	csv	data/dev_datasets/df_intensities_proteinGroups_long/metadata.csv	runs/grid_search/evidence/data/	runs/grid_search/evidence/models/DAE/LD_10_E_100_HL_512_256	10	evidence	DAE	47875957	runs/grid_search/evidence/models/DAE/LD_10_E_100_HL_512_256/figures	runs/grid_search/evidence/models/DAE/LD_10_E_100_HL_512_256	runs/grid_search/evidence/models/DAE/LD_10_E_100_HL_512_256	runs/grid_search/evidence/models/DAE/LD_10_E_100_HL_512_256	runs/grid_search/evidence/models/DAE/LD_10_E_100_HL_512_256/preds	25	0	TRUE	(512, 256)			2	N: 661,818	evidence	LD: 10.0 HL: (512, 256)
evidence_LD_10_E_100_HL_256_VAE	VAE	valid_fake_na	MSE	0.372926	661818	46443	64	TRUE	runs/grid_search/evidence/data	100	100	csv	data/dev_datasets/df_intensities_proteinGroups_long/metadata.csv	runs/grid_search/evidence/data/	runs/grid_search/evidence/models/VAE/LD_10_E_100_HL_256	10	evidence	VAE	35770346	runs/grid_search/evidence/models/VAE/LD_10_E_100_HL_256/figures	runs/grid_search/evidence/models/VAE/LD_10_E_100_HL_256	runs/grid_search/evidence/models/VAE/LD_10_E_100_HL_256	runs/grid_search/evidence/models/VAE/LD_10_E_100_HL_256	runs/grid_search/evidence/models/VAE/LD_10_E_100_HL_256/preds	50	0	TRUE	(256,)			1	N: 661,818	evidence	LD: 10.0 HL: (256,)
peptides_LD_75_E_100_HL_512_VAE	VAE	valid_fake_na	MSE	0.373051	616560	40620	64	TRUE	runs/grid_search/peptides/data	100	100	csv	data/dev_datasets/df_intensities_proteinGroups_long/metadata.csv	runs/grid_search/peptides/data/	runs/grid_search/peptides/models/VAE/LD_75_E_100_HL_512	75	peptides	VAE	62591982	runs/grid_search/peptides/models/VAE/LD_75_E_100_HL_512/figures	runs/grid_search/peptides/models/VAE/LD_75_E_100_HL_512	runs/grid_search/peptides/models/VAE/LD_75_E_100_HL_512	runs/grid_search/peptides/models/VAE/LD_75_E_100_HL_512	runs/grid_search/peptides/models/VAE/LD_75_E_100_HL_512/preds	50	0	TRUE	(512,)			1	N: 616,560	peptides	LD: 75.0 HL: (512,)
peptides_LD_100_E_100_HL_512_VAE	VAE	test_fake_na	MSE	0.373122	616561	40620	64	TRUE	runs/grid_search/peptides/data	100	100	csv	data/dev_datasets/df_intensities_proteinGroups_long/metadata.csv	runs/grid_search/peptides/data/	runs/grid_search/peptides/models/VAE/LD_100_E_100_HL_512	100	peptides	VAE	62630432	runs/grid_search/peptides/models/VAE/LD_100_E_100_HL_512/figures	runs/grid_search/peptides/models/VAE/LD_100_E_100_HL_512	runs/grid_search/peptides/models/VAE/LD_100_E_100_HL_512	runs/grid_search/peptides/models/VAE/LD_100_E_100_HL_512	runs/grid_search/peptides/models/VAE/LD_100_E_100_HL_512/preds	50	0	TRUE	(512,)			1	N: 616,561	peptides	LD: 100.0 HL: (512,)
evidence_LD_50_E_100_HL_512_VAE	VAE	valid_fake_na	MAE	0.373148	661818	46443	64	TRUE	runs/grid_search/evidence/data	100	100	csv	data/dev_datasets/df_intensities_proteinGroups_long/metadata.csv	runs/grid_search/evidence/data/	runs/grid_search/evidence/models/VAE/LD_50_E_100_HL_512	50	evidence	VAE	71509306	runs/grid_search/evidence/models/VAE/LD_50_E_100_HL_512/figures	runs/grid_search/evidence/models/VAE/LD_50_E_100_HL_512	runs/grid_search/evidence/models/VAE/LD_50_E_100_HL_512	runs/grid_search/evidence/models/VAE/LD_50_E_100_HL_512	runs/grid_search/evidence/models/VAE/LD_50_E_100_HL_512/preds	50	0	TRUE	(512,)			1	N: 661,818	evidence	LD: 50.0 HL: (512,)
evidence_LD_10_E_100_HL_256_VAE	VAE	test_fake_na	MSE	0.373242	661817	46443	64	TRUE	runs/grid_search/evidence/data	100	100	csv	data/dev_datasets/df_intensities_proteinGroups_long/metadata.csv	runs/grid_search/evidence/data/	runs/grid_search/evidence/models/VAE/LD_10_E_100_HL_256	10	evidence	VAE	35770346	runs/grid_search/evidence/models/VAE/LD_10_E_100_HL_256/figures	runs/grid_search/evidence/models/VAE/LD_10_E_100_HL_256	runs/grid_search/evidence/models/VAE/LD_10_E_100_HL_256	runs/grid_search/evidence/models/VAE/LD_10_E_100_HL_256	runs/grid_search/evidence/models/VAE/LD_10_E_100_HL_256/preds	50	0	TRUE	(256,)			1	N: 661,817	evidence	LD: 10.0 HL: (256,)
peptides_LD_50_E_100_CF	CF	valid_fake_na	MAE	0.373428	616560	40620	32768	TRUE	runs/grid_search/peptides/data	22	100	csv	data/dev_datasets/df_intensities_proteinGroups_long/metadata.csv	runs/grid_search/peptides/data/	runs/grid_search/peptides/models/CF/LD_50_E_100	50	peptides	CF	2096304	runs/grid_search/peptides/models/CF/LD_50_E_100/figures	runs/grid_search/peptides/models/CF/LD_50_E_100	runs/grid_search/peptides/models/CF/LD_50_E_100	runs/grid_search/peptides/models/CF/LD_50_E_100	runs/grid_search/peptides/models/CF/LD_50_E_100/preds	1	0	TRUE	-			0	N: 616,560	peptides	LD: 50.0 HL: -
peptides_LD_100_E_100_HL_1024_DAE	DAE	valid_fake_na	MAE	0.373525	616560	40620	64	TRUE	runs/grid_search/peptides/data	100	100	csv	data/dev_datasets/df_intensities_proteinGroups_long/metadata.csv	runs/grid_search/peptides/data/	runs/grid_search/peptides/models/DAE/LD_100_E_100_HL_1024	100	peptides	DAE	83441424	runs/grid_search/peptides/models/DAE/LD_100_E_100_HL_1024/figures	runs/grid_search/peptides/models/DAE/LD_100_E_100_HL_1024	runs/grid_search/peptides/models/DAE/LD_100_E_100_HL_1024	runs/grid_search/peptides/models/DAE/LD_100_E_100_HL_1024	runs/grid_search/peptides/models/DAE/LD_100_E_100_HL_1024/preds	25	0	TRUE	(1024,)			1	N: 616,560	peptides	LD: 100.0 HL: (1024,)
evidence_LD_50_E_100_HL_512_VAE	VAE	test_fake_na	MAE	0.373533	661817	46443	64	TRUE	runs/grid_search/evidence/data	100	100	csv	data/dev_datasets/df_intensities_proteinGroups_long/metadata.csv	runs/grid_search/evidence/data/	runs/grid_search/evidence/models/VAE/LD_50_E_100_HL_512	50	evidence	VAE	71509306	runs/grid_search/evidence/models/VAE/LD_50_E_100_HL_512/figures	runs/grid_search/evidence/models/VAE/LD_50_E_100_HL_512	runs/grid_search/evidence/models/VAE/LD_50_E_100_HL_512	runs/grid_search/evidence/models/VAE/LD_50_E_100_HL_512	runs/grid_search/evidence/models/VAE/LD_50_E_100_HL_512/preds	50	0	TRUE	(512,)			1	N: 661,817	evidence	LD: 50.0 HL: (512,)
peptides_LD_50_E_100_HL_1024_DAE	DAE	valid_fake_na	MAE	0.373729	616560	40620	64	TRUE	runs/grid_search/peptides/data	100	100	csv	data/dev_datasets/df_intensities_proteinGroups_long/metadata.csv	runs/grid_search/peptides/data/	runs/grid_search/peptides/models/DAE/LD_50_E_100_HL_1024	50	peptides	DAE	83338974	runs/grid_search/peptides/models/DAE/LD_50_E_100_HL_1024/figures	runs/grid_search/peptides/models/DAE/LD_50_E_100_HL_1024	runs/grid_search/peptides/models/DAE/LD_50_E_100_HL_1024	runs/grid_search/peptides/models/DAE/LD_50_E_100_HL_1024	runs/grid_search/peptides/models/DAE/LD_50_E_100_HL_1024/preds	25	0	TRUE	(1024,)			1	N: 616,560	peptides	LD: 50.0 HL: (1024,)
evidence_LD_75_E_100_HL_512_VAE	VAE	test_fake_na	MSE	0.373959	661817	46443	64	TRUE	runs/grid_search/evidence/data	100	100	csv	data/dev_datasets/df_intensities_proteinGroups_long/metadata.csv	runs/grid_search/evidence/data/	runs/grid_search/evidence/models/VAE/LD_75_E_100_HL_512	75	evidence	VAE	71547756	runs/grid_search/evidence/models/VAE/LD_75_E_100_HL_512/figures	runs/grid_search/evidence/models/VAE/LD_75_E_100_HL_512	runs/grid_search/evidence/models/VAE/LD_75_E_100_HL_512	runs/grid_search/evidence/models/VAE/LD_75_E_100_HL_512	runs/grid_search/evidence/models/VAE/LD_75_E_100_HL_512/preds	50	0	TRUE	(512,)			1	N: 661,817	evidence	LD: 75.0 HL: (512,)
evidence_LD_75_E_100_HL_512_VAE	VAE	valid_fake_na	MSE	0.374245	661818	46443	64	TRUE	runs/grid_search/evidence/data	100	100	csv	data/dev_datasets/df_intensities_proteinGroups_long/metadata.csv	runs/grid_search/evidence/data/	runs/grid_search/evidence/models/VAE/LD_75_E_100_HL_512	75	evidence	VAE	71547756	runs/grid_search/evidence/models/VAE/LD_75_E_100_HL_512/figures	runs/grid_search/evidence/models/VAE/LD_75_E_100_HL_512	runs/grid_search/evidence/models/VAE/LD_75_E_100_HL_512	runs/grid_search/evidence/models/VAE/LD_75_E_100_HL_512	runs/grid_search/evidence/models/VAE/LD_75_E_100_HL_512/preds	50	0	TRUE	(512,)			1	N: 661,818	evidence	LD: 75.0 HL: (512,)
peptides_LD_75_E_100_HL_1024_DAE	DAE	valid_fake_na	MAE	0.374275	616560	40620	64	TRUE	runs/grid_search/peptides/data	100	100	csv	data/dev_datasets/df_intensities_proteinGroups_long/metadata.csv	runs/grid_search/peptides/data/	runs/grid_search/peptides/models/DAE/LD_75_E_100_HL_1024	75	peptides	DAE	83390199	runs/grid_search/peptides/models/DAE/LD_75_E_100_HL_1024/figures	runs/grid_search/peptides/models/DAE/LD_75_E_100_HL_1024	runs/grid_search/peptides/models/DAE/LD_75_E_100_HL_1024	runs/grid_search/peptides/models/DAE/LD_75_E_100_HL_1024	runs/grid_search/peptides/models/DAE/LD_75_E_100_HL_1024/preds	25	0	TRUE	(1024,)			1	N: 616,560	peptides	LD: 75.0 HL: (1024,)
peptides_LD_100_E_100_HL_1024_DAE	DAE	test_fake_na	MAE	0.37473	616561	40620	64	TRUE	runs/grid_search/peptides/data	100	100	csv	data/dev_datasets/df_intensities_proteinGroups_long/metadata.csv	runs/grid_search/peptides/data/	runs/grid_search/peptides/models/DAE/LD_100_E_100_HL_1024	100	peptides	DAE	83441424	runs/grid_search/peptides/models/DAE/LD_100_E_100_HL_1024/figures	runs/grid_search/peptides/models/DAE/LD_100_E_100_HL_1024	runs/grid_search/peptides/models/DAE/LD_100_E_100_HL_1024	runs/grid_search/peptides/models/DAE/LD_100_E_100_HL_1024	runs/grid_search/peptides/models/DAE/LD_100_E_100_HL_1024/preds	25	0	TRUE	(1024,)			1	N: 616,561	peptides	LD: 100.0 HL: (1024,)
peptides_LD_50_E_100_CF	CF	test_fake_na	MAE	0.375035	616561	40620	32768	TRUE	runs/grid_search/peptides/data	22	100	csv	data/dev_datasets/df_intensities_proteinGroups_long/metadata.csv	runs/grid_search/peptides/data/	runs/grid_search/peptides/models/CF/LD_50_E_100	50	peptides	CF	2096304	runs/grid_search/peptides/models/CF/LD_50_E_100/figures	runs/grid_search/peptides/models/CF/LD_50_E_100	runs/grid_search/peptides/models/CF/LD_50_E_100	runs/grid_search/peptides/models/CF/LD_50_E_100	runs/grid_search/peptides/models/CF/LD_50_E_100/preds	1	0	TRUE	-			0	N: 616,561	peptides	LD: 50.0 HL: -
peptides_LD_50_E_100_HL_1024_DAE	DAE	test_fake_na	MAE	0.375079	616561	40620	64	TRUE	runs/grid_search/peptides/data	100	100	csv	data/dev_datasets/df_intensities_proteinGroups_long/metadata.csv	runs/grid_search/peptides/data/	runs/grid_search/peptides/models/DAE/LD_50_E_100_HL_1024	50	peptides	DAE	83338974	runs/grid_search/peptides/models/DAE/LD_50_E_100_HL_1024/figures	runs/grid_search/peptides/models/DAE/LD_50_E_100_HL_1024	runs/grid_search/peptides/models/DAE/LD_50_E_100_HL_1024	runs/grid_search/peptides/models/DAE/LD_50_E_100_HL_1024	runs/grid_search/peptides/models/DAE/LD_50_E_100_HL_1024/preds	25	0	TRUE	(1024,)			1	N: 616,561	peptides	LD: 50.0 HL: (1024,)
peptides_LD_50_E_100_HL_512_DAE	DAE	valid_fake_na	MAE	0.37551	616560	40620	64	TRUE	runs/grid_search/peptides/data	100	100	csv	data/dev_datasets/df_intensities_proteinGroups_long/metadata.csv	runs/grid_search/peptides/data/	runs/grid_search/peptides/models/DAE/LD_50_E_100_HL_512	50	peptides	DAE	41689822	runs/grid_search/peptides/models/DAE/LD_50_E_100_HL_512/figures	runs/grid_search/peptides/models/DAE/LD_50_E_100_HL_512	runs/grid_search/peptides/models/DAE/LD_50_E_100_HL_512	runs/grid_search/peptides/models/DAE/LD_50_E_100_HL_512	runs/grid_search/peptides/models/DAE/LD_50_E_100_HL_512/preds	25	0	TRUE	(512,)			1	N: 616,560	peptides	LD: 50.0 HL: (512,)
peptides_LD_75_E_100_HL_1024_DAE	DAE	test_fake_na	MAE	0.375513	616561	40620	64	TRUE	runs/grid_search/peptides/data	100	100	csv	data/dev_datasets/df_intensities_proteinGroups_long/metadata.csv	runs/grid_search/peptides/data/	runs/grid_search/peptides/models/DAE/LD_75_E_100_HL_1024	75	peptides	DAE	83390199	runs/grid_search/peptides/models/DAE/LD_75_E_100_HL_1024/figures	runs/grid_search/peptides/models/DAE/LD_75_E_100_HL_1024	runs/grid_search/peptides/models/DAE/LD_75_E_100_HL_1024	runs/grid_search/peptides/models/DAE/LD_75_E_100_HL_1024	runs/grid_search/peptides/models/DAE/LD_75_E_100_HL_1024/preds	25	0	TRUE	(1024,)			1	N: 616,561	peptides	LD: 75.0 HL: (1024,)
peptides_LD_25_E_100_HL_1024_VAE	VAE	valid_fake_na	MSE	0.375752	616560	40620	64	TRUE	runs/grid_search/peptides/data	100	100	csv	data/dev_datasets/df_intensities_proteinGroups_long/metadata.csv	runs/grid_search/peptides/data/	runs/grid_search/peptides/models/VAE/LD_25_E_100_HL_1024	25	peptides	VAE	124948874	runs/grid_search/peptides/models/VAE/LD_25_E_100_HL_1024/figures	runs/grid_search/peptides/models/VAE/LD_25_E_100_HL_1024	runs/grid_search/peptides/models/VAE/LD_25_E_100_HL_1024	runs/grid_search/peptides/models/VAE/LD_25_E_100_HL_1024	runs/grid_search/peptides/models/VAE/LD_25_E_100_HL_1024/preds	50	0	TRUE	(1024,)			1	N: 616,560	peptides	LD: 25.0 HL: (1024,)
evidence_LD_100_E_100_HL_1024_VAE	VAE	valid_fake_na	MAE	0.375903	661818	46443	64	TRUE	runs/grid_search/evidence/data	100	100	csv	data/dev_datasets/df_intensities_proteinGroups_long/metadata.csv	runs/grid_search/evidence/data/	runs/grid_search/evidence/models/VAE/LD_100_E_100_HL_1024	100	evidence	VAE	143079326	runs/grid_search/evidence/models/VAE/LD_100_E_100_HL_1024/figures	runs/grid_search/evidence/models/VAE/LD_100_E_100_HL_1024	runs/grid_search/evidence/models/VAE/LD_100_E_100_HL_1024	runs/grid_search/evidence/models/VAE/LD_100_E_100_HL_1024	runs/grid_search/evidence/models/VAE/LD_100_E_100_HL_1024/preds	50	0	TRUE	(1024,)			1	N: 661,818	evidence	LD: 100.0 HL: (1024,)
evidence_LD_25_E_100_HL_512_512_DAE	DAE	test_fake_na	MSE	0.375994	661817	46443	64	TRUE	runs/grid_search/evidence/data	100	100	csv	data/dev_datasets/df_intensities_proteinGroups_long/metadata.csv	runs/grid_search/evidence/data/	runs/grid_search/evidence/models/DAE/LD_25_E_100_HL_512_512	25	evidence	DAE	48160132	runs/grid_search/evidence/models/DAE/LD_25_E_100_HL_512_512/figures	runs/grid_search/evidence/models/DAE/LD_25_E_100_HL_512_512	runs/grid_search/evidence/models/DAE/LD_25_E_100_HL_512_512	runs/grid_search/evidence/models/DAE/LD_25_E_100_HL_512_512	runs/grid_search/evidence/models/DAE/LD_25_E_100_HL_512_512/preds	25	0	TRUE	(512, 512)			2	N: 661,817	evidence	LD: 25.0 HL: (512, 512)
peptides_LD_75_E_100_CF	CF	valid_fake_na	MAE	0.37616	616560	40620	32768	TRUE	runs/grid_search/peptides/data	15	100	csv	data/dev_datasets/df_intensities_proteinGroups_long/metadata.csv	runs/grid_search/peptides/data/	runs/grid_search/peptides/models/CF/LD_75_E_100	75	peptides	CF	3123904	runs/grid_search/peptides/models/CF/LD_75_E_100/figures	runs/grid_search/peptides/models/CF/LD_75_E_100	runs/grid_search/peptides/models/CF/LD_75_E_100	runs/grid_search/peptides/models/CF/LD_75_E_100	runs/grid_search/peptides/models/CF/LD_75_E_100/preds	1	0	TRUE	-			0	N: 616,560	peptides	LD: 75.0 HL: -
peptides_LD_25_E_100_HL_512_DAE	DAE	valid_fake_na	MAE	0.37634	616560	40620	64	TRUE	runs/grid_search/peptides/data	100	100	csv	data/dev_datasets/df_intensities_proteinGroups_long/metadata.csv	runs/grid_search/peptides/data/	runs/grid_search/peptides/models/DAE/LD_25_E_100_HL_512	25	peptides	DAE	41664197	runs/grid_search/peptides/models/DAE/LD_25_E_100_HL_512/figures	runs/grid_search/peptides/models/DAE/LD_25_E_100_HL_512	runs/grid_search/peptides/models/DAE/LD_25_E_100_HL_512	runs/grid_search/peptides/models/DAE/LD_25_E_100_HL_512	runs/grid_search/peptides/models/DAE/LD_25_E_100_HL_512/preds	25	0	TRUE	(512,)			1	N: 616,560	peptides	LD: 25.0 HL: (512,)
evidence_LD_10_E_100_HL_512_512_DAE	DAE	test_fake_na	MSE	0.376368	661817	46443	64	TRUE	runs/grid_search/evidence/data	100	100	csv	data/dev_datasets/df_intensities_proteinGroups_long/metadata.csv	runs/grid_search/evidence/data/	runs/grid_search/evidence/models/DAE/LD_10_E_100_HL_512_512	10	evidence	DAE	48144757	runs/grid_search/evidence/models/DAE/LD_10_E_100_HL_512_512/figures	runs/grid_search/evidence/models/DAE/LD_10_E_100_HL_512_512	runs/grid_search/evidence/models/DAE/LD_10_E_100_HL_512_512	runs/grid_search/evidence/models/DAE/LD_10_E_100_HL_512_512	runs/grid_search/evidence/models/DAE/LD_10_E_100_HL_512_512/preds	25	0	TRUE	(512, 512)			2	N: 661,817	evidence	LD: 10.0 HL: (512, 512)
evidence_LD_100_E_100_HL_1024_VAE	VAE	test_fake_na	MAE	0.376394	661817	46443	64	TRUE	runs/grid_search/evidence/data	100	100	csv	data/dev_datasets/df_intensities_proteinGroups_long/metadata.csv	runs/grid_search/evidence/data/	runs/grid_search/evidence/models/VAE/LD_100_E_100_HL_1024	100	evidence	VAE	143079326	runs/grid_search/evidence/models/VAE/LD_100_E_100_HL_1024/figures	runs/grid_search/evidence/models/VAE/LD_100_E_100_HL_1024	runs/grid_search/evidence/models/VAE/LD_100_E_100_HL_1024	runs/grid_search/evidence/models/VAE/LD_100_E_100_HL_1024	runs/grid_search/evidence/models/VAE/LD_100_E_100_HL_1024/preds	50	0	TRUE	(1024,)			1	N: 661,817	evidence	LD: 100.0 HL: (1024,)
peptides_LD_50_E_100_HL_256_VAE	VAE	valid_fake_na	MSE	0.376791	616560	40620	64	TRUE	runs/grid_search/peptides/data	100	100	csv	data/dev_datasets/df_intensities_proteinGroups_long/metadata.csv	runs/grid_search/peptides/data/	runs/grid_search/peptides/models/VAE/LD_50_E_100_HL_256	50	peptides	VAE	31317436	runs/grid_search/peptides/models/VAE/LD_50_E_100_HL_256/figures	runs/grid_search/peptides/models/VAE/LD_50_E_100_HL_256	runs/grid_search/peptides/models/VAE/LD_50_E_100_HL_256	runs/grid_search/peptides/models/VAE/LD_50_E_100_HL_256	runs/grid_search/peptides/models/VAE/LD_50_E_100_HL_256/preds	50	0	TRUE	(256,)			1	N: 616,560	peptides	LD: 50.0 HL: (256,)
peptides_LD_100_E_100_HL_512_DAE	DAE	valid_fake_na	MAE	0.376814	616560	40620	64	TRUE	runs/grid_search/peptides/data	100	100	csv	data/dev_datasets/df_intensities_proteinGroups_long/metadata.csv	runs/grid_search/peptides/data/	runs/grid_search/peptides/models/DAE/LD_100_E_100_HL_512	100	peptides	DAE	41741072	runs/grid_search/peptides/models/DAE/LD_100_E_100_HL_512/figures	runs/grid_search/peptides/models/DAE/LD_100_E_100_HL_512	runs/grid_search/peptides/models/DAE/LD_100_E_100_HL_512	runs/grid_search/peptides/models/DAE/LD_100_E_100_HL_512	runs/grid_search/peptides/models/DAE/LD_100_E_100_HL_512/preds	25	0	TRUE	(512,)			1	N: 616,560	peptides	LD: 100.0 HL: (512,)
evidence_LD_10_E_100_HL_512_512_DAE	DAE	valid_fake_na	MSE	0.376883	661818	46443	64	TRUE	runs/grid_search/evidence/data	100	100	csv	data/dev_datasets/df_intensities_proteinGroups_long/metadata.csv	runs/grid_search/evidence/data/	runs/grid_search/evidence/models/DAE/LD_10_E_100_HL_512_512	10	evidence	DAE	48144757	runs/grid_search/evidence/models/DAE/LD_10_E_100_HL_512_512/figures	runs/grid_search/evidence/models/DAE/LD_10_E_100_HL_512_512	runs/grid_search/evidence/models/DAE/LD_10_E_100_HL_512_512	runs/grid_search/evidence/models/DAE/LD_10_E_100_HL_512_512	runs/grid_search/evidence/models/DAE/LD_10_E_100_HL_512_512/preds	25	0	TRUE	(512, 512)			2	N: 661,818	evidence	LD: 10.0 HL: (512, 512)
peptides_LD_50_E_100_HL_512_DAE	DAE	test_fake_na	MAE	0.376903	616561	40620	64	TRUE	runs/grid_search/peptides/data	100	100	csv	data/dev_datasets/df_intensities_proteinGroups_long/metadata.csv	runs/grid_search/peptides/data/	runs/grid_search/peptides/models/DAE/LD_50_E_100_HL_512	50	peptides	DAE	41689822	runs/grid_search/peptides/models/DAE/LD_50_E_100_HL_512/figures	runs/grid_search/peptides/models/DAE/LD_50_E_100_HL_512	runs/grid_search/peptides/models/DAE/LD_50_E_100_HL_512	runs/grid_search/peptides/models/DAE/LD_50_E_100_HL_512	runs/grid_search/peptides/models/DAE/LD_50_E_100_HL_512/preds	25	0	TRUE	(512,)			1	N: 616,561	peptides	LD: 50.0 HL: (512,)
peptides_LD_75_E_100_HL_512_DAE	DAE	valid_fake_na	MAE	0.37693	616560	40620	64	TRUE	runs/grid_search/peptides/data	100	100	csv	data/dev_datasets/df_intensities_proteinGroups_long/metadata.csv	runs/grid_search/peptides/data/	runs/grid_search/peptides/models/DAE/LD_75_E_100_HL_512	75	peptides	DAE	41715447	runs/grid_search/peptides/models/DAE/LD_75_E_100_HL_512/figures	runs/grid_search/peptides/models/DAE/LD_75_E_100_HL_512	runs/grid_search/peptides/models/DAE/LD_75_E_100_HL_512	runs/grid_search/peptides/models/DAE/LD_75_E_100_HL_512	runs/grid_search/peptides/models/DAE/LD_75_E_100_HL_512/preds	25	0	TRUE	(512,)			1	N: 616,560	peptides	LD: 75.0 HL: (512,)
evidence_LD_25_E_100_HL_512_512_DAE	DAE	valid_fake_na	MSE	0.377098	661818	46443	64	TRUE	runs/grid_search/evidence/data	100	100	csv	data/dev_datasets/df_intensities_proteinGroups_long/metadata.csv	runs/grid_search/evidence/data/	runs/grid_search/evidence/models/DAE/LD_25_E_100_HL_512_512	25	evidence	DAE	48160132	runs/grid_search/evidence/models/DAE/LD_25_E_100_HL_512_512/figures	runs/grid_search/evidence/models/DAE/LD_25_E_100_HL_512_512	runs/grid_search/evidence/models/DAE/LD_25_E_100_HL_512_512	runs/grid_search/evidence/models/DAE/LD_25_E_100_HL_512_512	runs/grid_search/evidence/models/DAE/LD_25_E_100_HL_512_512/preds	25	0	TRUE	(512, 512)			2	N: 661,818	evidence	LD: 25.0 HL: (512, 512)
peptides_LD_25_E_100_HL_1024_DAE	DAE	valid_fake_na	MAE	0.377122	616560	40620	64	TRUE	runs/grid_search/peptides/data	100	100	csv	data/dev_datasets/df_intensities_proteinGroups_long/metadata.csv	runs/grid_search/peptides/data/	runs/grid_search/peptides/models/DAE/LD_25_E_100_HL_1024	25	peptides	DAE	83287749	runs/grid_search/peptides/models/DAE/LD_25_E_100_HL_1024/figures	runs/grid_search/peptides/models/DAE/LD_25_E_100_HL_1024	runs/grid_search/peptides/models/DAE/LD_25_E_100_HL_1024	runs/grid_search/peptides/models/DAE/LD_25_E_100_HL_1024	runs/grid_search/peptides/models/DAE/LD_25_E_100_HL_1024/preds	25	0	TRUE	(1024,)			1	N: 616,560	peptides	LD: 25.0 HL: (1024,)
peptides_LD_25_E_100_HL_512_DAE	DAE	test_fake_na	MAE	0.377342	616561	40620	64	TRUE	runs/grid_search/peptides/data	100	100	csv	data/dev_datasets/df_intensities_proteinGroups_long/metadata.csv	runs/grid_search/peptides/data/	runs/grid_search/peptides/models/DAE/LD_25_E_100_HL_512	25	peptides	DAE	41664197	runs/grid_search/peptides/models/DAE/LD_25_E_100_HL_512/figures	runs/grid_search/peptides/models/DAE/LD_25_E_100_HL_512	runs/grid_search/peptides/models/DAE/LD_25_E_100_HL_512	runs/grid_search/peptides/models/DAE/LD_25_E_100_HL_512	runs/grid_search/peptides/models/DAE/LD_25_E_100_HL_512/preds	25	0	TRUE	(512,)			1	N: 616,561	peptides	LD: 25.0 HL: (512,)
peptides_LD_75_E_100_CF	CF	test_fake_na	MAE	0.377556	616561	40620	32768	TRUE	runs/grid_search/peptides/data	15	100	csv	data/dev_datasets/df_intensities_proteinGroups_long/metadata.csv	runs/grid_search/peptides/data/	runs/grid_search/peptides/models/CF/LD_75_E_100	75	peptides	CF	3123904	runs/grid_search/peptides/models/CF/LD_75_E_100/figures	runs/grid_search/peptides/models/CF/LD_75_E_100	runs/grid_search/peptides/models/CF/LD_75_E_100	runs/grid_search/peptides/models/CF/LD_75_E_100	runs/grid_search/peptides/models/CF/LD_75_E_100/preds	1	0	TRUE	-			0	N: 616,561	peptides	LD: 75.0 HL: -
peptides_LD_100_E_100_HL_512_DAE	DAE	test_fake_na	MAE	0.377707	616561	40620	64	TRUE	runs/grid_search/peptides/data	100	100	csv	data/dev_datasets/df_intensities_proteinGroups_long/metadata.csv	runs/grid_search/peptides/data/	runs/grid_search/peptides/models/DAE/LD_100_E_100_HL_512	100	peptides	DAE	41741072	runs/grid_search/peptides/models/DAE/LD_100_E_100_HL_512/figures	runs/grid_search/peptides/models/DAE/LD_100_E_100_HL_512	runs/grid_search/peptides/models/DAE/LD_100_E_100_HL_512	runs/grid_search/peptides/models/DAE/LD_100_E_100_HL_512	runs/grid_search/peptides/models/DAE/LD_100_E_100_HL_512/preds	25	0	TRUE	(512,)			1	N: 616,561	peptides	LD: 100.0 HL: (512,)
peptides_LD_75_E_100_HL_512_VAE	VAE	test_fake_na	MSE	0.378084	616561	40620	64	TRUE	runs/grid_search/peptides/data	100	100	csv	data/dev_datasets/df_intensities_proteinGroups_long/metadata.csv	runs/grid_search/peptides/data/	runs/grid_search/peptides/models/VAE/LD_75_E_100_HL_512	75	peptides	VAE	62591982	runs/grid_search/peptides/models/VAE/LD_75_E_100_HL_512/figures	runs/grid_search/peptides/models/VAE/LD_75_E_100_HL_512	runs/grid_search/peptides/models/VAE/LD_75_E_100_HL_512	runs/grid_search/peptides/models/VAE/LD_75_E_100_HL_512	runs/grid_search/peptides/models/VAE/LD_75_E_100_HL_512/preds	50	0	TRUE	(512,)			1	N: 616,561	peptides	LD: 75.0 HL: (512,)
evidence_LD_25_E_100_HL_512_256_DAE	DAE	test_fake_na	MSE	0.378261	661817	46443	64	TRUE	runs/grid_search/evidence/data	100	100	csv	data/dev_datasets/df_intensities_proteinGroups_long/metadata.csv	runs/grid_search/evidence/data/	runs/grid_search/evidence/models/DAE/LD_25_E_100_HL_512_256	25	evidence	DAE	47883652	runs/grid_search/evidence/models/DAE/LD_25_E_100_HL_512_256/figures	runs/grid_search/evidence/models/DAE/LD_25_E_100_HL_512_256	runs/grid_search/evidence/models/DAE/LD_25_E_100_HL_512_256	runs/grid_search/evidence/models/DAE/LD_25_E_100_HL_512_256	runs/grid_search/evidence/models/DAE/LD_25_E_100_HL_512_256/preds	25	0	TRUE	(512, 256)			2	N: 661,817	evidence	LD: 25.0 HL: (512, 256)
peptides_LD_25_E_100_HL_1024_DAE	DAE	test_fake_na	MAE	0.378286	616561	40620	64	TRUE	runs/grid_search/peptides/data	100	100	csv	data/dev_datasets/df_intensities_proteinGroups_long/metadata.csv	runs/grid_search/peptides/data/	runs/grid_search/peptides/models/DAE/LD_25_E_100_HL_1024	25	peptides	DAE	83287749	runs/grid_search/peptides/models/DAE/LD_25_E_100_HL_1024/figures	runs/grid_search/peptides/models/DAE/LD_25_E_100_HL_1024	runs/grid_search/peptides/models/DAE/LD_25_E_100_HL_1024	runs/grid_search/peptides/models/DAE/LD_25_E_100_HL_1024	runs/grid_search/peptides/models/DAE/LD_25_E_100_HL_1024/preds	25	0	TRUE	(1024,)			1	N: 616,561	peptides	LD: 25.0 HL: (1024,)
peptides_LD_75_E_100_HL_512_DAE	DAE	test_fake_na	MAE	0.3783	616561	40620	64	TRUE	runs/grid_search/peptides/data	100	100	csv	data/dev_datasets/df_intensities_proteinGroups_long/metadata.csv	runs/grid_search/peptides/data/	runs/grid_search/peptides/models/DAE/LD_75_E_100_HL_512	75	peptides	DAE	41715447	runs/grid_search/peptides/models/DAE/LD_75_E_100_HL_512/figures	runs/grid_search/peptides/models/DAE/LD_75_E_100_HL_512	runs/grid_search/peptides/models/DAE/LD_75_E_100_HL_512	runs/grid_search/peptides/models/DAE/LD_75_E_100_HL_512	runs/grid_search/peptides/models/DAE/LD_75_E_100_HL_512/preds	25	0	TRUE	(512,)			1	N: 616,561	peptides	LD: 75.0 HL: (512,)
evidence_LD_50_E_100_HL_256_VAE	VAE	test_fake_na	MSE	0.378521	661817	46443	64	TRUE	runs/grid_search/evidence/data	100	100	csv	data/dev_datasets/df_intensities_proteinGroups_long/metadata.csv	runs/grid_search/evidence/data/	runs/grid_search/evidence/models/VAE/LD_50_E_100_HL_256	50	evidence	VAE	35801146	runs/grid_search/evidence/models/VAE/LD_50_E_100_HL_256/figures	runs/grid_search/evidence/models/VAE/LD_50_E_100_HL_256	runs/grid_search/evidence/models/VAE/LD_50_E_100_HL_256	runs/grid_search/evidence/models/VAE/LD_50_E_100_HL_256	runs/grid_search/evidence/models/VAE/LD_50_E_100_HL_256/preds	50	0	TRUE	(256,)			1	N: 661,817	evidence	LD: 50.0 HL: (256,)
peptides_LD_10_E_100_HL_256_VAE	VAE	valid_fake_na	MSE	0.378568	616560	40620	64	TRUE	runs/grid_search/peptides/data	100	100	csv	data/dev_datasets/df_intensities_proteinGroups_long/metadata.csv	runs/grid_search/peptides/data/	runs/grid_search/peptides/models/VAE/LD_10_E_100_HL_256	10	peptides	VAE	31286636	runs/grid_search/peptides/models/VAE/LD_10_E_100_HL_256/figures	runs/grid_search/peptides/models/VAE/LD_10_E_100_HL_256	runs/grid_search/peptides/models/VAE/LD_10_E_100_HL_256	runs/grid_search/peptides/models/VAE/LD_10_E_100_HL_256	runs/grid_search/peptides/models/VAE/LD_10_E_100_HL_256/preds	50	0	TRUE	(256,)			1	N: 616,560	peptides	LD: 10.0 HL: (256,)
evidence_LD_25_E_100_HL_512_256_DAE	DAE	valid_fake_na	MSE	0.378748	661818	46443	64	TRUE	runs/grid_search/evidence/data	100	100	csv	data/dev_datasets/df_intensities_proteinGroups_long/metadata.csv	runs/grid_search/evidence/data/	runs/grid_search/evidence/models/DAE/LD_25_E_100_HL_512_256	25	evidence	DAE	47883652	runs/grid_search/evidence/models/DAE/LD_25_E_100_HL_512_256/figures	runs/grid_search/evidence/models/DAE/LD_25_E_100_HL_512_256	runs/grid_search/evidence/models/DAE/LD_25_E_100_HL_512_256	runs/grid_search/evidence/models/DAE/LD_25_E_100_HL_512_256	runs/grid_search/evidence/models/DAE/LD_25_E_100_HL_512_256/preds	25	0	TRUE	(512, 256)			2	N: 661,818	evidence	LD: 25.0 HL: (512, 256)
peptides_LD_25_E_100_HL_512_VAE	VAE	valid_fake_na	MAE	0.378975	616560	40620	64	TRUE	runs/grid_search/peptides/data	100	100	csv	data/dev_datasets/df_intensities_proteinGroups_long/metadata.csv	runs/grid_search/peptides/data/	runs/grid_search/peptides/models/VAE/LD_25_E_100_HL_512	25	peptides	VAE	62515082	runs/grid_search/peptides/models/VAE/LD_25_E_100_HL_512/figures	runs/grid_search/peptides/models/VAE/LD_25_E_100_HL_512	runs/grid_search/peptides/models/VAE/LD_25_E_100_HL_512	runs/grid_search/peptides/models/VAE/LD_25_E_100_HL_512	runs/grid_search/peptides/models/VAE/LD_25_E_100_HL_512/preds	50	0	TRUE	(512,)			1	N: 616,560	peptides	LD: 25.0 HL: (512,)
evidence_LD_50_E_100_HL_256_VAE	VAE	valid_fake_na	MSE	0.379157	661818	46443	64	TRUE	runs/grid_search/evidence/data	100	100	csv	data/dev_datasets/df_intensities_proteinGroups_long/metadata.csv	runs/grid_search/evidence/data/	runs/grid_search/evidence/models/VAE/LD_50_E_100_HL_256	50	evidence	VAE	35801146	runs/grid_search/evidence/models/VAE/LD_50_E_100_HL_256/figures	runs/grid_search/evidence/models/VAE/LD_50_E_100_HL_256	runs/grid_search/evidence/models/VAE/LD_50_E_100_HL_256	runs/grid_search/evidence/models/VAE/LD_50_E_100_HL_256	runs/grid_search/evidence/models/VAE/LD_50_E_100_HL_256/preds	50	0	TRUE	(256,)			1	N: 661,818	evidence	LD: 50.0 HL: (256,)
peptides_LD_25_E_100_HL_512_VAE	VAE	test_fake_na	MAE	0.380171	616561	40620	64	TRUE	runs/grid_search/peptides/data	100	100	csv	data/dev_datasets/df_intensities_proteinGroups_long/metadata.csv	runs/grid_search/peptides/data/	runs/grid_search/peptides/models/VAE/LD_25_E_100_HL_512	25	peptides	VAE	62515082	runs/grid_search/peptides/models/VAE/LD_25_E_100_HL_512/figures	runs/grid_search/peptides/models/VAE/LD_25_E_100_HL_512	runs/grid_search/peptides/models/VAE/LD_25_E_100_HL_512	runs/grid_search/peptides/models/VAE/LD_25_E_100_HL_512	runs/grid_search/peptides/models/VAE/LD_25_E_100_HL_512/preds	50	0	TRUE	(512,)			1	N: 616,561	peptides	LD: 25.0 HL: (512,)
peptides_LD_100_E_100_CF	CF	valid_fake_na	MAE	0.380274	616560	40620	32768	TRUE	runs/grid_search/peptides/data	15	100	csv	data/dev_datasets/df_intensities_proteinGroups_long/metadata.csv	runs/grid_search/peptides/data/	runs/grid_search/peptides/models/CF/LD_100_E_100	100	peptides	CF	4151504	runs/grid_search/peptides/models/CF/LD_100_E_100/figures	runs/grid_search/peptides/models/CF/LD_100_E_100	runs/grid_search/peptides/models/CF/LD_100_E_100	runs/grid_search/peptides/models/CF/LD_100_E_100	runs/grid_search/peptides/models/CF/LD_100_E_100/preds	1	0	TRUE	-			0	N: 616,560	peptides	LD: 100.0 HL: -
peptides_LD_25_E_100_HL_1024_VAE	VAE	test_fake_na	MSE	0.380832	616561	40620	64	TRUE	runs/grid_search/peptides/data	100	100	csv	data/dev_datasets/df_intensities_proteinGroups_long/metadata.csv	runs/grid_search/peptides/data/	runs/grid_search/peptides/models/VAE/LD_25_E_100_HL_1024	25	peptides	VAE	124948874	runs/grid_search/peptides/models/VAE/LD_25_E_100_HL_1024/figures	runs/grid_search/peptides/models/VAE/LD_25_E_100_HL_1024	runs/grid_search/peptides/models/VAE/LD_25_E_100_HL_1024	runs/grid_search/peptides/models/VAE/LD_25_E_100_HL_1024	runs/grid_search/peptides/models/VAE/LD_25_E_100_HL_1024/preds	50	0	TRUE	(1024,)			1	N: 616,561	peptides	LD: 25.0 HL: (1024,)
evidence_LD_10_E_100_HL_512_VAE	VAE	valid_fake_na	MAE	0.380938	661818	46443	64	TRUE	runs/grid_search/evidence/data	100	100	csv	data/dev_datasets/df_intensities_proteinGroups_long/metadata.csv	runs/grid_search/evidence/data/	runs/grid_search/evidence/models/VAE/LD_10_E_100_HL_512	10	evidence	VAE	71447786	runs/grid_search/evidence/models/VAE/LD_10_E_100_HL_512/figures	runs/grid_search/evidence/models/VAE/LD_10_E_100_HL_512	runs/grid_search/evidence/models/VAE/LD_10_E_100_HL_512	runs/grid_search/evidence/models/VAE/LD_10_E_100_HL_512	runs/grid_search/evidence/models/VAE/LD_10_E_100_HL_512/preds	50	0	TRUE	(512,)			1	N: 661,818	evidence	LD: 10.0 HL: (512,)
evidence_LD_10_E_100_HL_512_VAE	VAE	test_fake_na	MAE	0.381059	661817	46443	64	TRUE	runs/grid_search/evidence/data	100	100	csv	data/dev_datasets/df_intensities_proteinGroups_long/metadata.csv	runs/grid_search/evidence/data/	runs/grid_search/evidence/models/VAE/LD_10_E_100_HL_512	10	evidence	VAE	71447786	runs/grid_search/evidence/models/VAE/LD_10_E_100_HL_512/figures	runs/grid_search/evidence/models/VAE/LD_10_E_100_HL_512	runs/grid_search/evidence/models/VAE/LD_10_E_100_HL_512	runs/grid_search/evidence/models/VAE/LD_10_E_100_HL_512	runs/grid_search/evidence/models/VAE/LD_10_E_100_HL_512/preds	50	0	TRUE	(512,)			1	N: 661,817	evidence	LD: 10.0 HL: (512,)
peptides_LD_25_E_100_CF	CF	valid_fake_na	MAE	0.381179	616560	40620	32768	TRUE	runs/grid_search/peptides/data	32	100	csv	data/dev_datasets/df_intensities_proteinGroups_long/metadata.csv	runs/grid_search/peptides/data/	runs/grid_search/peptides/models/CF/LD_25_E_100	25	peptides	CF	1068704	runs/grid_search/peptides/models/CF/LD_25_E_100/figures	runs/grid_search/peptides/models/CF/LD_25_E_100	runs/grid_search/peptides/models/CF/LD_25_E_100	runs/grid_search/peptides/models/CF/LD_25_E_100	runs/grid_search/peptides/models/CF/LD_25_E_100/preds	1	0	TRUE	-			0	N: 616,560	peptides	LD: 25.0 HL: -
peptides_LD_50_E_100_HL_1024_VAE	VAE	valid_fake_na	MAE	0.381398	616560	40620	64	TRUE	runs/grid_search/peptides/data	100	100	csv	data/dev_datasets/df_intensities_proteinGroups_long/metadata.csv	runs/grid_search/peptides/data/	runs/grid_search/peptides/models/VAE/LD_50_E_100_HL_1024	50	peptides	VAE	125025724	runs/grid_search/peptides/models/VAE/LD_50_E_100_HL_1024/figures	runs/grid_search/peptides/models/VAE/LD_50_E_100_HL_1024	runs/grid_search/peptides/models/VAE/LD_50_E_100_HL_1024	runs/grid_search/peptides/models/VAE/LD_50_E_100_HL_1024	runs/grid_search/peptides/models/VAE/LD_50_E_100_HL_1024/preds	50	0	TRUE	(1024,)			1	N: 616,560	peptides	LD: 50.0 HL: (1024,)
evidence_LD_50_E_100_HL_512_512_DAE	DAE	test_fake_na	MSE	0.381764	661817	46443	64	TRUE	runs/grid_search/evidence/data	100	100	csv	data/dev_datasets/df_intensities_proteinGroups_long/metadata.csv	runs/grid_search/evidence/data/	runs/grid_search/evidence/models/DAE/LD_50_E_100_HL_512_512	50	evidence	DAE	48185757	runs/grid_search/evidence/models/DAE/LD_50_E_100_HL_512_512/figures	runs/grid_search/evidence/models/DAE/LD_50_E_100_HL_512_512	runs/grid_search/evidence/models/DAE/LD_50_E_100_HL_512_512	runs/grid_search/evidence/models/DAE/LD_50_E_100_HL_512_512	runs/grid_search/evidence/models/DAE/LD_50_E_100_HL_512_512/preds	25	0	TRUE	(512, 512)			2	N: 661,817	evidence	LD: 50.0 HL: (512, 512)
peptides_LD_10_E_100_HL_1024_VAE	VAE	valid_fake_na	MSE	0.381772	616560	40620	64	TRUE	runs/grid_search/peptides/data	100	100	csv	data/dev_datasets/df_intensities_proteinGroups_long/metadata.csv	runs/grid_search/peptides/data/	runs/grid_search/peptides/models/VAE/LD_10_E_100_HL_1024	10	peptides	VAE	124902764	runs/grid_search/peptides/models/VAE/LD_10_E_100_HL_1024/figures	runs/grid_search/peptides/models/VAE/LD_10_E_100_HL_1024	runs/grid_search/peptides/models/VAE/LD_10_E_100_HL_1024	runs/grid_search/peptides/models/VAE/LD_10_E_100_HL_1024	runs/grid_search/peptides/models/VAE/LD_10_E_100_HL_1024/preds	50	0	TRUE	(1024,)			1	N: 616,560	peptides	LD: 10.0 HL: (1024,)
peptides_LD_25_E_100_HL_256_VAE	VAE	valid_fake_na	MSE	0.381904	616560	40620	64	TRUE	runs/grid_search/peptides/data	100	100	csv	data/dev_datasets/df_intensities_proteinGroups_long/metadata.csv	runs/grid_search/peptides/data/	runs/grid_search/peptides/models/VAE/LD_25_E_100_HL_256	25	peptides	VAE	31298186	runs/grid_search/peptides/models/VAE/LD_25_E_100_HL_256/figures	runs/grid_search/peptides/models/VAE/LD_25_E_100_HL_256	runs/grid_search/peptides/models/VAE/LD_25_E_100_HL_256	runs/grid_search/peptides/models/VAE/LD_25_E_100_HL_256	runs/grid_search/peptides/models/VAE/LD_25_E_100_HL_256/preds	50	0	TRUE	(256,)			1	N: 616,560	peptides	LD: 25.0 HL: (256,)
peptides_LD_100_E_100_CF	CF	test_fake_na	MAE	0.38205	616561	40620	32768	TRUE	runs/grid_search/peptides/data	15	100	csv	data/dev_datasets/df_intensities_proteinGroups_long/metadata.csv	runs/grid_search/peptides/data/	runs/grid_search/peptides/models/CF/LD_100_E_100	100	peptides	CF	4151504	runs/grid_search/peptides/models/CF/LD_100_E_100/figures	runs/grid_search/peptides/models/CF/LD_100_E_100	runs/grid_search/peptides/models/CF/LD_100_E_100	runs/grid_search/peptides/models/CF/LD_100_E_100	runs/grid_search/peptides/models/CF/LD_100_E_100/preds	1	0	TRUE	-			0	N: 616,561	peptides	LD: 100.0 HL: -
peptides_LD_50_E_100_HL_256_VAE	VAE	test_fake_na	MSE	0.382059	616561	40620	64	TRUE	runs/grid_search/peptides/data	100	100	csv	data/dev_datasets/df_intensities_proteinGroups_long/metadata.csv	runs/grid_search/peptides/data/	runs/grid_search/peptides/models/VAE/LD_50_E_100_HL_256	50	peptides	VAE	31317436	runs/grid_search/peptides/models/VAE/LD_50_E_100_HL_256/figures	runs/grid_search/peptides/models/VAE/LD_50_E_100_HL_256	runs/grid_search/peptides/models/VAE/LD_50_E_100_HL_256	runs/grid_search/peptides/models/VAE/LD_50_E_100_HL_256	runs/grid_search/peptides/models/VAE/LD_50_E_100_HL_256/preds	50	0	TRUE	(256,)			1	N: 616,561	peptides	LD: 50.0 HL: (256,)
evidence_LD_50_E_100_HL_512_256_DAE	DAE	test_fake_na	MSE	0.382143	661817	46443	64	TRUE	runs/grid_search/evidence/data	100	100	csv	data/dev_datasets/df_intensities_proteinGroups_long/metadata.csv	runs/grid_search/evidence/data/	runs/grid_search/evidence/models/DAE/LD_50_E_100_HL_512_256	50	evidence	DAE	47896477	runs/grid_search/evidence/models/DAE/LD_50_E_100_HL_512_256/figures	runs/grid_search/evidence/models/DAE/LD_50_E_100_HL_512_256	runs/grid_search/evidence/models/DAE/LD_50_E_100_HL_512_256	runs/grid_search/evidence/models/DAE/LD_50_E_100_HL_512_256	runs/grid_search/evidence/models/DAE/LD_50_E_100_HL_512_256/preds	25	0	TRUE	(512, 256)			2	N: 661,817	evidence	LD: 50.0 HL: (512, 256)
peptides_LD_25_E_100_HL_256_DAE	DAE	valid_fake_na	MAE	0.382222	616560	40620	64	TRUE	runs/grid_search/peptides/data	100	100	csv	data/dev_datasets/df_intensities_proteinGroups_long/metadata.csv	runs/grid_search/peptides/data/	runs/grid_search/peptides/models/DAE/LD_25_E_100_HL_256	25	peptides	DAE	20852421	runs/grid_search/peptides/models/DAE/LD_25_E_100_HL_256/figures	runs/grid_search/peptides/models/DAE/LD_25_E_100_HL_256	runs/grid_search/peptides/models/DAE/LD_25_E_100_HL_256	runs/grid_search/peptides/models/DAE/LD_25_E_100_HL_256	runs/grid_search/peptides/models/DAE/LD_25_E_100_HL_256/preds	25	0	TRUE	(256,)			1	N: 616,560	peptides	LD: 25.0 HL: (256,)
peptides_LD_50_E_100_HL_1024_VAE	VAE	test_fake_na	MAE	0.38241	616561	40620	64	TRUE	runs/grid_search/peptides/data	100	100	csv	data/dev_datasets/df_intensities_proteinGroups_long/metadata.csv	runs/grid_search/peptides/data/	runs/grid_search/peptides/models/VAE/LD_50_E_100_HL_1024	50	peptides	VAE	125025724	runs/grid_search/peptides/models/VAE/LD_50_E_100_HL_1024/figures	runs/grid_search/peptides/models/VAE/LD_50_E_100_HL_1024	runs/grid_search/peptides/models/VAE/LD_50_E_100_HL_1024	runs/grid_search/peptides/models/VAE/LD_50_E_100_HL_1024	runs/grid_search/peptides/models/VAE/LD_50_E_100_HL_1024/preds	50	0	TRUE	(1024,)			1	N: 616,561	peptides	LD: 50.0 HL: (1024,)
evidence_LD_10_E_100_HL_1024_VAE	VAE	valid_fake_na	MSE	0.382449	661818	46443	64	TRUE	runs/grid_search/evidence/data	100	100	csv	data/dev_datasets/df_intensities_proteinGroups_long/metadata.csv	runs/grid_search/evidence/data/	runs/grid_search/evidence/models/VAE/LD_10_E_100_HL_1024	10	evidence	VAE	142802666	runs/grid_search/evidence/models/VAE/LD_10_E_100_HL_1024/figures	runs/grid_search/evidence/models/VAE/LD_10_E_100_HL_1024	runs/grid_search/evidence/models/VAE/LD_10_E_100_HL_1024	runs/grid_search/evidence/models/VAE/LD_10_E_100_HL_1024	runs/grid_search/evidence/models/VAE/LD_10_E_100_HL_1024/preds	50	0	TRUE	(1024,)			1	N: 661,818	evidence	LD: 10.0 HL: (1024,)
evidence_LD_10_E_100_HL_1024_VAE	VAE	test_fake_na	MSE	0.382488	661817	46443	64	TRUE	runs/grid_search/evidence/data	100	100	csv	data/dev_datasets/df_intensities_proteinGroups_long/metadata.csv	runs/grid_search/evidence/data/	runs/grid_search/evidence/models/VAE/LD_10_E_100_HL_1024	10	evidence	VAE	142802666	runs/grid_search/evidence/models/VAE/LD_10_E_100_HL_1024/figures	runs/grid_search/evidence/models/VAE/LD_10_E_100_HL_1024	runs/grid_search/evidence/models/VAE/LD_10_E_100_HL_1024	runs/grid_search/evidence/models/VAE/LD_10_E_100_HL_1024	runs/grid_search/evidence/models/VAE/LD_10_E_100_HL_1024/preds	50	0	TRUE	(1024,)			1	N: 661,817	evidence	LD: 10.0 HL: (1024,)
peptides_LD_10_E_100_CF	CF	valid_fake_na	MSE	0.382552	616560	40620	32768	TRUE	runs/grid_search/peptides/data	29	100	csv	data/dev_datasets/df_intensities_proteinGroups_long/metadata.csv	runs/grid_search/peptides/data/	runs/grid_search/peptides/models/CF/LD_10_E_100	10	peptides	CF	452144	runs/grid_search/peptides/models/CF/LD_10_E_100/figures	runs/grid_search/peptides/models/CF/LD_10_E_100	runs/grid_search/peptides/models/CF/LD_10_E_100	runs/grid_search/peptides/models/CF/LD_10_E_100	runs/grid_search/peptides/models/CF/LD_10_E_100/preds	1	0	TRUE	-			0	N: 616,560	peptides	LD: 10.0 HL: -
evidence_LD_100_E_100_HL_512_VAE	VAE	test_fake_na	MSE	0.382718	661817	46443	64	TRUE	runs/grid_search/evidence/data	100	100	csv	data/dev_datasets/df_intensities_proteinGroups_long/metadata.csv	runs/grid_search/evidence/data/	runs/grid_search/evidence/models/VAE/LD_100_E_100_HL_512	100	evidence	VAE	71586206	runs/grid_search/evidence/models/VAE/LD_100_E_100_HL_512/figures	runs/grid_search/evidence/models/VAE/LD_100_E_100_HL_512	runs/grid_search/evidence/models/VAE/LD_100_E_100_HL_512	runs/grid_search/evidence/models/VAE/LD_100_E_100_HL_512	runs/grid_search/evidence/models/VAE/LD_100_E_100_HL_512/preds	50	0	TRUE	(512,)			1	N: 661,817	evidence	LD: 100.0 HL: (512,)
evidence_LD_50_E_100_HL_512_256_DAE	DAE	valid_fake_na	MSE	0.382752	661818	46443	64	TRUE	runs/grid_search/evidence/data	100	100	csv	data/dev_datasets/df_intensities_proteinGroups_long/metadata.csv	runs/grid_search/evidence/data/	runs/grid_search/evidence/models/DAE/LD_50_E_100_HL_512_256	50	evidence	DAE	47896477	runs/grid_search/evidence/models/DAE/LD_50_E_100_HL_512_256/figures	runs/grid_search/evidence/models/DAE/LD_50_E_100_HL_512_256	runs/grid_search/evidence/models/DAE/LD_50_E_100_HL_512_256	runs/grid_search/evidence/models/DAE/LD_50_E_100_HL_512_256	runs/grid_search/evidence/models/DAE/LD_50_E_100_HL_512_256/preds	25	0	TRUE	(512, 256)			2	N: 661,818	evidence	LD: 50.0 HL: (512, 256)
peptides_LD_25_E_100_CF	CF	test_fake_na	MAE	0.382825	616561	40620	32768	TRUE	runs/grid_search/peptides/data	32	100	csv	data/dev_datasets/df_intensities_proteinGroups_long/metadata.csv	runs/grid_search/peptides/data/	runs/grid_search/peptides/models/CF/LD_25_E_100	25	peptides	CF	1068704	runs/grid_search/peptides/models/CF/LD_25_E_100/figures	runs/grid_search/peptides/models/CF/LD_25_E_100	runs/grid_search/peptides/models/CF/LD_25_E_100	runs/grid_search/peptides/models/CF/LD_25_E_100	runs/grid_search/peptides/models/CF/LD_25_E_100/preds	1	0	TRUE	-			0	N: 616,561	peptides	LD: 25.0 HL: -
peptides_LD_25_E_100_HL_256_DAE	DAE	test_fake_na	MAE	0.383043	616561	40620	64	TRUE	runs/grid_search/peptides/data	100	100	csv	data/dev_datasets/df_intensities_proteinGroups_long/metadata.csv	runs/grid_search/peptides/data/	runs/grid_search/peptides/models/DAE/LD_25_E_100_HL_256	25	peptides	DAE	20852421	runs/grid_search/peptides/models/DAE/LD_25_E_100_HL_256/figures	runs/grid_search/peptides/models/DAE/LD_25_E_100_HL_256	runs/grid_search/peptides/models/DAE/LD_25_E_100_HL_256	runs/grid_search/peptides/models/DAE/LD_25_E_100_HL_256	runs/grid_search/peptides/models/DAE/LD_25_E_100_HL_256/preds	25	0	TRUE	(256,)			1	N: 616,561	peptides	LD: 25.0 HL: (256,)
evidence_LD_50_E_100_HL_512_512_DAE	DAE	valid_fake_na	MSE	0.383138	661818	46443	64	TRUE	runs/grid_search/evidence/data	100	100	csv	data/dev_datasets/df_intensities_proteinGroups_long/metadata.csv	runs/grid_search/evidence/data/	runs/grid_search/evidence/models/DAE/LD_50_E_100_HL_512_512	50	evidence	DAE	48185757	runs/grid_search/evidence/models/DAE/LD_50_E_100_HL_512_512/figures	runs/grid_search/evidence/models/DAE/LD_50_E_100_HL_512_512	runs/grid_search/evidence/models/DAE/LD_50_E_100_HL_512_512	runs/grid_search/evidence/models/DAE/LD_50_E_100_HL_512_512	runs/grid_search/evidence/models/DAE/LD_50_E_100_HL_512_512/preds	25	0	TRUE	(512, 512)			2	N: 661,818	evidence	LD: 50.0 HL: (512, 512)
evidence_LD_100_E_100_HL_512_VAE	VAE	valid_fake_na	MSE	0.383451	661818	46443	64	TRUE	runs/grid_search/evidence/data	100	100	csv	data/dev_datasets/df_intensities_proteinGroups_long/metadata.csv	runs/grid_search/evidence/data/	runs/grid_search/evidence/models/VAE/LD_100_E_100_HL_512	100	evidence	VAE	71586206	runs/grid_search/evidence/models/VAE/LD_100_E_100_HL_512/figures	runs/grid_search/evidence/models/VAE/LD_100_E_100_HL_512	runs/grid_search/evidence/models/VAE/LD_100_E_100_HL_512	runs/grid_search/evidence/models/VAE/LD_100_E_100_HL_512	runs/grid_search/evidence/models/VAE/LD_100_E_100_HL_512/preds	50	0	TRUE	(512,)			1	N: 661,818	evidence	LD: 100.0 HL: (512,)
peptides_LD_10_E_100_HL_256_VAE	VAE	test_fake_na	MSE	0.38353	616561	40620	64	TRUE	runs/grid_search/peptides/data	100	100	csv	data/dev_datasets/df_intensities_proteinGroups_long/metadata.csv	runs/grid_search/peptides/data/	runs/grid_search/peptides/models/VAE/LD_10_E_100_HL_256	10	peptides	VAE	31286636	runs/grid_search/peptides/models/VAE/LD_10_E_100_HL_256/figures	runs/grid_search/peptides/models/VAE/LD_10_E_100_HL_256	runs/grid_search/peptides/models/VAE/LD_10_E_100_HL_256	runs/grid_search/peptides/models/VAE/LD_10_E_100_HL_256	runs/grid_search/peptides/models/VAE/LD_10_E_100_HL_256/preds	50	0	TRUE	(256,)			1	N: 616,561	peptides	LD: 10.0 HL: (256,)
evidence_LD_25_E_100_HL_256_VAE	VAE	valid_fake_na	MAE	0.383861	661818	46443	64	TRUE	runs/grid_search/evidence/data	100	100	csv	data/dev_datasets/df_intensities_proteinGroups_long/metadata.csv	runs/grid_search/evidence/data/	runs/grid_search/evidence/models/VAE/LD_25_E_100_HL_256	25	evidence	VAE	35781896	runs/grid_search/evidence/models/VAE/LD_25_E_100_HL_256/figures	runs/grid_search/evidence/models/VAE/LD_25_E_100_HL_256	runs/grid_search/evidence/models/VAE/LD_25_E_100_HL_256	runs/grid_search/evidence/models/VAE/LD_25_E_100_HL_256	runs/grid_search/evidence/models/VAE/LD_25_E_100_HL_256/preds	50	0	TRUE	(256,)			1	N: 661,818	evidence	LD: 25.0 HL: (256,)
evidence_LD_10_E_100_HL_256_VAE	VAE	valid_fake_na	MAE	0.383907	661818	46443	64	TRUE	runs/grid_search/evidence/data	100	100	csv	data/dev_datasets/df_intensities_proteinGroups_long/metadata.csv	runs/grid_search/evidence/data/	runs/grid_search/evidence/models/VAE/LD_10_E_100_HL_256	10	evidence	VAE	35770346	runs/grid_search/evidence/models/VAE/LD_10_E_100_HL_256/figures	runs/grid_search/evidence/models/VAE/LD_10_E_100_HL_256	runs/grid_search/evidence/models/VAE/LD_10_E_100_HL_256	runs/grid_search/evidence/models/VAE/LD_10_E_100_HL_256	runs/grid_search/evidence/models/VAE/LD_10_E_100_HL_256/preds	50	0	TRUE	(256,)			1	N: 661,818	evidence	LD: 10.0 HL: (256,)
evidence_LD_75_E_100_HL_512_512_DAE	DAE	test_fake_na	MSE	0.384105	661817	46443	64	TRUE	runs/grid_search/evidence/data	100	100	csv	data/dev_datasets/df_intensities_proteinGroups_long/metadata.csv	runs/grid_search/evidence/data/	runs/grid_search/evidence/models/DAE/LD_75_E_100_HL_512_512	75	evidence	DAE	48211382	runs/grid_search/evidence/models/DAE/LD_75_E_100_HL_512_512/figures	runs/grid_search/evidence/models/DAE/LD_75_E_100_HL_512_512	runs/grid_search/evidence/models/DAE/LD_75_E_100_HL_512_512	runs/grid_search/evidence/models/DAE/LD_75_E_100_HL_512_512	runs/grid_search/evidence/models/DAE/LD_75_E_100_HL_512_512/preds	25	0	TRUE	(512, 512)			2	N: 661,817	evidence	LD: 75.0 HL: (512, 512)
evidence_LD_75_E_100_HL_512_256_DAE	DAE	test_fake_na	MSE	0.38411	661817	46443	64	TRUE	runs/grid_search/evidence/data	100	100	csv	data/dev_datasets/df_intensities_proteinGroups_long/metadata.csv	runs/grid_search/evidence/data/	runs/grid_search/evidence/models/DAE/LD_75_E_100_HL_512_256	75	evidence	DAE	47909302	runs/grid_search/evidence/models/DAE/LD_75_E_100_HL_512_256/figures	runs/grid_search/evidence/models/DAE/LD_75_E_100_HL_512_256	runs/grid_search/evidence/models/DAE/LD_75_E_100_HL_512_256	runs/grid_search/evidence/models/DAE/LD_75_E_100_HL_512_256	runs/grid_search/evidence/models/DAE/LD_75_E_100_HL_512_256/preds	25	0	TRUE	(512, 256)			2	N: 661,817	evidence	LD: 75.0 HL: (512, 256)
evidence_LD_25_E_100_HL_256_VAE	VAE	test_fake_na	MAE	0.384184	661817	46443	64	TRUE	runs/grid_search/evidence/data	100	100	csv	data/dev_datasets/df_intensities_proteinGroups_long/metadata.csv	runs/grid_search/evidence/data/	runs/grid_search/evidence/models/VAE/LD_25_E_100_HL_256	25	evidence	VAE	35781896	runs/grid_search/evidence/models/VAE/LD_25_E_100_HL_256/figures	runs/grid_search/evidence/models/VAE/LD_25_E_100_HL_256	runs/grid_search/evidence/models/VAE/LD_25_E_100_HL_256	runs/grid_search/evidence/models/VAE/LD_25_E_100_HL_256	runs/grid_search/evidence/models/VAE/LD_25_E_100_HL_256/preds	50	0	TRUE	(256,)			1	N: 661,817	evidence	LD: 25.0 HL: (256,)
evidence_LD_10_E_100_HL_256_VAE	VAE	test_fake_na	MAE	0.384413	661817	46443	64	TRUE	runs/grid_search/evidence/data	100	100	csv	data/dev_datasets/df_intensities_proteinGroups_long/metadata.csv	runs/grid_search/evidence/data/	runs/grid_search/evidence/models/VAE/LD_10_E_100_HL_256	10	evidence	VAE	35770346	runs/grid_search/evidence/models/VAE/LD_10_E_100_HL_256/figures	runs/grid_search/evidence/models/VAE/LD_10_E_100_HL_256	runs/grid_search/evidence/models/VAE/LD_10_E_100_HL_256	runs/grid_search/evidence/models/VAE/LD_10_E_100_HL_256	runs/grid_search/evidence/models/VAE/LD_10_E_100_HL_256/preds	50	0	TRUE	(256,)			1	N: 661,817	evidence	LD: 10.0 HL: (256,)
peptides_LD_50_E_100_HL_256_DAE	DAE	valid_fake_na	MAE	0.384647	616560	40620	64	TRUE	runs/grid_search/peptides/data	100	100	csv	data/dev_datasets/df_intensities_proteinGroups_long/metadata.csv	runs/grid_search/peptides/data/	runs/grid_search/peptides/models/DAE/LD_50_E_100_HL_256	50	peptides	DAE	20865246	runs/grid_search/peptides/models/DAE/LD_50_E_100_HL_256/figures	runs/grid_search/peptides/models/DAE/LD_50_E_100_HL_256	runs/grid_search/peptides/models/DAE/LD_50_E_100_HL_256	runs/grid_search/peptides/models/DAE/LD_50_E_100_HL_256	runs/grid_search/peptides/models/DAE/LD_50_E_100_HL_256/preds	25	0	TRUE	(256,)			1	N: 616,560	peptides	LD: 50.0 HL: (256,)
evidence_LD_75_E_100_HL_512_512_DAE	DAE	valid_fake_na	MSE	0.385252	661818	46443	64	TRUE	runs/grid_search/evidence/data	100	100	csv	data/dev_datasets/df_intensities_proteinGroups_long/metadata.csv	runs/grid_search/evidence/data/	runs/grid_search/evidence/models/DAE/LD_75_E_100_HL_512_512	75	evidence	DAE	48211382	runs/grid_search/evidence/models/DAE/LD_75_E_100_HL_512_512/figures	runs/grid_search/evidence/models/DAE/LD_75_E_100_HL_512_512	runs/grid_search/evidence/models/DAE/LD_75_E_100_HL_512_512	runs/grid_search/evidence/models/DAE/LD_75_E_100_HL_512_512	runs/grid_search/evidence/models/DAE/LD_75_E_100_HL_512_512/preds	25	0	TRUE	(512, 512)			2	N: 661,818	evidence	LD: 75.0 HL: (512, 512)
evidence_LD_75_E_100_HL_512_256_DAE	DAE	valid_fake_na	MSE	0.385482	661818	46443	64	TRUE	runs/grid_search/evidence/data	100	100	csv	data/dev_datasets/df_intensities_proteinGroups_long/metadata.csv	runs/grid_search/evidence/data/	runs/grid_search/evidence/models/DAE/LD_75_E_100_HL_512_256	75	evidence	DAE	47909302	runs/grid_search/evidence/models/DAE/LD_75_E_100_HL_512_256/figures	runs/grid_search/evidence/models/DAE/LD_75_E_100_HL_512_256	runs/grid_search/evidence/models/DAE/LD_75_E_100_HL_512_256	runs/grid_search/evidence/models/DAE/LD_75_E_100_HL_512_256	runs/grid_search/evidence/models/DAE/LD_75_E_100_HL_512_256/preds	25	0	TRUE	(512, 256)			2	N: 661,818	evidence	LD: 75.0 HL: (512, 256)
peptides_LD_50_E_100_HL_256_DAE	DAE	test_fake_na	MAE	0.385603	616561	40620	64	TRUE	runs/grid_search/peptides/data	100	100	csv	data/dev_datasets/df_intensities_proteinGroups_long/metadata.csv	runs/grid_search/peptides/data/	runs/grid_search/peptides/models/DAE/LD_50_E_100_HL_256	50	peptides	DAE	20865246	runs/grid_search/peptides/models/DAE/LD_50_E_100_HL_256/figures	runs/grid_search/peptides/models/DAE/LD_50_E_100_HL_256	runs/grid_search/peptides/models/DAE/LD_50_E_100_HL_256	runs/grid_search/peptides/models/DAE/LD_50_E_100_HL_256	runs/grid_search/peptides/models/DAE/LD_50_E_100_HL_256/preds	25	0	TRUE	(256,)			1	N: 616,561	peptides	LD: 50.0 HL: (256,)
evidence_LD_10_E_100_CF	CF	test_fake_na	MSE	0.385855	661817	46443	32768	TRUE	runs/grid_search/evidence/data	17	100	csv	data/dev_datasets/df_intensities_proteinGroups_long/metadata.csv	runs/grid_search/evidence/data/	runs/grid_search/evidence/models/CF/LD_10_E_100	10	evidence	CF	515977	runs/grid_search/evidence/models/CF/LD_10_E_100/figures	runs/grid_search/evidence/models/CF/LD_10_E_100	runs/grid_search/evidence/models/CF/LD_10_E_100	runs/grid_search/evidence/models/CF/LD_10_E_100	runs/grid_search/evidence/models/CF/LD_10_E_100/preds	1	0	TRUE	-			0	N: 661,817	evidence	LD: 10.0 HL: -
evidence_LD_10_E_100_CF	CF	valid_fake_na	MSE	0.385866	661818	46443	32768	TRUE	runs/grid_search/evidence/data	17	100	csv	data/dev_datasets/df_intensities_proteinGroups_long/metadata.csv	runs/grid_search/evidence/data/	runs/grid_search/evidence/models/CF/LD_10_E_100	10	evidence	CF	515977	runs/grid_search/evidence/models/CF/LD_10_E_100/figures	runs/grid_search/evidence/models/CF/LD_10_E_100	runs/grid_search/evidence/models/CF/LD_10_E_100	runs/grid_search/evidence/models/CF/LD_10_E_100	runs/grid_search/evidence/models/CF/LD_10_E_100/preds	1	0	TRUE	-			0	N: 661,818	evidence	LD: 10.0 HL: -
evidence_LD_100_E_100_HL_512_256_DAE	DAE	test_fake_na	MSE	0.386291	661817	46443	64	TRUE	runs/grid_search/evidence/data	100	100	csv	data/dev_datasets/df_intensities_proteinGroups_long/metadata.csv	runs/grid_search/evidence/data/	runs/grid_search/evidence/models/DAE/LD_100_E_100_HL_512_256	100	evidence	DAE	47922127	runs/grid_search/evidence/models/DAE/LD_100_E_100_HL_512_256/figures	runs/grid_search/evidence/models/DAE/LD_100_E_100_HL_512_256	runs/grid_search/evidence/models/DAE/LD_100_E_100_HL_512_256	runs/grid_search/evidence/models/DAE/LD_100_E_100_HL_512_256	runs/grid_search/evidence/models/DAE/LD_100_E_100_HL_512_256/preds	25	0	TRUE	(512, 256)			2	N: 661,817	evidence	LD: 100.0 HL: (512, 256)
evidence_LD_75_E_100_HL_512_VAE	VAE	valid_fake_na	MAE	0.386417	661818	46443	64	TRUE	runs/grid_search/evidence/data	100	100	csv	data/dev_datasets/df_intensities_proteinGroups_long/metadata.csv	runs/grid_search/evidence/data/	runs/grid_search/evidence/models/VAE/LD_75_E_100_HL_512	75	evidence	VAE	71547756	runs/grid_search/evidence/models/VAE/LD_75_E_100_HL_512/figures	runs/grid_search/evidence/models/VAE/LD_75_E_100_HL_512	runs/grid_search/evidence/models/VAE/LD_75_E_100_HL_512	runs/grid_search/evidence/models/VAE/LD_75_E_100_HL_512	runs/grid_search/evidence/models/VAE/LD_75_E_100_HL_512/preds	50	0	TRUE	(512,)			1	N: 661,818	evidence	LD: 75.0 HL: (512,)
evidence_LD_75_E_100_HL_512_VAE	VAE	test_fake_na	MAE	0.386739	661817	46443	64	TRUE	runs/grid_search/evidence/data	100	100	csv	data/dev_datasets/df_intensities_proteinGroups_long/metadata.csv	runs/grid_search/evidence/data/	runs/grid_search/evidence/models/VAE/LD_75_E_100_HL_512	75	evidence	VAE	71547756	runs/grid_search/evidence/models/VAE/LD_75_E_100_HL_512/figures	runs/grid_search/evidence/models/VAE/LD_75_E_100_HL_512	runs/grid_search/evidence/models/VAE/LD_75_E_100_HL_512	runs/grid_search/evidence/models/VAE/LD_75_E_100_HL_512	runs/grid_search/evidence/models/VAE/LD_75_E_100_HL_512/preds	50	0	TRUE	(512,)			1	N: 661,817	evidence	LD: 75.0 HL: (512,)
peptides_LD_10_E_100_HL_512_256_DAE	DAE	valid_fake_na	MSE	0.386799	616560	40620	64	TRUE	runs/grid_search/peptides/data	100	100	csv	data/dev_datasets/df_intensities_proteinGroups_long/metadata.csv	runs/grid_search/peptides/data/	runs/grid_search/peptides/models/DAE/LD_10_E_100_HL_512_256	10	peptides	DAE	41907382	runs/grid_search/peptides/models/DAE/LD_10_E_100_HL_512_256/figures	runs/grid_search/peptides/models/DAE/LD_10_E_100_HL_512_256	runs/grid_search/peptides/models/DAE/LD_10_E_100_HL_512_256	runs/grid_search/peptides/models/DAE/LD_10_E_100_HL_512_256	runs/grid_search/peptides/models/DAE/LD_10_E_100_HL_512_256/preds	25	0	TRUE	(512, 256)			2	N: 616,560	peptides	LD: 10.0 HL: (512, 256)
peptides_LD_10_E_100_HL_1024_VAE	VAE	test_fake_na	MSE	0.386827	616561	40620	64	TRUE	runs/grid_search/peptides/data	100	100	csv	data/dev_datasets/df_intensities_proteinGroups_long/metadata.csv	runs/grid_search/peptides/data/	runs/grid_search/peptides/models/VAE/LD_10_E_100_HL_1024	10	peptides	VAE	124902764	runs/grid_search/peptides/models/VAE/LD_10_E_100_HL_1024/figures	runs/grid_search/peptides/models/VAE/LD_10_E_100_HL_1024	runs/grid_search/peptides/models/VAE/LD_10_E_100_HL_1024	runs/grid_search/peptides/models/VAE/LD_10_E_100_HL_1024	runs/grid_search/peptides/models/VAE/LD_10_E_100_HL_1024/preds	50	0	TRUE	(1024,)			1	N: 616,561	peptides	LD: 10.0 HL: (1024,)
evidence_LD_100_E_100_HL_512_256_DAE	DAE	valid_fake_na	MSE	0.387163	661818	46443	64	TRUE	runs/grid_search/evidence/data	100	100	csv	data/dev_datasets/df_intensities_proteinGroups_long/metadata.csv	runs/grid_search/evidence/data/	runs/grid_search/evidence/models/DAE/LD_100_E_100_HL_512_256	100	evidence	DAE	47922127	runs/grid_search/evidence/models/DAE/LD_100_E_100_HL_512_256/figures	runs/grid_search/evidence/models/DAE/LD_100_E_100_HL_512_256	runs/grid_search/evidence/models/DAE/LD_100_E_100_HL_512_256	runs/grid_search/evidence/models/DAE/LD_100_E_100_HL_512_256	runs/grid_search/evidence/models/DAE/LD_100_E_100_HL_512_256/preds	25	0	TRUE	(512, 256)			2	N: 661,818	evidence	LD: 100.0 HL: (512, 256)
peptides_LD_25_E_100_HL_512_512_DAE	DAE	valid_fake_na	MSE	0.387172	616560	40620	64	TRUE	runs/grid_search/peptides/data	100	100	csv	data/dev_datasets/df_intensities_proteinGroups_long/metadata.csv	runs/grid_search/peptides/data/	runs/grid_search/peptides/models/DAE/LD_25_E_100_HL_512_512	25	peptides	DAE	42191557	runs/grid_search/peptides/models/DAE/LD_25_E_100_HL_512_512/figures	runs/grid_search/peptides/models/DAE/LD_25_E_100_HL_512_512	runs/grid_search/peptides/models/DAE/LD_25_E_100_HL_512_512	runs/grid_search/peptides/models/DAE/LD_25_E_100_HL_512_512	runs/grid_search/peptides/models/DAE/LD_25_E_100_HL_512_512/preds	25	0	TRUE	(512, 512)			2	N: 616,560	peptides	LD: 25.0 HL: (512, 512)
peptides_LD_10_E_100_CF	CF	test_fake_na	MSE	0.387403	616561	40620	32768	TRUE	runs/grid_search/peptides/data	29	100	csv	data/dev_datasets/df_intensities_proteinGroups_long/metadata.csv	runs/grid_search/peptides/data/	runs/grid_search/peptides/models/CF/LD_10_E_100	10	peptides	CF	452144	runs/grid_search/peptides/models/CF/LD_10_E_100/figures	runs/grid_search/peptides/models/CF/LD_10_E_100	runs/grid_search/peptides/models/CF/LD_10_E_100	runs/grid_search/peptides/models/CF/LD_10_E_100	runs/grid_search/peptides/models/CF/LD_10_E_100/preds	1	0	TRUE	-			0	N: 616,561	peptides	LD: 10.0 HL: -
peptides_LD_25_E_100_HL_256_VAE	VAE	test_fake_na	MSE	0.387462	616561	40620	64	TRUE	runs/grid_search/peptides/data	100	100	csv	data/dev_datasets/df_intensities_proteinGroups_long/metadata.csv	runs/grid_search/peptides/data/	runs/grid_search/peptides/models/VAE/LD_25_E_100_HL_256	25	peptides	VAE	31298186	runs/grid_search/peptides/models/VAE/LD_25_E_100_HL_256/figures	runs/grid_search/peptides/models/VAE/LD_25_E_100_HL_256	runs/grid_search/peptides/models/VAE/LD_25_E_100_HL_256	runs/grid_search/peptides/models/VAE/LD_25_E_100_HL_256	runs/grid_search/peptides/models/VAE/LD_25_E_100_HL_256/preds	50	0	TRUE	(256,)			1	N: 616,561	peptides	LD: 25.0 HL: (256,)
peptides_LD_75_E_100_HL_256_DAE	DAE	valid_fake_na	MAE	0.387493	616560	40620	64	TRUE	runs/grid_search/peptides/data	100	100	csv	data/dev_datasets/df_intensities_proteinGroups_long/metadata.csv	runs/grid_search/peptides/data/	runs/grid_search/peptides/models/DAE/LD_75_E_100_HL_256	75	peptides	DAE	20878071	runs/grid_search/peptides/models/DAE/LD_75_E_100_HL_256/figures	runs/grid_search/peptides/models/DAE/LD_75_E_100_HL_256	runs/grid_search/peptides/models/DAE/LD_75_E_100_HL_256	runs/grid_search/peptides/models/DAE/LD_75_E_100_HL_256	runs/grid_search/peptides/models/DAE/LD_75_E_100_HL_256/preds	25	0	TRUE	(256,)			1	N: 616,560	peptides	LD: 75.0 HL: (256,)
evidence_LD_50_E_100_HL_256_VAE	VAE	valid_fake_na	MAE	0.387575	661818	46443	64	TRUE	runs/grid_search/evidence/data	100	100	csv	data/dev_datasets/df_intensities_proteinGroups_long/metadata.csv	runs/grid_search/evidence/data/	runs/grid_search/evidence/models/VAE/LD_50_E_100_HL_256	50	evidence	VAE	35801146	runs/grid_search/evidence/models/VAE/LD_50_E_100_HL_256/figures	runs/grid_search/evidence/models/VAE/LD_50_E_100_HL_256	runs/grid_search/evidence/models/VAE/LD_50_E_100_HL_256	runs/grid_search/evidence/models/VAE/LD_50_E_100_HL_256	runs/grid_search/evidence/models/VAE/LD_50_E_100_HL_256/preds	50	0	TRUE	(256,)			1	N: 661,818	evidence	LD: 50.0 HL: (256,)
evidence_LD_10_E_100_HL_512_256_DAE	DAE	valid_fake_na	MAE	0.387834	661818	46443	64	TRUE	runs/grid_search/evidence/data	100	100	csv	data/dev_datasets/df_intensities_proteinGroups_long/metadata.csv	runs/grid_search/evidence/data/	runs/grid_search/evidence/models/DAE/LD_10_E_100_HL_512_256	10	evidence	DAE	47875957	runs/grid_search/evidence/models/DAE/LD_10_E_100_HL_512_256/figures	runs/grid_search/evidence/models/DAE/LD_10_E_100_HL_512_256	runs/grid_search/evidence/models/DAE/LD_10_E_100_HL_512_256	runs/grid_search/evidence/models/DAE/LD_10_E_100_HL_512_256	runs/grid_search/evidence/models/DAE/LD_10_E_100_HL_512_256/preds	25	0	TRUE	(512, 256)			2	N: 661,818	evidence	LD: 10.0 HL: (512, 256)
evidence_LD_50_E_100_HL_256_VAE	VAE	test_fake_na	MAE	0.387867	661817	46443	64	TRUE	runs/grid_search/evidence/data	100	100	csv	data/dev_datasets/df_intensities_proteinGroups_long/metadata.csv	runs/grid_search/evidence/data/	runs/grid_search/evidence/models/VAE/LD_50_E_100_HL_256	50	evidence	VAE	35801146	runs/grid_search/evidence/models/VAE/LD_50_E_100_HL_256/figures	runs/grid_search/evidence/models/VAE/LD_50_E_100_HL_256	runs/grid_search/evidence/models/VAE/LD_50_E_100_HL_256	runs/grid_search/evidence/models/VAE/LD_50_E_100_HL_256	runs/grid_search/evidence/models/VAE/LD_50_E_100_HL_256/preds	50	0	TRUE	(256,)			1	N: 661,817	evidence	LD: 50.0 HL: (256,)
peptides_LD_10_E_100_HL_512_VAE	VAE	valid_fake_na	MAE	0.387868	616560	40620	64	TRUE	runs/grid_search/peptides/data	100	100	csv	data/dev_datasets/df_intensities_proteinGroups_long/metadata.csv	runs/grid_search/peptides/data/	runs/grid_search/peptides/models/VAE/LD_10_E_100_HL_512	10	peptides	VAE	62492012	runs/grid_search/peptides/models/VAE/LD_10_E_100_HL_512/figures	runs/grid_search/peptides/models/VAE/LD_10_E_100_HL_512	runs/grid_search/peptides/models/VAE/LD_10_E_100_HL_512	runs/grid_search/peptides/models/VAE/LD_10_E_100_HL_512	runs/grid_search/peptides/models/VAE/LD_10_E_100_HL_512/preds	50	0	TRUE	(512,)			1	N: 616,560	peptides	LD: 10.0 HL: (512,)
peptides_LD_25_E_100_HL_512_256_DAE	DAE	valid_fake_na	MSE	0.387977	616560	40620	64	TRUE	runs/grid_search/peptides/data	100	100	csv	data/dev_datasets/df_intensities_proteinGroups_long/metadata.csv	runs/grid_search/peptides/data/	runs/grid_search/peptides/models/DAE/LD_25_E_100_HL_512_256	25	peptides	DAE	41915077	runs/grid_search/peptides/models/DAE/LD_25_E_100_HL_512_256/figures	runs/grid_search/peptides/models/DAE/LD_25_E_100_HL_512_256	runs/grid_search/peptides/models/DAE/LD_25_E_100_HL_512_256	runs/grid_search/peptides/models/DAE/LD_25_E_100_HL_512_256	runs/grid_search/peptides/models/DAE/LD_25_E_100_HL_512_256/preds	25	0	TRUE	(512, 256)			2	N: 616,560	peptides	LD: 25.0 HL: (512, 256)
evidence_LD_10_E_100_HL_512_256_DAE	DAE	test_fake_na	MAE	0.388242	661817	46443	64	TRUE	runs/grid_search/evidence/data	100	100	csv	data/dev_datasets/df_intensities_proteinGroups_long/metadata.csv	runs/grid_search/evidence/data/	runs/grid_search/evidence/models/DAE/LD_10_E_100_HL_512_256	10	evidence	DAE	47875957	runs/grid_search/evidence/models/DAE/LD_10_E_100_HL_512_256/figures	runs/grid_search/evidence/models/DAE/LD_10_E_100_HL_512_256	runs/grid_search/evidence/models/DAE/LD_10_E_100_HL_512_256	runs/grid_search/evidence/models/DAE/LD_10_E_100_HL_512_256	runs/grid_search/evidence/models/DAE/LD_10_E_100_HL_512_256/preds	25	0	TRUE	(512, 256)			2	N: 661,817	evidence	LD: 10.0 HL: (512, 256)
peptides_LD_100_E_100_HL_256_DAE	DAE	valid_fake_na	MAE	0.388335	616560	40620	64	TRUE	runs/grid_search/peptides/data	100	100	csv	data/dev_datasets/df_intensities_proteinGroups_long/metadata.csv	runs/grid_search/peptides/data/	runs/grid_search/peptides/models/DAE/LD_100_E_100_HL_256	100	peptides	DAE	20890896	runs/grid_search/peptides/models/DAE/LD_100_E_100_HL_256/figures	runs/grid_search/peptides/models/DAE/LD_100_E_100_HL_256	runs/grid_search/peptides/models/DAE/LD_100_E_100_HL_256	runs/grid_search/peptides/models/DAE/LD_100_E_100_HL_256	runs/grid_search/peptides/models/DAE/LD_100_E_100_HL_256/preds	25	0	TRUE	(256,)			1	N: 616,560	peptides	LD: 100.0 HL: (256,)
peptides_LD_75_E_100_HL_256_DAE	DAE	test_fake_na	MAE	0.388406	616561	40620	64	TRUE	runs/grid_search/peptides/data	100	100	csv	data/dev_datasets/df_intensities_proteinGroups_long/metadata.csv	runs/grid_search/peptides/data/	runs/grid_search/peptides/models/DAE/LD_75_E_100_HL_256	75	peptides	DAE	20878071	runs/grid_search/peptides/models/DAE/LD_75_E_100_HL_256/figures	runs/grid_search/peptides/models/DAE/LD_75_E_100_HL_256	runs/grid_search/peptides/models/DAE/LD_75_E_100_HL_256	runs/grid_search/peptides/models/DAE/LD_75_E_100_HL_256	runs/grid_search/peptides/models/DAE/LD_75_E_100_HL_256/preds	25	0	TRUE	(256,)			1	N: 616,561	peptides	LD: 75.0 HL: (256,)
peptides_LD_10_E_100_HL_512_512_DAE	DAE	valid_fake_na	MSE	0.388518	616560	40620	64	TRUE	runs/grid_search/peptides/data	100	100	csv	data/dev_datasets/df_intensities_proteinGroups_long/metadata.csv	runs/grid_search/peptides/data/	runs/grid_search/peptides/models/DAE/LD_10_E_100_HL_512_512	10	peptides	DAE	42176182	runs/grid_search/peptides/models/DAE/LD_10_E_100_HL_512_512/figures	runs/grid_search/peptides/models/DAE/LD_10_E_100_HL_512_512	runs/grid_search/peptides/models/DAE/LD_10_E_100_HL_512_512	runs/grid_search/peptides/models/DAE/LD_10_E_100_HL_512_512	runs/grid_search/peptides/models/DAE/LD_10_E_100_HL_512_512/preds	25	0	TRUE	(512, 512)			2	N: 616,560	peptides	LD: 10.0 HL: (512, 512)
peptides_LD_100_E_100_HL_256_DAE	DAE	test_fake_na	MAE	0.388928	616561	40620	64	TRUE	runs/grid_search/peptides/data	100	100	csv	data/dev_datasets/df_intensities_proteinGroups_long/metadata.csv	runs/grid_search/peptides/data/	runs/grid_search/peptides/models/DAE/LD_100_E_100_HL_256	100	peptides	DAE	20890896	runs/grid_search/peptides/models/DAE/LD_100_E_100_HL_256/figures	runs/grid_search/peptides/models/DAE/LD_100_E_100_HL_256	runs/grid_search/peptides/models/DAE/LD_100_E_100_HL_256	runs/grid_search/peptides/models/DAE/LD_100_E_100_HL_256	runs/grid_search/peptides/models/DAE/LD_100_E_100_HL_256/preds	25	0	TRUE	(256,)			1	N: 616,561	peptides	LD: 100.0 HL: (256,)
peptides_LD_10_E_100_HL_512_VAE	VAE	test_fake_na	MAE	0.389221	616561	40620	64	TRUE	runs/grid_search/peptides/data	100	100	csv	data/dev_datasets/df_intensities_proteinGroups_long/metadata.csv	runs/grid_search/peptides/data/	runs/grid_search/peptides/models/VAE/LD_10_E_100_HL_512	10	peptides	VAE	62492012	runs/grid_search/peptides/models/VAE/LD_10_E_100_HL_512/figures	runs/grid_search/peptides/models/VAE/LD_10_E_100_HL_512	runs/grid_search/peptides/models/VAE/LD_10_E_100_HL_512	runs/grid_search/peptides/models/VAE/LD_10_E_100_HL_512	runs/grid_search/peptides/models/VAE/LD_10_E_100_HL_512/preds	50	0	TRUE	(512,)			1	N: 616,561	peptides	LD: 10.0 HL: (512,)
peptides_LD_75_E_100_HL_512_512_DAE	DAE	valid_fake_na	MSE	0.38939	616560	40620	64	TRUE	runs/grid_search/peptides/data	100	100	csv	data/dev_datasets/df_intensities_proteinGroups_long/metadata.csv	runs/grid_search/peptides/data/	runs/grid_search/peptides/models/DAE/LD_75_E_100_HL_512_512	75	peptides	DAE	42242807	runs/grid_search/peptides/models/DAE/LD_75_E_100_HL_512_512/figures	runs/grid_search/peptides/models/DAE/LD_75_E_100_HL_512_512	runs/grid_search/peptides/models/DAE/LD_75_E_100_HL_512_512	runs/grid_search/peptides/models/DAE/LD_75_E_100_HL_512_512	runs/grid_search/peptides/models/DAE/LD_75_E_100_HL_512_512/preds	25	0	TRUE	(512, 512)			2	N: 616,560	peptides	LD: 75.0 HL: (512, 512)
peptides_LD_50_E_100_HL_512_512_DAE	DAE	valid_fake_na	MSE	0.389673	616560	40620	64	TRUE	runs/grid_search/peptides/data	100	100	csv	data/dev_datasets/df_intensities_proteinGroups_long/metadata.csv	runs/grid_search/peptides/data/	runs/grid_search/peptides/models/DAE/LD_50_E_100_HL_512_512	50	peptides	DAE	42217182	runs/grid_search/peptides/models/DAE/LD_50_E_100_HL_512_512/figures	runs/grid_search/peptides/models/DAE/LD_50_E_100_HL_512_512	runs/grid_search/peptides/models/DAE/LD_50_E_100_HL_512_512	runs/grid_search/peptides/models/DAE/LD_50_E_100_HL_512_512	runs/grid_search/peptides/models/DAE/LD_50_E_100_HL_512_512/preds	25	0	TRUE	(512, 512)			2	N: 616,560	peptides	LD: 50.0 HL: (512, 512)
proteinGroups_LD_25_E_100_HL_512_DAE	DAE	test_fake_na	MSE	0.389854	100101	4503	64	TRUE	runs/grid_search/proteinGroups/data	100	100	csv	data/dev_datasets/df_intensities_proteinGroups_long/metadata.csv	runs/grid_search/proteinGroups/data/	runs/grid_search/proteinGroups/models/DAE/LD_25_E_100_HL_512	25	proteinGroups	DAE	4644272	runs/grid_search/proteinGroups/models/DAE/LD_25_E_100_HL_512/figures	runs/grid_search/proteinGroups/models/DAE/LD_25_E_100_HL_512	runs/grid_search/proteinGroups/models/DAE/LD_25_E_100_HL_512	runs/grid_search/proteinGroups/models/DAE/LD_25_E_100_HL_512	runs/grid_search/proteinGroups/models/DAE/LD_25_E_100_HL_512/preds	25	0	TRUE	(512,)			1	N: 100,101	proteinGroups	LD: 25.0 HL: (512,)
evidence_LD_25_E_100_HL_512_512_DAE	DAE	valid_fake_na	MAE	0.389931	661818	46443	64	TRUE	runs/grid_search/evidence/data	100	100	csv	data/dev_datasets/df_intensities_proteinGroups_long/metadata.csv	runs/grid_search/evidence/data/	runs/grid_search/evidence/models/DAE/LD_25_E_100_HL_512_512	25	evidence	DAE	48160132	runs/grid_search/evidence/models/DAE/LD_25_E_100_HL_512_512/figures	runs/grid_search/evidence/models/DAE/LD_25_E_100_HL_512_512	runs/grid_search/evidence/models/DAE/LD_25_E_100_HL_512_512	runs/grid_search/evidence/models/DAE/LD_25_E_100_HL_512_512	runs/grid_search/evidence/models/DAE/LD_25_E_100_HL_512_512/preds	25	0	TRUE	(512, 512)			2	N: 661,818	evidence	LD: 25.0 HL: (512, 512)
evidence_LD_25_E_100_HL_512_512_DAE	DAE	test_fake_na	MAE	0.390001	661817	46443	64	TRUE	runs/grid_search/evidence/data	100	100	csv	data/dev_datasets/df_intensities_proteinGroups_long/metadata.csv	runs/grid_search/evidence/data/	runs/grid_search/evidence/models/DAE/LD_25_E_100_HL_512_512	25	evidence	DAE	48160132	runs/grid_search/evidence/models/DAE/LD_25_E_100_HL_512_512/figures	runs/grid_search/evidence/models/DAE/LD_25_E_100_HL_512_512	runs/grid_search/evidence/models/DAE/LD_25_E_100_HL_512_512	runs/grid_search/evidence/models/DAE/LD_25_E_100_HL_512_512	runs/grid_search/evidence/models/DAE/LD_25_E_100_HL_512_512/preds	25	0	TRUE	(512, 512)			2	N: 661,817	evidence	LD: 25.0 HL: (512, 512)
evidence_LD_100_E_100_HL_512_VAE	VAE	valid_fake_na	MAE	0.390831	661818	46443	64	TRUE	runs/grid_search/evidence/data	100	100	csv	data/dev_datasets/df_intensities_proteinGroups_long/metadata.csv	runs/grid_search/evidence/data/	runs/grid_search/evidence/models/VAE/LD_100_E_100_HL_512	100	evidence	VAE	71586206	runs/grid_search/evidence/models/VAE/LD_100_E_100_HL_512/figures	runs/grid_search/evidence/models/VAE/LD_100_E_100_HL_512	runs/grid_search/evidence/models/VAE/LD_100_E_100_HL_512	runs/grid_search/evidence/models/VAE/LD_100_E_100_HL_512	runs/grid_search/evidence/models/VAE/LD_100_E_100_HL_512/preds	50	0	TRUE	(512,)			1	N: 661,818	evidence	LD: 100.0 HL: (512,)
peptides_LD_10_E_100_HL_512_DAE	DAE	valid_fake_na	MAE	0.390941	616560	40620	64	TRUE	runs/grid_search/peptides/data	100	100	csv	data/dev_datasets/df_intensities_proteinGroups_long/metadata.csv	runs/grid_search/peptides/data/	runs/grid_search/peptides/models/DAE/LD_10_E_100_HL_512	10	peptides	DAE	41648822	runs/grid_search/peptides/models/DAE/LD_10_E_100_HL_512/figures	runs/grid_search/peptides/models/DAE/LD_10_E_100_HL_512	runs/grid_search/peptides/models/DAE/LD_10_E_100_HL_512	runs/grid_search/peptides/models/DAE/LD_10_E_100_HL_512	runs/grid_search/peptides/models/DAE/LD_10_E_100_HL_512/preds	25	0	TRUE	(512,)			1	N: 616,560	peptides	LD: 10.0 HL: (512,)
peptides_LD_75_E_100_HL_256_VAE	VAE	valid_fake_na	MSE	0.39107	616560	40620	64	TRUE	runs/grid_search/peptides/data	100	100	csv	data/dev_datasets/df_intensities_proteinGroups_long/metadata.csv	runs/grid_search/peptides/data/	runs/grid_search/peptides/models/VAE/LD_75_E_100_HL_256	75	peptides	VAE	31336686	runs/grid_search/peptides/models/VAE/LD_75_E_100_HL_256/figures	runs/grid_search/peptides/models/VAE/LD_75_E_100_HL_256	runs/grid_search/peptides/models/VAE/LD_75_E_100_HL_256	runs/grid_search/peptides/models/VAE/LD_75_E_100_HL_256	runs/grid_search/peptides/models/VAE/LD_75_E_100_HL_256/preds	50	0	TRUE	(256,)			1	N: 616,560	peptides	LD: 75.0 HL: (256,)
proteinGroups_LD_50_E_100_HL_512_DAE	DAE	test_fake_na	MSE	0.391099	100101	4503	64	TRUE	runs/grid_search/proteinGroups/data	100	100	csv	data/dev_datasets/df_intensities_proteinGroups_long/metadata.csv	runs/grid_search/proteinGroups/data/	runs/grid_search/proteinGroups/models/DAE/LD_50_E_100_HL_512	50	proteinGroups	DAE	4669897	runs/grid_search/proteinGroups/models/DAE/LD_50_E_100_HL_512/figures	runs/grid_search/proteinGroups/models/DAE/LD_50_E_100_HL_512	runs/grid_search/proteinGroups/models/DAE/LD_50_E_100_HL_512	runs/grid_search/proteinGroups/models/DAE/LD_50_E_100_HL_512	runs/grid_search/proteinGroups/models/DAE/LD_50_E_100_HL_512/preds	25	0	TRUE	(512,)			1	N: 100,101	proteinGroups	LD: 50.0 HL: (512,)
evidence_LD_100_E_100_HL_512_VAE	VAE	test_fake_na	MAE	0.391117	661817	46443	64	TRUE	runs/grid_search/evidence/data	100	100	csv	data/dev_datasets/df_intensities_proteinGroups_long/metadata.csv	runs/grid_search/evidence/data/	runs/grid_search/evidence/models/VAE/LD_100_E_100_HL_512	100	evidence	VAE	71586206	runs/grid_search/evidence/models/VAE/LD_100_E_100_HL_512/figures	runs/grid_search/evidence/models/VAE/LD_100_E_100_HL_512	runs/grid_search/evidence/models/VAE/LD_100_E_100_HL_512	runs/grid_search/evidence/models/VAE/LD_100_E_100_HL_512	runs/grid_search/evidence/models/VAE/LD_100_E_100_HL_512/preds	50	0	TRUE	(512,)			1	N: 661,817	evidence	LD: 100.0 HL: (512,)
peptides_LD_50_E_100_HL_512_VAE	VAE	valid_fake_na	MAE	0.391261	616560	40620	64	TRUE	runs/grid_search/peptides/data	100	100	csv	data/dev_datasets/df_intensities_proteinGroups_long/metadata.csv	runs/grid_search/peptides/data/	runs/grid_search/peptides/models/VAE/LD_50_E_100_HL_512	50	peptides	VAE	62553532	runs/grid_search/peptides/models/VAE/LD_50_E_100_HL_512/figures	runs/grid_search/peptides/models/VAE/LD_50_E_100_HL_512	runs/grid_search/peptides/models/VAE/LD_50_E_100_HL_512	runs/grid_search/peptides/models/VAE/LD_50_E_100_HL_512	runs/grid_search/peptides/models/VAE/LD_50_E_100_HL_512/preds	50	0	TRUE	(512,)			1	N: 616,560	peptides	LD: 50.0 HL: (512,)
peptides_LD_10_E_100_HL_512_DAE	DAE	test_fake_na	MAE	0.391478	616561	40620	64	TRUE	runs/grid_search/peptides/data	100	100	csv	data/dev_datasets/df_intensities_proteinGroups_long/metadata.csv	runs/grid_search/peptides/data/	runs/grid_search/peptides/models/DAE/LD_10_E_100_HL_512	10	peptides	DAE	41648822	runs/grid_search/peptides/models/DAE/LD_10_E_100_HL_512/figures	runs/grid_search/peptides/models/DAE/LD_10_E_100_HL_512	runs/grid_search/peptides/models/DAE/LD_10_E_100_HL_512	runs/grid_search/peptides/models/DAE/LD_10_E_100_HL_512	runs/grid_search/peptides/models/DAE/LD_10_E_100_HL_512/preds	25	0	TRUE	(512,)			1	N: 616,561	peptides	LD: 10.0 HL: (512,)
peptides_LD_10_E_100_HL_1024_DAE	DAE	valid_fake_na	MAE	0.391508	616560	40620	64	TRUE	runs/grid_search/peptides/data	100	100	csv	data/dev_datasets/df_intensities_proteinGroups_long/metadata.csv	runs/grid_search/peptides/data/	runs/grid_search/peptides/models/DAE/LD_10_E_100_HL_1024	10	peptides	DAE	83257014	runs/grid_search/peptides/models/DAE/LD_10_E_100_HL_1024/figures	runs/grid_search/peptides/models/DAE/LD_10_E_100_HL_1024	runs/grid_search/peptides/models/DAE/LD_10_E_100_HL_1024	runs/grid_search/peptides/models/DAE/LD_10_E_100_HL_1024	runs/grid_search/peptides/models/DAE/LD_10_E_100_HL_1024/preds	25	0	TRUE	(1024,)			1	N: 616,560	peptides	LD: 10.0 HL: (1024,)
proteinGroups_LD_100_E_100_HL_512_DAE	DAE	test_fake_na	MSE	0.391534	100101	4503	64	TRUE	runs/grid_search/proteinGroups/data	100	100	csv	data/dev_datasets/df_intensities_proteinGroups_long/metadata.csv	runs/grid_search/proteinGroups/data/	runs/grid_search/proteinGroups/models/DAE/LD_100_E_100_HL_512	100	proteinGroups	DAE	4721147	runs/grid_search/proteinGroups/models/DAE/LD_100_E_100_HL_512/figures	runs/grid_search/proteinGroups/models/DAE/LD_100_E_100_HL_512	runs/grid_search/proteinGroups/models/DAE/LD_100_E_100_HL_512	runs/grid_search/proteinGroups/models/DAE/LD_100_E_100_HL_512	runs/grid_search/proteinGroups/models/DAE/LD_100_E_100_HL_512/preds	25	0	TRUE	(512,)			1	N: 100,101	proteinGroups	LD: 100.0 HL: (512,)
peptides_LD_100_E_100_HL_1024_VAE	VAE	valid_fake_na	MAE	0.39157	616560	40620	64	TRUE	runs/grid_search/peptides/data	100	100	csv	data/dev_datasets/df_intensities_proteinGroups_long/metadata.csv	runs/grid_search/peptides/data/	runs/grid_search/peptides/models/VAE/LD_100_E_100_HL_1024	100	peptides	VAE	125179424	runs/grid_search/peptides/models/VAE/LD_100_E_100_HL_1024/figures	runs/grid_search/peptides/models/VAE/LD_100_E_100_HL_1024	runs/grid_search/peptides/models/VAE/LD_100_E_100_HL_1024	runs/grid_search/peptides/models/VAE/LD_100_E_100_HL_1024	runs/grid_search/peptides/models/VAE/LD_100_E_100_HL_1024/preds	50	0	TRUE	(1024,)			1	N: 616,560	peptides	LD: 100.0 HL: (1024,)
peptides_LD_10_E_100_HL_512_256_DAE	DAE	test_fake_na	MSE	0.39195	616561	40620	64	TRUE	runs/grid_search/peptides/data	100	100	csv	data/dev_datasets/df_intensities_proteinGroups_long/metadata.csv	runs/grid_search/peptides/data/	runs/grid_search/peptides/models/DAE/LD_10_E_100_HL_512_256	10	peptides	DAE	41907382	runs/grid_search/peptides/models/DAE/LD_10_E_100_HL_512_256/figures	runs/grid_search/peptides/models/DAE/LD_10_E_100_HL_512_256	runs/grid_search/peptides/models/DAE/LD_10_E_100_HL_512_256	runs/grid_search/peptides/models/DAE/LD_10_E_100_HL_512_256	runs/grid_search/peptides/models/DAE/LD_10_E_100_HL_512_256/preds	25	0	TRUE	(512, 256)			2	N: 616,561	peptides	LD: 10.0 HL: (512, 256)
peptides_LD_10_E_100_HL_1024_DAE	DAE	test_fake_na	MAE	0.392012	616561	40620	64	TRUE	runs/grid_search/peptides/data	100	100	csv	data/dev_datasets/df_intensities_proteinGroups_long/metadata.csv	runs/grid_search/peptides/data/	runs/grid_search/peptides/models/DAE/LD_10_E_100_HL_1024	10	peptides	DAE	83257014	runs/grid_search/peptides/models/DAE/LD_10_E_100_HL_1024/figures	runs/grid_search/peptides/models/DAE/LD_10_E_100_HL_1024	runs/grid_search/peptides/models/DAE/LD_10_E_100_HL_1024	runs/grid_search/peptides/models/DAE/LD_10_E_100_HL_1024	runs/grid_search/peptides/models/DAE/LD_10_E_100_HL_1024/preds	25	0	TRUE	(1024,)			1	N: 616,561	peptides	LD: 10.0 HL: (1024,)
evidence_LD_10_E_100_HL_1024_VAE	VAE	valid_fake_na	MAE	0.392182	661818	46443	64	TRUE	runs/grid_search/evidence/data	100	100	csv	data/dev_datasets/df_intensities_proteinGroups_long/metadata.csv	runs/grid_search/evidence/data/	runs/grid_search/evidence/models/VAE/LD_10_E_100_HL_1024	10	evidence	VAE	142802666	runs/grid_search/evidence/models/VAE/LD_10_E_100_HL_1024/figures	runs/grid_search/evidence/models/VAE/LD_10_E_100_HL_1024	runs/grid_search/evidence/models/VAE/LD_10_E_100_HL_1024	runs/grid_search/evidence/models/VAE/LD_10_E_100_HL_1024	runs/grid_search/evidence/models/VAE/LD_10_E_100_HL_1024/preds	50	0	TRUE	(1024,)			1	N: 661,818	evidence	LD: 10.0 HL: (1024,)
proteinGroups_LD_100_E_100_HL_1024_DAE	DAE	test_fake_na	MSE	0.392261	100101	4503	64	TRUE	runs/grid_search/proteinGroups/data	100	100	csv	data/dev_datasets/df_intensities_proteinGroups_long/metadata.csv	runs/grid_search/proteinGroups/data/	runs/grid_search/proteinGroups/models/DAE/LD_100_E_100_HL_1024	100	proteinGroups	DAE	9437691	runs/grid_search/proteinGroups/models/DAE/LD_100_E_100_HL_1024/figures	runs/grid_search/proteinGroups/models/DAE/LD_100_E_100_HL_1024	runs/grid_search/proteinGroups/models/DAE/LD_100_E_100_HL_1024	runs/grid_search/proteinGroups/models/DAE/LD_100_E_100_HL_1024	runs/grid_search/proteinGroups/models/DAE/LD_100_E_100_HL_1024/preds	25	0	TRUE	(1024,)			1	N: 100,101	proteinGroups	LD: 100.0 HL: (1024,)
peptides_LD_50_E_100_HL_512_VAE	VAE	test_fake_na	MAE	0.392338	616561	40620	64	TRUE	runs/grid_search/peptides/data	100	100	csv	data/dev_datasets/df_intensities_proteinGroups_long/metadata.csv	runs/grid_search/peptides/data/	runs/grid_search/peptides/models/VAE/LD_50_E_100_HL_512	50	peptides	VAE	62553532	runs/grid_search/peptides/models/VAE/LD_50_E_100_HL_512/figures	runs/grid_search/peptides/models/VAE/LD_50_E_100_HL_512	runs/grid_search/peptides/models/VAE/LD_50_E_100_HL_512	runs/grid_search/peptides/models/VAE/LD_50_E_100_HL_512	runs/grid_search/peptides/models/VAE/LD_50_E_100_HL_512/preds	50	0	TRUE	(512,)			1	N: 616,561	peptides	LD: 50.0 HL: (512,)
peptides_LD_25_E_100_HL_512_512_DAE	DAE	test_fake_na	MSE	0.392362	616561	40620	64	TRUE	runs/grid_search/peptides/data	100	100	csv	data/dev_datasets/df_intensities_proteinGroups_long/metadata.csv	runs/grid_search/peptides/data/	runs/grid_search/peptides/models/DAE/LD_25_E_100_HL_512_512	25	peptides	DAE	42191557	runs/grid_search/peptides/models/DAE/LD_25_E_100_HL_512_512/figures	runs/grid_search/peptides/models/DAE/LD_25_E_100_HL_512_512	runs/grid_search/peptides/models/DAE/LD_25_E_100_HL_512_512	runs/grid_search/peptides/models/DAE/LD_25_E_100_HL_512_512	runs/grid_search/peptides/models/DAE/LD_25_E_100_HL_512_512/preds	25	0	TRUE	(512, 512)			2	N: 616,561	peptides	LD: 25.0 HL: (512, 512)
peptides_LD_100_E_100_HL_512_512_DAE	DAE	valid_fake_na	MSE	0.392484	616560	40620	64	TRUE	runs/grid_search/peptides/data	100	100	csv	data/dev_datasets/df_intensities_proteinGroups_long/metadata.csv	runs/grid_search/peptides/data/	runs/grid_search/peptides/models/DAE/LD_100_E_100_HL_512_512	100	peptides	DAE	42268432	runs/grid_search/peptides/models/DAE/LD_100_E_100_HL_512_512/figures	runs/grid_search/peptides/models/DAE/LD_100_E_100_HL_512_512	runs/grid_search/peptides/models/DAE/LD_100_E_100_HL_512_512	runs/grid_search/peptides/models/DAE/LD_100_E_100_HL_512_512	runs/grid_search/peptides/models/DAE/LD_100_E_100_HL_512_512/preds	25	0	TRUE	(512, 512)			2	N: 616,560	peptides	LD: 100.0 HL: (512, 512)
peptides_LD_100_E_100_HL_1024_VAE	VAE	test_fake_na	MAE	0.392495	616561	40620	64	TRUE	runs/grid_search/peptides/data	100	100	csv	data/dev_datasets/df_intensities_proteinGroups_long/metadata.csv	runs/grid_search/peptides/data/	runs/grid_search/peptides/models/VAE/LD_100_E_100_HL_1024	100	peptides	VAE	125179424	runs/grid_search/peptides/models/VAE/LD_100_E_100_HL_1024/figures	runs/grid_search/peptides/models/VAE/LD_100_E_100_HL_1024	runs/grid_search/peptides/models/VAE/LD_100_E_100_HL_1024	runs/grid_search/peptides/models/VAE/LD_100_E_100_HL_1024	runs/grid_search/peptides/models/VAE/LD_100_E_100_HL_1024/preds	50	0	TRUE	(1024,)			1	N: 616,561	peptides	LD: 100.0 HL: (1024,)
evidence_LD_25_E_100_HL_512_256_DAE	DAE	valid_fake_na	MAE	0.392512	661818	46443	64	TRUE	runs/grid_search/evidence/data	100	100	csv	data/dev_datasets/df_intensities_proteinGroups_long/metadata.csv	runs/grid_search/evidence/data/	runs/grid_search/evidence/models/DAE/LD_25_E_100_HL_512_256	25	evidence	DAE	47883652	runs/grid_search/evidence/models/DAE/LD_25_E_100_HL_512_256/figures	runs/grid_search/evidence/models/DAE/LD_25_E_100_HL_512_256	runs/grid_search/evidence/models/DAE/LD_25_E_100_HL_512_256	runs/grid_search/evidence/models/DAE/LD_25_E_100_HL_512_256	runs/grid_search/evidence/models/DAE/LD_25_E_100_HL_512_256/preds	25	0	TRUE	(512, 256)			2	N: 661,818	evidence	LD: 25.0 HL: (512, 256)
peptides_LD_100_E_100_HL_512_VAE	VAE	valid_fake_na	MAE	0.392822	616560	40620	64	TRUE	runs/grid_search/peptides/data	100	100	csv	data/dev_datasets/df_intensities_proteinGroups_long/metadata.csv	runs/grid_search/peptides/data/	runs/grid_search/peptides/models/VAE/LD_100_E_100_HL_512	100	peptides	VAE	62630432	runs/grid_search/peptides/models/VAE/LD_100_E_100_HL_512/figures	runs/grid_search/peptides/models/VAE/LD_100_E_100_HL_512	runs/grid_search/peptides/models/VAE/LD_100_E_100_HL_512	runs/grid_search/peptides/models/VAE/LD_100_E_100_HL_512	runs/grid_search/peptides/models/VAE/LD_100_E_100_HL_512/preds	50	0	TRUE	(512,)			1	N: 616,560	peptides	LD: 100.0 HL: (512,)
evidence_LD_10_E_100_HL_1024_VAE	VAE	test_fake_na	MAE	0.392833	661817	46443	64	TRUE	runs/grid_search/evidence/data	100	100	csv	data/dev_datasets/df_intensities_proteinGroups_long/metadata.csv	runs/grid_search/evidence/data/	runs/grid_search/evidence/models/VAE/LD_10_E_100_HL_1024	10	evidence	VAE	142802666	runs/grid_search/evidence/models/VAE/LD_10_E_100_HL_1024/figures	runs/grid_search/evidence/models/VAE/LD_10_E_100_HL_1024	runs/grid_search/evidence/models/VAE/LD_10_E_100_HL_1024	runs/grid_search/evidence/models/VAE/LD_10_E_100_HL_1024	runs/grid_search/evidence/models/VAE/LD_10_E_100_HL_1024/preds	50	0	TRUE	(1024,)			1	N: 661,817	evidence	LD: 10.0 HL: (1024,)
evidence_LD_25_E_100_HL_512_256_DAE	DAE	test_fake_na	MAE	0.392843	661817	46443	64	TRUE	runs/grid_search/evidence/data	100	100	csv	data/dev_datasets/df_intensities_proteinGroups_long/metadata.csv	runs/grid_search/evidence/data/	runs/grid_search/evidence/models/DAE/LD_25_E_100_HL_512_256	25	evidence	DAE	47883652	runs/grid_search/evidence/models/DAE/LD_25_E_100_HL_512_256/figures	runs/grid_search/evidence/models/DAE/LD_25_E_100_HL_512_256	runs/grid_search/evidence/models/DAE/LD_25_E_100_HL_512_256	runs/grid_search/evidence/models/DAE/LD_25_E_100_HL_512_256	runs/grid_search/evidence/models/DAE/LD_25_E_100_HL_512_256/preds	25	0	TRUE	(512, 256)			2	N: 661,817	evidence	LD: 25.0 HL: (512, 256)
peptides_LD_75_E_100_HL_1024_VAE	VAE	valid_fake_na	MAE	0.392927	616560	40620	64	TRUE	runs/grid_search/peptides/data	100	100	csv	data/dev_datasets/df_intensities_proteinGroups_long/metadata.csv	runs/grid_search/peptides/data/	runs/grid_search/peptides/models/VAE/LD_75_E_100_HL_1024	75	peptides	VAE	125102574	runs/grid_search/peptides/models/VAE/LD_75_E_100_HL_1024/figures	runs/grid_search/peptides/models/VAE/LD_75_E_100_HL_1024	runs/grid_search/peptides/models/VAE/LD_75_E_100_HL_1024	runs/grid_search/peptides/models/VAE/LD_75_E_100_HL_1024	runs/grid_search/peptides/models/VAE/LD_75_E_100_HL_1024/preds	50	0	TRUE	(1024,)			1	N: 616,560	peptides	LD: 75.0 HL: (1024,)
peptides_LD_50_E_100_HL_512_256_DAE	DAE	valid_fake_na	MSE	0.393017	616560	40620	64	TRUE	runs/grid_search/peptides/data	100	100	csv	data/dev_datasets/df_intensities_proteinGroups_long/metadata.csv	runs/grid_search/peptides/data/	runs/grid_search/peptides/models/DAE/LD_50_E_100_HL_512_256	50	peptides	DAE	41927902	runs/grid_search/peptides/models/DAE/LD_50_E_100_HL_512_256/figures	runs/grid_search/peptides/models/DAE/LD_50_E_100_HL_512_256	runs/grid_search/peptides/models/DAE/LD_50_E_100_HL_512_256	runs/grid_search/peptides/models/DAE/LD_50_E_100_HL_512_256	runs/grid_search/peptides/models/DAE/LD_50_E_100_HL_512_256/preds	25	0	TRUE	(512, 256)			2	N: 616,560	peptides	LD: 50.0 HL: (512, 256)
peptides_LD_25_E_100_HL_512_256_DAE	DAE	test_fake_na	MSE	0.393063	616561	40620	64	TRUE	runs/grid_search/peptides/data	100	100	csv	data/dev_datasets/df_intensities_proteinGroups_long/metadata.csv	runs/grid_search/peptides/data/	runs/grid_search/peptides/models/DAE/LD_25_E_100_HL_512_256	25	peptides	DAE	41915077	runs/grid_search/peptides/models/DAE/LD_25_E_100_HL_512_256/figures	runs/grid_search/peptides/models/DAE/LD_25_E_100_HL_512_256	runs/grid_search/peptides/models/DAE/LD_25_E_100_HL_512_256	runs/grid_search/peptides/models/DAE/LD_25_E_100_HL_512_256	runs/grid_search/peptides/models/DAE/LD_25_E_100_HL_512_256/preds	25	0	TRUE	(512, 256)			2	N: 616,561	peptides	LD: 25.0 HL: (512, 256)
proteinGroups_LD_75_E_100_HL_512_DAE	DAE	test_fake_na	MSE	0.393114	100101	4503	64	TRUE	runs/grid_search/proteinGroups/data	100	100	csv	data/dev_datasets/df_intensities_proteinGroups_long/metadata.csv	runs/grid_search/proteinGroups/data/	runs/grid_search/proteinGroups/models/DAE/LD_75_E_100_HL_512	75	proteinGroups	DAE	4695522	runs/grid_search/proteinGroups/models/DAE/LD_75_E_100_HL_512/figures	runs/grid_search/proteinGroups/models/DAE/LD_75_E_100_HL_512	runs/grid_search/proteinGroups/models/DAE/LD_75_E_100_HL_512	runs/grid_search/proteinGroups/models/DAE/LD_75_E_100_HL_512	runs/grid_search/proteinGroups/models/DAE/LD_75_E_100_HL_512/preds	25	0	TRUE	(512,)			1	N: 100,101	proteinGroups	LD: 75.0 HL: (512,)
evidence_LD_10_E_100_HL_512_512_DAE	DAE	valid_fake_na	MAE	0.393242	661818	46443	64	TRUE	runs/grid_search/evidence/data	100	100	csv	data/dev_datasets/df_intensities_proteinGroups_long/metadata.csv	runs/grid_search/evidence/data/	runs/grid_search/evidence/models/DAE/LD_10_E_100_HL_512_512	10	evidence	DAE	48144757	runs/grid_search/evidence/models/DAE/LD_10_E_100_HL_512_512/figures	runs/grid_search/evidence/models/DAE/LD_10_E_100_HL_512_512	runs/grid_search/evidence/models/DAE/LD_10_E_100_HL_512_512	runs/grid_search/evidence/models/DAE/LD_10_E_100_HL_512_512	runs/grid_search/evidence/models/DAE/LD_10_E_100_HL_512_512/preds	25	0	TRUE	(512, 512)			2	N: 661,818	evidence	LD: 10.0 HL: (512, 512)
peptides_LD_10_E_100_HL_512_512_DAE	DAE	test_fake_na	MSE	0.393331	616561	40620	64	TRUE	runs/grid_search/peptides/data	100	100	csv	data/dev_datasets/df_intensities_proteinGroups_long/metadata.csv	runs/grid_search/peptides/data/	runs/grid_search/peptides/models/DAE/LD_10_E_100_HL_512_512	10	peptides	DAE	42176182	runs/grid_search/peptides/models/DAE/LD_10_E_100_HL_512_512/figures	runs/grid_search/peptides/models/DAE/LD_10_E_100_HL_512_512	runs/grid_search/peptides/models/DAE/LD_10_E_100_HL_512_512	runs/grid_search/peptides/models/DAE/LD_10_E_100_HL_512_512	runs/grid_search/peptides/models/DAE/LD_10_E_100_HL_512_512/preds	25	0	TRUE	(512, 512)			2	N: 616,561	peptides	LD: 10.0 HL: (512, 512)
evidence_LD_10_E_100_HL_512_512_DAE	DAE	test_fake_na	MAE	0.39355	661817	46443	64	TRUE	runs/grid_search/evidence/data	100	100	csv	data/dev_datasets/df_intensities_proteinGroups_long/metadata.csv	runs/grid_search/evidence/data/	runs/grid_search/evidence/models/DAE/LD_10_E_100_HL_512_512	10	evidence	DAE	48144757	runs/grid_search/evidence/models/DAE/LD_10_E_100_HL_512_512/figures	runs/grid_search/evidence/models/DAE/LD_10_E_100_HL_512_512	runs/grid_search/evidence/models/DAE/LD_10_E_100_HL_512_512	runs/grid_search/evidence/models/DAE/LD_10_E_100_HL_512_512	runs/grid_search/evidence/models/DAE/LD_10_E_100_HL_512_512/preds	25	0	TRUE	(512, 512)			2	N: 661,817	evidence	LD: 10.0 HL: (512, 512)
peptides_LD_75_E_100_HL_512_256_DAE	DAE	valid_fake_na	MSE	0.393742	616560	40620	64	TRUE	runs/grid_search/peptides/data	100	100	csv	data/dev_datasets/df_intensities_proteinGroups_long/metadata.csv	runs/grid_search/peptides/data/	runs/grid_search/peptides/models/DAE/LD_75_E_100_HL_512_256	75	peptides	DAE	41940727	runs/grid_search/peptides/models/DAE/LD_75_E_100_HL_512_256/figures	runs/grid_search/peptides/models/DAE/LD_75_E_100_HL_512_256	runs/grid_search/peptides/models/DAE/LD_75_E_100_HL_512_256	runs/grid_search/peptides/models/DAE/LD_75_E_100_HL_512_256	runs/grid_search/peptides/models/DAE/LD_75_E_100_HL_512_256/preds	25	0	TRUE	(512, 256)			2	N: 616,560	peptides	LD: 75.0 HL: (512, 256)
peptides_LD_75_E_100_HL_1024_VAE	VAE	test_fake_na	MAE	0.393822	616561	40620	64	TRUE	runs/grid_search/peptides/data	100	100	csv	data/dev_datasets/df_intensities_proteinGroups_long/metadata.csv	runs/grid_search/peptides/data/	runs/grid_search/peptides/models/VAE/LD_75_E_100_HL_1024	75	peptides	VAE	125102574	runs/grid_search/peptides/models/VAE/LD_75_E_100_HL_1024/figures	runs/grid_search/peptides/models/VAE/LD_75_E_100_HL_1024	runs/grid_search/peptides/models/VAE/LD_75_E_100_HL_1024	runs/grid_search/peptides/models/VAE/LD_75_E_100_HL_1024	runs/grid_search/peptides/models/VAE/LD_75_E_100_HL_1024/preds	50	0	TRUE	(1024,)			1	N: 616,561	peptides	LD: 75.0 HL: (1024,)
proteinGroups_LD_75_E_100_HL_1024_DAE	DAE	test_fake_na	MSE	0.393847	100101	4503	64	TRUE	runs/grid_search/proteinGroups/data	100	100	csv	data/dev_datasets/df_intensities_proteinGroups_long/metadata.csv	runs/grid_search/proteinGroups/data/	runs/grid_search/proteinGroups/models/DAE/LD_75_E_100_HL_1024	75	proteinGroups	DAE	9386466	runs/grid_search/proteinGroups/models/DAE/LD_75_E_100_HL_1024/figures	runs/grid_search/proteinGroups/models/DAE/LD_75_E_100_HL_1024	runs/grid_search/proteinGroups/models/DAE/LD_75_E_100_HL_1024	runs/grid_search/proteinGroups/models/DAE/LD_75_E_100_HL_1024	runs/grid_search/proteinGroups/models/DAE/LD_75_E_100_HL_1024/preds	25	0	TRUE	(1024,)			1	N: 100,101	proteinGroups	LD: 75.0 HL: (1024,)
peptides_LD_100_E_100_HL_512_VAE	VAE	test_fake_na	MAE	0.393964	616561	40620	64	TRUE	runs/grid_search/peptides/data	100	100	csv	data/dev_datasets/df_intensities_proteinGroups_long/metadata.csv	runs/grid_search/peptides/data/	runs/grid_search/peptides/models/VAE/LD_100_E_100_HL_512	100	peptides	VAE	62630432	runs/grid_search/peptides/models/VAE/LD_100_E_100_HL_512/figures	runs/grid_search/peptides/models/VAE/LD_100_E_100_HL_512	runs/grid_search/peptides/models/VAE/LD_100_E_100_HL_512	runs/grid_search/peptides/models/VAE/LD_100_E_100_HL_512	runs/grid_search/peptides/models/VAE/LD_100_E_100_HL_512/preds	50	0	TRUE	(512,)			1	N: 616,561	peptides	LD: 100.0 HL: (512,)
peptides_LD_75_E_100_HL_512_512_DAE	DAE	test_fake_na	MSE	0.394118	616561	40620	64	TRUE	runs/grid_search/peptides/data	100	100	csv	data/dev_datasets/df_intensities_proteinGroups_long/metadata.csv	runs/grid_search/peptides/data/	runs/grid_search/peptides/models/DAE/LD_75_E_100_HL_512_512	75	peptides	DAE	42242807	runs/grid_search/peptides/models/DAE/LD_75_E_100_HL_512_512/figures	runs/grid_search/peptides/models/DAE/LD_75_E_100_HL_512_512	runs/grid_search/peptides/models/DAE/LD_75_E_100_HL_512_512	runs/grid_search/peptides/models/DAE/LD_75_E_100_HL_512_512	runs/grid_search/peptides/models/DAE/LD_75_E_100_HL_512_512/preds	25	0	TRUE	(512, 512)			2	N: 616,561	peptides	LD: 75.0 HL: (512, 512)
proteinGroups_LD_10_E_100_HL_1024_DAE	DAE	test_fake_na	MSE	0.394218	100101	4503	64	TRUE	runs/grid_search/proteinGroups/data	100	100	csv	data/dev_datasets/df_intensities_proteinGroups_long/metadata.csv	runs/grid_search/proteinGroups/data/	runs/grid_search/proteinGroups/models/DAE/LD_10_E_100_HL_1024	10	proteinGroups	DAE	9253281	runs/grid_search/proteinGroups/models/DAE/LD_10_E_100_HL_1024/figures	runs/grid_search/proteinGroups/models/DAE/LD_10_E_100_HL_1024	runs/grid_search/proteinGroups/models/DAE/LD_10_E_100_HL_1024	runs/grid_search/proteinGroups/models/DAE/LD_10_E_100_HL_1024	runs/grid_search/proteinGroups/models/DAE/LD_10_E_100_HL_1024/preds	25	0	TRUE	(1024,)			1	N: 100,101	proteinGroups	LD: 10.0 HL: (1024,)
proteinGroups_LD_50_E_100_HL_1024_DAE	DAE	test_fake_na	MSE	0.394334	100101	4503	64	TRUE	runs/grid_search/proteinGroups/data	100	100	csv	data/dev_datasets/df_intensities_proteinGroups_long/metadata.csv	runs/grid_search/proteinGroups/data/	runs/grid_search/proteinGroups/models/DAE/LD_50_E_100_HL_1024	50	proteinGroups	DAE	9335241	runs/grid_search/proteinGroups/models/DAE/LD_50_E_100_HL_1024/figures	runs/grid_search/proteinGroups/models/DAE/LD_50_E_100_HL_1024	runs/grid_search/proteinGroups/models/DAE/LD_50_E_100_HL_1024	runs/grid_search/proteinGroups/models/DAE/LD_50_E_100_HL_1024	runs/grid_search/proteinGroups/models/DAE/LD_50_E_100_HL_1024/preds	25	0	TRUE	(1024,)			1	N: 100,101	proteinGroups	LD: 50.0 HL: (1024,)
evidence_LD_25_E_100_HL_256_128_DAE	DAE	test_fake_na	MSE	0.394335	661817	46443	64	TRUE	runs/grid_search/evidence/data	100	100	csv	data/dev_datasets/df_intensities_proteinGroups_long/metadata.csv	runs/grid_search/evidence/data/	runs/grid_search/evidence/models/DAE/LD_25_E_100_HL_256_128	25	evidence	DAE	23899524	runs/grid_search/evidence/models/DAE/LD_25_E_100_HL_256_128/figures	runs/grid_search/evidence/models/DAE/LD_25_E_100_HL_256_128	runs/grid_search/evidence/models/DAE/LD_25_E_100_HL_256_128	runs/grid_search/evidence/models/DAE/LD_25_E_100_HL_256_128	runs/grid_search/evidence/models/DAE/LD_25_E_100_HL_256_128/preds	25	0	TRUE	(256, 128)			2	N: 661,817	evidence	LD: 25.0 HL: (256, 128)
peptides_LD_50_E_100_HL_512_512_DAE	DAE	test_fake_na	MSE	0.39461	616561	40620	64	TRUE	runs/grid_search/peptides/data	100	100	csv	data/dev_datasets/df_intensities_proteinGroups_long/metadata.csv	runs/grid_search/peptides/data/	runs/grid_search/peptides/models/DAE/LD_50_E_100_HL_512_512	50	peptides	DAE	42217182	runs/grid_search/peptides/models/DAE/LD_50_E_100_HL_512_512/figures	runs/grid_search/peptides/models/DAE/LD_50_E_100_HL_512_512	runs/grid_search/peptides/models/DAE/LD_50_E_100_HL_512_512	runs/grid_search/peptides/models/DAE/LD_50_E_100_HL_512_512	runs/grid_search/peptides/models/DAE/LD_50_E_100_HL_512_512/preds	25	0	TRUE	(512, 512)			2	N: 616,561	peptides	LD: 50.0 HL: (512, 512)
proteinGroups_LD_10_E_100_HL_512_DAE	DAE	test_fake_na	MSE	0.395001	100101	4503	64	TRUE	runs/grid_search/proteinGroups/data	100	100	csv	data/dev_datasets/df_intensities_proteinGroups_long/metadata.csv	runs/grid_search/proteinGroups/data/	runs/grid_search/proteinGroups/models/DAE/LD_10_E_100_HL_512	10	proteinGroups	DAE	4628897	runs/grid_search/proteinGroups/models/DAE/LD_10_E_100_HL_512/figures	runs/grid_search/proteinGroups/models/DAE/LD_10_E_100_HL_512	runs/grid_search/proteinGroups/models/DAE/LD_10_E_100_HL_512	runs/grid_search/proteinGroups/models/DAE/LD_10_E_100_HL_512	runs/grid_search/proteinGroups/models/DAE/LD_10_E_100_HL_512/preds	25	0	TRUE	(512,)			1	N: 100,101	proteinGroups	LD: 10.0 HL: (512,)
peptides_LD_100_E_100_HL_512_256_DAE	DAE	valid_fake_na	MSE	0.395056	616560	40620	64	TRUE	runs/grid_search/peptides/data	100	100	csv	data/dev_datasets/df_intensities_proteinGroups_long/metadata.csv	runs/grid_search/peptides/data/	runs/grid_search/peptides/models/DAE/LD_100_E_100_HL_512_256	100	peptides	DAE	41953552	runs/grid_search/peptides/models/DAE/LD_100_E_100_HL_512_256/figures	runs/grid_search/peptides/models/DAE/LD_100_E_100_HL_512_256	runs/grid_search/peptides/models/DAE/LD_100_E_100_HL_512_256	runs/grid_search/peptides/models/DAE/LD_100_E_100_HL_512_256	runs/grid_search/peptides/models/DAE/LD_100_E_100_HL_512_256/preds	25	0	TRUE	(512, 256)			2	N: 616,560	peptides	LD: 100.0 HL: (512, 256)
evidence_LD_75_E_100_HL_256_VAE	VAE	test_fake_na	MSE	0.395575	661817	46443	64	TRUE	runs/grid_search/evidence/data	100	100	csv	data/dev_datasets/df_intensities_proteinGroups_long/metadata.csv	runs/grid_search/evidence/data/	runs/grid_search/evidence/models/VAE/LD_75_E_100_HL_256	75	evidence	VAE	35820396	runs/grid_search/evidence/models/VAE/LD_75_E_100_HL_256/figures	runs/grid_search/evidence/models/VAE/LD_75_E_100_HL_256	runs/grid_search/evidence/models/VAE/LD_75_E_100_HL_256	runs/grid_search/evidence/models/VAE/LD_75_E_100_HL_256	runs/grid_search/evidence/models/VAE/LD_75_E_100_HL_256/preds	50	0	TRUE	(256,)			1	N: 661,817	evidence	LD: 75.0 HL: (256,)
proteinGroups_LD_100_E_100_CF	CF	test_fake_na	MSE	0.395578	100101	4503	32768	TRUE	runs/grid_search/proteinGroups/data	24	100	csv	data/dev_datasets/df_intensities_proteinGroups_long/metadata.csv	runs/grid_search/proteinGroups/data/	runs/grid_search/proteinGroups/models/CF/LD_100_E_100	100	proteinGroups	CF	509444	runs/grid_search/proteinGroups/models/CF/LD_100_E_100/figures	runs/grid_search/proteinGroups/models/CF/LD_100_E_100	runs/grid_search/proteinGroups/models/CF/LD_100_E_100	runs/grid_search/proteinGroups/models/CF/LD_100_E_100	runs/grid_search/proteinGroups/models/CF/LD_100_E_100/preds	1	0	TRUE	-			0	N: 100,101	proteinGroups	LD: 100.0 HL: -
evidence_LD_50_E_100_HL_512_512_DAE	DAE	test_fake_na	MAE	0.395695	661817	46443	64	TRUE	runs/grid_search/evidence/data	100	100	csv	data/dev_datasets/df_intensities_proteinGroups_long/metadata.csv	runs/grid_search/evidence/data/	runs/grid_search/evidence/models/DAE/LD_50_E_100_HL_512_512	50	evidence	DAE	48185757	runs/grid_search/evidence/models/DAE/LD_50_E_100_HL_512_512/figures	runs/grid_search/evidence/models/DAE/LD_50_E_100_HL_512_512	runs/grid_search/evidence/models/DAE/LD_50_E_100_HL_512_512	runs/grid_search/evidence/models/DAE/LD_50_E_100_HL_512_512	runs/grid_search/evidence/models/DAE/LD_50_E_100_HL_512_512/preds	25	0	TRUE	(512, 512)			2	N: 661,817	evidence	LD: 50.0 HL: (512, 512)
evidence_LD_75_E_100_HL_256_VAE	VAE	valid_fake_na	MSE	0.395724	661818	46443	64	TRUE	runs/grid_search/evidence/data	100	100	csv	data/dev_datasets/df_intensities_proteinGroups_long/metadata.csv	runs/grid_search/evidence/data/	runs/grid_search/evidence/models/VAE/LD_75_E_100_HL_256	75	evidence	VAE	35820396	runs/grid_search/evidence/models/VAE/LD_75_E_100_HL_256/figures	runs/grid_search/evidence/models/VAE/LD_75_E_100_HL_256	runs/grid_search/evidence/models/VAE/LD_75_E_100_HL_256	runs/grid_search/evidence/models/VAE/LD_75_E_100_HL_256	runs/grid_search/evidence/models/VAE/LD_75_E_100_HL_256/preds	50	0	TRUE	(256,)			1	N: 661,818	evidence	LD: 75.0 HL: (256,)
evidence_LD_50_E_100_HL_512_512_DAE	DAE	valid_fake_na	MAE	0.395783	661818	46443	64	TRUE	runs/grid_search/evidence/data	100	100	csv	data/dev_datasets/df_intensities_proteinGroups_long/metadata.csv	runs/grid_search/evidence/data/	runs/grid_search/evidence/models/DAE/LD_50_E_100_HL_512_512	50	evidence	DAE	48185757	runs/grid_search/evidence/models/DAE/LD_50_E_100_HL_512_512/figures	runs/grid_search/evidence/models/DAE/LD_50_E_100_HL_512_512	runs/grid_search/evidence/models/DAE/LD_50_E_100_HL_512_512	runs/grid_search/evidence/models/DAE/LD_50_E_100_HL_512_512	runs/grid_search/evidence/models/DAE/LD_50_E_100_HL_512_512/preds	25	0	TRUE	(512, 512)			2	N: 661,818	evidence	LD: 50.0 HL: (512, 512)
evidence_LD_25_E_100_HL_256_128_DAE	DAE	valid_fake_na	MSE	0.395803	661818	46443	64	TRUE	runs/grid_search/evidence/data	100	100	csv	data/dev_datasets/df_intensities_proteinGroups_long/metadata.csv	runs/grid_search/evidence/data/	runs/grid_search/evidence/models/DAE/LD_25_E_100_HL_256_128	25	evidence	DAE	23899524	runs/grid_search/evidence/models/DAE/LD_25_E_100_HL_256_128/figures	runs/grid_search/evidence/models/DAE/LD_25_E_100_HL_256_128	runs/grid_search/evidence/models/DAE/LD_25_E_100_HL_256_128	runs/grid_search/evidence/models/DAE/LD_25_E_100_HL_256_128	runs/grid_search/evidence/models/DAE/LD_25_E_100_HL_256_128/preds	25	0	TRUE	(256, 128)			2	N: 661,818	evidence	LD: 25.0 HL: (256, 128)
evidence_LD_100_E_100_HL_512_512_DAE	DAE	test_fake_na	MSE	0.396419	661817	46443	64	TRUE	runs/grid_search/evidence/data	100	100	csv	data/dev_datasets/df_intensities_proteinGroups_long/metadata.csv	runs/grid_search/evidence/data/	runs/grid_search/evidence/models/DAE/LD_100_E_100_HL_512_512	100	evidence	DAE	48237007	runs/grid_search/evidence/models/DAE/LD_100_E_100_HL_512_512/figures	runs/grid_search/evidence/models/DAE/LD_100_E_100_HL_512_512	runs/grid_search/evidence/models/DAE/LD_100_E_100_HL_512_512	runs/grid_search/evidence/models/DAE/LD_100_E_100_HL_512_512	runs/grid_search/evidence/models/DAE/LD_100_E_100_HL_512_512/preds	25	0	TRUE	(512, 512)			2	N: 661,817	evidence	LD: 100.0 HL: (512, 512)
peptides_LD_75_E_100_HL_256_VAE	VAE	test_fake_na	MSE	0.396674	616561	40620	64	TRUE	runs/grid_search/peptides/data	100	100	csv	data/dev_datasets/df_intensities_proteinGroups_long/metadata.csv	runs/grid_search/peptides/data/	runs/grid_search/peptides/models/VAE/LD_75_E_100_HL_256	75	peptides	VAE	31336686	runs/grid_search/peptides/models/VAE/LD_75_E_100_HL_256/figures	runs/grid_search/peptides/models/VAE/LD_75_E_100_HL_256	runs/grid_search/peptides/models/VAE/LD_75_E_100_HL_256	runs/grid_search/peptides/models/VAE/LD_75_E_100_HL_256	runs/grid_search/peptides/models/VAE/LD_75_E_100_HL_256/preds	50	0	TRUE	(256,)			1	N: 616,561	peptides	LD: 75.0 HL: (256,)
proteinGroups_LD_25_E_100_HL_256_DAE	DAE	test_fake_na	MSE	0.39669	100101	4503	64	TRUE	runs/grid_search/proteinGroups/data	100	100	csv	data/dev_datasets/df_intensities_proteinGroups_long/metadata.csv	runs/grid_search/proteinGroups/data/	runs/grid_search/proteinGroups/models/DAE/LD_25_E_100_HL_256	25	proteinGroups	DAE	2324400	runs/grid_search/proteinGroups/models/DAE/LD_25_E_100_HL_256/figures	runs/grid_search/proteinGroups/models/DAE/LD_25_E_100_HL_256	runs/grid_search/proteinGroups/models/DAE/LD_25_E_100_HL_256	runs/grid_search/proteinGroups/models/DAE/LD_25_E_100_HL_256	runs/grid_search/proteinGroups/models/DAE/LD_25_E_100_HL_256/preds	25	0	TRUE	(256,)			1	N: 100,101	proteinGroups	LD: 25.0 HL: (256,)
evidence_LD_100_E_100_HL_512_512_DAE	DAE	valid_fake_na	MSE	0.396789	661818	46443	64	TRUE	runs/grid_search/evidence/data	100	100	csv	data/dev_datasets/df_intensities_proteinGroups_long/metadata.csv	runs/grid_search/evidence/data/	runs/grid_search/evidence/models/DAE/LD_100_E_100_HL_512_512	100	evidence	DAE	48237007	runs/grid_search/evidence/models/DAE/LD_100_E_100_HL_512_512/figures	runs/grid_search/evidence/models/DAE/LD_100_E_100_HL_512_512	runs/grid_search/evidence/models/DAE/LD_100_E_100_HL_512_512	runs/grid_search/evidence/models/DAE/LD_100_E_100_HL_512_512	runs/grid_search/evidence/models/DAE/LD_100_E_100_HL_512_512/preds	25	0	TRUE	(512, 512)			2	N: 661,818	evidence	LD: 100.0 HL: (512, 512)
peptides_LD_10_E_100_HL_256_DAE	DAE	valid_fake_na	MAE	0.39694	616560	40620	64	TRUE	runs/grid_search/peptides/data	100	100	csv	data/dev_datasets/df_intensities_proteinGroups_long/metadata.csv	runs/grid_search/peptides/data/	runs/grid_search/peptides/models/DAE/LD_10_E_100_HL_256	10	peptides	DAE	20844726	runs/grid_search/peptides/models/DAE/LD_10_E_100_HL_256/figures	runs/grid_search/peptides/models/DAE/LD_10_E_100_HL_256	runs/grid_search/peptides/models/DAE/LD_10_E_100_HL_256	runs/grid_search/peptides/models/DAE/LD_10_E_100_HL_256	runs/grid_search/peptides/models/DAE/LD_10_E_100_HL_256/preds	25	0	TRUE	(256,)			1	N: 616,560	peptides	LD: 10.0 HL: (256,)
proteinGroups_LD_25_E_100_HL_2056_DAE	DAE	test_fake_na	MSE	0.397014	100101	4503	64	TRUE	runs/grid_search/proteinGroups/data	100	100	csv	data/dev_datasets/df_intensities_proteinGroups_long/metadata.csv	runs/grid_search/proteinGroups/data/	runs/grid_search/proteinGroups/models/DAE/LD_25_E_100_HL_2056	25	proteinGroups	DAE	18636000	runs/grid_search/proteinGroups/models/DAE/LD_25_E_100_HL_2056/figures	runs/grid_search/proteinGroups/models/DAE/LD_25_E_100_HL_2056	runs/grid_search/proteinGroups/models/DAE/LD_25_E_100_HL_2056	runs/grid_search/proteinGroups/models/DAE/LD_25_E_100_HL_2056	runs/grid_search/proteinGroups/models/DAE/LD_25_E_100_HL_2056/preds	25	0	TRUE	(2056,)			1	N: 100,101	proteinGroups	LD: 25.0 HL: (2056,)
proteinGroups_LD_25_E_100_HL_1024_DAE	DAE	test_fake_na	MSE	0.397128	100101	4503	64	TRUE	runs/grid_search/proteinGroups/data	100	100	csv	data/dev_datasets/df_intensities_proteinGroups_long/metadata.csv	runs/grid_search/proteinGroups/data/	runs/grid_search/proteinGroups/models/DAE/LD_25_E_100_HL_1024	25	proteinGroups	DAE	9284016	runs/grid_search/proteinGroups/models/DAE/LD_25_E_100_HL_1024/figures	runs/grid_search/proteinGroups/models/DAE/LD_25_E_100_HL_1024	runs/grid_search/proteinGroups/models/DAE/LD_25_E_100_HL_1024	runs/grid_search/proteinGroups/models/DAE/LD_25_E_100_HL_1024	runs/grid_search/proteinGroups/models/DAE/LD_25_E_100_HL_1024/preds	25	0	TRUE	(1024,)			1	N: 100,101	proteinGroups	LD: 25.0 HL: (1024,)
proteinGroups_LD_10_E_100_HL_2056_DAE	DAE	test_fake_na	MSE	0.397266	100101	4503	64	TRUE	runs/grid_search/proteinGroups/data	100	100	csv	data/dev_datasets/df_intensities_proteinGroups_long/metadata.csv	runs/grid_search/proteinGroups/data/	runs/grid_search/proteinGroups/models/DAE/LD_10_E_100_HL_2056	10	proteinGroups	DAE	18574305	runs/grid_search/proteinGroups/models/DAE/LD_10_E_100_HL_2056/figures	runs/grid_search/proteinGroups/models/DAE/LD_10_E_100_HL_2056	runs/grid_search/proteinGroups/models/DAE/LD_10_E_100_HL_2056	runs/grid_search/proteinGroups/models/DAE/LD_10_E_100_HL_2056	runs/grid_search/proteinGroups/models/DAE/LD_10_E_100_HL_2056/preds	25	0	TRUE	(2056,)			1	N: 100,101	proteinGroups	LD: 10.0 HL: (2056,)
evidence_LD_50_E_100_HL_512_256_DAE	DAE	valid_fake_na	MAE	0.397307	661818	46443	64	TRUE	runs/grid_search/evidence/data	100	100	csv	data/dev_datasets/df_intensities_proteinGroups_long/metadata.csv	runs/grid_search/evidence/data/	runs/grid_search/evidence/models/DAE/LD_50_E_100_HL_512_256	50	evidence	DAE	47896477	runs/grid_search/evidence/models/DAE/LD_50_E_100_HL_512_256/figures	runs/grid_search/evidence/models/DAE/LD_50_E_100_HL_512_256	runs/grid_search/evidence/models/DAE/LD_50_E_100_HL_512_256	runs/grid_search/evidence/models/DAE/LD_50_E_100_HL_512_256	runs/grid_search/evidence/models/DAE/LD_50_E_100_HL_512_256/preds	25	0	TRUE	(512, 256)			2	N: 661,818	evidence	LD: 50.0 HL: (512, 256)
evidence_LD_50_E_100_HL_512_256_DAE	DAE	test_fake_na	MAE	0.39736	661817	46443	64	TRUE	runs/grid_search/evidence/data	100	100	csv	data/dev_datasets/df_intensities_proteinGroups_long/metadata.csv	runs/grid_search/evidence/data/	runs/grid_search/evidence/models/DAE/LD_50_E_100_HL_512_256	50	evidence	DAE	47896477	runs/grid_search/evidence/models/DAE/LD_50_E_100_HL_512_256/figures	runs/grid_search/evidence/models/DAE/LD_50_E_100_HL_512_256	runs/grid_search/evidence/models/DAE/LD_50_E_100_HL_512_256	runs/grid_search/evidence/models/DAE/LD_50_E_100_HL_512_256	runs/grid_search/evidence/models/DAE/LD_50_E_100_HL_512_256/preds	25	0	TRUE	(512, 256)			2	N: 661,817	evidence	LD: 50.0 HL: (512, 256)
evidence_LD_75_E_100_HL_512_256_DAE	DAE	test_fake_na	MAE	0.397387	661817	46443	64	TRUE	runs/grid_search/evidence/data	100	100	csv	data/dev_datasets/df_intensities_proteinGroups_long/metadata.csv	runs/grid_search/evidence/data/	runs/grid_search/evidence/models/DAE/LD_75_E_100_HL_512_256	75	evidence	DAE	47909302	runs/grid_search/evidence/models/DAE/LD_75_E_100_HL_512_256/figures	runs/grid_search/evidence/models/DAE/LD_75_E_100_HL_512_256	runs/grid_search/evidence/models/DAE/LD_75_E_100_HL_512_256	runs/grid_search/evidence/models/DAE/LD_75_E_100_HL_512_256	runs/grid_search/evidence/models/DAE/LD_75_E_100_HL_512_256/preds	25	0	TRUE	(512, 256)			2	N: 661,817	evidence	LD: 75.0 HL: (512, 256)
evidence_LD_75_E_100_HL_512_256_DAE	DAE	valid_fake_na	MAE	0.397493	661818	46443	64	TRUE	runs/grid_search/evidence/data	100	100	csv	data/dev_datasets/df_intensities_proteinGroups_long/metadata.csv	runs/grid_search/evidence/data/	runs/grid_search/evidence/models/DAE/LD_75_E_100_HL_512_256	75	evidence	DAE	47909302	runs/grid_search/evidence/models/DAE/LD_75_E_100_HL_512_256/figures	runs/grid_search/evidence/models/DAE/LD_75_E_100_HL_512_256	runs/grid_search/evidence/models/DAE/LD_75_E_100_HL_512_256	runs/grid_search/evidence/models/DAE/LD_75_E_100_HL_512_256	runs/grid_search/evidence/models/DAE/LD_75_E_100_HL_512_256/preds	25	0	TRUE	(512, 256)			2	N: 661,818	evidence	LD: 75.0 HL: (512, 256)
peptides_LD_100_E_100_HL_512_512_DAE	DAE	test_fake_na	MSE	0.397604	616561	40620	64	TRUE	runs/grid_search/peptides/data	100	100	csv	data/dev_datasets/df_intensities_proteinGroups_long/metadata.csv	runs/grid_search/peptides/data/	runs/grid_search/peptides/models/DAE/LD_100_E_100_HL_512_512	100	peptides	DAE	42268432	runs/grid_search/peptides/models/DAE/LD_100_E_100_HL_512_512/figures	runs/grid_search/peptides/models/DAE/LD_100_E_100_HL_512_512	runs/grid_search/peptides/models/DAE/LD_100_E_100_HL_512_512	runs/grid_search/peptides/models/DAE/LD_100_E_100_HL_512_512	runs/grid_search/peptides/models/DAE/LD_100_E_100_HL_512_512/preds	25	0	TRUE	(512, 512)			2	N: 616,561	peptides	LD: 100.0 HL: (512, 512)
evidence_LD_10_E_100_HL_256_128_DAE	DAE	test_fake_na	MSE	0.397659	661817	46443	64	TRUE	runs/grid_search/evidence/data	100	100	csv	data/dev_datasets/df_intensities_proteinGroups_long/metadata.csv	runs/grid_search/evidence/data/	runs/grid_search/evidence/models/DAE/LD_10_E_100_HL_256_128	10	evidence	DAE	23895669	runs/grid_search/evidence/models/DAE/LD_10_E_100_HL_256_128/figures	runs/grid_search/evidence/models/DAE/LD_10_E_100_HL_256_128	runs/grid_search/evidence/models/DAE/LD_10_E_100_HL_256_128	runs/grid_search/evidence/models/DAE/LD_10_E_100_HL_256_128	runs/grid_search/evidence/models/DAE/LD_10_E_100_HL_256_128/preds	25	0	TRUE	(256, 128)			2	N: 661,817	evidence	LD: 10.0 HL: (256, 128)
peptides_LD_50_E_100_HL_512_256_DAE	DAE	test_fake_na	MSE	0.397705	616561	40620	64	TRUE	runs/grid_search/peptides/data	100	100	csv	data/dev_datasets/df_intensities_proteinGroups_long/metadata.csv	runs/grid_search/peptides/data/	runs/grid_search/peptides/models/DAE/LD_50_E_100_HL_512_256	50	peptides	DAE	41927902	runs/grid_search/peptides/models/DAE/LD_50_E_100_HL_512_256/figures	runs/grid_search/peptides/models/DAE/LD_50_E_100_HL_512_256	runs/grid_search/peptides/models/DAE/LD_50_E_100_HL_512_256	runs/grid_search/peptides/models/DAE/LD_50_E_100_HL_512_256	runs/grid_search/peptides/models/DAE/LD_50_E_100_HL_512_256/preds	25	0	TRUE	(512, 256)			2	N: 616,561	peptides	LD: 50.0 HL: (512, 256)
peptides_LD_10_E_100_HL_256_DAE	DAE	test_fake_na	MAE	0.397742	616561	40620	64	TRUE	runs/grid_search/peptides/data	100	100	csv	data/dev_datasets/df_intensities_proteinGroups_long/metadata.csv	runs/grid_search/peptides/data/	runs/grid_search/peptides/models/DAE/LD_10_E_100_HL_256	10	peptides	DAE	20844726	runs/grid_search/peptides/models/DAE/LD_10_E_100_HL_256/figures	runs/grid_search/peptides/models/DAE/LD_10_E_100_HL_256	runs/grid_search/peptides/models/DAE/LD_10_E_100_HL_256	runs/grid_search/peptides/models/DAE/LD_10_E_100_HL_256	runs/grid_search/peptides/models/DAE/LD_10_E_100_HL_256/preds	25	0	TRUE	(256,)			1	N: 616,561	peptides	LD: 10.0 HL: (256,)
proteinGroups_LD_50_E_100_CF	CF	test_fake_na	MSE	0.397765	100101	4503	32768	TRUE	runs/grid_search/proteinGroups/data	29	100	csv	data/dev_datasets/df_intensities_proteinGroups_long/metadata.csv	runs/grid_search/proteinGroups/data/	runs/grid_search/proteinGroups/models/CF/LD_50_E_100	50	proteinGroups	CF	257244	runs/grid_search/proteinGroups/models/CF/LD_50_E_100/figures	runs/grid_search/proteinGroups/models/CF/LD_50_E_100	runs/grid_search/proteinGroups/models/CF/LD_50_E_100	runs/grid_search/proteinGroups/models/CF/LD_50_E_100	runs/grid_search/proteinGroups/models/CF/LD_50_E_100/preds	1	0	TRUE	-			0	N: 100,101	proteinGroups	LD: 50.0 HL: -
evidence_LD_75_E_100_HL_512_512_DAE	DAE	valid_fake_na	MAE	0.397831	661818	46443	64	TRUE	runs/grid_search/evidence/data	100	100	csv	data/dev_datasets/df_intensities_proteinGroups_long/metadata.csv	runs/grid_search/evidence/data/	runs/grid_search/evidence/models/DAE/LD_75_E_100_HL_512_512	75	evidence	DAE	48211382	runs/grid_search/evidence/models/DAE/LD_75_E_100_HL_512_512/figures	runs/grid_search/evidence/models/DAE/LD_75_E_100_HL_512_512	runs/grid_search/evidence/models/DAE/LD_75_E_100_HL_512_512	runs/grid_search/evidence/models/DAE/LD_75_E_100_HL_512_512	runs/grid_search/evidence/models/DAE/LD_75_E_100_HL_512_512/preds	25	0	TRUE	(512, 512)			2	N: 661,818	evidence	LD: 75.0 HL: (512, 512)
evidence_LD_75_E_100_HL_512_512_DAE	DAE	test_fake_na	MAE	0.397883	661817	46443	64	TRUE	runs/grid_search/evidence/data	100	100	csv	data/dev_datasets/df_intensities_proteinGroups_long/metadata.csv	runs/grid_search/evidence/data/	runs/grid_search/evidence/models/DAE/LD_75_E_100_HL_512_512	75	evidence	DAE	48211382	runs/grid_search/evidence/models/DAE/LD_75_E_100_HL_512_512/figures	runs/grid_search/evidence/models/DAE/LD_75_E_100_HL_512_512	runs/grid_search/evidence/models/DAE/LD_75_E_100_HL_512_512	runs/grid_search/evidence/models/DAE/LD_75_E_100_HL_512_512	runs/grid_search/evidence/models/DAE/LD_75_E_100_HL_512_512/preds	25	0	TRUE	(512, 512)			2	N: 661,817	evidence	LD: 75.0 HL: (512, 512)
proteinGroups_LD_100_E_100_HL_2056_DAE	DAE	test_fake_na	MSE	0.397892	100101	4503	64	TRUE	runs/grid_search/proteinGroups/data	85	100	csv	data/dev_datasets/df_intensities_proteinGroups_long/metadata.csv	runs/grid_search/proteinGroups/data/	runs/grid_search/proteinGroups/models/DAE/LD_100_E_100_HL_2056	100	proteinGroups	DAE	18944475	runs/grid_search/proteinGroups/models/DAE/LD_100_E_100_HL_2056/figures	runs/grid_search/proteinGroups/models/DAE/LD_100_E_100_HL_2056	runs/grid_search/proteinGroups/models/DAE/LD_100_E_100_HL_2056	runs/grid_search/proteinGroups/models/DAE/LD_100_E_100_HL_2056	runs/grid_search/proteinGroups/models/DAE/LD_100_E_100_HL_2056/preds	25	0	TRUE	(2056,)			1	N: 100,101	proteinGroups	LD: 100.0 HL: (2056,)
peptides_LD_75_E_100_HL_512_VAE	VAE	valid_fake_na	MAE	0.398105	616560	40620	64	TRUE	runs/grid_search/peptides/data	100	100	csv	data/dev_datasets/df_intensities_proteinGroups_long/metadata.csv	runs/grid_search/peptides/data/	runs/grid_search/peptides/models/VAE/LD_75_E_100_HL_512	75	peptides	VAE	62591982	runs/grid_search/peptides/models/VAE/LD_75_E_100_HL_512/figures	runs/grid_search/peptides/models/VAE/LD_75_E_100_HL_512	runs/grid_search/peptides/models/VAE/LD_75_E_100_HL_512	runs/grid_search/peptides/models/VAE/LD_75_E_100_HL_512	runs/grid_search/peptides/models/VAE/LD_75_E_100_HL_512/preds	50	0	TRUE	(512,)			1	N: 616,560	peptides	LD: 75.0 HL: (512,)
proteinGroups_LD_50_E_100_HL_2056_VAE	VAE	test_fake_na	MSE	0.398241	100101	4503	64	TRUE	runs/grid_search/proteinGroups/data	100	100	csv	data/dev_datasets/df_intensities_proteinGroups_long/metadata.csv	runs/grid_search/proteinGroups/data/	runs/grid_search/proteinGroups/models/VAE/LD_50_E_100_HL_2056	50	proteinGroups	VAE	28104346	runs/grid_search/proteinGroups/models/VAE/LD_50_E_100_HL_2056/figures	runs/grid_search/proteinGroups/models/VAE/LD_50_E_100_HL_2056	runs/grid_search/proteinGroups/models/VAE/LD_50_E_100_HL_2056	runs/grid_search/proteinGroups/models/VAE/LD_50_E_100_HL_2056	runs/grid_search/proteinGroups/models/VAE/LD_50_E_100_HL_2056/preds	50	0	TRUE	(2056,)			1	N: 100,101	proteinGroups	LD: 50.0 HL: (2056,)
peptides_LD_75_E_100_HL_512_256_DAE	DAE	test_fake_na	MSE	0.398339	616561	40620	64	TRUE	runs/grid_search/peptides/data	100	100	csv	data/dev_datasets/df_intensities_proteinGroups_long/metadata.csv	runs/grid_search/peptides/data/	runs/grid_search/peptides/models/DAE/LD_75_E_100_HL_512_256	75	peptides	DAE	41940727	runs/grid_search/peptides/models/DAE/LD_75_E_100_HL_512_256/figures	runs/grid_search/peptides/models/DAE/LD_75_E_100_HL_512_256	runs/grid_search/peptides/models/DAE/LD_75_E_100_HL_512_256	runs/grid_search/peptides/models/DAE/LD_75_E_100_HL_512_256	runs/grid_search/peptides/models/DAE/LD_75_E_100_HL_512_256/preds	25	0	TRUE	(512, 256)			2	N: 616,561	peptides	LD: 75.0 HL: (512, 256)
evidence_LD_100_E_100_HL_512_256_DAE	DAE	valid_fake_na	MAE	0.398446	661818	46443	64	TRUE	runs/grid_search/evidence/data	100	100	csv	data/dev_datasets/df_intensities_proteinGroups_long/metadata.csv	runs/grid_search/evidence/data/	runs/grid_search/evidence/models/DAE/LD_100_E_100_HL_512_256	100	evidence	DAE	47922127	runs/grid_search/evidence/models/DAE/LD_100_E_100_HL_512_256/figures	runs/grid_search/evidence/models/DAE/LD_100_E_100_HL_512_256	runs/grid_search/evidence/models/DAE/LD_100_E_100_HL_512_256	runs/grid_search/evidence/models/DAE/LD_100_E_100_HL_512_256	runs/grid_search/evidence/models/DAE/LD_100_E_100_HL_512_256/preds	25	0	TRUE	(512, 256)			2	N: 661,818	evidence	LD: 100.0 HL: (512, 256)
evidence_LD_100_E_100_HL_512_256_DAE	DAE	test_fake_na	MAE	0.398599	661817	46443	64	TRUE	runs/grid_search/evidence/data	100	100	csv	data/dev_datasets/df_intensities_proteinGroups_long/metadata.csv	runs/grid_search/evidence/data/	runs/grid_search/evidence/models/DAE/LD_100_E_100_HL_512_256	100	evidence	DAE	47922127	runs/grid_search/evidence/models/DAE/LD_100_E_100_HL_512_256/figures	runs/grid_search/evidence/models/DAE/LD_100_E_100_HL_512_256	runs/grid_search/evidence/models/DAE/LD_100_E_100_HL_512_256	runs/grid_search/evidence/models/DAE/LD_100_E_100_HL_512_256	runs/grid_search/evidence/models/DAE/LD_100_E_100_HL_512_256/preds	25	0	TRUE	(512, 256)			2	N: 661,817	evidence	LD: 100.0 HL: (512, 256)
evidence_LD_10_E_100_HL_256_128_DAE	DAE	valid_fake_na	MSE	0.398765	661818	46443	64	TRUE	runs/grid_search/evidence/data	100	100	csv	data/dev_datasets/df_intensities_proteinGroups_long/metadata.csv	runs/grid_search/evidence/data/	runs/grid_search/evidence/models/DAE/LD_10_E_100_HL_256_128	10	evidence	DAE	23895669	runs/grid_search/evidence/models/DAE/LD_10_E_100_HL_256_128/figures	runs/grid_search/evidence/models/DAE/LD_10_E_100_HL_256_128	runs/grid_search/evidence/models/DAE/LD_10_E_100_HL_256_128	runs/grid_search/evidence/models/DAE/LD_10_E_100_HL_256_128	runs/grid_search/evidence/models/DAE/LD_10_E_100_HL_256_128/preds	25	0	TRUE	(256, 128)			2	N: 661,818	evidence	LD: 10.0 HL: (256, 128)
peptides_LD_75_E_100_HL_512_VAE	VAE	test_fake_na	MAE	0.39887	616561	40620	64	TRUE	runs/grid_search/peptides/data	100	100	csv	data/dev_datasets/df_intensities_proteinGroups_long/metadata.csv	runs/grid_search/peptides/data/	runs/grid_search/peptides/models/VAE/LD_75_E_100_HL_512	75	peptides	VAE	62591982	runs/grid_search/peptides/models/VAE/LD_75_E_100_HL_512/figures	runs/grid_search/peptides/models/VAE/LD_75_E_100_HL_512	runs/grid_search/peptides/models/VAE/LD_75_E_100_HL_512	runs/grid_search/peptides/models/VAE/LD_75_E_100_HL_512	runs/grid_search/peptides/models/VAE/LD_75_E_100_HL_512/preds	50	0	TRUE	(512,)			1	N: 616,561	peptides	LD: 75.0 HL: (512,)
peptides_LD_50_E_100_HL_256_VAE	VAE	valid_fake_na	MAE	0.399161	616560	40620	64	TRUE	runs/grid_search/peptides/data	100	100	csv	data/dev_datasets/df_intensities_proteinGroups_long/metadata.csv	runs/grid_search/peptides/data/	runs/grid_search/peptides/models/VAE/LD_50_E_100_HL_256	50	peptides	VAE	31317436	runs/grid_search/peptides/models/VAE/LD_50_E_100_HL_256/figures	runs/grid_search/peptides/models/VAE/LD_50_E_100_HL_256	runs/grid_search/peptides/models/VAE/LD_50_E_100_HL_256	runs/grid_search/peptides/models/VAE/LD_50_E_100_HL_256	runs/grid_search/peptides/models/VAE/LD_50_E_100_HL_256/preds	50	0	TRUE	(256,)			1	N: 616,560	peptides	LD: 50.0 HL: (256,)
proteinGroups_LD_100_E_100_HL_512_DAE	DAE	valid_fake_na	MSE	0.399356	100100	4503	64	TRUE	runs/grid_search/proteinGroups/data	100	100	csv	data/dev_datasets/df_intensities_proteinGroups_long/metadata.csv	runs/grid_search/proteinGroups/data/	runs/grid_search/proteinGroups/models/DAE/LD_100_E_100_HL_512	100	proteinGroups	DAE	4721147	runs/grid_search/proteinGroups/models/DAE/LD_100_E_100_HL_512/figures	runs/grid_search/proteinGroups/models/DAE/LD_100_E_100_HL_512	runs/grid_search/proteinGroups/models/DAE/LD_100_E_100_HL_512	runs/grid_search/proteinGroups/models/DAE/LD_100_E_100_HL_512	runs/grid_search/proteinGroups/models/DAE/LD_100_E_100_HL_512/preds	25	0	TRUE	(512,)			1	N: 100,100	proteinGroups	LD: 100.0 HL: (512,)
peptides_LD_25_E_100_HL_1024_VAE	VAE	valid_fake_na	MAE	0.400113	616560	40620	64	TRUE	runs/grid_search/peptides/data	100	100	csv	data/dev_datasets/df_intensities_proteinGroups_long/metadata.csv	runs/grid_search/peptides/data/	runs/grid_search/peptides/models/VAE/LD_25_E_100_HL_1024	25	peptides	VAE	124948874	runs/grid_search/peptides/models/VAE/LD_25_E_100_HL_1024/figures	runs/grid_search/peptides/models/VAE/LD_25_E_100_HL_1024	runs/grid_search/peptides/models/VAE/LD_25_E_100_HL_1024	runs/grid_search/peptides/models/VAE/LD_25_E_100_HL_1024	runs/grid_search/peptides/models/VAE/LD_25_E_100_HL_1024/preds	50	0	TRUE	(1024,)			1	N: 616,560	peptides	LD: 25.0 HL: (1024,)
peptides_LD_50_E_100_HL_256_VAE	VAE	test_fake_na	MAE	0.400142	616561	40620	64	TRUE	runs/grid_search/peptides/data	100	100	csv	data/dev_datasets/df_intensities_proteinGroups_long/metadata.csv	runs/grid_search/peptides/data/	runs/grid_search/peptides/models/VAE/LD_50_E_100_HL_256	50	peptides	VAE	31317436	runs/grid_search/peptides/models/VAE/LD_50_E_100_HL_256/figures	runs/grid_search/peptides/models/VAE/LD_50_E_100_HL_256	runs/grid_search/peptides/models/VAE/LD_50_E_100_HL_256	runs/grid_search/peptides/models/VAE/LD_50_E_100_HL_256	runs/grid_search/peptides/models/VAE/LD_50_E_100_HL_256/preds	50	0	TRUE	(256,)			1	N: 616,561	peptides	LD: 50.0 HL: (256,)
proteinGroups_LD_25_E_100_HL_512_DAE	DAE	valid_fake_na	MSE	0.4003	100100	4503	64	TRUE	runs/grid_search/proteinGroups/data	100	100	csv	data/dev_datasets/df_intensities_proteinGroups_long/metadata.csv	runs/grid_search/proteinGroups/data/	runs/grid_search/proteinGroups/models/DAE/LD_25_E_100_HL_512	25	proteinGroups	DAE	4644272	runs/grid_search/proteinGroups/models/DAE/LD_25_E_100_HL_512/figures	runs/grid_search/proteinGroups/models/DAE/LD_25_E_100_HL_512	runs/grid_search/proteinGroups/models/DAE/LD_25_E_100_HL_512	runs/grid_search/proteinGroups/models/DAE/LD_25_E_100_HL_512	runs/grid_search/proteinGroups/models/DAE/LD_25_E_100_HL_512/preds	25	0	TRUE	(512,)			1	N: 100,100	proteinGroups	LD: 25.0 HL: (512,)
peptides_LD_100_E_100_HL_512_256_DAE	DAE	test_fake_na	MSE	0.400419	616561	40620	64	TRUE	runs/grid_search/peptides/data	100	100	csv	data/dev_datasets/df_intensities_proteinGroups_long/metadata.csv	runs/grid_search/peptides/data/	runs/grid_search/peptides/models/DAE/LD_100_E_100_HL_512_256	100	peptides	DAE	41953552	runs/grid_search/peptides/models/DAE/LD_100_E_100_HL_512_256/figures	runs/grid_search/peptides/models/DAE/LD_100_E_100_HL_512_256	runs/grid_search/peptides/models/DAE/LD_100_E_100_HL_512_256	runs/grid_search/peptides/models/DAE/LD_100_E_100_HL_512_256	runs/grid_search/peptides/models/DAE/LD_100_E_100_HL_512_256/preds	25	0	TRUE	(512, 256)			2	N: 616,561	peptides	LD: 100.0 HL: (512, 256)
proteinGroups_LD_75_E_100_CF	CF	test_fake_na	MSE	0.400602	100101	4503	32768	TRUE	runs/grid_search/proteinGroups/data	24	100	csv	data/dev_datasets/df_intensities_proteinGroups_long/metadata.csv	runs/grid_search/proteinGroups/data/	runs/grid_search/proteinGroups/models/CF/LD_75_E_100	75	proteinGroups	CF	383344	runs/grid_search/proteinGroups/models/CF/LD_75_E_100/figures	runs/grid_search/proteinGroups/models/CF/LD_75_E_100	runs/grid_search/proteinGroups/models/CF/LD_75_E_100	runs/grid_search/proteinGroups/models/CF/LD_75_E_100	runs/grid_search/proteinGroups/models/CF/LD_75_E_100/preds	1	0	TRUE	-			0	N: 100,101	proteinGroups	LD: 75.0 HL: -
proteinGroups_LD_75_E_100_HL_512_DAE	DAE	valid_fake_na	MSE	0.400681	100100	4503	64	TRUE	runs/grid_search/proteinGroups/data	100	100	csv	data/dev_datasets/df_intensities_proteinGroups_long/metadata.csv	runs/grid_search/proteinGroups/data/	runs/grid_search/proteinGroups/models/DAE/LD_75_E_100_HL_512	75	proteinGroups	DAE	4695522	runs/grid_search/proteinGroups/models/DAE/LD_75_E_100_HL_512/figures	runs/grid_search/proteinGroups/models/DAE/LD_75_E_100_HL_512	runs/grid_search/proteinGroups/models/DAE/LD_75_E_100_HL_512	runs/grid_search/proteinGroups/models/DAE/LD_75_E_100_HL_512	runs/grid_search/proteinGroups/models/DAE/LD_75_E_100_HL_512/preds	25	0	TRUE	(512,)			1	N: 100,100	proteinGroups	LD: 75.0 HL: (512,)
evidence_LD_100_E_100_HL_256_128_DAE	DAE	test_fake_na	MSE	0.400706	661817	46443	64	TRUE	runs/grid_search/evidence/data	100	100	csv	data/dev_datasets/df_intensities_proteinGroups_long/metadata.csv	runs/grid_search/evidence/data/	runs/grid_search/evidence/models/DAE/LD_100_E_100_HL_256_128	100	evidence	DAE	23918799	runs/grid_search/evidence/models/DAE/LD_100_E_100_HL_256_128/figures	runs/grid_search/evidence/models/DAE/LD_100_E_100_HL_256_128	runs/grid_search/evidence/models/DAE/LD_100_E_100_HL_256_128	runs/grid_search/evidence/models/DAE/LD_100_E_100_HL_256_128	runs/grid_search/evidence/models/DAE/LD_100_E_100_HL_256_128/preds	25	0	TRUE	(256, 128)			2	N: 661,817	evidence	LD: 100.0 HL: (256, 128)
proteinGroups_LD_10_E_100_HL_256_DAE	DAE	test_fake_na	MSE	0.400749	100101	4503	64	TRUE	runs/grid_search/proteinGroups/data	100	100	csv	data/dev_datasets/df_intensities_proteinGroups_long/metadata.csv	runs/grid_search/proteinGroups/data/	runs/grid_search/proteinGroups/models/DAE/LD_10_E_100_HL_256	10	proteinGroups	DAE	2316705	runs/grid_search/proteinGroups/models/DAE/LD_10_E_100_HL_256/figures	runs/grid_search/proteinGroups/models/DAE/LD_10_E_100_HL_256	runs/grid_search/proteinGroups/models/DAE/LD_10_E_100_HL_256	runs/grid_search/proteinGroups/models/DAE/LD_10_E_100_HL_256	runs/grid_search/proteinGroups/models/DAE/LD_10_E_100_HL_256/preds	25	0	TRUE	(256,)			1	N: 100,101	proteinGroups	LD: 10.0 HL: (256,)
proteinGroups_LD_100_E_100_CF	CF	valid_fake_na	MSE	0.400797	100100	4503	32768	TRUE	runs/grid_search/proteinGroups/data	24	100	csv	data/dev_datasets/df_intensities_proteinGroups_long/metadata.csv	runs/grid_search/proteinGroups/data/	runs/grid_search/proteinGroups/models/CF/LD_100_E_100	100	proteinGroups	CF	509444	runs/grid_search/proteinGroups/models/CF/LD_100_E_100/figures	runs/grid_search/proteinGroups/models/CF/LD_100_E_100	runs/grid_search/proteinGroups/models/CF/LD_100_E_100	runs/grid_search/proteinGroups/models/CF/LD_100_E_100	runs/grid_search/proteinGroups/models/CF/LD_100_E_100/preds	1	0	TRUE	-			0	N: 100,100	proteinGroups	LD: 100.0 HL: -
proteinGroups_LD_75_E_100_HL_256_DAE	DAE	test_fake_na	MSE	0.400871	100101	4503	64	TRUE	runs/grid_search/proteinGroups/data	100	100	csv	data/dev_datasets/df_intensities_proteinGroups_long/metadata.csv	runs/grid_search/proteinGroups/data/	runs/grid_search/proteinGroups/models/DAE/LD_75_E_100_HL_256	75	proteinGroups	DAE	2350050	runs/grid_search/proteinGroups/models/DAE/LD_75_E_100_HL_256/figures	runs/grid_search/proteinGroups/models/DAE/LD_75_E_100_HL_256	runs/grid_search/proteinGroups/models/DAE/LD_75_E_100_HL_256	runs/grid_search/proteinGroups/models/DAE/LD_75_E_100_HL_256	runs/grid_search/proteinGroups/models/DAE/LD_75_E_100_HL_256/preds	25	0	TRUE	(256,)			1	N: 100,101	proteinGroups	LD: 75.0 HL: (256,)
peptides_LD_25_E_100_HL_1024_VAE	VAE	test_fake_na	MAE	0.400988	616561	40620	64	TRUE	runs/grid_search/peptides/data	100	100	csv	data/dev_datasets/df_intensities_proteinGroups_long/metadata.csv	runs/grid_search/peptides/data/	runs/grid_search/peptides/models/VAE/LD_25_E_100_HL_1024	25	peptides	VAE	124948874	runs/grid_search/peptides/models/VAE/LD_25_E_100_HL_1024/figures	runs/grid_search/peptides/models/VAE/LD_25_E_100_HL_1024	runs/grid_search/peptides/models/VAE/LD_25_E_100_HL_1024	runs/grid_search/peptides/models/VAE/LD_25_E_100_HL_1024	runs/grid_search/peptides/models/VAE/LD_25_E_100_HL_1024/preds	50	0	TRUE	(1024,)			1	N: 616,561	peptides	LD: 25.0 HL: (1024,)
proteinGroups_LD_75_E_100_HL_2056_DAE	DAE	test_fake_na	MSE	0.40131	100101	4503	64	TRUE	runs/grid_search/proteinGroups/data	83	100	csv	data/dev_datasets/df_intensities_proteinGroups_long/metadata.csv	runs/grid_search/proteinGroups/data/	runs/grid_search/proteinGroups/models/DAE/LD_75_E_100_HL_2056	75	proteinGroups	DAE	18841650	runs/grid_search/proteinGroups/models/DAE/LD_75_E_100_HL_2056/figures	runs/grid_search/proteinGroups/models/DAE/LD_75_E_100_HL_2056	runs/grid_search/proteinGroups/models/DAE/LD_75_E_100_HL_2056	runs/grid_search/proteinGroups/models/DAE/LD_75_E_100_HL_2056	runs/grid_search/proteinGroups/models/DAE/LD_75_E_100_HL_2056/preds	25	0	TRUE	(2056,)			1	N: 100,101	proteinGroups	LD: 75.0 HL: (2056,)
proteinGroups_LD_50_E_100_HL_512_DAE	DAE	valid_fake_na	MSE	0.401331	100100	4503	64	TRUE	runs/grid_search/proteinGroups/data	100	100	csv	data/dev_datasets/df_intensities_proteinGroups_long/metadata.csv	runs/grid_search/proteinGroups/data/	runs/grid_search/proteinGroups/models/DAE/LD_50_E_100_HL_512	50	proteinGroups	DAE	4669897	runs/grid_search/proteinGroups/models/DAE/LD_50_E_100_HL_512/figures	runs/grid_search/proteinGroups/models/DAE/LD_50_E_100_HL_512	runs/grid_search/proteinGroups/models/DAE/LD_50_E_100_HL_512	runs/grid_search/proteinGroups/models/DAE/LD_50_E_100_HL_512	runs/grid_search/proteinGroups/models/DAE/LD_50_E_100_HL_512/preds	25	0	TRUE	(512,)			1	N: 100,100	proteinGroups	LD: 50.0 HL: (512,)
evidence_LD_100_E_100_HL_256_128_DAE	DAE	valid_fake_na	MSE	0.401376	661818	46443	64	TRUE	runs/grid_search/evidence/data	100	100	csv	data/dev_datasets/df_intensities_proteinGroups_long/metadata.csv	runs/grid_search/evidence/data/	runs/grid_search/evidence/models/DAE/LD_100_E_100_HL_256_128	100	evidence	DAE	23918799	runs/grid_search/evidence/models/DAE/LD_100_E_100_HL_256_128/figures	runs/grid_search/evidence/models/DAE/LD_100_E_100_HL_256_128	runs/grid_search/evidence/models/DAE/LD_100_E_100_HL_256_128	runs/grid_search/evidence/models/DAE/LD_100_E_100_HL_256_128	runs/grid_search/evidence/models/DAE/LD_100_E_100_HL_256_128/preds	25	0	TRUE	(256, 128)			2	N: 661,818	evidence	LD: 100.0 HL: (256, 128)
peptides_LD_10_E_100_HL_256_VAE	VAE	valid_fake_na	MAE	0.40159	616560	40620	64	TRUE	runs/grid_search/peptides/data	100	100	csv	data/dev_datasets/df_intensities_proteinGroups_long/metadata.csv	runs/grid_search/peptides/data/	runs/grid_search/peptides/models/VAE/LD_10_E_100_HL_256	10	peptides	VAE	31286636	runs/grid_search/peptides/models/VAE/LD_10_E_100_HL_256/figures	runs/grid_search/peptides/models/VAE/LD_10_E_100_HL_256	runs/grid_search/peptides/models/VAE/LD_10_E_100_HL_256	runs/grid_search/peptides/models/VAE/LD_10_E_100_HL_256	runs/grid_search/peptides/models/VAE/LD_10_E_100_HL_256/preds	50	0	TRUE	(256,)			1	N: 616,560	peptides	LD: 10.0 HL: (256,)
proteinGroups_LD_50_E_100_HL_256_DAE	DAE	test_fake_na	MSE	0.401629	100101	4503	64	TRUE	runs/grid_search/proteinGroups/data	100	100	csv	data/dev_datasets/df_intensities_proteinGroups_long/metadata.csv	runs/grid_search/proteinGroups/data/	runs/grid_search/proteinGroups/models/DAE/LD_50_E_100_HL_256	50	proteinGroups	DAE	2337225	runs/grid_search/proteinGroups/models/DAE/LD_50_E_100_HL_256/figures	runs/grid_search/proteinGroups/models/DAE/LD_50_E_100_HL_256	runs/grid_search/proteinGroups/models/DAE/LD_50_E_100_HL_256	runs/grid_search/proteinGroups/models/DAE/LD_50_E_100_HL_256	runs/grid_search/proteinGroups/models/DAE/LD_50_E_100_HL_256/preds	25	0	TRUE	(256,)			1	N: 100,101	proteinGroups	LD: 50.0 HL: (256,)
evidence_LD_75_E_100_HL_256_VAE	VAE	valid_fake_na	MAE	0.401643	661818	46443	64	TRUE	runs/grid_search/evidence/data	100	100	csv	data/dev_datasets/df_intensities_proteinGroups_long/metadata.csv	runs/grid_search/evidence/data/	runs/grid_search/evidence/models/VAE/LD_75_E_100_HL_256	75	evidence	VAE	35820396	runs/grid_search/evidence/models/VAE/LD_75_E_100_HL_256/figures	runs/grid_search/evidence/models/VAE/LD_75_E_100_HL_256	runs/grid_search/evidence/models/VAE/LD_75_E_100_HL_256	runs/grid_search/evidence/models/VAE/LD_75_E_100_HL_256	runs/grid_search/evidence/models/VAE/LD_75_E_100_HL_256/preds	50	0	TRUE	(256,)			1	N: 661,818	evidence	LD: 75.0 HL: (256,)
evidence_LD_75_E_100_HL_256_VAE	VAE	test_fake_na	MAE	0.402069	661817	46443	64	TRUE	runs/grid_search/evidence/data	100	100	csv	data/dev_datasets/df_intensities_proteinGroups_long/metadata.csv	runs/grid_search/evidence/data/	runs/grid_search/evidence/models/VAE/LD_75_E_100_HL_256	75	evidence	VAE	35820396	runs/grid_search/evidence/models/VAE/LD_75_E_100_HL_256/figures	runs/grid_search/evidence/models/VAE/LD_75_E_100_HL_256	runs/grid_search/evidence/models/VAE/LD_75_E_100_HL_256	runs/grid_search/evidence/models/VAE/LD_75_E_100_HL_256	runs/grid_search/evidence/models/VAE/LD_75_E_100_HL_256/preds	50	0	TRUE	(256,)			1	N: 661,817	evidence	LD: 75.0 HL: (256,)
evidence_LD_50_E_100_HL_256_128_DAE	DAE	test_fake_na	MSE	0.402123	661817	46443	64	TRUE	runs/grid_search/evidence/data	100	100	csv	data/dev_datasets/df_intensities_proteinGroups_long/metadata.csv	runs/grid_search/evidence/data/	runs/grid_search/evidence/models/DAE/LD_50_E_100_HL_256_128	50	evidence	DAE	23905949	runs/grid_search/evidence/models/DAE/LD_50_E_100_HL_256_128/figures	runs/grid_search/evidence/models/DAE/LD_50_E_100_HL_256_128	runs/grid_search/evidence/models/DAE/LD_50_E_100_HL_256_128	runs/grid_search/evidence/models/DAE/LD_50_E_100_HL_256_128	runs/grid_search/evidence/models/DAE/LD_50_E_100_HL_256_128/preds	25	0	TRUE	(256, 128)			2	N: 661,817	evidence	LD: 50.0 HL: (256, 128)
proteinGroups_LD_25_E_100_HL_2056_DAE	DAE	valid_fake_na	MSE	0.402262	100100	4503	64	TRUE	runs/grid_search/proteinGroups/data	100	100	csv	data/dev_datasets/df_intensities_proteinGroups_long/metadata.csv	runs/grid_search/proteinGroups/data/	runs/grid_search/proteinGroups/models/DAE/LD_25_E_100_HL_2056	25	proteinGroups	DAE	18636000	runs/grid_search/proteinGroups/models/DAE/LD_25_E_100_HL_2056/figures	runs/grid_search/proteinGroups/models/DAE/LD_25_E_100_HL_2056	runs/grid_search/proteinGroups/models/DAE/LD_25_E_100_HL_2056	runs/grid_search/proteinGroups/models/DAE/LD_25_E_100_HL_2056	runs/grid_search/proteinGroups/models/DAE/LD_25_E_100_HL_2056/preds	25	0	TRUE	(2056,)			1	N: 100,100	proteinGroups	LD: 25.0 HL: (2056,)
peptides_LD_10_E_100_HL_256_VAE	VAE	test_fake_na	MAE	0.402291	616561	40620	64	TRUE	runs/grid_search/peptides/data	100	100	csv	data/dev_datasets/df_intensities_proteinGroups_long/metadata.csv	runs/grid_search/peptides/data/	runs/grid_search/peptides/models/VAE/LD_10_E_100_HL_256	10	peptides	VAE	31286636	runs/grid_search/peptides/models/VAE/LD_10_E_100_HL_256/figures	runs/grid_search/peptides/models/VAE/LD_10_E_100_HL_256	runs/grid_search/peptides/models/VAE/LD_10_E_100_HL_256	runs/grid_search/peptides/models/VAE/LD_10_E_100_HL_256	runs/grid_search/peptides/models/VAE/LD_10_E_100_HL_256/preds	50	0	TRUE	(256,)			1	N: 616,561	peptides	LD: 10.0 HL: (256,)
evidence_LD_75_E_100_HL_256_128_DAE	DAE	test_fake_na	MSE	0.402417	661817	46443	64	TRUE	runs/grid_search/evidence/data	100	100	csv	data/dev_datasets/df_intensities_proteinGroups_long/metadata.csv	runs/grid_search/evidence/data/	runs/grid_search/evidence/models/DAE/LD_75_E_100_HL_256_128	75	evidence	DAE	23912374	runs/grid_search/evidence/models/DAE/LD_75_E_100_HL_256_128/figures	runs/grid_search/evidence/models/DAE/LD_75_E_100_HL_256_128	runs/grid_search/evidence/models/DAE/LD_75_E_100_HL_256_128	runs/grid_search/evidence/models/DAE/LD_75_E_100_HL_256_128	runs/grid_search/evidence/models/DAE/LD_75_E_100_HL_256_128/preds	25	0	TRUE	(256, 128)			2	N: 661,817	evidence	LD: 75.0 HL: (256, 128)
evidence_LD_50_E_100_HL_256_128_DAE	DAE	valid_fake_na	MSE	0.402481	661818	46443	64	TRUE	runs/grid_search/evidence/data	100	100	csv	data/dev_datasets/df_intensities_proteinGroups_long/metadata.csv	runs/grid_search/evidence/data/	runs/grid_search/evidence/models/DAE/LD_50_E_100_HL_256_128	50	evidence	DAE	23905949	runs/grid_search/evidence/models/DAE/LD_50_E_100_HL_256_128/figures	runs/grid_search/evidence/models/DAE/LD_50_E_100_HL_256_128	runs/grid_search/evidence/models/DAE/LD_50_E_100_HL_256_128	runs/grid_search/evidence/models/DAE/LD_50_E_100_HL_256_128	runs/grid_search/evidence/models/DAE/LD_50_E_100_HL_256_128/preds	25	0	TRUE	(256, 128)			2	N: 661,818	evidence	LD: 50.0 HL: (256, 128)
proteinGroups_LD_50_E_100_CF	CF	valid_fake_na	MSE	0.402587	100100	4503	32768	TRUE	runs/grid_search/proteinGroups/data	29	100	csv	data/dev_datasets/df_intensities_proteinGroups_long/metadata.csv	runs/grid_search/proteinGroups/data/	runs/grid_search/proteinGroups/models/CF/LD_50_E_100	50	proteinGroups	CF	257244	runs/grid_search/proteinGroups/models/CF/LD_50_E_100/figures	runs/grid_search/proteinGroups/models/CF/LD_50_E_100	runs/grid_search/proteinGroups/models/CF/LD_50_E_100	runs/grid_search/proteinGroups/models/CF/LD_50_E_100	runs/grid_search/proteinGroups/models/CF/LD_50_E_100/preds	1	0	TRUE	-			0	N: 100,100	proteinGroups	LD: 50.0 HL: -
peptides_LD_100_E_100_HL_256_VAE	VAE	valid_fake_na	MSE	0.402803	616560	40620	64	TRUE	runs/grid_search/peptides/data	100	100	csv	data/dev_datasets/df_intensities_proteinGroups_long/metadata.csv	runs/grid_search/peptides/data/	runs/grid_search/peptides/models/VAE/LD_100_E_100_HL_256	100	peptides	VAE	31355936	runs/grid_search/peptides/models/VAE/LD_100_E_100_HL_256/figures	runs/grid_search/peptides/models/VAE/LD_100_E_100_HL_256	runs/grid_search/peptides/models/VAE/LD_100_E_100_HL_256	runs/grid_search/peptides/models/VAE/LD_100_E_100_HL_256	runs/grid_search/peptides/models/VAE/LD_100_E_100_HL_256/preds	50	0	TRUE	(256,)			1	N: 616,560	peptides	LD: 100.0 HL: (256,)
proteinGroups_LD_100_E_100_HL_1024_DAE	DAE	valid_fake_na	MSE	0.402841	100100	4503	64	TRUE	runs/grid_search/proteinGroups/data	100	100	csv	data/dev_datasets/df_intensities_proteinGroups_long/metadata.csv	runs/grid_search/proteinGroups/data/	runs/grid_search/proteinGroups/models/DAE/LD_100_E_100_HL_1024	100	proteinGroups	DAE	9437691	runs/grid_search/proteinGroups/models/DAE/LD_100_E_100_HL_1024/figures	runs/grid_search/proteinGroups/models/DAE/LD_100_E_100_HL_1024	runs/grid_search/proteinGroups/models/DAE/LD_100_E_100_HL_1024	runs/grid_search/proteinGroups/models/DAE/LD_100_E_100_HL_1024	runs/grid_search/proteinGroups/models/DAE/LD_100_E_100_HL_1024/preds	25	0	TRUE	(1024,)			1	N: 100,100	proteinGroups	LD: 100.0 HL: (1024,)
proteinGroups_LD_50_E_100_HL_2056_DAE	DAE	test_fake_na	MSE	0.40289	100101	4503	64	TRUE	runs/grid_search/proteinGroups/data	73	100	csv	data/dev_datasets/df_intensities_proteinGroups_long/metadata.csv	runs/grid_search/proteinGroups/data/	runs/grid_search/proteinGroups/models/DAE/LD_50_E_100_HL_2056	50	proteinGroups	DAE	18738825	runs/grid_search/proteinGroups/models/DAE/LD_50_E_100_HL_2056/figures	runs/grid_search/proteinGroups/models/DAE/LD_50_E_100_HL_2056	runs/grid_search/proteinGroups/models/DAE/LD_50_E_100_HL_2056	runs/grid_search/proteinGroups/models/DAE/LD_50_E_100_HL_2056	runs/grid_search/proteinGroups/models/DAE/LD_50_E_100_HL_2056/preds	25	0	TRUE	(2056,)			1	N: 100,101	proteinGroups	LD: 50.0 HL: (2056,)
proteinGroups_LD_25_E_100_HL_256_DAE	DAE	valid_fake_na	MSE	0.403309	100100	4503	64	TRUE	runs/grid_search/proteinGroups/data	100	100	csv	data/dev_datasets/df_intensities_proteinGroups_long/metadata.csv	runs/grid_search/proteinGroups/data/	runs/grid_search/proteinGroups/models/DAE/LD_25_E_100_HL_256	25	proteinGroups	DAE	2324400	runs/grid_search/proteinGroups/models/DAE/LD_25_E_100_HL_256/figures	runs/grid_search/proteinGroups/models/DAE/LD_25_E_100_HL_256	runs/grid_search/proteinGroups/models/DAE/LD_25_E_100_HL_256	runs/grid_search/proteinGroups/models/DAE/LD_25_E_100_HL_256	runs/grid_search/proteinGroups/models/DAE/LD_25_E_100_HL_256/preds	25	0	TRUE	(256,)			1	N: 100,100	proteinGroups	LD: 25.0 HL: (256,)
evidence_LD_75_E_100_HL_256_128_DAE	DAE	valid_fake_na	MSE	0.403406	661818	46443	64	TRUE	runs/grid_search/evidence/data	100	100	csv	data/dev_datasets/df_intensities_proteinGroups_long/metadata.csv	runs/grid_search/evidence/data/	runs/grid_search/evidence/models/DAE/LD_75_E_100_HL_256_128	75	evidence	DAE	23912374	runs/grid_search/evidence/models/DAE/LD_75_E_100_HL_256_128/figures	runs/grid_search/evidence/models/DAE/LD_75_E_100_HL_256_128	runs/grid_search/evidence/models/DAE/LD_75_E_100_HL_256_128	runs/grid_search/evidence/models/DAE/LD_75_E_100_HL_256_128	runs/grid_search/evidence/models/DAE/LD_75_E_100_HL_256_128/preds	25	0	TRUE	(256, 128)			2	N: 661,818	evidence	LD: 75.0 HL: (256, 128)
proteinGroups_LD_75_E_100_HL_2056_VAE	VAE	test_fake_na	MSE	0.403501	100101	4503	64	TRUE	runs/grid_search/proteinGroups/data	100	100	csv	data/dev_datasets/df_intensities_proteinGroups_long/metadata.csv	runs/grid_search/proteinGroups/data/	runs/grid_search/proteinGroups/models/VAE/LD_75_E_100_HL_2056	75	proteinGroups	VAE	28258596	runs/grid_search/proteinGroups/models/VAE/LD_75_E_100_HL_2056/figures	runs/grid_search/proteinGroups/models/VAE/LD_75_E_100_HL_2056	runs/grid_search/proteinGroups/models/VAE/LD_75_E_100_HL_2056	runs/grid_search/proteinGroups/models/VAE/LD_75_E_100_HL_2056	runs/grid_search/proteinGroups/models/VAE/LD_75_E_100_HL_2056/preds	50	0	TRUE	(2056,)			1	N: 100,101	proteinGroups	LD: 75.0 HL: (2056,)
peptides_LD_25_E_100_HL_256_VAE	VAE	valid_fake_na	MAE	0.403668	616560	40620	64	TRUE	runs/grid_search/peptides/data	100	100	csv	data/dev_datasets/df_intensities_proteinGroups_long/metadata.csv	runs/grid_search/peptides/data/	runs/grid_search/peptides/models/VAE/LD_25_E_100_HL_256	25	peptides	VAE	31298186	runs/grid_search/peptides/models/VAE/LD_25_E_100_HL_256/figures	runs/grid_search/peptides/models/VAE/LD_25_E_100_HL_256	runs/grid_search/peptides/models/VAE/LD_25_E_100_HL_256	runs/grid_search/peptides/models/VAE/LD_25_E_100_HL_256	runs/grid_search/peptides/models/VAE/LD_25_E_100_HL_256/preds	50	0	TRUE	(256,)			1	N: 616,560	peptides	LD: 25.0 HL: (256,)
proteinGroups_LD_50_E_100_HL_2056_VAE	VAE	valid_fake_na	MSE	0.404387	100100	4503	64	TRUE	runs/grid_search/proteinGroups/data	100	100	csv	data/dev_datasets/df_intensities_proteinGroups_long/metadata.csv	runs/grid_search/proteinGroups/data/	runs/grid_search/proteinGroups/models/VAE/LD_50_E_100_HL_2056	50	proteinGroups	VAE	28104346	runs/grid_search/proteinGroups/models/VAE/LD_50_E_100_HL_2056/figures	runs/grid_search/proteinGroups/models/VAE/LD_50_E_100_HL_2056	runs/grid_search/proteinGroups/models/VAE/LD_50_E_100_HL_2056	runs/grid_search/proteinGroups/models/VAE/LD_50_E_100_HL_2056	runs/grid_search/proteinGroups/models/VAE/LD_50_E_100_HL_2056/preds	50	0	TRUE	(2056,)			1	N: 100,100	proteinGroups	LD: 50.0 HL: (2056,)
proteinGroups_LD_10_E_100_HL_512_DAE	DAE	valid_fake_na	MSE	0.404524	100100	4503	64	TRUE	runs/grid_search/proteinGroups/data	100	100	csv	data/dev_datasets/df_intensities_proteinGroups_long/metadata.csv	runs/grid_search/proteinGroups/data/	runs/grid_search/proteinGroups/models/DAE/LD_10_E_100_HL_512	10	proteinGroups	DAE	4628897	runs/grid_search/proteinGroups/models/DAE/LD_10_E_100_HL_512/figures	runs/grid_search/proteinGroups/models/DAE/LD_10_E_100_HL_512	runs/grid_search/proteinGroups/models/DAE/LD_10_E_100_HL_512	runs/grid_search/proteinGroups/models/DAE/LD_10_E_100_HL_512	runs/grid_search/proteinGroups/models/DAE/LD_10_E_100_HL_512/preds	25	0	TRUE	(512,)			1	N: 100,100	proteinGroups	LD: 10.0 HL: (512,)
peptides_LD_10_E_100_HL_256_128_DAE	DAE	valid_fake_na	MSE	0.404564	616560	40620	64	TRUE	runs/grid_search/peptides/data	100	100	csv	data/dev_datasets/df_intensities_proteinGroups_long/metadata.csv	runs/grid_search/peptides/data/	runs/grid_search/peptides/models/DAE/LD_10_E_100_HL_256_128	10	peptides	DAE	20908470	runs/grid_search/peptides/models/DAE/LD_10_E_100_HL_256_128/figures	runs/grid_search/peptides/models/DAE/LD_10_E_100_HL_256_128	runs/grid_search/peptides/models/DAE/LD_10_E_100_HL_256_128	runs/grid_search/peptides/models/DAE/LD_10_E_100_HL_256_128	runs/grid_search/peptides/models/DAE/LD_10_E_100_HL_256_128/preds	25	0	TRUE	(256, 128)			2	N: 616,560	peptides	LD: 10.0 HL: (256, 128)
proteinGroups_LD_100_E_100_HL_256_DAE	DAE	test_fake_na	MSE	0.404586	100101	4503	64	TRUE	runs/grid_search/proteinGroups/data	100	100	csv	data/dev_datasets/df_intensities_proteinGroups_long/metadata.csv	runs/grid_search/proteinGroups/data/	runs/grid_search/proteinGroups/models/DAE/LD_100_E_100_HL_256	100	proteinGroups	DAE	2362875	runs/grid_search/proteinGroups/models/DAE/LD_100_E_100_HL_256/figures	runs/grid_search/proteinGroups/models/DAE/LD_100_E_100_HL_256	runs/grid_search/proteinGroups/models/DAE/LD_100_E_100_HL_256	runs/grid_search/proteinGroups/models/DAE/LD_100_E_100_HL_256	runs/grid_search/proteinGroups/models/DAE/LD_100_E_100_HL_256/preds	25	0	TRUE	(256,)			1	N: 100,101	proteinGroups	LD: 100.0 HL: (256,)
proteinGroups_LD_75_E_100_CF	CF	valid_fake_na	MSE	0.404652	100100	4503	32768	TRUE	runs/grid_search/proteinGroups/data	24	100	csv	data/dev_datasets/df_intensities_proteinGroups_long/metadata.csv	runs/grid_search/proteinGroups/data/	runs/grid_search/proteinGroups/models/CF/LD_75_E_100	75	proteinGroups	CF	383344	runs/grid_search/proteinGroups/models/CF/LD_75_E_100/figures	runs/grid_search/proteinGroups/models/CF/LD_75_E_100	runs/grid_search/proteinGroups/models/CF/LD_75_E_100	runs/grid_search/proteinGroups/models/CF/LD_75_E_100	runs/grid_search/proteinGroups/models/CF/LD_75_E_100/preds	1	0	TRUE	-			0	N: 100,100	proteinGroups	LD: 75.0 HL: -
peptides_LD_10_E_100_HL_1024_VAE	VAE	valid_fake_na	MAE	0.404734	616560	40620	64	TRUE	runs/grid_search/peptides/data	100	100	csv	data/dev_datasets/df_intensities_proteinGroups_long/metadata.csv	runs/grid_search/peptides/data/	runs/grid_search/peptides/models/VAE/LD_10_E_100_HL_1024	10	peptides	VAE	124902764	runs/grid_search/peptides/models/VAE/LD_10_E_100_HL_1024/figures	runs/grid_search/peptides/models/VAE/LD_10_E_100_HL_1024	runs/grid_search/peptides/models/VAE/LD_10_E_100_HL_1024	runs/grid_search/peptides/models/VAE/LD_10_E_100_HL_1024	runs/grid_search/peptides/models/VAE/LD_10_E_100_HL_1024/preds	50	0	TRUE	(1024,)			1	N: 616,560	peptides	LD: 10.0 HL: (1024,)
peptides_LD_25_E_100_HL_256_VAE	VAE	test_fake_na	MAE	0.404751	616561	40620	64	TRUE	runs/grid_search/peptides/data	100	100	csv	data/dev_datasets/df_intensities_proteinGroups_long/metadata.csv	runs/grid_search/peptides/data/	runs/grid_search/peptides/models/VAE/LD_25_E_100_HL_256	25	peptides	VAE	31298186	runs/grid_search/peptides/models/VAE/LD_25_E_100_HL_256/figures	runs/grid_search/peptides/models/VAE/LD_25_E_100_HL_256	runs/grid_search/peptides/models/VAE/LD_25_E_100_HL_256	runs/grid_search/peptides/models/VAE/LD_25_E_100_HL_256	runs/grid_search/peptides/models/VAE/LD_25_E_100_HL_256/preds	50	0	TRUE	(256,)			1	N: 616,561	peptides	LD: 25.0 HL: (256,)
proteinGroups_LD_25_E_100_HL_512_VAE	VAE	test_fake_na	MSE	0.40506	100101	4503	64	TRUE	runs/grid_search/proteinGroups/data	100	100	csv	data/dev_datasets/df_intensities_proteinGroups_long/metadata.csv	runs/grid_search/proteinGroups/data/	runs/grid_search/proteinGroups/models/VAE/LD_25_E_100_HL_512	25	proteinGroups	VAE	6967136	runs/grid_search/proteinGroups/models/VAE/LD_25_E_100_HL_512/figures	runs/grid_search/proteinGroups/models/VAE/LD_25_E_100_HL_512	runs/grid_search/proteinGroups/models/VAE/LD_25_E_100_HL_512	runs/grid_search/proteinGroups/models/VAE/LD_25_E_100_HL_512	runs/grid_search/proteinGroups/models/VAE/LD_25_E_100_HL_512/preds	50	0	TRUE	(512,)			1	N: 100,101	proteinGroups	LD: 25.0 HL: (512,)
evidence_LD_100_E_100_HL_512_512_DAE	DAE	valid_fake_na	MAE	0.405396	661818	46443	64	TRUE	runs/grid_search/evidence/data	100	100	csv	data/dev_datasets/df_intensities_proteinGroups_long/metadata.csv	runs/grid_search/evidence/data/	runs/grid_search/evidence/models/DAE/LD_100_E_100_HL_512_512	100	evidence	DAE	48237007	runs/grid_search/evidence/models/DAE/LD_100_E_100_HL_512_512/figures	runs/grid_search/evidence/models/DAE/LD_100_E_100_HL_512_512	runs/grid_search/evidence/models/DAE/LD_100_E_100_HL_512_512	runs/grid_search/evidence/models/DAE/LD_100_E_100_HL_512_512	runs/grid_search/evidence/models/DAE/LD_100_E_100_HL_512_512/preds	25	0	TRUE	(512, 512)			2	N: 661,818	evidence	LD: 100.0 HL: (512, 512)
evidence_LD_10_E_100_HL_512_512_VAE	VAE	test_fake_na	MSE	0.405429	661817	46443	64	TRUE	runs/grid_search/evidence/data	100	100	csv	data/dev_datasets/df_intensities_proteinGroups_long/metadata.csv	runs/grid_search/evidence/data/	runs/grid_search/evidence/models/VAE/LD_10_E_100_HL_512_512	10	evidence	VAE	71975146	runs/grid_search/evidence/models/VAE/LD_10_E_100_HL_512_512/figures	runs/grid_search/evidence/models/VAE/LD_10_E_100_HL_512_512	runs/grid_search/evidence/models/VAE/LD_10_E_100_HL_512_512	runs/grid_search/evidence/models/VAE/LD_10_E_100_HL_512_512	runs/grid_search/evidence/models/VAE/LD_10_E_100_HL_512_512/preds	50	0	TRUE	(512, 512)			2	N: 661,817	evidence	LD: 10.0 HL: (512, 512)
peptides_LD_10_E_100_HL_1024_VAE	VAE	test_fake_na	MAE	0.405672	616561	40620	64	TRUE	runs/grid_search/peptides/data	100	100	csv	data/dev_datasets/df_intensities_proteinGroups_long/metadata.csv	runs/grid_search/peptides/data/	runs/grid_search/peptides/models/VAE/LD_10_E_100_HL_1024	10	peptides	VAE	124902764	runs/grid_search/peptides/models/VAE/LD_10_E_100_HL_1024/figures	runs/grid_search/peptides/models/VAE/LD_10_E_100_HL_1024	runs/grid_search/peptides/models/VAE/LD_10_E_100_HL_1024	runs/grid_search/peptides/models/VAE/LD_10_E_100_HL_1024	runs/grid_search/peptides/models/VAE/LD_10_E_100_HL_1024/preds	50	0	TRUE	(1024,)			1	N: 616,561	peptides	LD: 10.0 HL: (1024,)
evidence_LD_100_E_100_HL_512_512_DAE	DAE	test_fake_na	MAE	0.405868	661817	46443	64	TRUE	runs/grid_search/evidence/data	100	100	csv	data/dev_datasets/df_intensities_proteinGroups_long/metadata.csv	runs/grid_search/evidence/data/	runs/grid_search/evidence/models/DAE/LD_100_E_100_HL_512_512	100	evidence	DAE	48237007	runs/grid_search/evidence/models/DAE/LD_100_E_100_HL_512_512/figures	runs/grid_search/evidence/models/DAE/LD_100_E_100_HL_512_512	runs/grid_search/evidence/models/DAE/LD_100_E_100_HL_512_512	runs/grid_search/evidence/models/DAE/LD_100_E_100_HL_512_512	runs/grid_search/evidence/models/DAE/LD_100_E_100_HL_512_512/preds	25	0	TRUE	(512, 512)			2	N: 661,817	evidence	LD: 100.0 HL: (512, 512)
evidence_LD_10_E_100_CF	CF	valid_fake_na	MAE	0.405964	661818	46443	32768	TRUE	runs/grid_search/evidence/data	17	100	csv	data/dev_datasets/df_intensities_proteinGroups_long/metadata.csv	runs/grid_search/evidence/data/	runs/grid_search/evidence/models/CF/LD_10_E_100	10	evidence	CF	515977	runs/grid_search/evidence/models/CF/LD_10_E_100/figures	runs/grid_search/evidence/models/CF/LD_10_E_100	runs/grid_search/evidence/models/CF/LD_10_E_100	runs/grid_search/evidence/models/CF/LD_10_E_100	runs/grid_search/evidence/models/CF/LD_10_E_100/preds	1	0	TRUE	-			0	N: 661,818	evidence	LD: 10.0 HL: -
proteinGroups_LD_75_E_100_HL_1024_DAE	DAE	valid_fake_na	MSE	0.406025	100100	4503	64	TRUE	runs/grid_search/proteinGroups/data	100	100	csv	data/dev_datasets/df_intensities_proteinGroups_long/metadata.csv	runs/grid_search/proteinGroups/data/	runs/grid_search/proteinGroups/models/DAE/LD_75_E_100_HL_1024	75	proteinGroups	DAE	9386466	runs/grid_search/proteinGroups/models/DAE/LD_75_E_100_HL_1024/figures	runs/grid_search/proteinGroups/models/DAE/LD_75_E_100_HL_1024	runs/grid_search/proteinGroups/models/DAE/LD_75_E_100_HL_1024	runs/grid_search/proteinGroups/models/DAE/LD_75_E_100_HL_1024	runs/grid_search/proteinGroups/models/DAE/LD_75_E_100_HL_1024/preds	25	0	TRUE	(1024,)			1	N: 100,100	proteinGroups	LD: 75.0 HL: (1024,)
proteinGroups_LD_50_E_100_HL_1024_DAE	DAE	valid_fake_na	MSE	0.406309	100100	4503	64	TRUE	runs/grid_search/proteinGroups/data	100	100	csv	data/dev_datasets/df_intensities_proteinGroups_long/metadata.csv	runs/grid_search/proteinGroups/data/	runs/grid_search/proteinGroups/models/DAE/LD_50_E_100_HL_1024	50	proteinGroups	DAE	9335241	runs/grid_search/proteinGroups/models/DAE/LD_50_E_100_HL_1024/figures	runs/grid_search/proteinGroups/models/DAE/LD_50_E_100_HL_1024	runs/grid_search/proteinGroups/models/DAE/LD_50_E_100_HL_1024	runs/grid_search/proteinGroups/models/DAE/LD_50_E_100_HL_1024	runs/grid_search/proteinGroups/models/DAE/LD_50_E_100_HL_1024/preds	25	0	TRUE	(1024,)			1	N: 100,100	proteinGroups	LD: 50.0 HL: (1024,)
evidence_LD_10_E_100_HL_512_512_VAE	VAE	valid_fake_na	MSE	0.406389	661818	46443	64	TRUE	runs/grid_search/evidence/data	100	100	csv	data/dev_datasets/df_intensities_proteinGroups_long/metadata.csv	runs/grid_search/evidence/data/	runs/grid_search/evidence/models/VAE/LD_10_E_100_HL_512_512	10	evidence	VAE	71975146	runs/grid_search/evidence/models/VAE/LD_10_E_100_HL_512_512/figures	runs/grid_search/evidence/models/VAE/LD_10_E_100_HL_512_512	runs/grid_search/evidence/models/VAE/LD_10_E_100_HL_512_512	runs/grid_search/evidence/models/VAE/LD_10_E_100_HL_512_512	runs/grid_search/evidence/models/VAE/LD_10_E_100_HL_512_512/preds	50	0	TRUE	(512, 512)			2	N: 661,818	evidence	LD: 10.0 HL: (512, 512)
evidence_LD_10_E_100_CF	CF	test_fake_na	MAE	0.406431	661817	46443	32768	TRUE	runs/grid_search/evidence/data	17	100	csv	data/dev_datasets/df_intensities_proteinGroups_long/metadata.csv	runs/grid_search/evidence/data/	runs/grid_search/evidence/models/CF/LD_10_E_100	10	evidence	CF	515977	runs/grid_search/evidence/models/CF/LD_10_E_100/figures	runs/grid_search/evidence/models/CF/LD_10_E_100	runs/grid_search/evidence/models/CF/LD_10_E_100	runs/grid_search/evidence/models/CF/LD_10_E_100	runs/grid_search/evidence/models/CF/LD_10_E_100/preds	1	0	TRUE	-			0	N: 661,817	evidence	LD: 10.0 HL: -
evidence_LD_25_E_100_HL_256_128_DAE	DAE	test_fake_na	MAE	0.406604	661817	46443	64	TRUE	runs/grid_search/evidence/data	100	100	csv	data/dev_datasets/df_intensities_proteinGroups_long/metadata.csv	runs/grid_search/evidence/data/	runs/grid_search/evidence/models/DAE/LD_25_E_100_HL_256_128	25	evidence	DAE	23899524	runs/grid_search/evidence/models/DAE/LD_25_E_100_HL_256_128/figures	runs/grid_search/evidence/models/DAE/LD_25_E_100_HL_256_128	runs/grid_search/evidence/models/DAE/LD_25_E_100_HL_256_128	runs/grid_search/evidence/models/DAE/LD_25_E_100_HL_256_128	runs/grid_search/evidence/models/DAE/LD_25_E_100_HL_256_128/preds	25	0	TRUE	(256, 128)			2	N: 661,817	evidence	LD: 25.0 HL: (256, 128)
proteinGroups_LD_10_E_100_HL_2056_DAE	DAE	valid_fake_na	MSE	0.406614	100100	4503	64	TRUE	runs/grid_search/proteinGroups/data	100	100	csv	data/dev_datasets/df_intensities_proteinGroups_long/metadata.csv	runs/grid_search/proteinGroups/data/	runs/grid_search/proteinGroups/models/DAE/LD_10_E_100_HL_2056	10	proteinGroups	DAE	18574305	runs/grid_search/proteinGroups/models/DAE/LD_10_E_100_HL_2056/figures	runs/grid_search/proteinGroups/models/DAE/LD_10_E_100_HL_2056	runs/grid_search/proteinGroups/models/DAE/LD_10_E_100_HL_2056	runs/grid_search/proteinGroups/models/DAE/LD_10_E_100_HL_2056	runs/grid_search/proteinGroups/models/DAE/LD_10_E_100_HL_2056/preds	25	0	TRUE	(2056,)			1	N: 100,100	proteinGroups	LD: 10.0 HL: (2056,)
evidence_LD_25_E_100_HL_256_128_DAE	DAE	valid_fake_na	MAE	0.406665	661818	46443	64	TRUE	runs/grid_search/evidence/data	100	100	csv	data/dev_datasets/df_intensities_proteinGroups_long/metadata.csv	runs/grid_search/evidence/data/	runs/grid_search/evidence/models/DAE/LD_25_E_100_HL_256_128	25	evidence	DAE	23899524	runs/grid_search/evidence/models/DAE/LD_25_E_100_HL_256_128/figures	runs/grid_search/evidence/models/DAE/LD_25_E_100_HL_256_128	runs/grid_search/evidence/models/DAE/LD_25_E_100_HL_256_128	runs/grid_search/evidence/models/DAE/LD_25_E_100_HL_256_128	runs/grid_search/evidence/models/DAE/LD_25_E_100_HL_256_128/preds	25	0	TRUE	(256, 128)			2	N: 661,818	evidence	LD: 25.0 HL: (256, 128)
peptides_LD_25_E_100_HL_256_128_DAE	DAE	valid_fake_na	MSE	0.406806	616560	40620	64	TRUE	runs/grid_search/peptides/data	100	100	csv	data/dev_datasets/df_intensities_proteinGroups_long/metadata.csv	runs/grid_search/peptides/data/	runs/grid_search/peptides/models/DAE/LD_25_E_100_HL_256_128	25	peptides	DAE	20912325	runs/grid_search/peptides/models/DAE/LD_25_E_100_HL_256_128/figures	runs/grid_search/peptides/models/DAE/LD_25_E_100_HL_256_128	runs/grid_search/peptides/models/DAE/LD_25_E_100_HL_256_128	runs/grid_search/peptides/models/DAE/LD_25_E_100_HL_256_128	runs/grid_search/peptides/models/DAE/LD_25_E_100_HL_256_128/preds	25	0	TRUE	(256, 128)			2	N: 616,560	peptides	LD: 25.0 HL: (256, 128)
proteinGroups_LD_100_E_100_HL_2056_DAE	DAE	valid_fake_na	MSE	0.407244	100100	4503	64	TRUE	runs/grid_search/proteinGroups/data	85	100	csv	data/dev_datasets/df_intensities_proteinGroups_long/metadata.csv	runs/grid_search/proteinGroups/data/	runs/grid_search/proteinGroups/models/DAE/LD_100_E_100_HL_2056	100	proteinGroups	DAE	18944475	runs/grid_search/proteinGroups/models/DAE/LD_100_E_100_HL_2056/figures	runs/grid_search/proteinGroups/models/DAE/LD_100_E_100_HL_2056	runs/grid_search/proteinGroups/models/DAE/LD_100_E_100_HL_2056	runs/grid_search/proteinGroups/models/DAE/LD_100_E_100_HL_2056	runs/grid_search/proteinGroups/models/DAE/LD_100_E_100_HL_2056/preds	25	0	TRUE	(2056,)			1	N: 100,100	proteinGroups	LD: 100.0 HL: (2056,)
proteinGroups_LD_10_E_100_HL_1024_DAE	DAE	valid_fake_na	MSE	0.407535	100100	4503	64	TRUE	runs/grid_search/proteinGroups/data	100	100	csv	data/dev_datasets/df_intensities_proteinGroups_long/metadata.csv	runs/grid_search/proteinGroups/data/	runs/grid_search/proteinGroups/models/DAE/LD_10_E_100_HL_1024	10	proteinGroups	DAE	9253281	runs/grid_search/proteinGroups/models/DAE/LD_10_E_100_HL_1024/figures	runs/grid_search/proteinGroups/models/DAE/LD_10_E_100_HL_1024	runs/grid_search/proteinGroups/models/DAE/LD_10_E_100_HL_1024	runs/grid_search/proteinGroups/models/DAE/LD_10_E_100_HL_1024	runs/grid_search/proteinGroups/models/DAE/LD_10_E_100_HL_1024/preds	25	0	TRUE	(1024,)			1	N: 100,100	proteinGroups	LD: 10.0 HL: (1024,)
evidence_LD_10_E_100_HL_256_128_DAE	DAE	valid_fake_na	MAE	0.407636	661818	46443	64	TRUE	runs/grid_search/evidence/data	100	100	csv	data/dev_datasets/df_intensities_proteinGroups_long/metadata.csv	runs/grid_search/evidence/data/	runs/grid_search/evidence/models/DAE/LD_10_E_100_HL_256_128	10	evidence	DAE	23895669	runs/grid_search/evidence/models/DAE/LD_10_E_100_HL_256_128/figures	runs/grid_search/evidence/models/DAE/LD_10_E_100_HL_256_128	runs/grid_search/evidence/models/DAE/LD_10_E_100_HL_256_128	runs/grid_search/evidence/models/DAE/LD_10_E_100_HL_256_128	runs/grid_search/evidence/models/DAE/LD_10_E_100_HL_256_128/preds	25	0	TRUE	(256, 128)			2	N: 661,818	evidence	LD: 10.0 HL: (256, 128)
evidence_LD_10_E_100_HL_256_128_DAE	DAE	test_fake_na	MAE	0.407655	661817	46443	64	TRUE	runs/grid_search/evidence/data	100	100	csv	data/dev_datasets/df_intensities_proteinGroups_long/metadata.csv	runs/grid_search/evidence/data/	runs/grid_search/evidence/models/DAE/LD_10_E_100_HL_256_128	10	evidence	DAE	23895669	runs/grid_search/evidence/models/DAE/LD_10_E_100_HL_256_128/figures	runs/grid_search/evidence/models/DAE/LD_10_E_100_HL_256_128	runs/grid_search/evidence/models/DAE/LD_10_E_100_HL_256_128	runs/grid_search/evidence/models/DAE/LD_10_E_100_HL_256_128	runs/grid_search/evidence/models/DAE/LD_10_E_100_HL_256_128/preds	25	0	TRUE	(256, 128)			2	N: 661,817	evidence	LD: 10.0 HL: (256, 128)
peptides_LD_100_E_100_HL_256_VAE	VAE	test_fake_na	MSE	0.408058	616561	40620	64	TRUE	runs/grid_search/peptides/data	100	100	csv	data/dev_datasets/df_intensities_proteinGroups_long/metadata.csv	runs/grid_search/peptides/data/	runs/grid_search/peptides/models/VAE/LD_100_E_100_HL_256	100	peptides	VAE	31355936	runs/grid_search/peptides/models/VAE/LD_100_E_100_HL_256/figures	runs/grid_search/peptides/models/VAE/LD_100_E_100_HL_256	runs/grid_search/peptides/models/VAE/LD_100_E_100_HL_256	runs/grid_search/peptides/models/VAE/LD_100_E_100_HL_256	runs/grid_search/peptides/models/VAE/LD_100_E_100_HL_256/preds	50	0	TRUE	(256,)			1	N: 616,561	peptides	LD: 100.0 HL: (256,)
peptides_LD_100_E_100_HL_256_128_DAE	DAE	valid_fake_na	MSE	0.408176	616560	40620	64	TRUE	runs/grid_search/peptides/data	100	100	csv	data/dev_datasets/df_intensities_proteinGroups_long/metadata.csv	runs/grid_search/peptides/data/	runs/grid_search/peptides/models/DAE/LD_100_E_100_HL_256_128	100	peptides	DAE	20931600	runs/grid_search/peptides/models/DAE/LD_100_E_100_HL_256_128/figures	runs/grid_search/peptides/models/DAE/LD_100_E_100_HL_256_128	runs/grid_search/peptides/models/DAE/LD_100_E_100_HL_256_128	runs/grid_search/peptides/models/DAE/LD_100_E_100_HL_256_128	runs/grid_search/peptides/models/DAE/LD_100_E_100_HL_256_128/preds	25	0	TRUE	(256, 128)			2	N: 616,560	peptides	LD: 100.0 HL: (256, 128)
proteinGroups_LD_75_E_100_HL_256_DAE	DAE	valid_fake_na	MSE	0.409181	100100	4503	64	TRUE	runs/grid_search/proteinGroups/data	100	100	csv	data/dev_datasets/df_intensities_proteinGroups_long/metadata.csv	runs/grid_search/proteinGroups/data/	runs/grid_search/proteinGroups/models/DAE/LD_75_E_100_HL_256	75	proteinGroups	DAE	2350050	runs/grid_search/proteinGroups/models/DAE/LD_75_E_100_HL_256/figures	runs/grid_search/proteinGroups/models/DAE/LD_75_E_100_HL_256	runs/grid_search/proteinGroups/models/DAE/LD_75_E_100_HL_256	runs/grid_search/proteinGroups/models/DAE/LD_75_E_100_HL_256	runs/grid_search/proteinGroups/models/DAE/LD_75_E_100_HL_256/preds	25	0	TRUE	(256,)			1	N: 100,100	proteinGroups	LD: 75.0 HL: (256,)
proteinGroups_LD_50_E_100_HL_1024_VAE	VAE	test_fake_na	MSE	0.409245	100101	4503	64	TRUE	runs/grid_search/proteinGroups/data	100	100	csv	data/dev_datasets/df_intensities_proteinGroups_long/metadata.csv	runs/grid_search/proteinGroups/data/	runs/grid_search/proteinGroups/models/VAE/LD_50_E_100_HL_1024	50	proteinGroups	VAE	14002066	runs/grid_search/proteinGroups/models/VAE/LD_50_E_100_HL_1024/figures	runs/grid_search/proteinGroups/models/VAE/LD_50_E_100_HL_1024	runs/grid_search/proteinGroups/models/VAE/LD_50_E_100_HL_1024	runs/grid_search/proteinGroups/models/VAE/LD_50_E_100_HL_1024	runs/grid_search/proteinGroups/models/VAE/LD_50_E_100_HL_1024/preds	50	0	TRUE	(1024,)			1	N: 100,101	proteinGroups	LD: 50.0 HL: (1024,)
proteinGroups_LD_10_E_100_HL_256_VAE	VAE	test_fake_na	MSE	0.409319	100101	4503	64	TRUE	runs/grid_search/proteinGroups/data	100	100	csv	data/dev_datasets/df_intensities_proteinGroups_long/metadata.csv	runs/grid_search/proteinGroups/data/	runs/grid_search/proteinGroups/models/VAE/LD_10_E_100_HL_256	10	proteinGroups	VAE	3476546	runs/grid_search/proteinGroups/models/VAE/LD_10_E_100_HL_256/figures	runs/grid_search/proteinGroups/models/VAE/LD_10_E_100_HL_256	runs/grid_search/proteinGroups/models/VAE/LD_10_E_100_HL_256	runs/grid_search/proteinGroups/models/VAE/LD_10_E_100_HL_256	runs/grid_search/proteinGroups/models/VAE/LD_10_E_100_HL_256/preds	50	0	TRUE	(256,)			1	N: 100,101	proteinGroups	LD: 10.0 HL: (256,)
peptides_LD_75_E_100_HL_256_128_DAE	DAE	valid_fake_na	MSE	0.409463	616560	40620	64	TRUE	runs/grid_search/peptides/data	100	100	csv	data/dev_datasets/df_intensities_proteinGroups_long/metadata.csv	runs/grid_search/peptides/data/	runs/grid_search/peptides/models/DAE/LD_75_E_100_HL_256_128	75	peptides	DAE	20925175	runs/grid_search/peptides/models/DAE/LD_75_E_100_HL_256_128/figures	runs/grid_search/peptides/models/DAE/LD_75_E_100_HL_256_128	runs/grid_search/peptides/models/DAE/LD_75_E_100_HL_256_128	runs/grid_search/peptides/models/DAE/LD_75_E_100_HL_256_128	runs/grid_search/peptides/models/DAE/LD_75_E_100_HL_256_128/preds	25	0	TRUE	(256, 128)			2	N: 616,560	peptides	LD: 75.0 HL: (256, 128)
evidence_LD_10_E_100_HL_512_512_VAE	VAE	test_fake_na	MAE	0.409552	661817	46443	64	TRUE	runs/grid_search/evidence/data	100	100	csv	data/dev_datasets/df_intensities_proteinGroups_long/metadata.csv	runs/grid_search/evidence/data/	runs/grid_search/evidence/models/VAE/LD_10_E_100_HL_512_512	10	evidence	VAE	71975146	runs/grid_search/evidence/models/VAE/LD_10_E_100_HL_512_512/figures	runs/grid_search/evidence/models/VAE/LD_10_E_100_HL_512_512	runs/grid_search/evidence/models/VAE/LD_10_E_100_HL_512_512	runs/grid_search/evidence/models/VAE/LD_10_E_100_HL_512_512	runs/grid_search/evidence/models/VAE/LD_10_E_100_HL_512_512/preds	50	0	TRUE	(512, 512)			2	N: 661,817	evidence	LD: 10.0 HL: (512, 512)
proteinGroups_LD_10_E_100_HL_256_DAE	DAE	valid_fake_na	MSE	0.409587	100100	4503	64	TRUE	runs/grid_search/proteinGroups/data	100	100	csv	data/dev_datasets/df_intensities_proteinGroups_long/metadata.csv	runs/grid_search/proteinGroups/data/	runs/grid_search/proteinGroups/models/DAE/LD_10_E_100_HL_256	10	proteinGroups	DAE	2316705	runs/grid_search/proteinGroups/models/DAE/LD_10_E_100_HL_256/figures	runs/grid_search/proteinGroups/models/DAE/LD_10_E_100_HL_256	runs/grid_search/proteinGroups/models/DAE/LD_10_E_100_HL_256	runs/grid_search/proteinGroups/models/DAE/LD_10_E_100_HL_256	runs/grid_search/proteinGroups/models/DAE/LD_10_E_100_HL_256/preds	25	0	TRUE	(256,)			1	N: 100,100	proteinGroups	LD: 10.0 HL: (256,)
evidence_LD_10_E_100_HL_512_512_VAE	VAE	valid_fake_na	MAE	0.409665	661818	46443	64	TRUE	runs/grid_search/evidence/data	100	100	csv	data/dev_datasets/df_intensities_proteinGroups_long/metadata.csv	runs/grid_search/evidence/data/	runs/grid_search/evidence/models/VAE/LD_10_E_100_HL_512_512	10	evidence	VAE	71975146	runs/grid_search/evidence/models/VAE/LD_10_E_100_HL_512_512/figures	runs/grid_search/evidence/models/VAE/LD_10_E_100_HL_512_512	runs/grid_search/evidence/models/VAE/LD_10_E_100_HL_512_512	runs/grid_search/evidence/models/VAE/LD_10_E_100_HL_512_512	runs/grid_search/evidence/models/VAE/LD_10_E_100_HL_512_512/preds	50	0	TRUE	(512, 512)			2	N: 661,818	evidence	LD: 10.0 HL: (512, 512)
peptides_LD_10_E_100_HL_256_128_DAE	DAE	test_fake_na	MSE	0.409762	616561	40620	64	TRUE	runs/grid_search/peptides/data	100	100	csv	data/dev_datasets/df_intensities_proteinGroups_long/metadata.csv	runs/grid_search/peptides/data/	runs/grid_search/peptides/models/DAE/LD_10_E_100_HL_256_128	10	peptides	DAE	20908470	runs/grid_search/peptides/models/DAE/LD_10_E_100_HL_256_128/figures	runs/grid_search/peptides/models/DAE/LD_10_E_100_HL_256_128	runs/grid_search/peptides/models/DAE/LD_10_E_100_HL_256_128	runs/grid_search/peptides/models/DAE/LD_10_E_100_HL_256_128	runs/grid_search/peptides/models/DAE/LD_10_E_100_HL_256_128/preds	25	0	TRUE	(256, 128)			2	N: 616,561	peptides	LD: 10.0 HL: (256, 128)
peptides_LD_75_E_100_HL_256_VAE	VAE	valid_fake_na	MAE	0.40983	616560	40620	64	TRUE	runs/grid_search/peptides/data	100	100	csv	data/dev_datasets/df_intensities_proteinGroups_long/metadata.csv	runs/grid_search/peptides/data/	runs/grid_search/peptides/models/VAE/LD_75_E_100_HL_256	75	peptides	VAE	31336686	runs/grid_search/peptides/models/VAE/LD_75_E_100_HL_256/figures	runs/grid_search/peptides/models/VAE/LD_75_E_100_HL_256	runs/grid_search/peptides/models/VAE/LD_75_E_100_HL_256	runs/grid_search/peptides/models/VAE/LD_75_E_100_HL_256	runs/grid_search/peptides/models/VAE/LD_75_E_100_HL_256/preds	50	0	TRUE	(256,)			1	N: 616,560	peptides	LD: 75.0 HL: (256,)
proteinGroups_LD_50_E_100_HL_256_DAE	DAE	valid_fake_na	MSE	0.409892	100100	4503	64	TRUE	runs/grid_search/proteinGroups/data	100	100	csv	data/dev_datasets/df_intensities_proteinGroups_long/metadata.csv	runs/grid_search/proteinGroups/data/	runs/grid_search/proteinGroups/models/DAE/LD_50_E_100_HL_256	50	proteinGroups	DAE	2337225	runs/grid_search/proteinGroups/models/DAE/LD_50_E_100_HL_256/figures	runs/grid_search/proteinGroups/models/DAE/LD_50_E_100_HL_256	runs/grid_search/proteinGroups/models/DAE/LD_50_E_100_HL_256	runs/grid_search/proteinGroups/models/DAE/LD_50_E_100_HL_256	runs/grid_search/proteinGroups/models/DAE/LD_50_E_100_HL_256/preds	25	0	TRUE	(256,)			1	N: 100,100	proteinGroups	LD: 50.0 HL: (256,)
peptides_LD_10_E_100_HL_512_512_VAE	VAE	valid_fake_na	MSE	0.409905	616560	40620	64	TRUE	runs/grid_search/peptides/data	100	100	csv	data/dev_datasets/df_intensities_proteinGroups_long/metadata.csv	runs/grid_search/peptides/data/	runs/grid_search/peptides/models/VAE/LD_10_E_100_HL_512_512	10	peptides	VAE	63019372	runs/grid_search/peptides/models/VAE/LD_10_E_100_HL_512_512/figures	runs/grid_search/peptides/models/VAE/LD_10_E_100_HL_512_512	runs/grid_search/peptides/models/VAE/LD_10_E_100_HL_512_512	runs/grid_search/peptides/models/VAE/LD_10_E_100_HL_512_512	runs/grid_search/peptides/models/VAE/LD_10_E_100_HL_512_512/preds	50	0	TRUE	(512, 512)			2	N: 616,560	peptides	LD: 10.0 HL: (512, 512)
evidence_LD_25_E_100_HL_512_512_VAE	VAE	valid_fake_na	MSE	0.409999	661818	46443	64	TRUE	runs/grid_search/evidence/data	100	100	csv	data/dev_datasets/df_intensities_proteinGroups_long/metadata.csv	runs/grid_search/evidence/data/	runs/grid_search/evidence/models/VAE/LD_25_E_100_HL_512_512	25	evidence	VAE	71998216	runs/grid_search/evidence/models/VAE/LD_25_E_100_HL_512_512/figures	runs/grid_search/evidence/models/VAE/LD_25_E_100_HL_512_512	runs/grid_search/evidence/models/VAE/LD_25_E_100_HL_512_512	runs/grid_search/evidence/models/VAE/LD_25_E_100_HL_512_512	runs/grid_search/evidence/models/VAE/LD_25_E_100_HL_512_512/preds	50	0	TRUE	(512, 512)			2	N: 661,818	evidence	LD: 25.0 HL: (512, 512)
evidence_LD_25_E_100_HL_512_512_VAE	VAE	test_fake_na	MSE	0.41018	661817	46443	64	TRUE	runs/grid_search/evidence/data	100	100	csv	data/dev_datasets/df_intensities_proteinGroups_long/metadata.csv	runs/grid_search/evidence/data/	runs/grid_search/evidence/models/VAE/LD_25_E_100_HL_512_512	25	evidence	VAE	71998216	runs/grid_search/evidence/models/VAE/LD_25_E_100_HL_512_512/figures	runs/grid_search/evidence/models/VAE/LD_25_E_100_HL_512_512	runs/grid_search/evidence/models/VAE/LD_25_E_100_HL_512_512	runs/grid_search/evidence/models/VAE/LD_25_E_100_HL_512_512	runs/grid_search/evidence/models/VAE/LD_25_E_100_HL_512_512/preds	50	0	TRUE	(512, 512)			2	N: 661,817	evidence	LD: 25.0 HL: (512, 512)
proteinGroups_LD_25_E_100_HL_1024_DAE	DAE	valid_fake_na	MSE	0.410361	100100	4503	64	TRUE	runs/grid_search/proteinGroups/data	100	100	csv	data/dev_datasets/df_intensities_proteinGroups_long/metadata.csv	runs/grid_search/proteinGroups/data/	runs/grid_search/proteinGroups/models/DAE/LD_25_E_100_HL_1024	25	proteinGroups	DAE	9284016	runs/grid_search/proteinGroups/models/DAE/LD_25_E_100_HL_1024/figures	runs/grid_search/proteinGroups/models/DAE/LD_25_E_100_HL_1024	runs/grid_search/proteinGroups/models/DAE/LD_25_E_100_HL_1024	runs/grid_search/proteinGroups/models/DAE/LD_25_E_100_HL_1024	runs/grid_search/proteinGroups/models/DAE/LD_25_E_100_HL_1024/preds	25	0	TRUE	(1024,)			1	N: 100,100	proteinGroups	LD: 25.0 HL: (1024,)
evidence_LD_50_E_100_HL_256_128_DAE	DAE	valid_fake_na	MAE	0.410678	661818	46443	64	TRUE	runs/grid_search/evidence/data	100	100	csv	data/dev_datasets/df_intensities_proteinGroups_long/metadata.csv	runs/grid_search/evidence/data/	runs/grid_search/evidence/models/DAE/LD_50_E_100_HL_256_128	50	evidence	DAE	23905949	runs/grid_search/evidence/models/DAE/LD_50_E_100_HL_256_128/figures	runs/grid_search/evidence/models/DAE/LD_50_E_100_HL_256_128	runs/grid_search/evidence/models/DAE/LD_50_E_100_HL_256_128	runs/grid_search/evidence/models/DAE/LD_50_E_100_HL_256_128	runs/grid_search/evidence/models/DAE/LD_50_E_100_HL_256_128/preds	25	0	TRUE	(256, 128)			2	N: 661,818	evidence	LD: 50.0 HL: (256, 128)
evidence_LD_75_E_100_HL_256_128_DAE	DAE	test_fake_na	MAE	0.410733	661817	46443	64	TRUE	runs/grid_search/evidence/data	100	100	csv	data/dev_datasets/df_intensities_proteinGroups_long/metadata.csv	runs/grid_search/evidence/data/	runs/grid_search/evidence/models/DAE/LD_75_E_100_HL_256_128	75	evidence	DAE	23912374	runs/grid_search/evidence/models/DAE/LD_75_E_100_HL_256_128/figures	runs/grid_search/evidence/models/DAE/LD_75_E_100_HL_256_128	runs/grid_search/evidence/models/DAE/LD_75_E_100_HL_256_128	runs/grid_search/evidence/models/DAE/LD_75_E_100_HL_256_128	runs/grid_search/evidence/models/DAE/LD_75_E_100_HL_256_128/preds	25	0	TRUE	(256, 128)			2	N: 661,817	evidence	LD: 75.0 HL: (256, 128)
evidence_LD_75_E_100_HL_256_128_DAE	DAE	valid_fake_na	MAE	0.410806	661818	46443	64	TRUE	runs/grid_search/evidence/data	100	100	csv	data/dev_datasets/df_intensities_proteinGroups_long/metadata.csv	runs/grid_search/evidence/data/	runs/grid_search/evidence/models/DAE/LD_75_E_100_HL_256_128	75	evidence	DAE	23912374	runs/grid_search/evidence/models/DAE/LD_75_E_100_HL_256_128/figures	runs/grid_search/evidence/models/DAE/LD_75_E_100_HL_256_128	runs/grid_search/evidence/models/DAE/LD_75_E_100_HL_256_128	runs/grid_search/evidence/models/DAE/LD_75_E_100_HL_256_128	runs/grid_search/evidence/models/DAE/LD_75_E_100_HL_256_128/preds	25	0	TRUE	(256, 128)			2	N: 661,818	evidence	LD: 75.0 HL: (256, 128)
proteinGroups_LD_75_E_100_HL_2056_DAE	DAE	valid_fake_na	MSE	0.410878	100100	4503	64	TRUE	runs/grid_search/proteinGroups/data	83	100	csv	data/dev_datasets/df_intensities_proteinGroups_long/metadata.csv	runs/grid_search/proteinGroups/data/	runs/grid_search/proteinGroups/models/DAE/LD_75_E_100_HL_2056	75	proteinGroups	DAE	18841650	runs/grid_search/proteinGroups/models/DAE/LD_75_E_100_HL_2056/figures	runs/grid_search/proteinGroups/models/DAE/LD_75_E_100_HL_2056	runs/grid_search/proteinGroups/models/DAE/LD_75_E_100_HL_2056	runs/grid_search/proteinGroups/models/DAE/LD_75_E_100_HL_2056	runs/grid_search/proteinGroups/models/DAE/LD_75_E_100_HL_2056/preds	25	0	TRUE	(2056,)			1	N: 100,100	proteinGroups	LD: 75.0 HL: (2056,)
peptides_LD_75_E_100_HL_256_VAE	VAE	test_fake_na	MAE	0.410981	616561	40620	64	TRUE	runs/grid_search/peptides/data	100	100	csv	data/dev_datasets/df_intensities_proteinGroups_long/metadata.csv	runs/grid_search/peptides/data/	runs/grid_search/peptides/models/VAE/LD_75_E_100_HL_256	75	peptides	VAE	31336686	runs/grid_search/peptides/models/VAE/LD_75_E_100_HL_256/figures	runs/grid_search/peptides/models/VAE/LD_75_E_100_HL_256	runs/grid_search/peptides/models/VAE/LD_75_E_100_HL_256	runs/grid_search/peptides/models/VAE/LD_75_E_100_HL_256	runs/grid_search/peptides/models/VAE/LD_75_E_100_HL_256/preds	50	0	TRUE	(256,)			1	N: 616,561	peptides	LD: 75.0 HL: (256,)
peptides_LD_50_E_100_HL_256_128_DAE	DAE	valid_fake_na	MSE	0.411058	616560	40620	64	TRUE	runs/grid_search/peptides/data	100	100	csv	data/dev_datasets/df_intensities_proteinGroups_long/metadata.csv	runs/grid_search/peptides/data/	runs/grid_search/peptides/models/DAE/LD_50_E_100_HL_256_128	50	peptides	DAE	20918750	runs/grid_search/peptides/models/DAE/LD_50_E_100_HL_256_128/figures	runs/grid_search/peptides/models/DAE/LD_50_E_100_HL_256_128	runs/grid_search/peptides/models/DAE/LD_50_E_100_HL_256_128	runs/grid_search/peptides/models/DAE/LD_50_E_100_HL_256_128	runs/grid_search/peptides/models/DAE/LD_50_E_100_HL_256_128/preds	25	0	TRUE	(256, 128)			2	N: 616,560	peptides	LD: 50.0 HL: (256, 128)
peptides_LD_10_E_100_HL_512_256_DAE	DAE	valid_fake_na	MAE	0.411107	616560	40620	64	TRUE	runs/grid_search/peptides/data	100	100	csv	data/dev_datasets/df_intensities_proteinGroups_long/metadata.csv	runs/grid_search/peptides/data/	runs/grid_search/peptides/models/DAE/LD_10_E_100_HL_512_256	10	peptides	DAE	41907382	runs/grid_search/peptides/models/DAE/LD_10_E_100_HL_512_256/figures	runs/grid_search/peptides/models/DAE/LD_10_E_100_HL_512_256	runs/grid_search/peptides/models/DAE/LD_10_E_100_HL_512_256	runs/grid_search/peptides/models/DAE/LD_10_E_100_HL_512_256	runs/grid_search/peptides/models/DAE/LD_10_E_100_HL_512_256/preds	25	0	TRUE	(512, 256)			2	N: 616,560	peptides	LD: 10.0 HL: (512, 256)
evidence_LD_50_E_100_HL_256_128_DAE	DAE	test_fake_na	MAE	0.411163	661817	46443	64	TRUE	runs/grid_search/evidence/data	100	100	csv	data/dev_datasets/df_intensities_proteinGroups_long/metadata.csv	runs/grid_search/evidence/data/	runs/grid_search/evidence/models/DAE/LD_50_E_100_HL_256_128	50	evidence	DAE	23905949	runs/grid_search/evidence/models/DAE/LD_50_E_100_HL_256_128/figures	runs/grid_search/evidence/models/DAE/LD_50_E_100_HL_256_128	runs/grid_search/evidence/models/DAE/LD_50_E_100_HL_256_128	runs/grid_search/evidence/models/DAE/LD_50_E_100_HL_256_128	runs/grid_search/evidence/models/DAE/LD_50_E_100_HL_256_128/preds	25	0	TRUE	(256, 128)			2	N: 661,817	evidence	LD: 50.0 HL: (256, 128)
proteinGroups_LD_25_E_100_HL_512_VAE	VAE	valid_fake_na	MSE	0.411913	100100	4503	64	TRUE	runs/grid_search/proteinGroups/data	100	100	csv	data/dev_datasets/df_intensities_proteinGroups_long/metadata.csv	runs/grid_search/proteinGroups/data/	runs/grid_search/proteinGroups/models/VAE/LD_25_E_100_HL_512	25	proteinGroups	VAE	6967136	runs/grid_search/proteinGroups/models/VAE/LD_25_E_100_HL_512/figures	runs/grid_search/proteinGroups/models/VAE/LD_25_E_100_HL_512	runs/grid_search/proteinGroups/models/VAE/LD_25_E_100_HL_512	runs/grid_search/proteinGroups/models/VAE/LD_25_E_100_HL_512	runs/grid_search/proteinGroups/models/VAE/LD_25_E_100_HL_512/preds	50	0	TRUE	(512,)			1	N: 100,100	proteinGroups	LD: 25.0 HL: (512,)
peptides_LD_25_E_100_HL_512_512_DAE	DAE	valid_fake_na	MAE	0.41198	616560	40620	64	TRUE	runs/grid_search/peptides/data	100	100	csv	data/dev_datasets/df_intensities_proteinGroups_long/metadata.csv	runs/grid_search/peptides/data/	runs/grid_search/peptides/models/DAE/LD_25_E_100_HL_512_512	25	peptides	DAE	42191557	runs/grid_search/peptides/models/DAE/LD_25_E_100_HL_512_512/figures	runs/grid_search/peptides/models/DAE/LD_25_E_100_HL_512_512	runs/grid_search/peptides/models/DAE/LD_25_E_100_HL_512_512	runs/grid_search/peptides/models/DAE/LD_25_E_100_HL_512_512	runs/grid_search/peptides/models/DAE/LD_25_E_100_HL_512_512/preds	25	0	TRUE	(512, 512)			2	N: 616,560	peptides	LD: 25.0 HL: (512, 512)
evidence_LD_100_E_100_HL_256_128_DAE	DAE	valid_fake_na	MAE	0.412017	661818	46443	64	TRUE	runs/grid_search/evidence/data	100	100	csv	data/dev_datasets/df_intensities_proteinGroups_long/metadata.csv	runs/grid_search/evidence/data/	runs/grid_search/evidence/models/DAE/LD_100_E_100_HL_256_128	100	evidence	DAE	23918799	runs/grid_search/evidence/models/DAE/LD_100_E_100_HL_256_128/figures	runs/grid_search/evidence/models/DAE/LD_100_E_100_HL_256_128	runs/grid_search/evidence/models/DAE/LD_100_E_100_HL_256_128	runs/grid_search/evidence/models/DAE/LD_100_E_100_HL_256_128	runs/grid_search/evidence/models/DAE/LD_100_E_100_HL_256_128/preds	25	0	TRUE	(256, 128)			2	N: 661,818	evidence	LD: 100.0 HL: (256, 128)
peptides_LD_10_E_100_HL_512_256_DAE	DAE	test_fake_na	MAE	0.412217	616561	40620	64	TRUE	runs/grid_search/peptides/data	100	100	csv	data/dev_datasets/df_intensities_proteinGroups_long/metadata.csv	runs/grid_search/peptides/data/	runs/grid_search/peptides/models/DAE/LD_10_E_100_HL_512_256	10	peptides	DAE	41907382	runs/grid_search/peptides/models/DAE/LD_10_E_100_HL_512_256/figures	runs/grid_search/peptides/models/DAE/LD_10_E_100_HL_512_256	runs/grid_search/peptides/models/DAE/LD_10_E_100_HL_512_256	runs/grid_search/peptides/models/DAE/LD_10_E_100_HL_512_256	runs/grid_search/peptides/models/DAE/LD_10_E_100_HL_512_256/preds	25	0	TRUE	(512, 256)			2	N: 616,561	peptides	LD: 10.0 HL: (512, 256)
evidence_LD_25_E_100_HL_512_256_VAE	VAE	test_fake_na	MSE	0.412242	661817	46443	64	TRUE	runs/grid_search/evidence/data	100	100	csv	data/dev_datasets/df_intensities_proteinGroups_long/metadata.csv	runs/grid_search/evidence/data/	runs/grid_search/evidence/models/VAE/LD_25_E_100_HL_512_256	25	evidence	VAE	71715336	runs/grid_search/evidence/models/VAE/LD_25_E_100_HL_512_256/figures	runs/grid_search/evidence/models/VAE/LD_25_E_100_HL_512_256	runs/grid_search/evidence/models/VAE/LD_25_E_100_HL_512_256	runs/grid_search/evidence/models/VAE/LD_25_E_100_HL_512_256	runs/grid_search/evidence/models/VAE/LD_25_E_100_HL_512_256/preds	50	0	TRUE	(512, 256)			2	N: 661,817	evidence	LD: 25.0 HL: (512, 256)
evidence_LD_100_E_100_HL_256_128_DAE	DAE	test_fake_na	MAE	0.412304	661817	46443	64	TRUE	runs/grid_search/evidence/data	100	100	csv	data/dev_datasets/df_intensities_proteinGroups_long/metadata.csv	runs/grid_search/evidence/data/	runs/grid_search/evidence/models/DAE/LD_100_E_100_HL_256_128	100	evidence	DAE	23918799	runs/grid_search/evidence/models/DAE/LD_100_E_100_HL_256_128/figures	runs/grid_search/evidence/models/DAE/LD_100_E_100_HL_256_128	runs/grid_search/evidence/models/DAE/LD_100_E_100_HL_256_128	runs/grid_search/evidence/models/DAE/LD_100_E_100_HL_256_128	runs/grid_search/evidence/models/DAE/LD_100_E_100_HL_256_128/preds	25	0	TRUE	(256, 128)			2	N: 661,817	evidence	LD: 100.0 HL: (256, 128)
proteinGroups_LD_100_E_100_HL_256_DAE	DAE	valid_fake_na	MSE	0.412393	100100	4503	64	TRUE	runs/grid_search/proteinGroups/data	100	100	csv	data/dev_datasets/df_intensities_proteinGroups_long/metadata.csv	runs/grid_search/proteinGroups/data/	runs/grid_search/proteinGroups/models/DAE/LD_100_E_100_HL_256	100	proteinGroups	DAE	2362875	runs/grid_search/proteinGroups/models/DAE/LD_100_E_100_HL_256/figures	runs/grid_search/proteinGroups/models/DAE/LD_100_E_100_HL_256	runs/grid_search/proteinGroups/models/DAE/LD_100_E_100_HL_256	runs/grid_search/proteinGroups/models/DAE/LD_100_E_100_HL_256	runs/grid_search/proteinGroups/models/DAE/LD_100_E_100_HL_256/preds	25	0	TRUE	(256,)			1	N: 100,100	proteinGroups	LD: 100.0 HL: (256,)
evidence_LD_25_E_100_HL_512_256_VAE	VAE	valid_fake_na	MSE	0.412487	661818	46443	64	TRUE	runs/grid_search/evidence/data	100	100	csv	data/dev_datasets/df_intensities_proteinGroups_long/metadata.csv	runs/grid_search/evidence/data/	runs/grid_search/evidence/models/VAE/LD_25_E_100_HL_512_256	25	evidence	VAE	71715336	runs/grid_search/evidence/models/VAE/LD_25_E_100_HL_512_256/figures	runs/grid_search/evidence/models/VAE/LD_25_E_100_HL_512_256	runs/grid_search/evidence/models/VAE/LD_25_E_100_HL_512_256	runs/grid_search/evidence/models/VAE/LD_25_E_100_HL_512_256	runs/grid_search/evidence/models/VAE/LD_25_E_100_HL_512_256/preds	50	0	TRUE	(512, 256)			2	N: 661,818	evidence	LD: 25.0 HL: (512, 256)
peptides_LD_25_E_100_HL_256_128_DAE	DAE	test_fake_na	MSE	0.412591	616561	40620	64	TRUE	runs/grid_search/peptides/data	100	100	csv	data/dev_datasets/df_intensities_proteinGroups_long/metadata.csv	runs/grid_search/peptides/data/	runs/grid_search/peptides/models/DAE/LD_25_E_100_HL_256_128	25	peptides	DAE	20912325	runs/grid_search/peptides/models/DAE/LD_25_E_100_HL_256_128/figures	runs/grid_search/peptides/models/DAE/LD_25_E_100_HL_256_128	runs/grid_search/peptides/models/DAE/LD_25_E_100_HL_256_128	runs/grid_search/peptides/models/DAE/LD_25_E_100_HL_256_128	runs/grid_search/peptides/models/DAE/LD_25_E_100_HL_256_128/preds	25	0	TRUE	(256, 128)			2	N: 616,561	peptides	LD: 25.0 HL: (256, 128)
proteinGroups_LD_50_E_100_HL_2056_DAE	DAE	valid_fake_na	MSE	0.412601	100100	4503	64	TRUE	runs/grid_search/proteinGroups/data	73	100	csv	data/dev_datasets/df_intensities_proteinGroups_long/metadata.csv	runs/grid_search/proteinGroups/data/	runs/grid_search/proteinGroups/models/DAE/LD_50_E_100_HL_2056	50	proteinGroups	DAE	18738825	runs/grid_search/proteinGroups/models/DAE/LD_50_E_100_HL_2056/figures	runs/grid_search/proteinGroups/models/DAE/LD_50_E_100_HL_2056	runs/grid_search/proteinGroups/models/DAE/LD_50_E_100_HL_2056	runs/grid_search/proteinGroups/models/DAE/LD_50_E_100_HL_2056	runs/grid_search/proteinGroups/models/DAE/LD_50_E_100_HL_2056/preds	25	0	TRUE	(2056,)			1	N: 100,100	proteinGroups	LD: 50.0 HL: (2056,)
proteinGroups_LD_25_E_100_CF	CF	test_fake_na	MSE	0.412606	100101	4503	32768	TRUE	runs/grid_search/proteinGroups/data	19	100	csv	data/dev_datasets/df_intensities_proteinGroups_long/metadata.csv	runs/grid_search/proteinGroups/data/	runs/grid_search/proteinGroups/models/CF/LD_25_E_100	25	proteinGroups	CF	131144	runs/grid_search/proteinGroups/models/CF/LD_25_E_100/figures	runs/grid_search/proteinGroups/models/CF/LD_25_E_100	runs/grid_search/proteinGroups/models/CF/LD_25_E_100	runs/grid_search/proteinGroups/models/CF/LD_25_E_100	runs/grid_search/proteinGroups/models/CF/LD_25_E_100/preds	1	0	TRUE	-			0	N: 100,101	proteinGroups	LD: 25.0 HL: -
peptides_LD_25_E_100_HL_512_512_DAE	DAE	test_fake_na	MAE	0.412936	616561	40620	64	TRUE	runs/grid_search/peptides/data	100	100	csv	data/dev_datasets/df_intensities_proteinGroups_long/metadata.csv	runs/grid_search/peptides/data/	runs/grid_search/peptides/models/DAE/LD_25_E_100_HL_512_512	25	peptides	DAE	42191557	runs/grid_search/peptides/models/DAE/LD_25_E_100_HL_512_512/figures	runs/grid_search/peptides/models/DAE/LD_25_E_100_HL_512_512	runs/grid_search/peptides/models/DAE/LD_25_E_100_HL_512_512	runs/grid_search/peptides/models/DAE/LD_25_E_100_HL_512_512	runs/grid_search/peptides/models/DAE/LD_25_E_100_HL_512_512/preds	25	0	TRUE	(512, 512)			2	N: 616,561	peptides	LD: 25.0 HL: (512, 512)
proteinGroups_LD_25_E_100_HL_1024_VAE	VAE	test_fake_na	MSE	0.413009	100101	4503	64	TRUE	runs/grid_search/proteinGroups/data	100	100	csv	data/dev_datasets/df_intensities_proteinGroups_long/metadata.csv	runs/grid_search/proteinGroups/data/	runs/grid_search/proteinGroups/models/VAE/LD_25_E_100_HL_1024	25	proteinGroups	VAE	13925216	runs/grid_search/proteinGroups/models/VAE/LD_25_E_100_HL_1024/figures	runs/grid_search/proteinGroups/models/VAE/LD_25_E_100_HL_1024	runs/grid_search/proteinGroups/models/VAE/LD_25_E_100_HL_1024	runs/grid_search/proteinGroups/models/VAE/LD_25_E_100_HL_1024	runs/grid_search/proteinGroups/models/VAE/LD_25_E_100_HL_1024/preds	50	0	TRUE	(1024,)			1	N: 100,101	proteinGroups	LD: 25.0 HL: (1024,)
evidence_LD_25_E_100_HL_512_512_VAE	VAE	valid_fake_na	MAE	0.413246	661818	46443	64	TRUE	runs/grid_search/evidence/data	100	100	csv	data/dev_datasets/df_intensities_proteinGroups_long/metadata.csv	runs/grid_search/evidence/data/	runs/grid_search/evidence/models/VAE/LD_25_E_100_HL_512_512	25	evidence	VAE	71998216	runs/grid_search/evidence/models/VAE/LD_25_E_100_HL_512_512/figures	runs/grid_search/evidence/models/VAE/LD_25_E_100_HL_512_512	runs/grid_search/evidence/models/VAE/LD_25_E_100_HL_512_512	runs/grid_search/evidence/models/VAE/LD_25_E_100_HL_512_512	runs/grid_search/evidence/models/VAE/LD_25_E_100_HL_512_512/preds	50	0	TRUE	(512, 512)			2	N: 661,818	evidence	LD: 25.0 HL: (512, 512)
proteinGroups_LD_75_E_100_HL_2056_VAE	VAE	valid_fake_na	MSE	0.413277	100100	4503	64	TRUE	runs/grid_search/proteinGroups/data	100	100	csv	data/dev_datasets/df_intensities_proteinGroups_long/metadata.csv	runs/grid_search/proteinGroups/data/	runs/grid_search/proteinGroups/models/VAE/LD_75_E_100_HL_2056	75	proteinGroups	VAE	28258596	runs/grid_search/proteinGroups/models/VAE/LD_75_E_100_HL_2056/figures	runs/grid_search/proteinGroups/models/VAE/LD_75_E_100_HL_2056	runs/grid_search/proteinGroups/models/VAE/LD_75_E_100_HL_2056	runs/grid_search/proteinGroups/models/VAE/LD_75_E_100_HL_2056	runs/grid_search/proteinGroups/models/VAE/LD_75_E_100_HL_2056/preds	50	0	TRUE	(2056,)			1	N: 100,100	proteinGroups	LD: 75.0 HL: (2056,)
peptides_LD_10_E_100_HL_512_512_DAE	DAE	valid_fake_na	MAE	0.413369	616560	40620	64	TRUE	runs/grid_search/peptides/data	100	100	csv	data/dev_datasets/df_intensities_proteinGroups_long/metadata.csv	runs/grid_search/peptides/data/	runs/grid_search/peptides/models/DAE/LD_10_E_100_HL_512_512	10	peptides	DAE	42176182	runs/grid_search/peptides/models/DAE/LD_10_E_100_HL_512_512/figures	runs/grid_search/peptides/models/DAE/LD_10_E_100_HL_512_512	runs/grid_search/peptides/models/DAE/LD_10_E_100_HL_512_512	runs/grid_search/peptides/models/DAE/LD_10_E_100_HL_512_512	runs/grid_search/peptides/models/DAE/LD_10_E_100_HL_512_512/preds	25	0	TRUE	(512, 512)			2	N: 616,560	peptides	LD: 10.0 HL: (512, 512)
evidence_LD_25_E_100_HL_512_512_VAE	VAE	test_fake_na	MAE	0.413633	661817	46443	64	TRUE	runs/grid_search/evidence/data	100	100	csv	data/dev_datasets/df_intensities_proteinGroups_long/metadata.csv	runs/grid_search/evidence/data/	runs/grid_search/evidence/models/VAE/LD_25_E_100_HL_512_512	25	evidence	VAE	71998216	runs/grid_search/evidence/models/VAE/LD_25_E_100_HL_512_512/figures	runs/grid_search/evidence/models/VAE/LD_25_E_100_HL_512_512	runs/grid_search/evidence/models/VAE/LD_25_E_100_HL_512_512	runs/grid_search/evidence/models/VAE/LD_25_E_100_HL_512_512	runs/grid_search/evidence/models/VAE/LD_25_E_100_HL_512_512/preds	50	0	TRUE	(512, 512)			2	N: 661,817	evidence	LD: 25.0 HL: (512, 512)
proteinGroups_LD_25_E_100_HL_2056_VAE	VAE	test_fake_na	MSE	0.413869	100101	4503	64	TRUE	runs/grid_search/proteinGroups/data	100	100	csv	data/dev_datasets/df_intensities_proteinGroups_long/metadata.csv	runs/grid_search/proteinGroups/data/	runs/grid_search/proteinGroups/models/VAE/LD_25_E_100_HL_2056	25	proteinGroups	VAE	27950096	runs/grid_search/proteinGroups/models/VAE/LD_25_E_100_HL_2056/figures	runs/grid_search/proteinGroups/models/VAE/LD_25_E_100_HL_2056	runs/grid_search/proteinGroups/models/VAE/LD_25_E_100_HL_2056	runs/grid_search/proteinGroups/models/VAE/LD_25_E_100_HL_2056	runs/grid_search/proteinGroups/models/VAE/LD_25_E_100_HL_2056/preds	50	0	TRUE	(2056,)			1	N: 100,101	proteinGroups	LD: 25.0 HL: (2056,)
evidence_LD_25_E_100_HL_512_256_VAE	VAE	valid_fake_na	MAE	0.414031	661818	46443	64	TRUE	runs/grid_search/evidence/data	100	100	csv	data/dev_datasets/df_intensities_proteinGroups_long/metadata.csv	runs/grid_search/evidence/data/	runs/grid_search/evidence/models/VAE/LD_25_E_100_HL_512_256	25	evidence	VAE	71715336	runs/grid_search/evidence/models/VAE/LD_25_E_100_HL_512_256/figures	runs/grid_search/evidence/models/VAE/LD_25_E_100_HL_512_256	runs/grid_search/evidence/models/VAE/LD_25_E_100_HL_512_256	runs/grid_search/evidence/models/VAE/LD_25_E_100_HL_512_256	runs/grid_search/evidence/models/VAE/LD_25_E_100_HL_512_256/preds	50	0	TRUE	(512, 256)			2	N: 661,818	evidence	LD: 25.0 HL: (512, 256)
peptides_LD_25_E_100_HL_512_256_DAE	DAE	valid_fake_na	MAE	0.414184	616560	40620	64	TRUE	runs/grid_search/peptides/data	100	100	csv	data/dev_datasets/df_intensities_proteinGroups_long/metadata.csv	runs/grid_search/peptides/data/	runs/grid_search/peptides/models/DAE/LD_25_E_100_HL_512_256	25	peptides	DAE	41915077	runs/grid_search/peptides/models/DAE/LD_25_E_100_HL_512_256/figures	runs/grid_search/peptides/models/DAE/LD_25_E_100_HL_512_256	runs/grid_search/peptides/models/DAE/LD_25_E_100_HL_512_256	runs/grid_search/peptides/models/DAE/LD_25_E_100_HL_512_256	runs/grid_search/peptides/models/DAE/LD_25_E_100_HL_512_256/preds	25	0	TRUE	(512, 256)			2	N: 616,560	peptides	LD: 25.0 HL: (512, 256)
proteinGroups_LD_10_E_100_HL_1024_VAE	VAE	test_fake_na	MSE	0.414194	100101	4503	64	TRUE	runs/grid_search/proteinGroups/data	100	100	csv	data/dev_datasets/df_intensities_proteinGroups_long/metadata.csv	runs/grid_search/proteinGroups/data/	runs/grid_search/proteinGroups/models/VAE/LD_10_E_100_HL_1024	10	proteinGroups	VAE	13879106	runs/grid_search/proteinGroups/models/VAE/LD_10_E_100_HL_1024/figures	runs/grid_search/proteinGroups/models/VAE/LD_10_E_100_HL_1024	runs/grid_search/proteinGroups/models/VAE/LD_10_E_100_HL_1024	runs/grid_search/proteinGroups/models/VAE/LD_10_E_100_HL_1024	runs/grid_search/proteinGroups/models/VAE/LD_10_E_100_HL_1024/preds	50	0	TRUE	(1024,)			1	N: 100,101	proteinGroups	LD: 10.0 HL: (1024,)
peptides_LD_10_E_100_HL_512_512_DAE	DAE	test_fake_na	MAE	0.414221	616561	40620	64	TRUE	runs/grid_search/peptides/data	100	100	csv	data/dev_datasets/df_intensities_proteinGroups_long/metadata.csv	runs/grid_search/peptides/data/	runs/grid_search/peptides/models/DAE/LD_10_E_100_HL_512_512	10	peptides	DAE	42176182	runs/grid_search/peptides/models/DAE/LD_10_E_100_HL_512_512/figures	runs/grid_search/peptides/models/DAE/LD_10_E_100_HL_512_512	runs/grid_search/peptides/models/DAE/LD_10_E_100_HL_512_512	runs/grid_search/peptides/models/DAE/LD_10_E_100_HL_512_512	runs/grid_search/peptides/models/DAE/LD_10_E_100_HL_512_512/preds	25	0	TRUE	(512, 512)			2	N: 616,561	peptides	LD: 10.0 HL: (512, 512)
evidence_LD_25_E_100_HL_512_256_VAE	VAE	test_fake_na	MAE	0.414228	661817	46443	64	TRUE	runs/grid_search/evidence/data	100	100	csv	data/dev_datasets/df_intensities_proteinGroups_long/metadata.csv	runs/grid_search/evidence/data/	runs/grid_search/evidence/models/VAE/LD_25_E_100_HL_512_256	25	evidence	VAE	71715336	runs/grid_search/evidence/models/VAE/LD_25_E_100_HL_512_256/figures	runs/grid_search/evidence/models/VAE/LD_25_E_100_HL_512_256	runs/grid_search/evidence/models/VAE/LD_25_E_100_HL_512_256	runs/grid_search/evidence/models/VAE/LD_25_E_100_HL_512_256	runs/grid_search/evidence/models/VAE/LD_25_E_100_HL_512_256/preds	50	0	TRUE	(512, 256)			2	N: 661,817	evidence	LD: 25.0 HL: (512, 256)
peptides_LD_75_E_100_HL_512_512_DAE	DAE	valid_fake_na	MAE	0.414263	616560	40620	64	TRUE	runs/grid_search/peptides/data	100	100	csv	data/dev_datasets/df_intensities_proteinGroups_long/metadata.csv	runs/grid_search/peptides/data/	runs/grid_search/peptides/models/DAE/LD_75_E_100_HL_512_512	75	peptides	DAE	42242807	runs/grid_search/peptides/models/DAE/LD_75_E_100_HL_512_512/figures	runs/grid_search/peptides/models/DAE/LD_75_E_100_HL_512_512	runs/grid_search/peptides/models/DAE/LD_75_E_100_HL_512_512	runs/grid_search/peptides/models/DAE/LD_75_E_100_HL_512_512	runs/grid_search/peptides/models/DAE/LD_75_E_100_HL_512_512/preds	25	0	TRUE	(512, 512)			2	N: 616,560	peptides	LD: 75.0 HL: (512, 512)
peptides_LD_100_E_100_HL_256_128_DAE	DAE	test_fake_na	MSE	0.414275	616561	40620	64	TRUE	runs/grid_search/peptides/data	100	100	csv	data/dev_datasets/df_intensities_proteinGroups_long/metadata.csv	runs/grid_search/peptides/data/	runs/grid_search/peptides/models/DAE/LD_100_E_100_HL_256_128	100	peptides	DAE	20931600	runs/grid_search/peptides/models/DAE/LD_100_E_100_HL_256_128/figures	runs/grid_search/peptides/models/DAE/LD_100_E_100_HL_256_128	runs/grid_search/peptides/models/DAE/LD_100_E_100_HL_256_128	runs/grid_search/peptides/models/DAE/LD_100_E_100_HL_256_128	runs/grid_search/peptides/models/DAE/LD_100_E_100_HL_256_128/preds	25	0	TRUE	(256, 128)			2	N: 616,561	peptides	LD: 100.0 HL: (256, 128)
peptides_LD_25_E_100_HL_512_256_DAE	DAE	test_fake_na	MAE	0.415057	616561	40620	64	TRUE	runs/grid_search/peptides/data	100	100	csv	data/dev_datasets/df_intensities_proteinGroups_long/metadata.csv	runs/grid_search/peptides/data/	runs/grid_search/peptides/models/DAE/LD_25_E_100_HL_512_256	25	peptides	DAE	41915077	runs/grid_search/peptides/models/DAE/LD_25_E_100_HL_512_256/figures	runs/grid_search/peptides/models/DAE/LD_25_E_100_HL_512_256	runs/grid_search/peptides/models/DAE/LD_25_E_100_HL_512_256	runs/grid_search/peptides/models/DAE/LD_25_E_100_HL_512_256	runs/grid_search/peptides/models/DAE/LD_25_E_100_HL_512_256/preds	25	0	TRUE	(512, 256)			2	N: 616,561	peptides	LD: 25.0 HL: (512, 256)
proteinGroups_LD_10_E_100_HL_2056_VAE	VAE	test_fake_na	MSE	0.415117	100101	4503	64	TRUE	runs/grid_search/proteinGroups/data	100	100	csv	data/dev_datasets/df_intensities_proteinGroups_long/metadata.csv	runs/grid_search/proteinGroups/data/	runs/grid_search/proteinGroups/models/VAE/LD_10_E_100_HL_2056	10	proteinGroups	VAE	27857546	runs/grid_search/proteinGroups/models/VAE/LD_10_E_100_HL_2056/figures	runs/grid_search/proteinGroups/models/VAE/LD_10_E_100_HL_2056	runs/grid_search/proteinGroups/models/VAE/LD_10_E_100_HL_2056	runs/grid_search/proteinGroups/models/VAE/LD_10_E_100_HL_2056	runs/grid_search/proteinGroups/models/VAE/LD_10_E_100_HL_2056/preds	50	0	TRUE	(2056,)			1	N: 100,101	proteinGroups	LD: 10.0 HL: (2056,)
peptides_LD_75_E_100_HL_512_512_DAE	DAE	test_fake_na	MAE	0.415148	616561	40620	64	TRUE	runs/grid_search/peptides/data	100	100	csv	data/dev_datasets/df_intensities_proteinGroups_long/metadata.csv	runs/grid_search/peptides/data/	runs/grid_search/peptides/models/DAE/LD_75_E_100_HL_512_512	75	peptides	DAE	42242807	runs/grid_search/peptides/models/DAE/LD_75_E_100_HL_512_512/figures	runs/grid_search/peptides/models/DAE/LD_75_E_100_HL_512_512	runs/grid_search/peptides/models/DAE/LD_75_E_100_HL_512_512	runs/grid_search/peptides/models/DAE/LD_75_E_100_HL_512_512	runs/grid_search/peptides/models/DAE/LD_75_E_100_HL_512_512/preds	25	0	TRUE	(512, 512)			2	N: 616,561	peptides	LD: 75.0 HL: (512, 512)
proteinGroups_LD_75_E_100_HL_1024_VAE	VAE	test_fake_na	MSE	0.415163	100101	4503	64	TRUE	runs/grid_search/proteinGroups/data	100	100	csv	data/dev_datasets/df_intensities_proteinGroups_long/metadata.csv	runs/grid_search/proteinGroups/data/	runs/grid_search/proteinGroups/models/VAE/LD_75_E_100_HL_1024	75	proteinGroups	VAE	14078916	runs/grid_search/proteinGroups/models/VAE/LD_75_E_100_HL_1024/figures	runs/grid_search/proteinGroups/models/VAE/LD_75_E_100_HL_1024	runs/grid_search/proteinGroups/models/VAE/LD_75_E_100_HL_1024	runs/grid_search/proteinGroups/models/VAE/LD_75_E_100_HL_1024	runs/grid_search/proteinGroups/models/VAE/LD_75_E_100_HL_1024/preds	50	0	TRUE	(1024,)			1	N: 100,101	proteinGroups	LD: 75.0 HL: (1024,)
peptides_LD_50_E_100_HL_512_512_DAE	DAE	valid_fake_na	MAE	0.415276	616560	40620	64	TRUE	runs/grid_search/peptides/data	100	100	csv	data/dev_datasets/df_intensities_proteinGroups_long/metadata.csv	runs/grid_search/peptides/data/	runs/grid_search/peptides/models/DAE/LD_50_E_100_HL_512_512	50	peptides	DAE	42217182	runs/grid_search/peptides/models/DAE/LD_50_E_100_HL_512_512/figures	runs/grid_search/peptides/models/DAE/LD_50_E_100_HL_512_512	runs/grid_search/peptides/models/DAE/LD_50_E_100_HL_512_512	runs/grid_search/peptides/models/DAE/LD_50_E_100_HL_512_512	runs/grid_search/peptides/models/DAE/LD_50_E_100_HL_512_512/preds	25	0	TRUE	(512, 512)			2	N: 616,560	peptides	LD: 50.0 HL: (512, 512)
evidence_LD_10_E_100_HL_512_256_VAE	VAE	valid_fake_na	MAE	0.415334	661818	46443	64	TRUE	runs/grid_search/evidence/data	100	100	csv	data/dev_datasets/df_intensities_proteinGroups_long/metadata.csv	runs/grid_search/evidence/data/	runs/grid_search/evidence/models/VAE/LD_10_E_100_HL_512_256	10	evidence	VAE	71703786	runs/grid_search/evidence/models/VAE/LD_10_E_100_HL_512_256/figures	runs/grid_search/evidence/models/VAE/LD_10_E_100_HL_512_256	runs/grid_search/evidence/models/VAE/LD_10_E_100_HL_512_256	runs/grid_search/evidence/models/VAE/LD_10_E_100_HL_512_256	runs/grid_search/evidence/models/VAE/LD_10_E_100_HL_512_256/preds	50	0	TRUE	(512, 256)			2	N: 661,818	evidence	LD: 10.0 HL: (512, 256)
peptides_LD_25_E_100_HL_512_256_VAE	VAE	valid_fake_na	MSE	0.415424	616560	40620	64	TRUE	runs/grid_search/peptides/data	100	100	csv	data/dev_datasets/df_intensities_proteinGroups_long/metadata.csv	runs/grid_search/peptides/data/	runs/grid_search/peptides/models/VAE/LD_25_E_100_HL_512_256	25	peptides	VAE	62759562	runs/grid_search/peptides/models/VAE/LD_25_E_100_HL_512_256/figures	runs/grid_search/peptides/models/VAE/LD_25_E_100_HL_512_256	runs/grid_search/peptides/models/VAE/LD_25_E_100_HL_512_256	runs/grid_search/peptides/models/VAE/LD_25_E_100_HL_512_256	runs/grid_search/peptides/models/VAE/LD_25_E_100_HL_512_256/preds	50	0	TRUE	(512, 256)			2	N: 616,560	peptides	LD: 25.0 HL: (512, 256)
evidence_LD_10_E_100_HL_512_256_VAE	VAE	test_fake_na	MSE	0.415535	661817	46443	64	TRUE	runs/grid_search/evidence/data	100	100	csv	data/dev_datasets/df_intensities_proteinGroups_long/metadata.csv	runs/grid_search/evidence/data/	runs/grid_search/evidence/models/VAE/LD_10_E_100_HL_512_256	10	evidence	VAE	71703786	runs/grid_search/evidence/models/VAE/LD_10_E_100_HL_512_256/figures	runs/grid_search/evidence/models/VAE/LD_10_E_100_HL_512_256	runs/grid_search/evidence/models/VAE/LD_10_E_100_HL_512_256	runs/grid_search/evidence/models/VAE/LD_10_E_100_HL_512_256	runs/grid_search/evidence/models/VAE/LD_10_E_100_HL_512_256/preds	50	0	TRUE	(512, 256)			2	N: 661,817	evidence	LD: 10.0 HL: (512, 256)
proteinGroups_LD_100_E_100_HL_1024_DAE	DAE	valid_fake_na	MAE	0.415623	100100	4503	64	TRUE	runs/grid_search/proteinGroups/data	100	100	csv	data/dev_datasets/df_intensities_proteinGroups_long/metadata.csv	runs/grid_search/proteinGroups/data/	runs/grid_search/proteinGroups/models/DAE/LD_100_E_100_HL_1024	100	proteinGroups	DAE	9437691	runs/grid_search/proteinGroups/models/DAE/LD_100_E_100_HL_1024/figures	runs/grid_search/proteinGroups/models/DAE/LD_100_E_100_HL_1024	runs/grid_search/proteinGroups/models/DAE/LD_100_E_100_HL_1024	runs/grid_search/proteinGroups/models/DAE/LD_100_E_100_HL_1024	runs/grid_search/proteinGroups/models/DAE/LD_100_E_100_HL_1024/preds	25	0	TRUE	(1024,)			1	N: 100,100	proteinGroups	LD: 100.0 HL: (1024,)
proteinGroups_LD_50_E_100_HL_1024_VAE	VAE	valid_fake_na	MSE	0.415666	100100	4503	64	TRUE	runs/grid_search/proteinGroups/data	100	100	csv	data/dev_datasets/df_intensities_proteinGroups_long/metadata.csv	runs/grid_search/proteinGroups/data/	runs/grid_search/proteinGroups/models/VAE/LD_50_E_100_HL_1024	50	proteinGroups	VAE	14002066	runs/grid_search/proteinGroups/models/VAE/LD_50_E_100_HL_1024/figures	runs/grid_search/proteinGroups/models/VAE/LD_50_E_100_HL_1024	runs/grid_search/proteinGroups/models/VAE/LD_50_E_100_HL_1024	runs/grid_search/proteinGroups/models/VAE/LD_50_E_100_HL_1024	runs/grid_search/proteinGroups/models/VAE/LD_50_E_100_HL_1024/preds	50	0	TRUE	(1024,)			1	N: 100,100	proteinGroups	LD: 50.0 HL: (1024,)
peptides_LD_100_E_100_HL_512_512_DAE	DAE	valid_fake_na	MAE	0.41568	616560	40620	64	TRUE	runs/grid_search/peptides/data	100	100	csv	data/dev_datasets/df_intensities_proteinGroups_long/metadata.csv	runs/grid_search/peptides/data/	runs/grid_search/peptides/models/DAE/LD_100_E_100_HL_512_512	100	peptides	DAE	42268432	runs/grid_search/peptides/models/DAE/LD_100_E_100_HL_512_512/figures	runs/grid_search/peptides/models/DAE/LD_100_E_100_HL_512_512	runs/grid_search/peptides/models/DAE/LD_100_E_100_HL_512_512	runs/grid_search/peptides/models/DAE/LD_100_E_100_HL_512_512	runs/grid_search/peptides/models/DAE/LD_100_E_100_HL_512_512/preds	25	0	TRUE	(512, 512)			2	N: 616,560	peptides	LD: 100.0 HL: (512, 512)
proteinGroups_LD_100_E_100_HL_2056_VAE	VAE	test_fake_na	MSE	0.415723	100101	4503	64	TRUE	runs/grid_search/proteinGroups/data	64	100	csv	data/dev_datasets/df_intensities_proteinGroups_long/metadata.csv	runs/grid_search/proteinGroups/data/	runs/grid_search/proteinGroups/models/VAE/LD_100_E_100_HL_2056	100	proteinGroups	VAE	28412846	runs/grid_search/proteinGroups/models/VAE/LD_100_E_100_HL_2056/figures	runs/grid_search/proteinGroups/models/VAE/LD_100_E_100_HL_2056	runs/grid_search/proteinGroups/models/VAE/LD_100_E_100_HL_2056	runs/grid_search/proteinGroups/models/VAE/LD_100_E_100_HL_2056	runs/grid_search/proteinGroups/models/VAE/LD_100_E_100_HL_2056/preds	50	0	TRUE	(2056,)			1	N: 100,101	proteinGroups	LD: 100.0 HL: (2056,)
evidence_LD_10_E_100_HL_512_256_VAE	VAE	valid_fake_na	MSE	0.415743	661818	46443	64	TRUE	runs/grid_search/evidence/data	100	100	csv	data/dev_datasets/df_intensities_proteinGroups_long/metadata.csv	runs/grid_search/evidence/data/	runs/grid_search/evidence/models/VAE/LD_10_E_100_HL_512_256	10	evidence	VAE	71703786	runs/grid_search/evidence/models/VAE/LD_10_E_100_HL_512_256/figures	runs/grid_search/evidence/models/VAE/LD_10_E_100_HL_512_256	runs/grid_search/evidence/models/VAE/LD_10_E_100_HL_512_256	runs/grid_search/evidence/models/VAE/LD_10_E_100_HL_512_256	runs/grid_search/evidence/models/VAE/LD_10_E_100_HL_512_256/preds	50	0	TRUE	(512, 256)			2	N: 661,818	evidence	LD: 10.0 HL: (512, 256)
peptides_LD_75_E_100_HL_256_128_DAE	DAE	test_fake_na	MSE	0.415752	616561	40620	64	TRUE	runs/grid_search/peptides/data	100	100	csv	data/dev_datasets/df_intensities_proteinGroups_long/metadata.csv	runs/grid_search/peptides/data/	runs/grid_search/peptides/models/DAE/LD_75_E_100_HL_256_128	75	peptides	DAE	20925175	runs/grid_search/peptides/models/DAE/LD_75_E_100_HL_256_128/figures	runs/grid_search/peptides/models/DAE/LD_75_E_100_HL_256_128	runs/grid_search/peptides/models/DAE/LD_75_E_100_HL_256_128	runs/grid_search/peptides/models/DAE/LD_75_E_100_HL_256_128	runs/grid_search/peptides/models/DAE/LD_75_E_100_HL_256_128/preds	25	0	TRUE	(256, 128)			2	N: 616,561	peptides	LD: 75.0 HL: (256, 128)
evidence_LD_10_E_100_HL_512_256_VAE	VAE	test_fake_na	MAE	0.415753	661817	46443	64	TRUE	runs/grid_search/evidence/data	100	100	csv	data/dev_datasets/df_intensities_proteinGroups_long/metadata.csv	runs/grid_search/evidence/data/	runs/grid_search/evidence/models/VAE/LD_10_E_100_HL_512_256	10	evidence	VAE	71703786	runs/grid_search/evidence/models/VAE/LD_10_E_100_HL_512_256/figures	runs/grid_search/evidence/models/VAE/LD_10_E_100_HL_512_256	runs/grid_search/evidence/models/VAE/LD_10_E_100_HL_512_256	runs/grid_search/evidence/models/VAE/LD_10_E_100_HL_512_256	runs/grid_search/evidence/models/VAE/LD_10_E_100_HL_512_256/preds	50	0	TRUE	(512, 256)			2	N: 661,817	evidence	LD: 10.0 HL: (512, 256)
peptides_LD_10_E_100_HL_512_512_VAE	VAE	test_fake_na	MSE	0.415927	616561	40620	64	TRUE	runs/grid_search/peptides/data	100	100	csv	data/dev_datasets/df_intensities_proteinGroups_long/metadata.csv	runs/grid_search/peptides/data/	runs/grid_search/peptides/models/VAE/LD_10_E_100_HL_512_512	10	peptides	VAE	63019372	runs/grid_search/peptides/models/VAE/LD_10_E_100_HL_512_512/figures	runs/grid_search/peptides/models/VAE/LD_10_E_100_HL_512_512	runs/grid_search/peptides/models/VAE/LD_10_E_100_HL_512_512	runs/grid_search/peptides/models/VAE/LD_10_E_100_HL_512_512	runs/grid_search/peptides/models/VAE/LD_10_E_100_HL_512_512/preds	50	0	TRUE	(512, 512)			2	N: 616,561	peptides	LD: 10.0 HL: (512, 512)
proteinGroups_LD_25_E_100_HL_512_DAE	DAE	valid_fake_na	MAE	0.416212	100100	4503	64	TRUE	runs/grid_search/proteinGroups/data	100	100	csv	data/dev_datasets/df_intensities_proteinGroups_long/metadata.csv	runs/grid_search/proteinGroups/data/	runs/grid_search/proteinGroups/models/DAE/LD_25_E_100_HL_512	25	proteinGroups	DAE	4644272	runs/grid_search/proteinGroups/models/DAE/LD_25_E_100_HL_512/figures	runs/grid_search/proteinGroups/models/DAE/LD_25_E_100_HL_512	runs/grid_search/proteinGroups/models/DAE/LD_25_E_100_HL_512	runs/grid_search/proteinGroups/models/DAE/LD_25_E_100_HL_512	runs/grid_search/proteinGroups/models/DAE/LD_25_E_100_HL_512/preds	25	0	TRUE	(512,)			1	N: 100,100	proteinGroups	LD: 25.0 HL: (512,)
peptides_LD_50_E_100_HL_512_512_DAE	DAE	test_fake_na	MAE	0.416219	616561	40620	64	TRUE	runs/grid_search/peptides/data	100	100	csv	data/dev_datasets/df_intensities_proteinGroups_long/metadata.csv	runs/grid_search/peptides/data/	runs/grid_search/peptides/models/DAE/LD_50_E_100_HL_512_512	50	peptides	DAE	42217182	runs/grid_search/peptides/models/DAE/LD_50_E_100_HL_512_512/figures	runs/grid_search/peptides/models/DAE/LD_50_E_100_HL_512_512	runs/grid_search/peptides/models/DAE/LD_50_E_100_HL_512_512	runs/grid_search/peptides/models/DAE/LD_50_E_100_HL_512_512	runs/grid_search/peptides/models/DAE/LD_50_E_100_HL_512_512/preds	25	0	TRUE	(512, 512)			2	N: 616,561	peptides	LD: 50.0 HL: (512, 512)
proteinGroups_LD_25_E_100_HL_512_DAE	DAE	test_fake_na	MAE	0.416227	100101	4503	64	TRUE	runs/grid_search/proteinGroups/data	100	100	csv	data/dev_datasets/df_intensities_proteinGroups_long/metadata.csv	runs/grid_search/proteinGroups/data/	runs/grid_search/proteinGroups/models/DAE/LD_25_E_100_HL_512	25	proteinGroups	DAE	4644272	runs/grid_search/proteinGroups/models/DAE/LD_25_E_100_HL_512/figures	runs/grid_search/proteinGroups/models/DAE/LD_25_E_100_HL_512	runs/grid_search/proteinGroups/models/DAE/LD_25_E_100_HL_512	runs/grid_search/proteinGroups/models/DAE/LD_25_E_100_HL_512	runs/grid_search/proteinGroups/models/DAE/LD_25_E_100_HL_512/preds	25	0	TRUE	(512,)			1	N: 100,101	proteinGroups	LD: 25.0 HL: (512,)
peptides_LD_10_E_100_HL_512_256_VAE	VAE	valid_fake_na	MSE	0.416325	616560	40620	64	TRUE	runs/grid_search/peptides/data	100	100	csv	data/dev_datasets/df_intensities_proteinGroups_long/metadata.csv	runs/grid_search/peptides/data/	runs/grid_search/peptides/models/VAE/LD_10_E_100_HL_512_256	10	peptides	VAE	62748012	runs/grid_search/peptides/models/VAE/LD_10_E_100_HL_512_256/figures	runs/grid_search/peptides/models/VAE/LD_10_E_100_HL_512_256	runs/grid_search/peptides/models/VAE/LD_10_E_100_HL_512_256	runs/grid_search/peptides/models/VAE/LD_10_E_100_HL_512_256	runs/grid_search/peptides/models/VAE/LD_10_E_100_HL_512_256/preds	50	0	TRUE	(512, 256)			2	N: 616,560	peptides	LD: 10.0 HL: (512, 256)
peptides_LD_50_E_100_HL_512_256_DAE	DAE	valid_fake_na	MAE	0.416331	616560	40620	64	TRUE	runs/grid_search/peptides/data	100	100	csv	data/dev_datasets/df_intensities_proteinGroups_long/metadata.csv	runs/grid_search/peptides/data/	runs/grid_search/peptides/models/DAE/LD_50_E_100_HL_512_256	50	peptides	DAE	41927902	runs/grid_search/peptides/models/DAE/LD_50_E_100_HL_512_256/figures	runs/grid_search/peptides/models/DAE/LD_50_E_100_HL_512_256	runs/grid_search/peptides/models/DAE/LD_50_E_100_HL_512_256	runs/grid_search/peptides/models/DAE/LD_50_E_100_HL_512_256	runs/grid_search/peptides/models/DAE/LD_50_E_100_HL_512_256/preds	25	0	TRUE	(512, 256)			2	N: 616,560	peptides	LD: 50.0 HL: (512, 256)
proteinGroups_LD_100_E_100_HL_1024_DAE	DAE	test_fake_na	MAE	0.416541	100101	4503	64	TRUE	runs/grid_search/proteinGroups/data	100	100	csv	data/dev_datasets/df_intensities_proteinGroups_long/metadata.csv	runs/grid_search/proteinGroups/data/	runs/grid_search/proteinGroups/models/DAE/LD_100_E_100_HL_1024	100	proteinGroups	DAE	9437691	runs/grid_search/proteinGroups/models/DAE/LD_100_E_100_HL_1024/figures	runs/grid_search/proteinGroups/models/DAE/LD_100_E_100_HL_1024	runs/grid_search/proteinGroups/models/DAE/LD_100_E_100_HL_1024	runs/grid_search/proteinGroups/models/DAE/LD_100_E_100_HL_1024	runs/grid_search/proteinGroups/models/DAE/LD_100_E_100_HL_1024/preds	25	0	TRUE	(1024,)			1	N: 100,101	proteinGroups	LD: 100.0 HL: (1024,)
peptides_LD_100_E_100_HL_512_512_DAE	DAE	test_fake_na	MAE	0.416676	616561	40620	64	TRUE	runs/grid_search/peptides/data	100	100	csv	data/dev_datasets/df_intensities_proteinGroups_long/metadata.csv	runs/grid_search/peptides/data/	runs/grid_search/peptides/models/DAE/LD_100_E_100_HL_512_512	100	peptides	DAE	42268432	runs/grid_search/peptides/models/DAE/LD_100_E_100_HL_512_512/figures	runs/grid_search/peptides/models/DAE/LD_100_E_100_HL_512_512	runs/grid_search/peptides/models/DAE/LD_100_E_100_HL_512_512	runs/grid_search/peptides/models/DAE/LD_100_E_100_HL_512_512	runs/grid_search/peptides/models/DAE/LD_100_E_100_HL_512_512/preds	25	0	TRUE	(512, 512)			2	N: 616,561	peptides	LD: 100.0 HL: (512, 512)
proteinGroups_LD_75_E_100_HL_1024_DAE	DAE	valid_fake_na	MAE	0.416831	100100	4503	64	TRUE	runs/grid_search/proteinGroups/data	100	100	csv	data/dev_datasets/df_intensities_proteinGroups_long/metadata.csv	runs/grid_search/proteinGroups/data/	runs/grid_search/proteinGroups/models/DAE/LD_75_E_100_HL_1024	75	proteinGroups	DAE	9386466	runs/grid_search/proteinGroups/models/DAE/LD_75_E_100_HL_1024/figures	runs/grid_search/proteinGroups/models/DAE/LD_75_E_100_HL_1024	runs/grid_search/proteinGroups/models/DAE/LD_75_E_100_HL_1024	runs/grid_search/proteinGroups/models/DAE/LD_75_E_100_HL_1024	runs/grid_search/proteinGroups/models/DAE/LD_75_E_100_HL_1024/preds	25	0	TRUE	(1024,)			1	N: 100,100	proteinGroups	LD: 75.0 HL: (1024,)
proteinGroups_LD_10_E_100_HL_256_VAE	VAE	valid_fake_na	MSE	0.416853	100100	4503	64	TRUE	runs/grid_search/proteinGroups/data	100	100	csv	data/dev_datasets/df_intensities_proteinGroups_long/metadata.csv	runs/grid_search/proteinGroups/data/	runs/grid_search/proteinGroups/models/VAE/LD_10_E_100_HL_256	10	proteinGroups	VAE	3476546	runs/grid_search/proteinGroups/models/VAE/LD_10_E_100_HL_256/figures	runs/grid_search/proteinGroups/models/VAE/LD_10_E_100_HL_256	runs/grid_search/proteinGroups/models/VAE/LD_10_E_100_HL_256	runs/grid_search/proteinGroups/models/VAE/LD_10_E_100_HL_256	runs/grid_search/proteinGroups/models/VAE/LD_10_E_100_HL_256/preds	50	0	TRUE	(256,)			1	N: 100,100	proteinGroups	LD: 10.0 HL: (256,)
proteinGroups_LD_100_E_100_HL_512_DAE	DAE	valid_fake_na	MAE	0.416853	100100	4503	64	TRUE	runs/grid_search/proteinGroups/data	100	100	csv	data/dev_datasets/df_intensities_proteinGroups_long/metadata.csv	runs/grid_search/proteinGroups/data/	runs/grid_search/proteinGroups/models/DAE/LD_100_E_100_HL_512	100	proteinGroups	DAE	4721147	runs/grid_search/proteinGroups/models/DAE/LD_100_E_100_HL_512/figures	runs/grid_search/proteinGroups/models/DAE/LD_100_E_100_HL_512	runs/grid_search/proteinGroups/models/DAE/LD_100_E_100_HL_512	runs/grid_search/proteinGroups/models/DAE/LD_100_E_100_HL_512	runs/grid_search/proteinGroups/models/DAE/LD_100_E_100_HL_512/preds	25	0	TRUE	(512,)			1	N: 100,100	proteinGroups	LD: 100.0 HL: (512,)
peptides_LD_50_E_100_HL_512_512_VAE	VAE	valid_fake_na	MSE	0.416949	616560	40620	64	TRUE	runs/grid_search/peptides/data	100	100	csv	data/dev_datasets/df_intensities_proteinGroups_long/metadata.csv	runs/grid_search/peptides/data/	runs/grid_search/peptides/models/VAE/LD_50_E_100_HL_512_512	50	peptides	VAE	63080892	runs/grid_search/peptides/models/VAE/LD_50_E_100_HL_512_512/figures	runs/grid_search/peptides/models/VAE/LD_50_E_100_HL_512_512	runs/grid_search/peptides/models/VAE/LD_50_E_100_HL_512_512	runs/grid_search/peptides/models/VAE/LD_50_E_100_HL_512_512	runs/grid_search/peptides/models/VAE/LD_50_E_100_HL_512_512/preds	50	0	TRUE	(512, 512)			2	N: 616,560	peptides	LD: 50.0 HL: (512, 512)
proteinGroups_LD_75_E_100_HL_1024_DAE	DAE	test_fake_na	MAE	0.417012	100101	4503	64	TRUE	runs/grid_search/proteinGroups/data	100	100	csv	data/dev_datasets/df_intensities_proteinGroups_long/metadata.csv	runs/grid_search/proteinGroups/data/	runs/grid_search/proteinGroups/models/DAE/LD_75_E_100_HL_1024	75	proteinGroups	DAE	9386466	runs/grid_search/proteinGroups/models/DAE/LD_75_E_100_HL_1024/figures	runs/grid_search/proteinGroups/models/DAE/LD_75_E_100_HL_1024	runs/grid_search/proteinGroups/models/DAE/LD_75_E_100_HL_1024	runs/grid_search/proteinGroups/models/DAE/LD_75_E_100_HL_1024	runs/grid_search/proteinGroups/models/DAE/LD_75_E_100_HL_1024/preds	25	0	TRUE	(1024,)			1	N: 100,101	proteinGroups	LD: 75.0 HL: (1024,)
peptides_LD_50_E_100_HL_512_256_DAE	DAE	test_fake_na	MAE	0.417154	616561	40620	64	TRUE	runs/grid_search/peptides/data	100	100	csv	data/dev_datasets/df_intensities_proteinGroups_long/metadata.csv	runs/grid_search/peptides/data/	runs/grid_search/peptides/models/DAE/LD_50_E_100_HL_512_256	50	peptides	DAE	41927902	runs/grid_search/peptides/models/DAE/LD_50_E_100_HL_512_256/figures	runs/grid_search/peptides/models/DAE/LD_50_E_100_HL_512_256	runs/grid_search/peptides/models/DAE/LD_50_E_100_HL_512_256	runs/grid_search/peptides/models/DAE/LD_50_E_100_HL_512_256	runs/grid_search/peptides/models/DAE/LD_50_E_100_HL_512_256/preds	25	0	TRUE	(512, 256)			2	N: 616,561	peptides	LD: 50.0 HL: (512, 256)
peptides_LD_50_E_100_HL_256_128_DAE	DAE	test_fake_na	MSE	0.417242	616561	40620	64	TRUE	runs/grid_search/peptides/data	100	100	csv	data/dev_datasets/df_intensities_proteinGroups_long/metadata.csv	runs/grid_search/peptides/data/	runs/grid_search/peptides/models/DAE/LD_50_E_100_HL_256_128	50	peptides	DAE	20918750	runs/grid_search/peptides/models/DAE/LD_50_E_100_HL_256_128/figures	runs/grid_search/peptides/models/DAE/LD_50_E_100_HL_256_128	runs/grid_search/peptides/models/DAE/LD_50_E_100_HL_256_128	runs/grid_search/peptides/models/DAE/LD_50_E_100_HL_256_128	runs/grid_search/peptides/models/DAE/LD_50_E_100_HL_256_128/preds	25	0	TRUE	(256, 128)			2	N: 616,561	peptides	LD: 50.0 HL: (256, 128)
proteinGroups_LD_100_E_100_HL_512_DAE	DAE	test_fake_na	MAE	0.417578	100101	4503	64	TRUE	runs/grid_search/proteinGroups/data	100	100	csv	data/dev_datasets/df_intensities_proteinGroups_long/metadata.csv	runs/grid_search/proteinGroups/data/	runs/grid_search/proteinGroups/models/DAE/LD_100_E_100_HL_512	100	proteinGroups	DAE	4721147	runs/grid_search/proteinGroups/models/DAE/LD_100_E_100_HL_512/figures	runs/grid_search/proteinGroups/models/DAE/LD_100_E_100_HL_512	runs/grid_search/proteinGroups/models/DAE/LD_100_E_100_HL_512	runs/grid_search/proteinGroups/models/DAE/LD_100_E_100_HL_512	runs/grid_search/proteinGroups/models/DAE/LD_100_E_100_HL_512/preds	25	0	TRUE	(512,)			1	N: 100,101	proteinGroups	LD: 100.0 HL: (512,)
peptides_LD_75_E_100_HL_512_256_DAE	DAE	valid_fake_na	MAE	0.417729	616560	40620	64	TRUE	runs/grid_search/peptides/data	100	100	csv	data/dev_datasets/df_intensities_proteinGroups_long/metadata.csv	runs/grid_search/peptides/data/	runs/grid_search/peptides/models/DAE/LD_75_E_100_HL_512_256	75	peptides	DAE	41940727	runs/grid_search/peptides/models/DAE/LD_75_E_100_HL_512_256/figures	runs/grid_search/peptides/models/DAE/LD_75_E_100_HL_512_256	runs/grid_search/peptides/models/DAE/LD_75_E_100_HL_512_256	runs/grid_search/peptides/models/DAE/LD_75_E_100_HL_512_256	runs/grid_search/peptides/models/DAE/LD_75_E_100_HL_512_256/preds	25	0	TRUE	(512, 256)			2	N: 616,560	peptides	LD: 75.0 HL: (512, 256)
peptides_LD_10_E_100_CF	CF	valid_fake_na	MAE	0.418006	616560	40620	32768	TRUE	runs/grid_search/peptides/data	29	100	csv	data/dev_datasets/df_intensities_proteinGroups_long/metadata.csv	runs/grid_search/peptides/data/	runs/grid_search/peptides/models/CF/LD_10_E_100	10	peptides	CF	452144	runs/grid_search/peptides/models/CF/LD_10_E_100/figures	runs/grid_search/peptides/models/CF/LD_10_E_100	runs/grid_search/peptides/models/CF/LD_10_E_100	runs/grid_search/peptides/models/CF/LD_10_E_100	runs/grid_search/peptides/models/CF/LD_10_E_100/preds	1	0	TRUE	-			0	N: 616,560	peptides	LD: 10.0 HL: -
peptides_LD_75_E_100_HL_512_256_DAE	DAE	test_fake_na	MAE	0.41852	616561	40620	64	TRUE	runs/grid_search/peptides/data	100	100	csv	data/dev_datasets/df_intensities_proteinGroups_long/metadata.csv	runs/grid_search/peptides/data/	runs/grid_search/peptides/models/DAE/LD_75_E_100_HL_512_256	75	peptides	DAE	41940727	runs/grid_search/peptides/models/DAE/LD_75_E_100_HL_512_256/figures	runs/grid_search/peptides/models/DAE/LD_75_E_100_HL_512_256	runs/grid_search/peptides/models/DAE/LD_75_E_100_HL_512_256	runs/grid_search/peptides/models/DAE/LD_75_E_100_HL_512_256	runs/grid_search/peptides/models/DAE/LD_75_E_100_HL_512_256/preds	25	0	TRUE	(512, 256)			2	N: 616,561	peptides	LD: 75.0 HL: (512, 256)
proteinGroups_LD_50_E_100_HL_512_DAE	DAE	valid_fake_na	MAE	0.418571	100100	4503	64	TRUE	runs/grid_search/proteinGroups/data	100	100	csv	data/dev_datasets/df_intensities_proteinGroups_long/metadata.csv	runs/grid_search/proteinGroups/data/	runs/grid_search/proteinGroups/models/DAE/LD_50_E_100_HL_512	50	proteinGroups	DAE	4669897	runs/grid_search/proteinGroups/models/DAE/LD_50_E_100_HL_512/figures	runs/grid_search/proteinGroups/models/DAE/LD_50_E_100_HL_512	runs/grid_search/proteinGroups/models/DAE/LD_50_E_100_HL_512	runs/grid_search/proteinGroups/models/DAE/LD_50_E_100_HL_512	runs/grid_search/proteinGroups/models/DAE/LD_50_E_100_HL_512/preds	25	0	TRUE	(512,)			1	N: 100,100	proteinGroups	LD: 50.0 HL: (512,)
peptides_LD_10_E_100_CF	CF	test_fake_na	MAE	0.418641	616561	40620	32768	TRUE	runs/grid_search/peptides/data	29	100	csv	data/dev_datasets/df_intensities_proteinGroups_long/metadata.csv	runs/grid_search/peptides/data/	runs/grid_search/peptides/models/CF/LD_10_E_100	10	peptides	CF	452144	runs/grid_search/peptides/models/CF/LD_10_E_100/figures	runs/grid_search/peptides/models/CF/LD_10_E_100	runs/grid_search/peptides/models/CF/LD_10_E_100	runs/grid_search/peptides/models/CF/LD_10_E_100	runs/grid_search/peptides/models/CF/LD_10_E_100/preds	1	0	TRUE	-			0	N: 616,561	peptides	LD: 10.0 HL: -
proteinGroups_LD_10_E_100_CF	CF	test_fake_na	MSE	0.418672	100101	4503	32768	TRUE	runs/grid_search/proteinGroups/data	28	100	csv	data/dev_datasets/df_intensities_proteinGroups_long/metadata.csv	runs/grid_search/proteinGroups/data/	runs/grid_search/proteinGroups/models/CF/LD_10_E_100	10	proteinGroups	CF	55484	runs/grid_search/proteinGroups/models/CF/LD_10_E_100/figures	runs/grid_search/proteinGroups/models/CF/LD_10_E_100	runs/grid_search/proteinGroups/models/CF/LD_10_E_100	runs/grid_search/proteinGroups/models/CF/LD_10_E_100	runs/grid_search/proteinGroups/models/CF/LD_10_E_100/preds	1	0	TRUE	-			0	N: 100,101	proteinGroups	LD: 10.0 HL: -
proteinGroups_LD_50_E_100_HL_512_DAE	DAE	test_fake_na	MAE	0.419047	100101	4503	64	TRUE	runs/grid_search/proteinGroups/data	100	100	csv	data/dev_datasets/df_intensities_proteinGroups_long/metadata.csv	runs/grid_search/proteinGroups/data/	runs/grid_search/proteinGroups/models/DAE/LD_50_E_100_HL_512	50	proteinGroups	DAE	4669897	runs/grid_search/proteinGroups/models/DAE/LD_50_E_100_HL_512/figures	runs/grid_search/proteinGroups/models/DAE/LD_50_E_100_HL_512	runs/grid_search/proteinGroups/models/DAE/LD_50_E_100_HL_512	runs/grid_search/proteinGroups/models/DAE/LD_50_E_100_HL_512	runs/grid_search/proteinGroups/models/DAE/LD_50_E_100_HL_512/preds	25	0	TRUE	(512,)			1	N: 100,101	proteinGroups	LD: 50.0 HL: (512,)
proteinGroups_LD_75_E_100_HL_512_DAE	DAE	valid_fake_na	MAE	0.419075	100100	4503	64	TRUE	runs/grid_search/proteinGroups/data	100	100	csv	data/dev_datasets/df_intensities_proteinGroups_long/metadata.csv	runs/grid_search/proteinGroups/data/	runs/grid_search/proteinGroups/models/DAE/LD_75_E_100_HL_512	75	proteinGroups	DAE	4695522	runs/grid_search/proteinGroups/models/DAE/LD_75_E_100_HL_512/figures	runs/grid_search/proteinGroups/models/DAE/LD_75_E_100_HL_512	runs/grid_search/proteinGroups/models/DAE/LD_75_E_100_HL_512	runs/grid_search/proteinGroups/models/DAE/LD_75_E_100_HL_512	runs/grid_search/proteinGroups/models/DAE/LD_75_E_100_HL_512/preds	25	0	TRUE	(512,)			1	N: 100,100	proteinGroups	LD: 75.0 HL: (512,)
peptides_LD_100_E_100_HL_512_256_DAE	DAE	valid_fake_na	MAE	0.419183	616560	40620	64	TRUE	runs/grid_search/peptides/data	100	100	csv	data/dev_datasets/df_intensities_proteinGroups_long/metadata.csv	runs/grid_search/peptides/data/	runs/grid_search/peptides/models/DAE/LD_100_E_100_HL_512_256	100	peptides	DAE	41953552	runs/grid_search/peptides/models/DAE/LD_100_E_100_HL_512_256/figures	runs/grid_search/peptides/models/DAE/LD_100_E_100_HL_512_256	runs/grid_search/peptides/models/DAE/LD_100_E_100_HL_512_256	runs/grid_search/peptides/models/DAE/LD_100_E_100_HL_512_256	runs/grid_search/peptides/models/DAE/LD_100_E_100_HL_512_256/preds	25	0	TRUE	(512, 256)			2	N: 616,560	peptides	LD: 100.0 HL: (512, 256)
proteinGroups_LD_50_E_100_HL_1024_DAE	DAE	test_fake_na	MAE	0.419228	100101	4503	64	TRUE	runs/grid_search/proteinGroups/data	100	100	csv	data/dev_datasets/df_intensities_proteinGroups_long/metadata.csv	runs/grid_search/proteinGroups/data/	runs/grid_search/proteinGroups/models/DAE/LD_50_E_100_HL_1024	50	proteinGroups	DAE	9335241	runs/grid_search/proteinGroups/models/DAE/LD_50_E_100_HL_1024/figures	runs/grid_search/proteinGroups/models/DAE/LD_50_E_100_HL_1024	runs/grid_search/proteinGroups/models/DAE/LD_50_E_100_HL_1024	runs/grid_search/proteinGroups/models/DAE/LD_50_E_100_HL_1024	runs/grid_search/proteinGroups/models/DAE/LD_50_E_100_HL_1024/preds	25	0	TRUE	(1024,)			1	N: 100,101	proteinGroups	LD: 50.0 HL: (1024,)
proteinGroups_LD_25_E_100_HL_1024_DAE	DAE	test_fake_na	MAE	0.419237	100101	4503	64	TRUE	runs/grid_search/proteinGroups/data	100	100	csv	data/dev_datasets/df_intensities_proteinGroups_long/metadata.csv	runs/grid_search/proteinGroups/data/	runs/grid_search/proteinGroups/models/DAE/LD_25_E_100_HL_1024	25	proteinGroups	DAE	9284016	runs/grid_search/proteinGroups/models/DAE/LD_25_E_100_HL_1024/figures	runs/grid_search/proteinGroups/models/DAE/LD_25_E_100_HL_1024	runs/grid_search/proteinGroups/models/DAE/LD_25_E_100_HL_1024	runs/grid_search/proteinGroups/models/DAE/LD_25_E_100_HL_1024	runs/grid_search/proteinGroups/models/DAE/LD_25_E_100_HL_1024/preds	25	0	TRUE	(1024,)			1	N: 100,101	proteinGroups	LD: 25.0 HL: (1024,)
proteinGroups_LD_10_E_100_HL_512_DAE	DAE	test_fake_na	MAE	0.419261	100101	4503	64	TRUE	runs/grid_search/proteinGroups/data	100	100	csv	data/dev_datasets/df_intensities_proteinGroups_long/metadata.csv	runs/grid_search/proteinGroups/data/	runs/grid_search/proteinGroups/models/DAE/LD_10_E_100_HL_512	10	proteinGroups	DAE	4628897	runs/grid_search/proteinGroups/models/DAE/LD_10_E_100_HL_512/figures	runs/grid_search/proteinGroups/models/DAE/LD_10_E_100_HL_512	runs/grid_search/proteinGroups/models/DAE/LD_10_E_100_HL_512	runs/grid_search/proteinGroups/models/DAE/LD_10_E_100_HL_512	runs/grid_search/proteinGroups/models/DAE/LD_10_E_100_HL_512/preds	25	0	TRUE	(512,)			1	N: 100,101	proteinGroups	LD: 10.0 HL: (512,)
proteinGroups_LD_10_E_100_HL_1024_DAE	DAE	test_fake_na	MAE	0.419303	100101	4503	64	TRUE	runs/grid_search/proteinGroups/data	100	100	csv	data/dev_datasets/df_intensities_proteinGroups_long/metadata.csv	runs/grid_search/proteinGroups/data/	runs/grid_search/proteinGroups/models/DAE/LD_10_E_100_HL_1024	10	proteinGroups	DAE	9253281	runs/grid_search/proteinGroups/models/DAE/LD_10_E_100_HL_1024/figures	runs/grid_search/proteinGroups/models/DAE/LD_10_E_100_HL_1024	runs/grid_search/proteinGroups/models/DAE/LD_10_E_100_HL_1024	runs/grid_search/proteinGroups/models/DAE/LD_10_E_100_HL_1024	runs/grid_search/proteinGroups/models/DAE/LD_10_E_100_HL_1024/preds	25	0	TRUE	(1024,)			1	N: 100,101	proteinGroups	LD: 10.0 HL: (1024,)
proteinGroups_LD_10_E_100_HL_512_DAE	DAE	valid_fake_na	MAE	0.419308	100100	4503	64	TRUE	runs/grid_search/proteinGroups/data	100	100	csv	data/dev_datasets/df_intensities_proteinGroups_long/metadata.csv	runs/grid_search/proteinGroups/data/	runs/grid_search/proteinGroups/models/DAE/LD_10_E_100_HL_512	10	proteinGroups	DAE	4628897	runs/grid_search/proteinGroups/models/DAE/LD_10_E_100_HL_512/figures	runs/grid_search/proteinGroups/models/DAE/LD_10_E_100_HL_512	runs/grid_search/proteinGroups/models/DAE/LD_10_E_100_HL_512	runs/grid_search/proteinGroups/models/DAE/LD_10_E_100_HL_512	runs/grid_search/proteinGroups/models/DAE/LD_10_E_100_HL_512/preds	25	0	TRUE	(512,)			1	N: 100,100	proteinGroups	LD: 10.0 HL: (512,)
proteinGroups_LD_50_E_100_HL_1024_DAE	DAE	valid_fake_na	MAE	0.419574	100100	4503	64	TRUE	runs/grid_search/proteinGroups/data	100	100	csv	data/dev_datasets/df_intensities_proteinGroups_long/metadata.csv	runs/grid_search/proteinGroups/data/	runs/grid_search/proteinGroups/models/DAE/LD_50_E_100_HL_1024	50	proteinGroups	DAE	9335241	runs/grid_search/proteinGroups/models/DAE/LD_50_E_100_HL_1024/figures	runs/grid_search/proteinGroups/models/DAE/LD_50_E_100_HL_1024	runs/grid_search/proteinGroups/models/DAE/LD_50_E_100_HL_1024	runs/grid_search/proteinGroups/models/DAE/LD_50_E_100_HL_1024	runs/grid_search/proteinGroups/models/DAE/LD_50_E_100_HL_1024/preds	25	0	TRUE	(1024,)			1	N: 100,100	proteinGroups	LD: 50.0 HL: (1024,)
proteinGroups_LD_25_E_100_CF	CF	valid_fake_na	MSE	0.419638	100100	4503	32768	TRUE	runs/grid_search/proteinGroups/data	19	100	csv	data/dev_datasets/df_intensities_proteinGroups_long/metadata.csv	runs/grid_search/proteinGroups/data/	runs/grid_search/proteinGroups/models/CF/LD_25_E_100	25	proteinGroups	CF	131144	runs/grid_search/proteinGroups/models/CF/LD_25_E_100/figures	runs/grid_search/proteinGroups/models/CF/LD_25_E_100	runs/grid_search/proteinGroups/models/CF/LD_25_E_100	runs/grid_search/proteinGroups/models/CF/LD_25_E_100	runs/grid_search/proteinGroups/models/CF/LD_25_E_100/preds	1	0	TRUE	-			0	N: 100,100	proteinGroups	LD: 25.0 HL: -
proteinGroups_LD_25_E_100_HL_1024_DAE	DAE	valid_fake_na	MAE	0.419805	100100	4503	64	TRUE	runs/grid_search/proteinGroups/data	100	100	csv	data/dev_datasets/df_intensities_proteinGroups_long/metadata.csv	runs/grid_search/proteinGroups/data/	runs/grid_search/proteinGroups/models/DAE/LD_25_E_100_HL_1024	25	proteinGroups	DAE	9284016	runs/grid_search/proteinGroups/models/DAE/LD_25_E_100_HL_1024/figures	runs/grid_search/proteinGroups/models/DAE/LD_25_E_100_HL_1024	runs/grid_search/proteinGroups/models/DAE/LD_25_E_100_HL_1024	runs/grid_search/proteinGroups/models/DAE/LD_25_E_100_HL_1024	runs/grid_search/proteinGroups/models/DAE/LD_25_E_100_HL_1024/preds	25	0	TRUE	(1024,)			1	N: 100,100	proteinGroups	LD: 25.0 HL: (1024,)
proteinGroups_LD_10_E_100_HL_1024_DAE	DAE	valid_fake_na	MAE	0.419858	100100	4503	64	TRUE	runs/grid_search/proteinGroups/data	100	100	csv	data/dev_datasets/df_intensities_proteinGroups_long/metadata.csv	runs/grid_search/proteinGroups/data/	runs/grid_search/proteinGroups/models/DAE/LD_10_E_100_HL_1024	10	proteinGroups	DAE	9253281	runs/grid_search/proteinGroups/models/DAE/LD_10_E_100_HL_1024/figures	runs/grid_search/proteinGroups/models/DAE/LD_10_E_100_HL_1024	runs/grid_search/proteinGroups/models/DAE/LD_10_E_100_HL_1024	runs/grid_search/proteinGroups/models/DAE/LD_10_E_100_HL_1024	runs/grid_search/proteinGroups/models/DAE/LD_10_E_100_HL_1024/preds	25	0	TRUE	(1024,)			1	N: 100,100	proteinGroups	LD: 10.0 HL: (1024,)
proteinGroups_LD_75_E_100_HL_512_DAE	DAE	test_fake_na	MAE	0.419878	100101	4503	64	TRUE	runs/grid_search/proteinGroups/data	100	100	csv	data/dev_datasets/df_intensities_proteinGroups_long/metadata.csv	runs/grid_search/proteinGroups/data/	runs/grid_search/proteinGroups/models/DAE/LD_75_E_100_HL_512	75	proteinGroups	DAE	4695522	runs/grid_search/proteinGroups/models/DAE/LD_75_E_100_HL_512/figures	runs/grid_search/proteinGroups/models/DAE/LD_75_E_100_HL_512	runs/grid_search/proteinGroups/models/DAE/LD_75_E_100_HL_512	runs/grid_search/proteinGroups/models/DAE/LD_75_E_100_HL_512	runs/grid_search/proteinGroups/models/DAE/LD_75_E_100_HL_512/preds	25	0	TRUE	(512,)			1	N: 100,101	proteinGroups	LD: 75.0 HL: (512,)
peptides_LD_100_E_100_HL_256_VAE	VAE	valid_fake_na	MAE	0.419937	616560	40620	64	TRUE	runs/grid_search/peptides/data	100	100	csv	data/dev_datasets/df_intensities_proteinGroups_long/metadata.csv	runs/grid_search/peptides/data/	runs/grid_search/peptides/models/VAE/LD_100_E_100_HL_256	100	peptides	VAE	31355936	runs/grid_search/peptides/models/VAE/LD_100_E_100_HL_256/figures	runs/grid_search/peptides/models/VAE/LD_100_E_100_HL_256	runs/grid_search/peptides/models/VAE/LD_100_E_100_HL_256	runs/grid_search/peptides/models/VAE/LD_100_E_100_HL_256	runs/grid_search/peptides/models/VAE/LD_100_E_100_HL_256/preds	50	0	TRUE	(256,)			1	N: 616,560	peptides	LD: 100.0 HL: (256,)
proteinGroups_LD_50_E_100_HL_2056_VAE	VAE	valid_fake_na	MAE	0.420165	100100	4503	64	TRUE	runs/grid_search/proteinGroups/data	100	100	csv	data/dev_datasets/df_intensities_proteinGroups_long/metadata.csv	runs/grid_search/proteinGroups/data/	runs/grid_search/proteinGroups/models/VAE/LD_50_E_100_HL_2056	50	proteinGroups	VAE	28104346	runs/grid_search/proteinGroups/models/VAE/LD_50_E_100_HL_2056/figures	runs/grid_search/proteinGroups/models/VAE/LD_50_E_100_HL_2056	runs/grid_search/proteinGroups/models/VAE/LD_50_E_100_HL_2056	runs/grid_search/proteinGroups/models/VAE/LD_50_E_100_HL_2056	runs/grid_search/proteinGroups/models/VAE/LD_50_E_100_HL_2056/preds	50	0	TRUE	(2056,)			1	N: 100,100	proteinGroups	LD: 50.0 HL: (2056,)
proteinGroups_LD_25_E_100_HL_256_VAE	VAE	test_fake_na	MSE	0.420354	100101	4503	64	TRUE	runs/grid_search/proteinGroups/data	100	100	csv	data/dev_datasets/df_intensities_proteinGroups_long/metadata.csv	runs/grid_search/proteinGroups/data/	runs/grid_search/proteinGroups/models/VAE/LD_25_E_100_HL_256	25	proteinGroups	VAE	3488096	runs/grid_search/proteinGroups/models/VAE/LD_25_E_100_HL_256/figures	runs/grid_search/proteinGroups/models/VAE/LD_25_E_100_HL_256	runs/grid_search/proteinGroups/models/VAE/LD_25_E_100_HL_256	runs/grid_search/proteinGroups/models/VAE/LD_25_E_100_HL_256	runs/grid_search/proteinGroups/models/VAE/LD_25_E_100_HL_256/preds	50	0	TRUE	(256,)			1	N: 100,101	proteinGroups	LD: 25.0 HL: (256,)
evidence_LD_10_E_100_HL_512_256_128_DAE	DAE	test_fake_na	MSE	0.420362	661817	46443	64	TRUE	runs/grid_search/evidence/data	100	100	csv	data/dev_datasets/df_intensities_proteinGroups_long/metadata.csv	runs/grid_search/evidence/data/	runs/grid_search/evidence/models/DAE/LD_10_E_100_HL_512_256_128	10	evidence	DAE	47939701	runs/grid_search/evidence/models/DAE/LD_10_E_100_HL_512_256_128/figures	runs/grid_search/evidence/models/DAE/LD_10_E_100_HL_512_256_128	runs/grid_search/evidence/models/DAE/LD_10_E_100_HL_512_256_128	runs/grid_search/evidence/models/DAE/LD_10_E_100_HL_512_256_128	runs/grid_search/evidence/models/DAE/LD_10_E_100_HL_512_256_128/preds	25	0	TRUE	(512, 256, 128)			3	N: 661,817	evidence	LD: 10.0 HL: (512, 256, 128)
peptides_LD_100_E_100_HL_512_256_DAE	DAE	test_fake_na	MAE	0.420403	616561	40620	64	TRUE	runs/grid_search/peptides/data	100	100	csv	data/dev_datasets/df_intensities_proteinGroups_long/metadata.csv	runs/grid_search/peptides/data/	runs/grid_search/peptides/models/DAE/LD_100_E_100_HL_512_256	100	peptides	DAE	41953552	runs/grid_search/peptides/models/DAE/LD_100_E_100_HL_512_256/figures	runs/grid_search/peptides/models/DAE/LD_100_E_100_HL_512_256	runs/grid_search/peptides/models/DAE/LD_100_E_100_HL_512_256	runs/grid_search/peptides/models/DAE/LD_100_E_100_HL_512_256	runs/grid_search/peptides/models/DAE/LD_100_E_100_HL_512_256/preds	25	0	TRUE	(512, 256)			2	N: 616,561	peptides	LD: 100.0 HL: (512, 256)
proteinGroups_LD_50_E_100_HL_2056_VAE	VAE	test_fake_na	MAE	0.420591	100101	4503	64	TRUE	runs/grid_search/proteinGroups/data	100	100	csv	data/dev_datasets/df_intensities_proteinGroups_long/metadata.csv	runs/grid_search/proteinGroups/data/	runs/grid_search/proteinGroups/models/VAE/LD_50_E_100_HL_2056	50	proteinGroups	VAE	28104346	runs/grid_search/proteinGroups/models/VAE/LD_50_E_100_HL_2056/figures	runs/grid_search/proteinGroups/models/VAE/LD_50_E_100_HL_2056	runs/grid_search/proteinGroups/models/VAE/LD_50_E_100_HL_2056	runs/grid_search/proteinGroups/models/VAE/LD_50_E_100_HL_2056	runs/grid_search/proteinGroups/models/VAE/LD_50_E_100_HL_2056/preds	50	0	TRUE	(2056,)			1	N: 100,101	proteinGroups	LD: 50.0 HL: (2056,)
proteinGroups_LD_100_E_100_HL_1024_VAE	VAE	test_fake_na	MSE	0.420872	100101	4503	64	TRUE	runs/grid_search/proteinGroups/data	100	100	csv	data/dev_datasets/df_intensities_proteinGroups_long/metadata.csv	runs/grid_search/proteinGroups/data/	runs/grid_search/proteinGroups/models/VAE/LD_100_E_100_HL_1024	100	proteinGroups	VAE	14155766	runs/grid_search/proteinGroups/models/VAE/LD_100_E_100_HL_1024/figures	runs/grid_search/proteinGroups/models/VAE/LD_100_E_100_HL_1024	runs/grid_search/proteinGroups/models/VAE/LD_100_E_100_HL_1024	runs/grid_search/proteinGroups/models/VAE/LD_100_E_100_HL_1024	runs/grid_search/proteinGroups/models/VAE/LD_100_E_100_HL_1024/preds	50	0	TRUE	(1024,)			1	N: 100,101	proteinGroups	LD: 100.0 HL: (1024,)
proteinGroups_LD_25_E_100_HL_256_DAE	DAE	valid_fake_na	MAE	0.420897	100100	4503	64	TRUE	runs/grid_search/proteinGroups/data	100	100	csv	data/dev_datasets/df_intensities_proteinGroups_long/metadata.csv	runs/grid_search/proteinGroups/data/	runs/grid_search/proteinGroups/models/DAE/LD_25_E_100_HL_256	25	proteinGroups	DAE	2324400	runs/grid_search/proteinGroups/models/DAE/LD_25_E_100_HL_256/figures	runs/grid_search/proteinGroups/models/DAE/LD_25_E_100_HL_256	runs/grid_search/proteinGroups/models/DAE/LD_25_E_100_HL_256	runs/grid_search/proteinGroups/models/DAE/LD_25_E_100_HL_256	runs/grid_search/proteinGroups/models/DAE/LD_25_E_100_HL_256/preds	25	0	TRUE	(256,)			1	N: 100,100	proteinGroups	LD: 25.0 HL: (256,)
proteinGroups_LD_25_E_100_HL_1024_VAE	VAE	valid_fake_na	MSE	0.42098	100100	4503	64	TRUE	runs/grid_search/proteinGroups/data	100	100	csv	data/dev_datasets/df_intensities_proteinGroups_long/metadata.csv	runs/grid_search/proteinGroups/data/	runs/grid_search/proteinGroups/models/VAE/LD_25_E_100_HL_1024	25	proteinGroups	VAE	13925216	runs/grid_search/proteinGroups/models/VAE/LD_25_E_100_HL_1024/figures	runs/grid_search/proteinGroups/models/VAE/LD_25_E_100_HL_1024	runs/grid_search/proteinGroups/models/VAE/LD_25_E_100_HL_1024	runs/grid_search/proteinGroups/models/VAE/LD_25_E_100_HL_1024	runs/grid_search/proteinGroups/models/VAE/LD_25_E_100_HL_1024/preds	50	0	TRUE	(1024,)			1	N: 100,100	proteinGroups	LD: 25.0 HL: (1024,)
peptides_LD_100_E_100_HL_256_VAE	VAE	test_fake_na	MAE	0.42107	616561	40620	64	TRUE	runs/grid_search/peptides/data	100	100	csv	data/dev_datasets/df_intensities_proteinGroups_long/metadata.csv	runs/grid_search/peptides/data/	runs/grid_search/peptides/models/VAE/LD_100_E_100_HL_256	100	peptides	VAE	31355936	runs/grid_search/peptides/models/VAE/LD_100_E_100_HL_256/figures	runs/grid_search/peptides/models/VAE/LD_100_E_100_HL_256	runs/grid_search/peptides/models/VAE/LD_100_E_100_HL_256	runs/grid_search/peptides/models/VAE/LD_100_E_100_HL_256	runs/grid_search/peptides/models/VAE/LD_100_E_100_HL_256/preds	50	0	TRUE	(256,)			1	N: 616,561	peptides	LD: 100.0 HL: (256,)
proteinGroups_LD_10_E_100_HL_1024_VAE	VAE	valid_fake_na	MSE	0.421072	100100	4503	64	TRUE	runs/grid_search/proteinGroups/data	100	100	csv	data/dev_datasets/df_intensities_proteinGroups_long/metadata.csv	runs/grid_search/proteinGroups/data/	runs/grid_search/proteinGroups/models/VAE/LD_10_E_100_HL_1024	10	proteinGroups	VAE	13879106	runs/grid_search/proteinGroups/models/VAE/LD_10_E_100_HL_1024/figures	runs/grid_search/proteinGroups/models/VAE/LD_10_E_100_HL_1024	runs/grid_search/proteinGroups/models/VAE/LD_10_E_100_HL_1024	runs/grid_search/proteinGroups/models/VAE/LD_10_E_100_HL_1024	runs/grid_search/proteinGroups/models/VAE/LD_10_E_100_HL_1024/preds	50	0	TRUE	(1024,)			1	N: 100,100	proteinGroups	LD: 10.0 HL: (1024,)
peptides_LD_10_E_100_HL_512_512_VAE	VAE	valid_fake_na	MAE	0.421096	616560	40620	64	TRUE	runs/grid_search/peptides/data	100	100	csv	data/dev_datasets/df_intensities_proteinGroups_long/metadata.csv	runs/grid_search/peptides/data/	runs/grid_search/peptides/models/VAE/LD_10_E_100_HL_512_512	10	peptides	VAE	63019372	runs/grid_search/peptides/models/VAE/LD_10_E_100_HL_512_512/figures	runs/grid_search/peptides/models/VAE/LD_10_E_100_HL_512_512	runs/grid_search/peptides/models/VAE/LD_10_E_100_HL_512_512	runs/grid_search/peptides/models/VAE/LD_10_E_100_HL_512_512	runs/grid_search/peptides/models/VAE/LD_10_E_100_HL_512_512/preds	50	0	TRUE	(512, 512)			2	N: 616,560	peptides	LD: 10.0 HL: (512, 512)
peptides_LD_25_E_100_HL_512_256_VAE	VAE	test_fake_na	MSE	0.421351	616561	40620	64	TRUE	runs/grid_search/peptides/data	100	100	csv	data/dev_datasets/df_intensities_proteinGroups_long/metadata.csv	runs/grid_search/peptides/data/	runs/grid_search/peptides/models/VAE/LD_25_E_100_HL_512_256	25	peptides	VAE	62759562	runs/grid_search/peptides/models/VAE/LD_25_E_100_HL_512_256/figures	runs/grid_search/peptides/models/VAE/LD_25_E_100_HL_512_256	runs/grid_search/peptides/models/VAE/LD_25_E_100_HL_512_256	runs/grid_search/peptides/models/VAE/LD_25_E_100_HL_512_256	runs/grid_search/peptides/models/VAE/LD_25_E_100_HL_512_256/preds	50	0	TRUE	(512, 256)			2	N: 616,561	peptides	LD: 25.0 HL: (512, 256)
proteinGroups_LD_10_E_100_HL_2056_DAE	DAE	test_fake_na	MAE	0.421392	100101	4503	64	TRUE	runs/grid_search/proteinGroups/data	100	100	csv	data/dev_datasets/df_intensities_proteinGroups_long/metadata.csv	runs/grid_search/proteinGroups/data/	runs/grid_search/proteinGroups/models/DAE/LD_10_E_100_HL_2056	10	proteinGroups	DAE	18574305	runs/grid_search/proteinGroups/models/DAE/LD_10_E_100_HL_2056/figures	runs/grid_search/proteinGroups/models/DAE/LD_10_E_100_HL_2056	runs/grid_search/proteinGroups/models/DAE/LD_10_E_100_HL_2056	runs/grid_search/proteinGroups/models/DAE/LD_10_E_100_HL_2056	runs/grid_search/proteinGroups/models/DAE/LD_10_E_100_HL_2056/preds	25	0	TRUE	(2056,)			1	N: 100,101	proteinGroups	LD: 10.0 HL: (2056,)
proteinGroups_LD_25_E_100_HL_512_512_DAE	DAE	test_fake_na	MSE	0.42144	100101	4503	64	TRUE	runs/grid_search/proteinGroups/data	100	100	csv	data/dev_datasets/df_intensities_proteinGroups_long/metadata.csv	runs/grid_search/proteinGroups/data/	runs/grid_search/proteinGroups/models/DAE/LD_25_E_100_HL_512_512	25	proteinGroups	DAE	5171632	runs/grid_search/proteinGroups/models/DAE/LD_25_E_100_HL_512_512/figures	runs/grid_search/proteinGroups/models/DAE/LD_25_E_100_HL_512_512	runs/grid_search/proteinGroups/models/DAE/LD_25_E_100_HL_512_512	runs/grid_search/proteinGroups/models/DAE/LD_25_E_100_HL_512_512	runs/grid_search/proteinGroups/models/DAE/LD_25_E_100_HL_512_512/preds	25	0	TRUE	(512, 512)			2	N: 100,101	proteinGroups	LD: 25.0 HL: (512, 512)
proteinGroups_LD_10_E_100_HL_2056_DAE	DAE	valid_fake_na	MAE	0.421449	100100	4503	64	TRUE	runs/grid_search/proteinGroups/data	100	100	csv	data/dev_datasets/df_intensities_proteinGroups_long/metadata.csv	runs/grid_search/proteinGroups/data/	runs/grid_search/proteinGroups/models/DAE/LD_10_E_100_HL_2056	10	proteinGroups	DAE	18574305	runs/grid_search/proteinGroups/models/DAE/LD_10_E_100_HL_2056/figures	runs/grid_search/proteinGroups/models/DAE/LD_10_E_100_HL_2056	runs/grid_search/proteinGroups/models/DAE/LD_10_E_100_HL_2056	runs/grid_search/proteinGroups/models/DAE/LD_10_E_100_HL_2056	runs/grid_search/proteinGroups/models/DAE/LD_10_E_100_HL_2056/preds	25	0	TRUE	(2056,)			1	N: 100,100	proteinGroups	LD: 10.0 HL: (2056,)
proteinGroups_LD_25_E_100_HL_2056_DAE	DAE	valid_fake_na	MAE	0.421457	100100	4503	64	TRUE	runs/grid_search/proteinGroups/data	100	100	csv	data/dev_datasets/df_intensities_proteinGroups_long/metadata.csv	runs/grid_search/proteinGroups/data/	runs/grid_search/proteinGroups/models/DAE/LD_25_E_100_HL_2056	25	proteinGroups	DAE	18636000	runs/grid_search/proteinGroups/models/DAE/LD_25_E_100_HL_2056/figures	runs/grid_search/proteinGroups/models/DAE/LD_25_E_100_HL_2056	runs/grid_search/proteinGroups/models/DAE/LD_25_E_100_HL_2056	runs/grid_search/proteinGroups/models/DAE/LD_25_E_100_HL_2056	runs/grid_search/proteinGroups/models/DAE/LD_25_E_100_HL_2056/preds	25	0	TRUE	(2056,)			1	N: 100,100	proteinGroups	LD: 25.0 HL: (2056,)
evidence_LD_10_E_100_HL_512_256_128_DAE	DAE	valid_fake_na	MSE	0.421661	661818	46443	64	TRUE	runs/grid_search/evidence/data	100	100	csv	data/dev_datasets/df_intensities_proteinGroups_long/metadata.csv	runs/grid_search/evidence/data/	runs/grid_search/evidence/models/DAE/LD_10_E_100_HL_512_256_128	10	evidence	DAE	47939701	runs/grid_search/evidence/models/DAE/LD_10_E_100_HL_512_256_128/figures	runs/grid_search/evidence/models/DAE/LD_10_E_100_HL_512_256_128	runs/grid_search/evidence/models/DAE/LD_10_E_100_HL_512_256_128	runs/grid_search/evidence/models/DAE/LD_10_E_100_HL_512_256_128	runs/grid_search/evidence/models/DAE/LD_10_E_100_HL_512_256_128/preds	25	0	TRUE	(512, 256, 128)			3	N: 661,818	evidence	LD: 10.0 HL: (512, 256, 128)
proteinGroups_LD_25_E_100_HL_256_DAE	DAE	test_fake_na	MAE	0.42179	100101	4503	64	TRUE	runs/grid_search/proteinGroups/data	100	100	csv	data/dev_datasets/df_intensities_proteinGroups_long/metadata.csv	runs/grid_search/proteinGroups/data/	runs/grid_search/proteinGroups/models/DAE/LD_25_E_100_HL_256	25	proteinGroups	DAE	2324400	runs/grid_search/proteinGroups/models/DAE/LD_25_E_100_HL_256/figures	runs/grid_search/proteinGroups/models/DAE/LD_25_E_100_HL_256	runs/grid_search/proteinGroups/models/DAE/LD_25_E_100_HL_256	runs/grid_search/proteinGroups/models/DAE/LD_25_E_100_HL_256	runs/grid_search/proteinGroups/models/DAE/LD_25_E_100_HL_256/preds	25	0	TRUE	(256,)			1	N: 100,101	proteinGroups	LD: 25.0 HL: (256,)
peptides_LD_25_E_100_HL_512_512_VAE	VAE	valid_fake_na	MSE	0.421881	616560	40620	64	TRUE	runs/grid_search/peptides/data	100	100	csv	data/dev_datasets/df_intensities_proteinGroups_long/metadata.csv	runs/grid_search/peptides/data/	runs/grid_search/peptides/models/VAE/LD_25_E_100_HL_512_512	25	peptides	VAE	63042442	runs/grid_search/peptides/models/VAE/LD_25_E_100_HL_512_512/figures	runs/grid_search/peptides/models/VAE/LD_25_E_100_HL_512_512	runs/grid_search/peptides/models/VAE/LD_25_E_100_HL_512_512	runs/grid_search/peptides/models/VAE/LD_25_E_100_HL_512_512	runs/grid_search/peptides/models/VAE/LD_25_E_100_HL_512_512/preds	50	0	TRUE	(512, 512)			2	N: 616,560	peptides	LD: 25.0 HL: (512, 512)
peptides_LD_10_E_100_HL_512_256_VAE	VAE	test_fake_na	MSE	0.422385	616561	40620	64	TRUE	runs/grid_search/peptides/data	100	100	csv	data/dev_datasets/df_intensities_proteinGroups_long/metadata.csv	runs/grid_search/peptides/data/	runs/grid_search/peptides/models/VAE/LD_10_E_100_HL_512_256	10	peptides	VAE	62748012	runs/grid_search/peptides/models/VAE/LD_10_E_100_HL_512_256/figures	runs/grid_search/peptides/models/VAE/LD_10_E_100_HL_512_256	runs/grid_search/peptides/models/VAE/LD_10_E_100_HL_512_256	runs/grid_search/peptides/models/VAE/LD_10_E_100_HL_512_256	runs/grid_search/peptides/models/VAE/LD_10_E_100_HL_512_256/preds	50	0	TRUE	(512, 256)			2	N: 616,561	peptides	LD: 10.0 HL: (512, 256)
proteinGroups_LD_25_E_100_HL_2056_DAE	DAE	test_fake_na	MAE	0.422424	100101	4503	64	TRUE	runs/grid_search/proteinGroups/data	100	100	csv	data/dev_datasets/df_intensities_proteinGroups_long/metadata.csv	runs/grid_search/proteinGroups/data/	runs/grid_search/proteinGroups/models/DAE/LD_25_E_100_HL_2056	25	proteinGroups	DAE	18636000	runs/grid_search/proteinGroups/models/DAE/LD_25_E_100_HL_2056/figures	runs/grid_search/proteinGroups/models/DAE/LD_25_E_100_HL_2056	runs/grid_search/proteinGroups/models/DAE/LD_25_E_100_HL_2056	runs/grid_search/proteinGroups/models/DAE/LD_25_E_100_HL_2056	runs/grid_search/proteinGroups/models/DAE/LD_25_E_100_HL_2056/preds	25	0	TRUE	(2056,)			1	N: 100,101	proteinGroups	LD: 25.0 HL: (2056,)
peptides_LD_50_E_100_HL_512_512_VAE	VAE	test_fake_na	MSE	0.422513	616561	40620	64	TRUE	runs/grid_search/peptides/data	100	100	csv	data/dev_datasets/df_intensities_proteinGroups_long/metadata.csv	runs/grid_search/peptides/data/	runs/grid_search/peptides/models/VAE/LD_50_E_100_HL_512_512	50	peptides	VAE	63080892	runs/grid_search/peptides/models/VAE/LD_50_E_100_HL_512_512/figures	runs/grid_search/peptides/models/VAE/LD_50_E_100_HL_512_512	runs/grid_search/peptides/models/VAE/LD_50_E_100_HL_512_512	runs/grid_search/peptides/models/VAE/LD_50_E_100_HL_512_512	runs/grid_search/peptides/models/VAE/LD_50_E_100_HL_512_512/preds	50	0	TRUE	(512, 512)			2	N: 616,561	peptides	LD: 50.0 HL: (512, 512)
proteinGroups_LD_75_E_100_HL_1024_VAE	VAE	valid_fake_na	MSE	0.422592	100100	4503	64	TRUE	runs/grid_search/proteinGroups/data	100	100	csv	data/dev_datasets/df_intensities_proteinGroups_long/metadata.csv	runs/grid_search/proteinGroups/data/	runs/grid_search/proteinGroups/models/VAE/LD_75_E_100_HL_1024	75	proteinGroups	VAE	14078916	runs/grid_search/proteinGroups/models/VAE/LD_75_E_100_HL_1024/figures	runs/grid_search/proteinGroups/models/VAE/LD_75_E_100_HL_1024	runs/grid_search/proteinGroups/models/VAE/LD_75_E_100_HL_1024	runs/grid_search/proteinGroups/models/VAE/LD_75_E_100_HL_1024	runs/grid_search/proteinGroups/models/VAE/LD_75_E_100_HL_1024/preds	50	0	TRUE	(1024,)			1	N: 100,100	proteinGroups	LD: 75.0 HL: (1024,)
peptides_LD_10_E_100_HL_512_512_VAE	VAE	test_fake_na	MAE	0.422592	616561	40620	64	TRUE	runs/grid_search/peptides/data	100	100	csv	data/dev_datasets/df_intensities_proteinGroups_long/metadata.csv	runs/grid_search/peptides/data/	runs/grid_search/peptides/models/VAE/LD_10_E_100_HL_512_512	10	peptides	VAE	63019372	runs/grid_search/peptides/models/VAE/LD_10_E_100_HL_512_512/figures	runs/grid_search/peptides/models/VAE/LD_10_E_100_HL_512_512	runs/grid_search/peptides/models/VAE/LD_10_E_100_HL_512_512	runs/grid_search/peptides/models/VAE/LD_10_E_100_HL_512_512	runs/grid_search/peptides/models/VAE/LD_10_E_100_HL_512_512/preds	50	0	TRUE	(512, 512)			2	N: 616,561	peptides	LD: 10.0 HL: (512, 512)
proteinGroups_LD_100_E_100_HL_2056_VAE	VAE	valid_fake_na	MSE	0.422594	100100	4503	64	TRUE	runs/grid_search/proteinGroups/data	64	100	csv	data/dev_datasets/df_intensities_proteinGroups_long/metadata.csv	runs/grid_search/proteinGroups/data/	runs/grid_search/proteinGroups/models/VAE/LD_100_E_100_HL_2056	100	proteinGroups	VAE	28412846	runs/grid_search/proteinGroups/models/VAE/LD_100_E_100_HL_2056/figures	runs/grid_search/proteinGroups/models/VAE/LD_100_E_100_HL_2056	runs/grid_search/proteinGroups/models/VAE/LD_100_E_100_HL_2056	runs/grid_search/proteinGroups/models/VAE/LD_100_E_100_HL_2056	runs/grid_search/proteinGroups/models/VAE/LD_100_E_100_HL_2056/preds	50	0	TRUE	(2056,)			1	N: 100,100	proteinGroups	LD: 100.0 HL: (2056,)
proteinGroups_LD_25_E_100_HL_2056_VAE	VAE	valid_fake_na	MSE	0.422715	100100	4503	64	TRUE	runs/grid_search/proteinGroups/data	100	100	csv	data/dev_datasets/df_intensities_proteinGroups_long/metadata.csv	runs/grid_search/proteinGroups/data/	runs/grid_search/proteinGroups/models/VAE/LD_25_E_100_HL_2056	25	proteinGroups	VAE	27950096	runs/grid_search/proteinGroups/models/VAE/LD_25_E_100_HL_2056/figures	runs/grid_search/proteinGroups/models/VAE/LD_25_E_100_HL_2056	runs/grid_search/proteinGroups/models/VAE/LD_25_E_100_HL_2056	runs/grid_search/proteinGroups/models/VAE/LD_25_E_100_HL_2056	runs/grid_search/proteinGroups/models/VAE/LD_25_E_100_HL_2056/preds	50	0	TRUE	(2056,)			1	N: 100,100	proteinGroups	LD: 25.0 HL: (2056,)
proteinGroups_LD_10_E_100_HL_2056_VAE	VAE	valid_fake_na	MSE	0.423243	100100	4503	64	TRUE	runs/grid_search/proteinGroups/data	100	100	csv	data/dev_datasets/df_intensities_proteinGroups_long/metadata.csv	runs/grid_search/proteinGroups/data/	runs/grid_search/proteinGroups/models/VAE/LD_10_E_100_HL_2056	10	proteinGroups	VAE	27857546	runs/grid_search/proteinGroups/models/VAE/LD_10_E_100_HL_2056/figures	runs/grid_search/proteinGroups/models/VAE/LD_10_E_100_HL_2056	runs/grid_search/proteinGroups/models/VAE/LD_10_E_100_HL_2056	runs/grid_search/proteinGroups/models/VAE/LD_10_E_100_HL_2056	runs/grid_search/proteinGroups/models/VAE/LD_10_E_100_HL_2056/preds	50	0	TRUE	(2056,)			1	N: 100,100	proteinGroups	LD: 10.0 HL: (2056,)
evidence_LD_75_E_100_HL_128_64_DAE	DAE	test_fake_na	MSE	0.423386	661817	46443	64	TRUE	runs/grid_search/evidence/data	100	100	csv	data/dev_datasets/df_intensities_proteinGroups_long/metadata.csv	runs/grid_search/evidence/data/	runs/grid_search/evidence/models/DAE/LD_75_E_100_HL_128_64	75	evidence	DAE	11963062	runs/grid_search/evidence/models/DAE/LD_75_E_100_HL_128_64/figures	runs/grid_search/evidence/models/DAE/LD_75_E_100_HL_128_64	runs/grid_search/evidence/models/DAE/LD_75_E_100_HL_128_64	runs/grid_search/evidence/models/DAE/LD_75_E_100_HL_128_64	runs/grid_search/evidence/models/DAE/LD_75_E_100_HL_128_64/preds	25	0	TRUE	(128, 64)			2	N: 661,817	evidence	LD: 75.0 HL: (128, 64)
proteinGroups_LD_10_E_100_HL_512_VAE	VAE	test_fake_na	MSE	0.423417	100101	4503	64	TRUE	runs/grid_search/proteinGroups/data	100	100	csv	data/dev_datasets/df_intensities_proteinGroups_long/metadata.csv	runs/grid_search/proteinGroups/data/	runs/grid_search/proteinGroups/models/VAE/LD_10_E_100_HL_512	10	proteinGroups	VAE	6944066	runs/grid_search/proteinGroups/models/VAE/LD_10_E_100_HL_512/figures	runs/grid_search/proteinGroups/models/VAE/LD_10_E_100_HL_512	runs/grid_search/proteinGroups/models/VAE/LD_10_E_100_HL_512	runs/grid_search/proteinGroups/models/VAE/LD_10_E_100_HL_512	runs/grid_search/proteinGroups/models/VAE/LD_10_E_100_HL_512/preds	50	0	TRUE	(512,)			1	N: 100,101	proteinGroups	LD: 10.0 HL: (512,)
evidence_LD_75_E_100_HL_128_64_DAE	DAE	valid_fake_na	MSE	0.42358	661818	46443	64	TRUE	runs/grid_search/evidence/data	100	100	csv	data/dev_datasets/df_intensities_proteinGroups_long/metadata.csv	runs/grid_search/evidence/data/	runs/grid_search/evidence/models/DAE/LD_75_E_100_HL_128_64	75	evidence	DAE	11963062	runs/grid_search/evidence/models/DAE/LD_75_E_100_HL_128_64/figures	runs/grid_search/evidence/models/DAE/LD_75_E_100_HL_128_64	runs/grid_search/evidence/models/DAE/LD_75_E_100_HL_128_64	runs/grid_search/evidence/models/DAE/LD_75_E_100_HL_128_64	runs/grid_search/evidence/models/DAE/LD_75_E_100_HL_128_64/preds	25	0	TRUE	(128, 64)			2	N: 661,818	evidence	LD: 75.0 HL: (128, 64)
evidence_LD_10_E_100_HL_512_256_128_DAE	DAE	test_fake_na	MAE	0.423839	661817	46443	64	TRUE	runs/grid_search/evidence/data	100	100	csv	data/dev_datasets/df_intensities_proteinGroups_long/metadata.csv	runs/grid_search/evidence/data/	runs/grid_search/evidence/models/DAE/LD_10_E_100_HL_512_256_128	10	evidence	DAE	47939701	runs/grid_search/evidence/models/DAE/LD_10_E_100_HL_512_256_128/figures	runs/grid_search/evidence/models/DAE/LD_10_E_100_HL_512_256_128	runs/grid_search/evidence/models/DAE/LD_10_E_100_HL_512_256_128	runs/grid_search/evidence/models/DAE/LD_10_E_100_HL_512_256_128	runs/grid_search/evidence/models/DAE/LD_10_E_100_HL_512_256_128/preds	25	0	TRUE	(512, 256, 128)			3	N: 661,817	evidence	LD: 10.0 HL: (512, 256, 128)
evidence_LD_75_E_100_HL_512_512_VAE	VAE	valid_fake_na	MAE	0.423845	661818	46443	64	TRUE	runs/grid_search/evidence/data	100	100	csv	data/dev_datasets/df_intensities_proteinGroups_long/metadata.csv	runs/grid_search/evidence/data/	runs/grid_search/evidence/models/VAE/LD_75_E_100_HL_512_512	75	evidence	VAE	72075116	runs/grid_search/evidence/models/VAE/LD_75_E_100_HL_512_512/figures	runs/grid_search/evidence/models/VAE/LD_75_E_100_HL_512_512	runs/grid_search/evidence/models/VAE/LD_75_E_100_HL_512_512	runs/grid_search/evidence/models/VAE/LD_75_E_100_HL_512_512	runs/grid_search/evidence/models/VAE/LD_75_E_100_HL_512_512/preds	50	0	TRUE	(512, 512)			2	N: 661,818	evidence	LD: 75.0 HL: (512, 512)
proteinGroups_LD_10_E_100_HL_512_512_DAE	DAE	test_fake_na	MSE	0.423918	100101	4503	64	TRUE	runs/grid_search/proteinGroups/data	100	100	csv	data/dev_datasets/df_intensities_proteinGroups_long/metadata.csv	runs/grid_search/proteinGroups/data/	runs/grid_search/proteinGroups/models/DAE/LD_10_E_100_HL_512_512	10	proteinGroups	DAE	5156257	runs/grid_search/proteinGroups/models/DAE/LD_10_E_100_HL_512_512/figures	runs/grid_search/proteinGroups/models/DAE/LD_10_E_100_HL_512_512	runs/grid_search/proteinGroups/models/DAE/LD_10_E_100_HL_512_512	runs/grid_search/proteinGroups/models/DAE/LD_10_E_100_HL_512_512	runs/grid_search/proteinGroups/models/DAE/LD_10_E_100_HL_512_512/preds	25	0	TRUE	(512, 512)			2	N: 100,101	proteinGroups	LD: 10.0 HL: (512, 512)
proteinGroups_LD_25_E_100_HL_512_256_DAE	DAE	test_fake_na	MSE	0.424004	100101	4503	64	TRUE	runs/grid_search/proteinGroups/data	100	100	csv	data/dev_datasets/df_intensities_proteinGroups_long/metadata.csv	runs/grid_search/proteinGroups/data/	runs/grid_search/proteinGroups/models/DAE/LD_25_E_100_HL_512_256	25	proteinGroups	DAE	4895152	runs/grid_search/proteinGroups/models/DAE/LD_25_E_100_HL_512_256/figures	runs/grid_search/proteinGroups/models/DAE/LD_25_E_100_HL_512_256	runs/grid_search/proteinGroups/models/DAE/LD_25_E_100_HL_512_256	runs/grid_search/proteinGroups/models/DAE/LD_25_E_100_HL_512_256	runs/grid_search/proteinGroups/models/DAE/LD_25_E_100_HL_512_256/preds	25	0	TRUE	(512, 256)			2	N: 100,101	proteinGroups	LD: 25.0 HL: (512, 256)
evidence_LD_10_E_100_HL_512_256_128_DAE	DAE	valid_fake_na	MAE	0.424022	661818	46443	64	TRUE	runs/grid_search/evidence/data	100	100	csv	data/dev_datasets/df_intensities_proteinGroups_long/metadata.csv	runs/grid_search/evidence/data/	runs/grid_search/evidence/models/DAE/LD_10_E_100_HL_512_256_128	10	evidence	DAE	47939701	runs/grid_search/evidence/models/DAE/LD_10_E_100_HL_512_256_128/figures	runs/grid_search/evidence/models/DAE/LD_10_E_100_HL_512_256_128	runs/grid_search/evidence/models/DAE/LD_10_E_100_HL_512_256_128	runs/grid_search/evidence/models/DAE/LD_10_E_100_HL_512_256_128	runs/grid_search/evidence/models/DAE/LD_10_E_100_HL_512_256_128/preds	25	0	TRUE	(512, 256, 128)			3	N: 661,818	evidence	LD: 10.0 HL: (512, 256, 128)
proteinGroups_LD_10_E_100_HL_512_256_DAE	DAE	test_fake_na	MSE	0.424059	100101	4503	64	TRUE	runs/grid_search/proteinGroups/data	100	100	csv	data/dev_datasets/df_intensities_proteinGroups_long/metadata.csv	runs/grid_search/proteinGroups/data/	runs/grid_search/proteinGroups/models/DAE/LD_10_E_100_HL_512_256	10	proteinGroups	DAE	4887457	runs/grid_search/proteinGroups/models/DAE/LD_10_E_100_HL_512_256/figures	runs/grid_search/proteinGroups/models/DAE/LD_10_E_100_HL_512_256	runs/grid_search/proteinGroups/models/DAE/LD_10_E_100_HL_512_256	runs/grid_search/proteinGroups/models/DAE/LD_10_E_100_HL_512_256	runs/grid_search/proteinGroups/models/DAE/LD_10_E_100_HL_512_256/preds	25	0	TRUE	(512, 256)			2	N: 100,101	proteinGroups	LD: 10.0 HL: (512, 256)
evidence_LD_75_E_100_HL_512_512_VAE	VAE	test_fake_na	MAE	0.424315	661817	46443	64	TRUE	runs/grid_search/evidence/data	100	100	csv	data/dev_datasets/df_intensities_proteinGroups_long/metadata.csv	runs/grid_search/evidence/data/	runs/grid_search/evidence/models/VAE/LD_75_E_100_HL_512_512	75	evidence	VAE	72075116	runs/grid_search/evidence/models/VAE/LD_75_E_100_HL_512_512/figures	runs/grid_search/evidence/models/VAE/LD_75_E_100_HL_512_512	runs/grid_search/evidence/models/VAE/LD_75_E_100_HL_512_512	runs/grid_search/evidence/models/VAE/LD_75_E_100_HL_512_512	runs/grid_search/evidence/models/VAE/LD_75_E_100_HL_512_512/preds	50	0	TRUE	(512, 512)			2	N: 661,817	evidence	LD: 75.0 HL: (512, 512)
proteinGroups_LD_25_E_100_HL_512_VAE	VAE	valid_fake_na	MAE	0.424541	100100	4503	64	TRUE	runs/grid_search/proteinGroups/data	100	100	csv	data/dev_datasets/df_intensities_proteinGroups_long/metadata.csv	runs/grid_search/proteinGroups/data/	runs/grid_search/proteinGroups/models/VAE/LD_25_E_100_HL_512	25	proteinGroups	VAE	6967136	runs/grid_search/proteinGroups/models/VAE/LD_25_E_100_HL_512/figures	runs/grid_search/proteinGroups/models/VAE/LD_25_E_100_HL_512	runs/grid_search/proteinGroups/models/VAE/LD_25_E_100_HL_512	runs/grid_search/proteinGroups/models/VAE/LD_25_E_100_HL_512	runs/grid_search/proteinGroups/models/VAE/LD_25_E_100_HL_512/preds	50	0	TRUE	(512,)			1	N: 100,100	proteinGroups	LD: 25.0 HL: (512,)
evidence_LD_50_E_100_HL_512_512_VAE	VAE	valid_fake_na	MAE	0.424666	661818	46443	64	TRUE	runs/grid_search/evidence/data	100	100	csv	data/dev_datasets/df_intensities_proteinGroups_long/metadata.csv	runs/grid_search/evidence/data/	runs/grid_search/evidence/models/VAE/LD_50_E_100_HL_512_512	50	evidence	VAE	72036666	runs/grid_search/evidence/models/VAE/LD_50_E_100_HL_512_512/figures	runs/grid_search/evidence/models/VAE/LD_50_E_100_HL_512_512	runs/grid_search/evidence/models/VAE/LD_50_E_100_HL_512_512	runs/grid_search/evidence/models/VAE/LD_50_E_100_HL_512_512	runs/grid_search/evidence/models/VAE/LD_50_E_100_HL_512_512/preds	50	0	TRUE	(512, 512)			2	N: 661,818	evidence	LD: 50.0 HL: (512, 512)
proteinGroups_LD_100_E_100_CF	CF	valid_fake_na	MAE	0.424789	100100	4503	32768	TRUE	runs/grid_search/proteinGroups/data	24	100	csv	data/dev_datasets/df_intensities_proteinGroups_long/metadata.csv	runs/grid_search/proteinGroups/data/	runs/grid_search/proteinGroups/models/CF/LD_100_E_100	100	proteinGroups	CF	509444	runs/grid_search/proteinGroups/models/CF/LD_100_E_100/figures	runs/grid_search/proteinGroups/models/CF/LD_100_E_100	runs/grid_search/proteinGroups/models/CF/LD_100_E_100	runs/grid_search/proteinGroups/models/CF/LD_100_E_100	runs/grid_search/proteinGroups/models/CF/LD_100_E_100/preds	1	0	TRUE	-			0	N: 100,100	proteinGroups	LD: 100.0 HL: -
proteinGroups_LD_10_E_100_CF	CF	valid_fake_na	MSE	0.424885	100100	4503	32768	TRUE	runs/grid_search/proteinGroups/data	28	100	csv	data/dev_datasets/df_intensities_proteinGroups_long/metadata.csv	runs/grid_search/proteinGroups/data/	runs/grid_search/proteinGroups/models/CF/LD_10_E_100	10	proteinGroups	CF	55484	runs/grid_search/proteinGroups/models/CF/LD_10_E_100/figures	runs/grid_search/proteinGroups/models/CF/LD_10_E_100	runs/grid_search/proteinGroups/models/CF/LD_10_E_100	runs/grid_search/proteinGroups/models/CF/LD_10_E_100	runs/grid_search/proteinGroups/models/CF/LD_10_E_100/preds	1	0	TRUE	-			0	N: 100,100	proteinGroups	LD: 10.0 HL: -
proteinGroups_LD_100_E_100_HL_2056_DAE	DAE	valid_fake_na	MAE	0.425034	100100	4503	64	TRUE	runs/grid_search/proteinGroups/data	85	100	csv	data/dev_datasets/df_intensities_proteinGroups_long/metadata.csv	runs/grid_search/proteinGroups/data/	runs/grid_search/proteinGroups/models/DAE/LD_100_E_100_HL_2056	100	proteinGroups	DAE	18944475	runs/grid_search/proteinGroups/models/DAE/LD_100_E_100_HL_2056/figures	runs/grid_search/proteinGroups/models/DAE/LD_100_E_100_HL_2056	runs/grid_search/proteinGroups/models/DAE/LD_100_E_100_HL_2056	runs/grid_search/proteinGroups/models/DAE/LD_100_E_100_HL_2056	runs/grid_search/proteinGroups/models/DAE/LD_100_E_100_HL_2056/preds	25	0	TRUE	(2056,)			1	N: 100,100	proteinGroups	LD: 100.0 HL: (2056,)
proteinGroups_LD_50_E_100_CF	CF	valid_fake_na	MAE	0.425069	100100	4503	32768	TRUE	runs/grid_search/proteinGroups/data	29	100	csv	data/dev_datasets/df_intensities_proteinGroups_long/metadata.csv	runs/grid_search/proteinGroups/data/	runs/grid_search/proteinGroups/models/CF/LD_50_E_100	50	proteinGroups	CF	257244	runs/grid_search/proteinGroups/models/CF/LD_50_E_100/figures	runs/grid_search/proteinGroups/models/CF/LD_50_E_100	runs/grid_search/proteinGroups/models/CF/LD_50_E_100	runs/grid_search/proteinGroups/models/CF/LD_50_E_100	runs/grid_search/proteinGroups/models/CF/LD_50_E_100/preds	1	0	TRUE	-			0	N: 100,100	proteinGroups	LD: 50.0 HL: -
proteinGroups_LD_75_E_100_HL_2056_VAE	VAE	test_fake_na	MAE	0.425079	100101	4503	64	TRUE	runs/grid_search/proteinGroups/data	100	100	csv	data/dev_datasets/df_intensities_proteinGroups_long/metadata.csv	runs/grid_search/proteinGroups/data/	runs/grid_search/proteinGroups/models/VAE/LD_75_E_100_HL_2056	75	proteinGroups	VAE	28258596	runs/grid_search/proteinGroups/models/VAE/LD_75_E_100_HL_2056/figures	runs/grid_search/proteinGroups/models/VAE/LD_75_E_100_HL_2056	runs/grid_search/proteinGroups/models/VAE/LD_75_E_100_HL_2056	runs/grid_search/proteinGroups/models/VAE/LD_75_E_100_HL_2056	runs/grid_search/proteinGroups/models/VAE/LD_75_E_100_HL_2056/preds	50	0	TRUE	(2056,)			1	N: 100,101	proteinGroups	LD: 75.0 HL: (2056,)
evidence_LD_10_E_100_HL_128_64_DAE	DAE	test_fake_na	MSE	0.425158	661817	46443	64	TRUE	runs/grid_search/evidence/data	100	100	csv	data/dev_datasets/df_intensities_proteinGroups_long/metadata.csv	runs/grid_search/evidence/data/	runs/grid_search/evidence/models/DAE/LD_10_E_100_HL_128_64	10	evidence	DAE	11954677	runs/grid_search/evidence/models/DAE/LD_10_E_100_HL_128_64/figures	runs/grid_search/evidence/models/DAE/LD_10_E_100_HL_128_64	runs/grid_search/evidence/models/DAE/LD_10_E_100_HL_128_64	runs/grid_search/evidence/models/DAE/LD_10_E_100_HL_128_64	runs/grid_search/evidence/models/DAE/LD_10_E_100_HL_128_64/preds	25	0	TRUE	(128, 64)			2	N: 661,817	evidence	LD: 10.0 HL: (128, 64)
proteinGroups_LD_50_E_100_HL_2056_DAE	DAE	valid_fake_na	MAE	0.42516	100100	4503	64	TRUE	runs/grid_search/proteinGroups/data	73	100	csv	data/dev_datasets/df_intensities_proteinGroups_long/metadata.csv	runs/grid_search/proteinGroups/data/	runs/grid_search/proteinGroups/models/DAE/LD_50_E_100_HL_2056	50	proteinGroups	DAE	18738825	runs/grid_search/proteinGroups/models/DAE/LD_50_E_100_HL_2056/figures	runs/grid_search/proteinGroups/models/DAE/LD_50_E_100_HL_2056	runs/grid_search/proteinGroups/models/DAE/LD_50_E_100_HL_2056	runs/grid_search/proteinGroups/models/DAE/LD_50_E_100_HL_2056	runs/grid_search/proteinGroups/models/DAE/LD_50_E_100_HL_2056/preds	25	0	TRUE	(2056,)			1	N: 100,100	proteinGroups	LD: 50.0 HL: (2056,)
evidence_LD_50_E_100_HL_512_512_VAE	VAE	test_fake_na	MAE	0.425293	661817	46443	64	TRUE	runs/grid_search/evidence/data	100	100	csv	data/dev_datasets/df_intensities_proteinGroups_long/metadata.csv	runs/grid_search/evidence/data/	runs/grid_search/evidence/models/VAE/LD_50_E_100_HL_512_512	50	evidence	VAE	72036666	runs/grid_search/evidence/models/VAE/LD_50_E_100_HL_512_512/figures	runs/grid_search/evidence/models/VAE/LD_50_E_100_HL_512_512	runs/grid_search/evidence/models/VAE/LD_50_E_100_HL_512_512	runs/grid_search/evidence/models/VAE/LD_50_E_100_HL_512_512	runs/grid_search/evidence/models/VAE/LD_50_E_100_HL_512_512/preds	50	0	TRUE	(512, 512)			2	N: 661,817	evidence	LD: 50.0 HL: (512, 512)
evidence_LD_10_E_100_HL_128_64_DAE	DAE	valid_fake_na	MSE	0.425302	661818	46443	64	TRUE	runs/grid_search/evidence/data	100	100	csv	data/dev_datasets/df_intensities_proteinGroups_long/metadata.csv	runs/grid_search/evidence/data/	runs/grid_search/evidence/models/DAE/LD_10_E_100_HL_128_64	10	evidence	DAE	11954677	runs/grid_search/evidence/models/DAE/LD_10_E_100_HL_128_64/figures	runs/grid_search/evidence/models/DAE/LD_10_E_100_HL_128_64	runs/grid_search/evidence/models/DAE/LD_10_E_100_HL_128_64	runs/grid_search/evidence/models/DAE/LD_10_E_100_HL_128_64	runs/grid_search/evidence/models/DAE/LD_10_E_100_HL_128_64/preds	25	0	TRUE	(128, 64)			2	N: 661,818	evidence	LD: 10.0 HL: (128, 64)
proteinGroups_LD_25_E_100_HL_512_VAE	VAE	test_fake_na	MAE	0.425385	100101	4503	64	TRUE	runs/grid_search/proteinGroups/data	100	100	csv	data/dev_datasets/df_intensities_proteinGroups_long/metadata.csv	runs/grid_search/proteinGroups/data/	runs/grid_search/proteinGroups/models/VAE/LD_25_E_100_HL_512	25	proteinGroups	VAE	6967136	runs/grid_search/proteinGroups/models/VAE/LD_25_E_100_HL_512/figures	runs/grid_search/proteinGroups/models/VAE/LD_25_E_100_HL_512	runs/grid_search/proteinGroups/models/VAE/LD_25_E_100_HL_512	runs/grid_search/proteinGroups/models/VAE/LD_25_E_100_HL_512	runs/grid_search/proteinGroups/models/VAE/LD_25_E_100_HL_512/preds	50	0	TRUE	(512,)			1	N: 100,101	proteinGroups	LD: 25.0 HL: (512,)
evidence_LD_100_E_100_HL_256_VAE	VAE	valid_fake_na	MAE	0.425415	661818	46443	64	TRUE	runs/grid_search/evidence/data	100	100	csv	data/dev_datasets/df_intensities_proteinGroups_long/metadata.csv	runs/grid_search/evidence/data/	runs/grid_search/evidence/models/VAE/LD_100_E_100_HL_256	100	evidence	VAE	35839646	runs/grid_search/evidence/models/VAE/LD_100_E_100_HL_256/figures	runs/grid_search/evidence/models/VAE/LD_100_E_100_HL_256	runs/grid_search/evidence/models/VAE/LD_100_E_100_HL_256	runs/grid_search/evidence/models/VAE/LD_100_E_100_HL_256	runs/grid_search/evidence/models/VAE/LD_100_E_100_HL_256/preds	50	0	TRUE	(256,)			1	N: 661,818	evidence	LD: 100.0 HL: (256,)
proteinGroups_LD_50_E_100_HL_512_256_DAE	DAE	test_fake_na	MSE	0.425466	100101	4503	64	TRUE	runs/grid_search/proteinGroups/data	100	100	csv	data/dev_datasets/df_intensities_proteinGroups_long/metadata.csv	runs/grid_search/proteinGroups/data/	runs/grid_search/proteinGroups/models/DAE/LD_50_E_100_HL_512_256	50	proteinGroups	DAE	4907977	runs/grid_search/proteinGroups/models/DAE/LD_50_E_100_HL_512_256/figures	runs/grid_search/proteinGroups/models/DAE/LD_50_E_100_HL_512_256	runs/grid_search/proteinGroups/models/DAE/LD_50_E_100_HL_512_256	runs/grid_search/proteinGroups/models/DAE/LD_50_E_100_HL_512_256	runs/grid_search/proteinGroups/models/DAE/LD_50_E_100_HL_512_256/preds	25	0	TRUE	(512, 256)			2	N: 100,101	proteinGroups	LD: 50.0 HL: (512, 256)
evidence_LD_100_E_100_HL_512_256_128_DAE	DAE	test_fake_na	MSE	0.425493	661817	46443	64	TRUE	runs/grid_search/evidence/data	100	100	csv	data/dev_datasets/df_intensities_proteinGroups_long/metadata.csv	runs/grid_search/evidence/data/	runs/grid_search/evidence/models/DAE/LD_100_E_100_HL_512_256_128	100	evidence	DAE	47962831	runs/grid_search/evidence/models/DAE/LD_100_E_100_HL_512_256_128/figures	runs/grid_search/evidence/models/DAE/LD_100_E_100_HL_512_256_128	runs/grid_search/evidence/models/DAE/LD_100_E_100_HL_512_256_128	runs/grid_search/evidence/models/DAE/LD_100_E_100_HL_512_256_128	runs/grid_search/evidence/models/DAE/LD_100_E_100_HL_512_256_128/preds	25	0	TRUE	(512, 256, 128)			3	N: 661,817	evidence	LD: 100.0 HL: (512, 256, 128)
evidence_LD_75_E_100_HL_512_512_VAE	VAE	test_fake_na	MSE	0.425576	661817	46443	64	TRUE	runs/grid_search/evidence/data	100	100	csv	data/dev_datasets/df_intensities_proteinGroups_long/metadata.csv	runs/grid_search/evidence/data/	runs/grid_search/evidence/models/VAE/LD_75_E_100_HL_512_512	75	evidence	VAE	72075116	runs/grid_search/evidence/models/VAE/LD_75_E_100_HL_512_512/figures	runs/grid_search/evidence/models/VAE/LD_75_E_100_HL_512_512	runs/grid_search/evidence/models/VAE/LD_75_E_100_HL_512_512	runs/grid_search/evidence/models/VAE/LD_75_E_100_HL_512_512	runs/grid_search/evidence/models/VAE/LD_75_E_100_HL_512_512/preds	50	0	TRUE	(512, 512)			2	N: 661,817	evidence	LD: 75.0 HL: (512, 512)
proteinGroups_LD_75_E_100_HL_2056_VAE	VAE	valid_fake_na	MAE	0.425601	100100	4503	64	TRUE	runs/grid_search/proteinGroups/data	100	100	csv	data/dev_datasets/df_intensities_proteinGroups_long/metadata.csv	runs/grid_search/proteinGroups/data/	runs/grid_search/proteinGroups/models/VAE/LD_75_E_100_HL_2056	75	proteinGroups	VAE	28258596	runs/grid_search/proteinGroups/models/VAE/LD_75_E_100_HL_2056/figures	runs/grid_search/proteinGroups/models/VAE/LD_75_E_100_HL_2056	runs/grid_search/proteinGroups/models/VAE/LD_75_E_100_HL_2056	runs/grid_search/proteinGroups/models/VAE/LD_75_E_100_HL_2056	runs/grid_search/proteinGroups/models/VAE/LD_75_E_100_HL_2056/preds	50	0	TRUE	(2056,)			1	N: 100,100	proteinGroups	LD: 75.0 HL: (2056,)
evidence_LD_100_E_100_HL_256_VAE	VAE	test_fake_na	MAE	0.425629	661817	46443	64	TRUE	runs/grid_search/evidence/data	100	100	csv	data/dev_datasets/df_intensities_proteinGroups_long/metadata.csv	runs/grid_search/evidence/data/	runs/grid_search/evidence/models/VAE/LD_100_E_100_HL_256	100	evidence	VAE	35839646	runs/grid_search/evidence/models/VAE/LD_100_E_100_HL_256/figures	runs/grid_search/evidence/models/VAE/LD_100_E_100_HL_256	runs/grid_search/evidence/models/VAE/LD_100_E_100_HL_256	runs/grid_search/evidence/models/VAE/LD_100_E_100_HL_256	runs/grid_search/evidence/models/VAE/LD_100_E_100_HL_256/preds	50	0	TRUE	(256,)			1	N: 661,817	evidence	LD: 100.0 HL: (256,)
proteinGroups_LD_50_E_100_HL_256_DAE	DAE	test_fake_na	MAE	0.425712	100101	4503	64	TRUE	runs/grid_search/proteinGroups/data	100	100	csv	data/dev_datasets/df_intensities_proteinGroups_long/metadata.csv	runs/grid_search/proteinGroups/data/	runs/grid_search/proteinGroups/models/DAE/LD_50_E_100_HL_256	50	proteinGroups	DAE	2337225	runs/grid_search/proteinGroups/models/DAE/LD_50_E_100_HL_256/figures	runs/grid_search/proteinGroups/models/DAE/LD_50_E_100_HL_256	runs/grid_search/proteinGroups/models/DAE/LD_50_E_100_HL_256	runs/grid_search/proteinGroups/models/DAE/LD_50_E_100_HL_256	runs/grid_search/proteinGroups/models/DAE/LD_50_E_100_HL_256/preds	25	0	TRUE	(256,)			1	N: 100,101	proteinGroups	LD: 50.0 HL: (256,)
proteinGroups_LD_50_E_100_HL_256_DAE	DAE	valid_fake_na	MAE	0.42576	100100	4503	64	TRUE	runs/grid_search/proteinGroups/data	100	100	csv	data/dev_datasets/df_intensities_proteinGroups_long/metadata.csv	runs/grid_search/proteinGroups/data/	runs/grid_search/proteinGroups/models/DAE/LD_50_E_100_HL_256	50	proteinGroups	DAE	2337225	runs/grid_search/proteinGroups/models/DAE/LD_50_E_100_HL_256/figures	runs/grid_search/proteinGroups/models/DAE/LD_50_E_100_HL_256	runs/grid_search/proteinGroups/models/DAE/LD_50_E_100_HL_256	runs/grid_search/proteinGroups/models/DAE/LD_50_E_100_HL_256	runs/grid_search/proteinGroups/models/DAE/LD_50_E_100_HL_256/preds	25	0	TRUE	(256,)			1	N: 100,100	proteinGroups	LD: 50.0 HL: (256,)
proteinGroups_LD_50_E_100_HL_512_VAE	VAE	test_fake_na	MSE	0.425782	100101	4503	64	TRUE	runs/grid_search/proteinGroups/data	100	100	csv	data/dev_datasets/df_intensities_proteinGroups_long/metadata.csv	runs/grid_search/proteinGroups/data/	runs/grid_search/proteinGroups/models/VAE/LD_50_E_100_HL_512	50	proteinGroups	VAE	7005586	runs/grid_search/proteinGroups/models/VAE/LD_50_E_100_HL_512/figures	runs/grid_search/proteinGroups/models/VAE/LD_50_E_100_HL_512	runs/grid_search/proteinGroups/models/VAE/LD_50_E_100_HL_512	runs/grid_search/proteinGroups/models/VAE/LD_50_E_100_HL_512	runs/grid_search/proteinGroups/models/VAE/LD_50_E_100_HL_512/preds	50	0	TRUE	(512,)			1	N: 100,101	proteinGroups	LD: 50.0 HL: (512,)
evidence_LD_100_E_100_HL_512_256_128_DAE	DAE	valid_fake_na	MSE	0.425788	661818	46443	64	TRUE	runs/grid_search/evidence/data	100	100	csv	data/dev_datasets/df_intensities_proteinGroups_long/metadata.csv	runs/grid_search/evidence/data/	runs/grid_search/evidence/models/DAE/LD_100_E_100_HL_512_256_128	100	evidence	DAE	47962831	runs/grid_search/evidence/models/DAE/LD_100_E_100_HL_512_256_128/figures	runs/grid_search/evidence/models/DAE/LD_100_E_100_HL_512_256_128	runs/grid_search/evidence/models/DAE/LD_100_E_100_HL_512_256_128	runs/grid_search/evidence/models/DAE/LD_100_E_100_HL_512_256_128	runs/grid_search/evidence/models/DAE/LD_100_E_100_HL_512_256_128/preds	25	0	TRUE	(512, 256, 128)			3	N: 661,818	evidence	LD: 100.0 HL: (512, 256, 128)
evidence_LD_75_E_100_HL_512_512_VAE	VAE	valid_fake_na	MSE	0.425899	661818	46443	64	TRUE	runs/grid_search/evidence/data	100	100	csv	data/dev_datasets/df_intensities_proteinGroups_long/metadata.csv	runs/grid_search/evidence/data/	runs/grid_search/evidence/models/VAE/LD_75_E_100_HL_512_512	75	evidence	VAE	72075116	runs/grid_search/evidence/models/VAE/LD_75_E_100_HL_512_512/figures	runs/grid_search/evidence/models/VAE/LD_75_E_100_HL_512_512	runs/grid_search/evidence/models/VAE/LD_75_E_100_HL_512_512	runs/grid_search/evidence/models/VAE/LD_75_E_100_HL_512_512	runs/grid_search/evidence/models/VAE/LD_75_E_100_HL_512_512/preds	50	0	TRUE	(512, 512)			2	N: 661,818	evidence	LD: 75.0 HL: (512, 512)
proteinGroups_LD_100_E_100_HL_2056_DAE	DAE	test_fake_na	MAE	0.425925	100101	4503	64	TRUE	runs/grid_search/proteinGroups/data	85	100	csv	data/dev_datasets/df_intensities_proteinGroups_long/metadata.csv	runs/grid_search/proteinGroups/data/	runs/grid_search/proteinGroups/models/DAE/LD_100_E_100_HL_2056	100	proteinGroups	DAE	18944475	runs/grid_search/proteinGroups/models/DAE/LD_100_E_100_HL_2056/figures	runs/grid_search/proteinGroups/models/DAE/LD_100_E_100_HL_2056	runs/grid_search/proteinGroups/models/DAE/LD_100_E_100_HL_2056	runs/grid_search/proteinGroups/models/DAE/LD_100_E_100_HL_2056	runs/grid_search/proteinGroups/models/DAE/LD_100_E_100_HL_2056/preds	25	0	TRUE	(2056,)			1	N: 100,101	proteinGroups	LD: 100.0 HL: (2056,)
peptides_LD_10_E_100_HL_256_128_DAE	DAE	valid_fake_na	MAE	0.425994	616560	40620	64	TRUE	runs/grid_search/peptides/data	100	100	csv	data/dev_datasets/df_intensities_proteinGroups_long/metadata.csv	runs/grid_search/peptides/data/	runs/grid_search/peptides/models/DAE/LD_10_E_100_HL_256_128	10	peptides	DAE	20908470	runs/grid_search/peptides/models/DAE/LD_10_E_100_HL_256_128/figures	runs/grid_search/peptides/models/DAE/LD_10_E_100_HL_256_128	runs/grid_search/peptides/models/DAE/LD_10_E_100_HL_256_128	runs/grid_search/peptides/models/DAE/LD_10_E_100_HL_256_128	runs/grid_search/peptides/models/DAE/LD_10_E_100_HL_256_128/preds	25	0	TRUE	(256, 128)			2	N: 616,560	peptides	LD: 10.0 HL: (256, 128)
proteinGroups_LD_10_E_100_HL_256_VAE	VAE	valid_fake_na	MAE	0.426063	100100	4503	64	TRUE	runs/grid_search/proteinGroups/data	100	100	csv	data/dev_datasets/df_intensities_proteinGroups_long/metadata.csv	runs/grid_search/proteinGroups/data/	runs/grid_search/proteinGroups/models/VAE/LD_10_E_100_HL_256	10	proteinGroups	VAE	3476546	runs/grid_search/proteinGroups/models/VAE/LD_10_E_100_HL_256/figures	runs/grid_search/proteinGroups/models/VAE/LD_10_E_100_HL_256	runs/grid_search/proteinGroups/models/VAE/LD_10_E_100_HL_256	runs/grid_search/proteinGroups/models/VAE/LD_10_E_100_HL_256	runs/grid_search/proteinGroups/models/VAE/LD_10_E_100_HL_256/preds	50	0	TRUE	(256,)			1	N: 100,100	proteinGroups	LD: 10.0 HL: (256,)
proteinGroups_LD_75_E_100_HL_2056_DAE	DAE	valid_fake_na	MAE	0.426073	100100	4503	64	TRUE	runs/grid_search/proteinGroups/data	83	100	csv	data/dev_datasets/df_intensities_proteinGroups_long/metadata.csv	runs/grid_search/proteinGroups/data/	runs/grid_search/proteinGroups/models/DAE/LD_75_E_100_HL_2056	75	proteinGroups	DAE	18841650	runs/grid_search/proteinGroups/models/DAE/LD_75_E_100_HL_2056/figures	runs/grid_search/proteinGroups/models/DAE/LD_75_E_100_HL_2056	runs/grid_search/proteinGroups/models/DAE/LD_75_E_100_HL_2056	runs/grid_search/proteinGroups/models/DAE/LD_75_E_100_HL_2056	runs/grid_search/proteinGroups/models/DAE/LD_75_E_100_HL_2056/preds	25	0	TRUE	(2056,)			1	N: 100,100	proteinGroups	LD: 75.0 HL: (2056,)
proteinGroups_LD_50_E_100_HL_2056_DAE	DAE	test_fake_na	MAE	0.426116	100101	4503	64	TRUE	runs/grid_search/proteinGroups/data	73	100	csv	data/dev_datasets/df_intensities_proteinGroups_long/metadata.csv	runs/grid_search/proteinGroups/data/	runs/grid_search/proteinGroups/models/DAE/LD_50_E_100_HL_2056	50	proteinGroups	DAE	18738825	runs/grid_search/proteinGroups/models/DAE/LD_50_E_100_HL_2056/figures	runs/grid_search/proteinGroups/models/DAE/LD_50_E_100_HL_2056	runs/grid_search/proteinGroups/models/DAE/LD_50_E_100_HL_2056	runs/grid_search/proteinGroups/models/DAE/LD_50_E_100_HL_2056	runs/grid_search/proteinGroups/models/DAE/LD_50_E_100_HL_2056/preds	25	0	TRUE	(2056,)			1	N: 100,101	proteinGroups	LD: 50.0 HL: (2056,)
evidence_LD_50_E_100_HL_128_64_DAE	DAE	test_fake_na	MSE	0.426193	661817	46443	64	TRUE	runs/grid_search/evidence/data	100	100	csv	data/dev_datasets/df_intensities_proteinGroups_long/metadata.csv	runs/grid_search/evidence/data/	runs/grid_search/evidence/models/DAE/LD_50_E_100_HL_128_64	50	evidence	DAE	11959837	runs/grid_search/evidence/models/DAE/LD_50_E_100_HL_128_64/figures	runs/grid_search/evidence/models/DAE/LD_50_E_100_HL_128_64	runs/grid_search/evidence/models/DAE/LD_50_E_100_HL_128_64	runs/grid_search/evidence/models/DAE/LD_50_E_100_HL_128_64	runs/grid_search/evidence/models/DAE/LD_50_E_100_HL_128_64/preds	25	0	TRUE	(128, 64)			2	N: 661,817	evidence	LD: 50.0 HL: (128, 64)
evidence_LD_50_E_100_HL_128_64_DAE	DAE	valid_fake_na	MSE	0.426371	661818	46443	64	TRUE	runs/grid_search/evidence/data	100	100	csv	data/dev_datasets/df_intensities_proteinGroups_long/metadata.csv	runs/grid_search/evidence/data/	runs/grid_search/evidence/models/DAE/LD_50_E_100_HL_128_64	50	evidence	DAE	11959837	runs/grid_search/evidence/models/DAE/LD_50_E_100_HL_128_64/figures	runs/grid_search/evidence/models/DAE/LD_50_E_100_HL_128_64	runs/grid_search/evidence/models/DAE/LD_50_E_100_HL_128_64	runs/grid_search/evidence/models/DAE/LD_50_E_100_HL_128_64	runs/grid_search/evidence/models/DAE/LD_50_E_100_HL_128_64/preds	25	0	TRUE	(128, 64)			2	N: 661,818	evidence	LD: 50.0 HL: (128, 64)
proteinGroups_LD_75_E_100_HL_2056_DAE	DAE	test_fake_na	MAE	0.42638	100101	4503	64	TRUE	runs/grid_search/proteinGroups/data	83	100	csv	data/dev_datasets/df_intensities_proteinGroups_long/metadata.csv	runs/grid_search/proteinGroups/data/	runs/grid_search/proteinGroups/models/DAE/LD_75_E_100_HL_2056	75	proteinGroups	DAE	18841650	runs/grid_search/proteinGroups/models/DAE/LD_75_E_100_HL_2056/figures	runs/grid_search/proteinGroups/models/DAE/LD_75_E_100_HL_2056	runs/grid_search/proteinGroups/models/DAE/LD_75_E_100_HL_2056	runs/grid_search/proteinGroups/models/DAE/LD_75_E_100_HL_2056	runs/grid_search/proteinGroups/models/DAE/LD_75_E_100_HL_2056/preds	25	0	TRUE	(2056,)			1	N: 100,101	proteinGroups	LD: 75.0 HL: (2056,)
evidence_LD_100_E_100_HL_128_64_DAE	DAE	valid_fake_na	MSE	0.426416	661818	46443	64	TRUE	runs/grid_search/evidence/data	100	100	csv	data/dev_datasets/df_intensities_proteinGroups_long/metadata.csv	runs/grid_search/evidence/data/	runs/grid_search/evidence/models/DAE/LD_100_E_100_HL_128_64	100	evidence	DAE	11966287	runs/grid_search/evidence/models/DAE/LD_100_E_100_HL_128_64/figures	runs/grid_search/evidence/models/DAE/LD_100_E_100_HL_128_64	runs/grid_search/evidence/models/DAE/LD_100_E_100_HL_128_64	runs/grid_search/evidence/models/DAE/LD_100_E_100_HL_128_64	runs/grid_search/evidence/models/DAE/LD_100_E_100_HL_128_64/preds	25	0	TRUE	(128, 64)			2	N: 661,818	evidence	LD: 100.0 HL: (128, 64)
proteinGroups_LD_50_E_100_HL_1024_VAE	VAE	valid_fake_na	MAE	0.426431	100100	4503	64	TRUE	runs/grid_search/proteinGroups/data	100	100	csv	data/dev_datasets/df_intensities_proteinGroups_long/metadata.csv	runs/grid_search/proteinGroups/data/	runs/grid_search/proteinGroups/models/VAE/LD_50_E_100_HL_1024	50	proteinGroups	VAE	14002066	runs/grid_search/proteinGroups/models/VAE/LD_50_E_100_HL_1024/figures	runs/grid_search/proteinGroups/models/VAE/LD_50_E_100_HL_1024	runs/grid_search/proteinGroups/models/VAE/LD_50_E_100_HL_1024	runs/grid_search/proteinGroups/models/VAE/LD_50_E_100_HL_1024	runs/grid_search/proteinGroups/models/VAE/LD_50_E_100_HL_1024/preds	50	0	TRUE	(1024,)			1	N: 100,100	proteinGroups	LD: 50.0 HL: (1024,)
evidence_LD_100_E_100_HL_128_64_DAE	DAE	test_fake_na	MSE	0.426496	661817	46443	64	TRUE	runs/grid_search/evidence/data	100	100	csv	data/dev_datasets/df_intensities_proteinGroups_long/metadata.csv	runs/grid_search/evidence/data/	runs/grid_search/evidence/models/DAE/LD_100_E_100_HL_128_64	100	evidence	DAE	11966287	runs/grid_search/evidence/models/DAE/LD_100_E_100_HL_128_64/figures	runs/grid_search/evidence/models/DAE/LD_100_E_100_HL_128_64	runs/grid_search/evidence/models/DAE/LD_100_E_100_HL_128_64	runs/grid_search/evidence/models/DAE/LD_100_E_100_HL_128_64	runs/grid_search/evidence/models/DAE/LD_100_E_100_HL_128_64/preds	25	0	TRUE	(128, 64)			2	N: 661,817	evidence	LD: 100.0 HL: (128, 64)
proteinGroups_LD_10_E_100_HL_256_VAE	VAE	test_fake_na	MAE	0.426638	100101	4503	64	TRUE	runs/grid_search/proteinGroups/data	100	100	csv	data/dev_datasets/df_intensities_proteinGroups_long/metadata.csv	runs/grid_search/proteinGroups/data/	runs/grid_search/proteinGroups/models/VAE/LD_10_E_100_HL_256	10	proteinGroups	VAE	3476546	runs/grid_search/proteinGroups/models/VAE/LD_10_E_100_HL_256/figures	runs/grid_search/proteinGroups/models/VAE/LD_10_E_100_HL_256	runs/grid_search/proteinGroups/models/VAE/LD_10_E_100_HL_256	runs/grid_search/proteinGroups/models/VAE/LD_10_E_100_HL_256	runs/grid_search/proteinGroups/models/VAE/LD_10_E_100_HL_256/preds	50	0	TRUE	(256,)			1	N: 100,101	proteinGroups	LD: 10.0 HL: (256,)
proteinGroups_LD_75_E_100_HL_256_DAE	DAE	test_fake_na	MAE	0.426687	100101	4503	64	TRUE	runs/grid_search/proteinGroups/data	100	100	csv	data/dev_datasets/df_intensities_proteinGroups_long/metadata.csv	runs/grid_search/proteinGroups/data/	runs/grid_search/proteinGroups/models/DAE/LD_75_E_100_HL_256	75	proteinGroups	DAE	2350050	runs/grid_search/proteinGroups/models/DAE/LD_75_E_100_HL_256/figures	runs/grid_search/proteinGroups/models/DAE/LD_75_E_100_HL_256	runs/grid_search/proteinGroups/models/DAE/LD_75_E_100_HL_256	runs/grid_search/proteinGroups/models/DAE/LD_75_E_100_HL_256	runs/grid_search/proteinGroups/models/DAE/LD_75_E_100_HL_256/preds	25	0	TRUE	(256,)			1	N: 100,101	proteinGroups	LD: 75.0 HL: (256,)
proteinGroups_LD_75_E_100_HL_256_DAE	DAE	valid_fake_na	MAE	0.426775	100100	4503	64	TRUE	runs/grid_search/proteinGroups/data	100	100	csv	data/dev_datasets/df_intensities_proteinGroups_long/metadata.csv	runs/grid_search/proteinGroups/data/	runs/grid_search/proteinGroups/models/DAE/LD_75_E_100_HL_256	75	proteinGroups	DAE	2350050	runs/grid_search/proteinGroups/models/DAE/LD_75_E_100_HL_256/figures	runs/grid_search/proteinGroups/models/DAE/LD_75_E_100_HL_256	runs/grid_search/proteinGroups/models/DAE/LD_75_E_100_HL_256	runs/grid_search/proteinGroups/models/DAE/LD_75_E_100_HL_256	runs/grid_search/proteinGroups/models/DAE/LD_75_E_100_HL_256/preds	25	0	TRUE	(256,)			1	N: 100,100	proteinGroups	LD: 75.0 HL: (256,)
evidence_LD_50_E_100_HL_512_512_VAE	VAE	valid_fake_na	MSE	0.426788	661818	46443	64	TRUE	runs/grid_search/evidence/data	100	100	csv	data/dev_datasets/df_intensities_proteinGroups_long/metadata.csv	runs/grid_search/evidence/data/	runs/grid_search/evidence/models/VAE/LD_50_E_100_HL_512_512	50	evidence	VAE	72036666	runs/grid_search/evidence/models/VAE/LD_50_E_100_HL_512_512/figures	runs/grid_search/evidence/models/VAE/LD_50_E_100_HL_512_512	runs/grid_search/evidence/models/VAE/LD_50_E_100_HL_512_512	runs/grid_search/evidence/models/VAE/LD_50_E_100_HL_512_512	runs/grid_search/evidence/models/VAE/LD_50_E_100_HL_512_512/preds	50	0	TRUE	(512, 512)			2	N: 661,818	evidence	LD: 50.0 HL: (512, 512)
evidence_LD_100_E_100_HL_512_512_VAE	VAE	valid_fake_na	MAE	0.426802	661818	46443	64	TRUE	runs/grid_search/evidence/data	100	100	csv	data/dev_datasets/df_intensities_proteinGroups_long/metadata.csv	runs/grid_search/evidence/data/	runs/grid_search/evidence/models/VAE/LD_100_E_100_HL_512_512	100	evidence	VAE	72113566	runs/grid_search/evidence/models/VAE/LD_100_E_100_HL_512_512/figures	runs/grid_search/evidence/models/VAE/LD_100_E_100_HL_512_512	runs/grid_search/evidence/models/VAE/LD_100_E_100_HL_512_512	runs/grid_search/evidence/models/VAE/LD_100_E_100_HL_512_512	runs/grid_search/evidence/models/VAE/LD_100_E_100_HL_512_512/preds	50	0	TRUE	(512, 512)			2	N: 661,818	evidence	LD: 100.0 HL: (512, 512)
proteinGroups_LD_100_E_100_CF	CF	test_fake_na	MAE	0.426919	100101	4503	32768	TRUE	runs/grid_search/proteinGroups/data	24	100	csv	data/dev_datasets/df_intensities_proteinGroups_long/metadata.csv	runs/grid_search/proteinGroups/data/	runs/grid_search/proteinGroups/models/CF/LD_100_E_100	100	proteinGroups	CF	509444	runs/grid_search/proteinGroups/models/CF/LD_100_E_100/figures	runs/grid_search/proteinGroups/models/CF/LD_100_E_100	runs/grid_search/proteinGroups/models/CF/LD_100_E_100	runs/grid_search/proteinGroups/models/CF/LD_100_E_100	runs/grid_search/proteinGroups/models/CF/LD_100_E_100/preds	1	0	TRUE	-			0	N: 100,101	proteinGroups	LD: 100.0 HL: -
peptides_LD_10_E_100_HL_128_64_DAE	DAE	valid_fake_na	MSE	0.426939	616560	40620	64	TRUE	runs/grid_search/peptides/data	100	100	csv	data/dev_datasets/df_intensities_proteinGroups_long/metadata.csv	runs/grid_search/peptides/data/	runs/grid_search/peptides/models/DAE/LD_10_E_100_HL_128_64	10	peptides	DAE	10458166	runs/grid_search/peptides/models/DAE/LD_10_E_100_HL_128_64/figures	runs/grid_search/peptides/models/DAE/LD_10_E_100_HL_128_64	runs/grid_search/peptides/models/DAE/LD_10_E_100_HL_128_64	runs/grid_search/peptides/models/DAE/LD_10_E_100_HL_128_64	runs/grid_search/peptides/models/DAE/LD_10_E_100_HL_128_64/preds	25	0	TRUE	(128, 64)			2	N: 616,560	peptides	LD: 10.0 HL: (128, 64)
peptides_LD_25_E_100_HL_512_256_VAE	VAE	valid_fake_na	MAE	0.426954	616560	40620	64	TRUE	runs/grid_search/peptides/data	100	100	csv	data/dev_datasets/df_intensities_proteinGroups_long/metadata.csv	runs/grid_search/peptides/data/	runs/grid_search/peptides/models/VAE/LD_25_E_100_HL_512_256	25	peptides	VAE	62759562	runs/grid_search/peptides/models/VAE/LD_25_E_100_HL_512_256/figures	runs/grid_search/peptides/models/VAE/LD_25_E_100_HL_512_256	runs/grid_search/peptides/models/VAE/LD_25_E_100_HL_512_256	runs/grid_search/peptides/models/VAE/LD_25_E_100_HL_512_256	runs/grid_search/peptides/models/VAE/LD_25_E_100_HL_512_256/preds	50	0	TRUE	(512, 256)			2	N: 616,560	peptides	LD: 25.0 HL: (512, 256)
peptides_LD_10_E_100_HL_256_128_DAE	DAE	test_fake_na	MAE	0.426967	616561	40620	64	TRUE	runs/grid_search/peptides/data	100	100	csv	data/dev_datasets/df_intensities_proteinGroups_long/metadata.csv	runs/grid_search/peptides/data/	runs/grid_search/peptides/models/DAE/LD_10_E_100_HL_256_128	10	peptides	DAE	20908470	runs/grid_search/peptides/models/DAE/LD_10_E_100_HL_256_128/figures	runs/grid_search/peptides/models/DAE/LD_10_E_100_HL_256_128	runs/grid_search/peptides/models/DAE/LD_10_E_100_HL_256_128	runs/grid_search/peptides/models/DAE/LD_10_E_100_HL_256_128	runs/grid_search/peptides/models/DAE/LD_10_E_100_HL_256_128/preds	25	0	TRUE	(256, 128)			2	N: 616,561	peptides	LD: 10.0 HL: (256, 128)
proteinGroups_LD_10_E_100_HL_256_DAE	DAE	test_fake_na	MAE	0.426989	100101	4503	64	TRUE	runs/grid_search/proteinGroups/data	100	100	csv	data/dev_datasets/df_intensities_proteinGroups_long/metadata.csv	runs/grid_search/proteinGroups/data/	runs/grid_search/proteinGroups/models/DAE/LD_10_E_100_HL_256	10	proteinGroups	DAE	2316705	runs/grid_search/proteinGroups/models/DAE/LD_10_E_100_HL_256/figures	runs/grid_search/proteinGroups/models/DAE/LD_10_E_100_HL_256	runs/grid_search/proteinGroups/models/DAE/LD_10_E_100_HL_256	runs/grid_search/proteinGroups/models/DAE/LD_10_E_100_HL_256	runs/grid_search/proteinGroups/models/DAE/LD_10_E_100_HL_256/preds	25	0	TRUE	(256,)			1	N: 100,101	proteinGroups	LD: 10.0 HL: (256,)
evidence_LD_75_E_100_HL_512_256_VAE	VAE	valid_fake_na	MAE	0.427038	661818	46443	64	TRUE	runs/grid_search/evidence/data	100	100	csv	data/dev_datasets/df_intensities_proteinGroups_long/metadata.csv	runs/grid_search/evidence/data/	runs/grid_search/evidence/models/VAE/LD_75_E_100_HL_512_256	75	evidence	VAE	71753836	runs/grid_search/evidence/models/VAE/LD_75_E_100_HL_512_256/figures	runs/grid_search/evidence/models/VAE/LD_75_E_100_HL_512_256	runs/grid_search/evidence/models/VAE/LD_75_E_100_HL_512_256	runs/grid_search/evidence/models/VAE/LD_75_E_100_HL_512_256	runs/grid_search/evidence/models/VAE/LD_75_E_100_HL_512_256/preds	50	0	TRUE	(512, 256)			2	N: 661,818	evidence	LD: 75.0 HL: (512, 256)
evidence_LD_50_E_100_HL_512_512_VAE	VAE	test_fake_na	MSE	0.427132	661817	46443	64	TRUE	runs/grid_search/evidence/data	100	100	csv	data/dev_datasets/df_intensities_proteinGroups_long/metadata.csv	runs/grid_search/evidence/data/	runs/grid_search/evidence/models/VAE/LD_50_E_100_HL_512_512	50	evidence	VAE	72036666	runs/grid_search/evidence/models/VAE/LD_50_E_100_HL_512_512/figures	runs/grid_search/evidence/models/VAE/LD_50_E_100_HL_512_512	runs/grid_search/evidence/models/VAE/LD_50_E_100_HL_512_512	runs/grid_search/evidence/models/VAE/LD_50_E_100_HL_512_512	runs/grid_search/evidence/models/VAE/LD_50_E_100_HL_512_512/preds	50	0	TRUE	(512, 512)			2	N: 661,817	evidence	LD: 50.0 HL: (512, 512)
evidence_LD_75_E_100_HL_512_256_VAE	VAE	test_fake_na	MAE	0.427202	661817	46443	64	TRUE	runs/grid_search/evidence/data	100	100	csv	data/dev_datasets/df_intensities_proteinGroups_long/metadata.csv	runs/grid_search/evidence/data/	runs/grid_search/evidence/models/VAE/LD_75_E_100_HL_512_256	75	evidence	VAE	71753836	runs/grid_search/evidence/models/VAE/LD_75_E_100_HL_512_256/figures	runs/grid_search/evidence/models/VAE/LD_75_E_100_HL_512_256	runs/grid_search/evidence/models/VAE/LD_75_E_100_HL_512_256	runs/grid_search/evidence/models/VAE/LD_75_E_100_HL_512_256	runs/grid_search/evidence/models/VAE/LD_75_E_100_HL_512_256/preds	50	0	TRUE	(512, 256)			2	N: 661,817	evidence	LD: 75.0 HL: (512, 256)
evidence_LD_100_E_100_HL_512_512_VAE	VAE	test_fake_na	MAE	0.42724	661817	46443	64	TRUE	runs/grid_search/evidence/data	100	100	csv	data/dev_datasets/df_intensities_proteinGroups_long/metadata.csv	runs/grid_search/evidence/data/	runs/grid_search/evidence/models/VAE/LD_100_E_100_HL_512_512	100	evidence	VAE	72113566	runs/grid_search/evidence/models/VAE/LD_100_E_100_HL_512_512/figures	runs/grid_search/evidence/models/VAE/LD_100_E_100_HL_512_512	runs/grid_search/evidence/models/VAE/LD_100_E_100_HL_512_512	runs/grid_search/evidence/models/VAE/LD_100_E_100_HL_512_512	runs/grid_search/evidence/models/VAE/LD_100_E_100_HL_512_512/preds	50	0	TRUE	(512, 512)			2	N: 661,817	evidence	LD: 100.0 HL: (512, 512)
proteinGroups_LD_75_E_100_HL_512_512_DAE	DAE	test_fake_na	MSE	0.427274	100101	4503	64	TRUE	runs/grid_search/proteinGroups/data	100	100	csv	data/dev_datasets/df_intensities_proteinGroups_long/metadata.csv	runs/grid_search/proteinGroups/data/	runs/grid_search/proteinGroups/models/DAE/LD_75_E_100_HL_512_512	75	proteinGroups	DAE	5222882	runs/grid_search/proteinGroups/models/DAE/LD_75_E_100_HL_512_512/figures	runs/grid_search/proteinGroups/models/DAE/LD_75_E_100_HL_512_512	runs/grid_search/proteinGroups/models/DAE/LD_75_E_100_HL_512_512	runs/grid_search/proteinGroups/models/DAE/LD_75_E_100_HL_512_512	runs/grid_search/proteinGroups/models/DAE/LD_75_E_100_HL_512_512/preds	25	0	TRUE	(512, 512)			2	N: 100,101	proteinGroups	LD: 75.0 HL: (512, 512)
proteinGroups_LD_10_E_100_HL_256_DAE	DAE	valid_fake_na	MAE	0.427277	100100	4503	64	TRUE	runs/grid_search/proteinGroups/data	100	100	csv	data/dev_datasets/df_intensities_proteinGroups_long/metadata.csv	runs/grid_search/proteinGroups/data/	runs/grid_search/proteinGroups/models/DAE/LD_10_E_100_HL_256	10	proteinGroups	DAE	2316705	runs/grid_search/proteinGroups/models/DAE/LD_10_E_100_HL_256/figures	runs/grid_search/proteinGroups/models/DAE/LD_10_E_100_HL_256	runs/grid_search/proteinGroups/models/DAE/LD_10_E_100_HL_256	runs/grid_search/proteinGroups/models/DAE/LD_10_E_100_HL_256	runs/grid_search/proteinGroups/models/DAE/LD_10_E_100_HL_256/preds	25	0	TRUE	(256,)			1	N: 100,100	proteinGroups	LD: 10.0 HL: (256,)
evidence_LD_100_E_100_HL_256_VAE	VAE	test_fake_na	MSE	0.427347	661817	46443	64	TRUE	runs/grid_search/evidence/data	100	100	csv	data/dev_datasets/df_intensities_proteinGroups_long/metadata.csv	runs/grid_search/evidence/data/	runs/grid_search/evidence/models/VAE/LD_100_E_100_HL_256	100	evidence	VAE	35839646	runs/grid_search/evidence/models/VAE/LD_100_E_100_HL_256/figures	runs/grid_search/evidence/models/VAE/LD_100_E_100_HL_256	runs/grid_search/evidence/models/VAE/LD_100_E_100_HL_256	runs/grid_search/evidence/models/VAE/LD_100_E_100_HL_256	runs/grid_search/evidence/models/VAE/LD_100_E_100_HL_256/preds	50	0	TRUE	(256,)			1	N: 661,817	evidence	LD: 100.0 HL: (256,)
evidence_LD_100_E_100_HL_512_256_128_DAE	DAE	valid_fake_na	MAE	0.427433	661818	46443	64	TRUE	runs/grid_search/evidence/data	100	100	csv	data/dev_datasets/df_intensities_proteinGroups_long/metadata.csv	runs/grid_search/evidence/data/	runs/grid_search/evidence/models/DAE/LD_100_E_100_HL_512_256_128	100	evidence	DAE	47962831	runs/grid_search/evidence/models/DAE/LD_100_E_100_HL_512_256_128/figures	runs/grid_search/evidence/models/DAE/LD_100_E_100_HL_512_256_128	runs/grid_search/evidence/models/DAE/LD_100_E_100_HL_512_256_128	runs/grid_search/evidence/models/DAE/LD_100_E_100_HL_512_256_128	runs/grid_search/evidence/models/DAE/LD_100_E_100_HL_512_256_128/preds	25	0	TRUE	(512, 256, 128)			3	N: 661,818	evidence	LD: 100.0 HL: (512, 256, 128)
proteinGroups_LD_50_E_100_CF	CF	test_fake_na	MAE	0.427471	100101	4503	32768	TRUE	runs/grid_search/proteinGroups/data	29	100	csv	data/dev_datasets/df_intensities_proteinGroups_long/metadata.csv	runs/grid_search/proteinGroups/data/	runs/grid_search/proteinGroups/models/CF/LD_50_E_100	50	proteinGroups	CF	257244	runs/grid_search/proteinGroups/models/CF/LD_50_E_100/figures	runs/grid_search/proteinGroups/models/CF/LD_50_E_100	runs/grid_search/proteinGroups/models/CF/LD_50_E_100	runs/grid_search/proteinGroups/models/CF/LD_50_E_100	runs/grid_search/proteinGroups/models/CF/LD_50_E_100/preds	1	0	TRUE	-			0	N: 100,101	proteinGroups	LD: 50.0 HL: -
proteinGroups_LD_25_E_100_HL_256_VAE	VAE	valid_fake_na	MSE	0.427532	100100	4503	64	TRUE	runs/grid_search/proteinGroups/data	100	100	csv	data/dev_datasets/df_intensities_proteinGroups_long/metadata.csv	runs/grid_search/proteinGroups/data/	runs/grid_search/proteinGroups/models/VAE/LD_25_E_100_HL_256	25	proteinGroups	VAE	3488096	runs/grid_search/proteinGroups/models/VAE/LD_25_E_100_HL_256/figures	runs/grid_search/proteinGroups/models/VAE/LD_25_E_100_HL_256	runs/grid_search/proteinGroups/models/VAE/LD_25_E_100_HL_256	runs/grid_search/proteinGroups/models/VAE/LD_25_E_100_HL_256	runs/grid_search/proteinGroups/models/VAE/LD_25_E_100_HL_256/preds	50	0	TRUE	(256,)			1	N: 100,100	proteinGroups	LD: 25.0 HL: (256,)
[truncated: 451 more rows]
