# Supplementary material for: Imputation of label-free quantitative mass spectrometry-based proteomics data using self-supervised deep learning
Source: Nat Commun. 2024 Jun 26;15:5405. doi: 10.1038/s41467-024-48711-5 (PMC11208500; doi:10.1038/s41467-024-48711-5)
Supplement: Supplementary file 5 — Supplementary Data 2 [file 41467_2024_48711_MOESM5_ESM.xlsx]

## Sheet: 2_grid_search_small
Grid search results of different hyperparameter combinations based on smaller development data set (6070)
id	model	data_split	metric_name	metric_value	N	M	batch_size	cuda	data	epoch_trained	epochs_max	file_format	fn_rawfile_metadata	folder_data	folder_experiment	latent_dim	level	model_key	n_params	out_figures	out_folder	out_metrics	out_models	out_preds	patience	sample_idx_position	save_pred_real_na	hidden_layers	meta_cat_col	meta_date_col	n_hidden_layers	subset_w_N	data level	text
proteinGroups_LD100_E_500_CF	CF	test_fake_na	MAE	0.445862	9337	4403	4096	TRUE	runs/grid_search_small_data/proteinGroups/data	40	500	csv	data/dev_datasets/df_intensities_proteinGroups_long/metadata.csv	runs/grid_search_small_data/proteinGroups/data/	runs/grid_search_small_data/proteinGroups/models/CF/LD_100_E_500	100	proteinGroups	CF	449955	runs/grid_search_small_data/proteinGroups/models/CF/LD_100_E_500/figures	runs/grid_search_small_data/proteinGroups/models/CF/LD_100_E_500	runs/grid_search_small_data/proteinGroups/models/CF/LD_100_E_500	runs/grid_search_small_data/proteinGroups/models/CF/LD_100_E_500	runs/grid_search_small_data/proteinGroups/models/CF/LD_100_E_500/preds	1	0	TRUE	-			0	N: 9,337	proteinGroups	LD: 100 HL: -
proteinGroups_LD100_E_500_CF	CF	test_fake_na	MSE	0.436438	9337	4403	4096	TRUE	runs/grid_search_small_data/proteinGroups/data	40	500	csv	data/dev_datasets/df_intensities_proteinGroups_long/metadata.csv	runs/grid_search_small_data/proteinGroups/data/	runs/grid_search_small_data/proteinGroups/models/CF/LD_100_E_500	100	proteinGroups	CF	449955	runs/grid_search_small_data/proteinGroups/models/CF/LD_100_E_500/figures	runs/grid_search_small_data/proteinGroups/models/CF/LD_100_E_500	runs/grid_search_small_data/proteinGroups/models/CF/LD_100_E_500	runs/grid_search_small_data/proteinGroups/models/CF/LD_100_E_500	runs/grid_search_small_data/proteinGroups/models/CF/LD_100_E_500/preds	1	0	TRUE	-			0	N: 9,337	proteinGroups	LD: 100 HL: -
proteinGroups_LD100_E_500_CF	CF	valid_fake_na	MAE	0.451531	9338	4403	4096	TRUE	runs/grid_search_small_data/proteinGroups/data	40	500	csv	data/dev_datasets/df_intensities_proteinGroups_long/metadata.csv	runs/grid_search_small_data/proteinGroups/data/	runs/grid_search_small_data/proteinGroups/models/CF/LD_100_E_500	100	proteinGroups	CF	449955	runs/grid_search_small_data/proteinGroups/models/CF/LD_100_E_500/figures	runs/grid_search_small_data/proteinGroups/models/CF/LD_100_E_500	runs/grid_search_small_data/proteinGroups/models/CF/LD_100_E_500	runs/grid_search_small_data/proteinGroups/models/CF/LD_100_E_500	runs/grid_search_small_data/proteinGroups/models/CF/LD_100_E_500/preds	1	0	TRUE	-			0	N: 9,338	proteinGroups	LD: 100 HL: -
proteinGroups_LD100_E_500_CF	CF	valid_fake_na	MSE	0.443685	9338	4403	4096	TRUE	runs/grid_search_small_data/proteinGroups/data	40	500	csv	data/dev_datasets/df_intensities_proteinGroups_long/metadata.csv	runs/grid_search_small_data/proteinGroups/data/	runs/grid_search_small_data/proteinGroups/models/CF/LD_100_E_500	100	proteinGroups	CF	449955	runs/grid_search_small_data/proteinGroups/models/CF/LD_100_E_500/figures	runs/grid_search_small_data/proteinGroups/models/CF/LD_100_E_500	runs/grid_search_small_data/proteinGroups/models/CF/LD_100_E_500	runs/grid_search_small_data/proteinGroups/models/CF/LD_100_E_500	runs/grid_search_small_data/proteinGroups/models/CF/LD_100_E_500/preds	1	0	TRUE	-			0	N: 9,338	proteinGroups	LD: 100 HL: -
proteinGroups_LD100_E_500_HL_1024_512_256_DAE	DAE	test_fake_na	MAE	0.509058	9337	4403	10	TRUE	runs/grid_search_small_data/proteinGroups/data	48	500	csv	data/dev_datasets/df_intensities_proteinGroups_long/metadata.csv	runs/grid_search_small_data/proteinGroups/data/	runs/grid_search_small_data/proteinGroups/models/DAE/LD_100_E_500_HL_1024_512_256	100	proteinGroups	DAE	10394519	runs/grid_search_small_data/proteinGroups/models/DAE/LD_100_E_500_HL_1024_512_256/figures	runs/grid_search_small_data/proteinGroups/models/DAE/LD_100_E_500_HL_1024_512_256	runs/grid_search_small_data/proteinGroups/models/DAE/LD_100_E_500_HL_1024_512_256	runs/grid_search_small_data/proteinGroups/models/DAE/LD_100_E_500_HL_1024_512_256	runs/grid_search_small_data/proteinGroups/models/DAE/LD_100_E_500_HL_1024_512_256/preds	25	0	TRUE	(1024, 512, 256)			3	N: 9,337	proteinGroups	LD: 100 HL: (1024, 512, 256)
proteinGroups_LD100_E_500_HL_1024_512_256_DAE	DAE	test_fake_na	MSE	0.535343	9337	4403	10	TRUE	runs/grid_search_small_data/proteinGroups/data	48	500	csv	data/dev_datasets/df_intensities_proteinGroups_long/metadata.csv	runs/grid_search_small_data/proteinGroups/data/	runs/grid_search_small_data/proteinGroups/models/DAE/LD_100_E_500_HL_1024_512_256	100	proteinGroups	DAE	10394519	runs/grid_search_small_data/proteinGroups/models/DAE/LD_100_E_500_HL_1024_512_256/figures	runs/grid_search_small_data/proteinGroups/models/DAE/LD_100_E_500_HL_1024_512_256	runs/grid_search_small_data/proteinGroups/models/DAE/LD_100_E_500_HL_1024_512_256	runs/grid_search_small_data/proteinGroups/models/DAE/LD_100_E_500_HL_1024_512_256	runs/grid_search_small_data/proteinGroups/models/DAE/LD_100_E_500_HL_1024_512_256/preds	25	0	TRUE	(1024, 512, 256)			3	N: 9,337	proteinGroups	LD: 100 HL: (1024, 512, 256)
proteinGroups_LD100_E_500_HL_1024_512_256_DAE	DAE	valid_fake_na	MAE	0.505695	9338	4403	10	TRUE	runs/grid_search_small_data/proteinGroups/data	48	500	csv	data/dev_datasets/df_intensities_proteinGroups_long/metadata.csv	runs/grid_search_small_data/proteinGroups/data/	runs/grid_search_small_data/proteinGroups/models/DAE/LD_100_E_500_HL_1024_512_256	100	proteinGroups	DAE	10394519	runs/grid_search_small_data/proteinGroups/models/DAE/LD_100_E_500_HL_1024_512_256/figures	runs/grid_search_small_data/proteinGroups/models/DAE/LD_100_E_500_HL_1024_512_256	runs/grid_search_small_data/proteinGroups/models/DAE/LD_100_E_500_HL_1024_512_256	runs/grid_search_small_data/proteinGroups/models/DAE/LD_100_E_500_HL_1024_512_256	runs/grid_search_small_data/proteinGroups/models/DAE/LD_100_E_500_HL_1024_512_256/preds	25	0	TRUE	(1024, 512, 256)			3	N: 9,338	proteinGroups	LD: 100 HL: (1024, 512, 256)
proteinGroups_LD100_E_500_HL_1024_512_256_DAE	DAE	valid_fake_na	MSE	0.523646	9338	4403	10	TRUE	runs/grid_search_small_data/proteinGroups/data	48	500	csv	data/dev_datasets/df_intensities_proteinGroups_long/metadata.csv	runs/grid_search_small_data/proteinGroups/data/	runs/grid_search_small_data/proteinGroups/models/DAE/LD_100_E_500_HL_1024_512_256	100	proteinGroups	DAE	10394519	runs/grid_search_small_data/proteinGroups/models/DAE/LD_100_E_500_HL_1024_512_256/figures	runs/grid_search_small_data/proteinGroups/models/DAE/LD_100_E_500_HL_1024_512_256	runs/grid_search_small_data/proteinGroups/models/DAE/LD_100_E_500_HL_1024_512_256	runs/grid_search_small_data/proteinGroups/models/DAE/LD_100_E_500_HL_1024_512_256	runs/grid_search_small_data/proteinGroups/models/DAE/LD_100_E_500_HL_1024_512_256/preds	25	0	TRUE	(1024, 512, 256)			3	N: 9,338	proteinGroups	LD: 100 HL: (1024, 512, 256)
proteinGroups_LD100_E_500_HL_1024_512_256_VAE	VAE	test_fake_na	MAE	0.523485	9337	4403	10	TRUE	runs/grid_search_small_data/proteinGroups/data	102	500	csv	data/dev_datasets/df_intensities_proteinGroups_long/metadata.csv	runs/grid_search_small_data/proteinGroups/data/	runs/grid_search_small_data/proteinGroups/models/VAE/LD_100_E_500_HL_1024_512_256	100	proteinGroups	VAE	14933294	runs/grid_search_small_data/proteinGroups/models/VAE/LD_100_E_500_HL_1024_512_256/figures	runs/grid_search_small_data/proteinGroups/models/VAE/LD_100_E_500_HL_1024_512_256	runs/grid_search_small_data/proteinGroups/models/VAE/LD_100_E_500_HL_1024_512_256	runs/grid_search_small_data/proteinGroups/models/VAE/LD_100_E_500_HL_1024_512_256	runs/grid_search_small_data/proteinGroups/models/VAE/LD_100_E_500_HL_1024_512_256/preds	50	0	TRUE	(1024, 512, 256)			3	N: 9,337	proteinGroups	LD: 100 HL: (1024, 512, 256)
proteinGroups_LD100_E_500_HL_1024_512_256_VAE	VAE	test_fake_na	MSE	0.553525	9337	4403	10	TRUE	runs/grid_search_small_data/proteinGroups/data	102	500	csv	data/dev_datasets/df_intensities_proteinGroups_long/metadata.csv	runs/grid_search_small_data/proteinGroups/data/	runs/grid_search_small_data/proteinGroups/models/VAE/LD_100_E_500_HL_1024_512_256	100	proteinGroups	VAE	14933294	runs/grid_search_small_data/proteinGroups/models/VAE/LD_100_E_500_HL_1024_512_256/figures	runs/grid_search_small_data/proteinGroups/models/VAE/LD_100_E_500_HL_1024_512_256	runs/grid_search_small_data/proteinGroups/models/VAE/LD_100_E_500_HL_1024_512_256	runs/grid_search_small_data/proteinGroups/models/VAE/LD_100_E_500_HL_1024_512_256	runs/grid_search_small_data/proteinGroups/models/VAE/LD_100_E_500_HL_1024_512_256/preds	50	0	TRUE	(1024, 512, 256)			3	N: 9,337	proteinGroups	LD: 100 HL: (1024, 512, 256)
proteinGroups_LD100_E_500_HL_1024_512_256_VAE	VAE	valid_fake_na	MAE	0.524527	9338	4403	10	TRUE	runs/grid_search_small_data/proteinGroups/data	102	500	csv	data/dev_datasets/df_intensities_proteinGroups_long/metadata.csv	runs/grid_search_small_data/proteinGroups/data/	runs/grid_search_small_data/proteinGroups/models/VAE/LD_100_E_500_HL_1024_512_256	100	proteinGroups	VAE	14933294	runs/grid_search_small_data/proteinGroups/models/VAE/LD_100_E_500_HL_1024_512_256/figures	runs/grid_search_small_data/proteinGroups/models/VAE/LD_100_E_500_HL_1024_512_256	runs/grid_search_small_data/proteinGroups/models/VAE/LD_100_E_500_HL_1024_512_256	runs/grid_search_small_data/proteinGroups/models/VAE/LD_100_E_500_HL_1024_512_256	runs/grid_search_small_data/proteinGroups/models/VAE/LD_100_E_500_HL_1024_512_256/preds	50	0	TRUE	(1024, 512, 256)			3	N: 9,338	proteinGroups	LD: 100 HL: (1024, 512, 256)
proteinGroups_LD100_E_500_HL_1024_512_256_VAE	VAE	valid_fake_na	MSE	0.549167	9338	4403	10	TRUE	runs/grid_search_small_data/proteinGroups/data	102	500	csv	data/dev_datasets/df_intensities_proteinGroups_long/metadata.csv	runs/grid_search_small_data/proteinGroups/data/	runs/grid_search_small_data/proteinGroups/models/VAE/LD_100_E_500_HL_1024_512_256	100	proteinGroups	VAE	14933294	runs/grid_search_small_data/proteinGroups/models/VAE/LD_100_E_500_HL_1024_512_256/figures	runs/grid_search_small_data/proteinGroups/models/VAE/LD_100_E_500_HL_1024_512_256	runs/grid_search_small_data/proteinGroups/models/VAE/LD_100_E_500_HL_1024_512_256	runs/grid_search_small_data/proteinGroups/models/VAE/LD_100_E_500_HL_1024_512_256	runs/grid_search_small_data/proteinGroups/models/VAE/LD_100_E_500_HL_1024_512_256/preds	50	0	TRUE	(1024, 512, 256)			3	N: 9,338	proteinGroups	LD: 100 HL: (1024, 512, 256)
proteinGroups_LD100_E_500_HL_1024_DAE	DAE	test_fake_na	MAE	0.499791	9337	4403	10	TRUE	runs/grid_search_small_data/proteinGroups/data	66	500	csv	data/dev_datasets/df_intensities_proteinGroups_long/metadata.csv	runs/grid_search_small_data/proteinGroups/data/	runs/grid_search_small_data/proteinGroups/models/DAE/LD_100_E_500_HL_1024	100	proteinGroups	DAE	9232791	runs/grid_search_small_data/proteinGroups/models/DAE/LD_100_E_500_HL_1024/figures	runs/grid_search_small_data/proteinGroups/models/DAE/LD_100_E_500_HL_1024	runs/grid_search_small_data/proteinGroups/models/DAE/LD_100_E_500_HL_1024	runs/grid_search_small_data/proteinGroups/models/DAE/LD_100_E_500_HL_1024	runs/grid_search_small_data/proteinGroups/models/DAE/LD_100_E_500_HL_1024/preds	25	0	TRUE	(1024,)			1	N: 9,337	proteinGroups	LD: 100 HL: (1024,)
proteinGroups_LD100_E_500_HL_1024_DAE	DAE	test_fake_na	MSE	0.525286	9337	4403	10	TRUE	runs/grid_search_small_data/proteinGroups/data	66	500	csv	data/dev_datasets/df_intensities_proteinGroups_long/metadata.csv	runs/grid_search_small_data/proteinGroups/data/	runs/grid_search_small_data/proteinGroups/models/DAE/LD_100_E_500_HL_1024	100	proteinGroups	DAE	9232791	runs/grid_search_small_data/proteinGroups/models/DAE/LD_100_E_500_HL_1024/figures	runs/grid_search_small_data/proteinGroups/models/DAE/LD_100_E_500_HL_1024	runs/grid_search_small_data/proteinGroups/models/DAE/LD_100_E_500_HL_1024	runs/grid_search_small_data/proteinGroups/models/DAE/LD_100_E_500_HL_1024	runs/grid_search_small_data/proteinGroups/models/DAE/LD_100_E_500_HL_1024/preds	25	0	TRUE	(1024,)			1	N: 9,337	proteinGroups	LD: 100 HL: (1024,)
proteinGroups_LD100_E_500_HL_1024_DAE	DAE	valid_fake_na	MAE	0.501944	9338	4403	10	TRUE	runs/grid_search_small_data/proteinGroups/data	66	500	csv	data/dev_datasets/df_intensities_proteinGroups_long/metadata.csv	runs/grid_search_small_data/proteinGroups/data/	runs/grid_search_small_data/proteinGroups/models/DAE/LD_100_E_500_HL_1024	100	proteinGroups	DAE	9232791	runs/grid_search_small_data/proteinGroups/models/DAE/LD_100_E_500_HL_1024/figures	runs/grid_search_small_data/proteinGroups/models/DAE/LD_100_E_500_HL_1024	runs/grid_search_small_data/proteinGroups/models/DAE/LD_100_E_500_HL_1024	runs/grid_search_small_data/proteinGroups/models/DAE/LD_100_E_500_HL_1024	runs/grid_search_small_data/proteinGroups/models/DAE/LD_100_E_500_HL_1024/preds	25	0	TRUE	(1024,)			1	N: 9,338	proteinGroups	LD: 100 HL: (1024,)
proteinGroups_LD100_E_500_HL_1024_DAE	DAE	valid_fake_na	MSE	0.519628	9338	4403	10	TRUE	runs/grid_search_small_data/proteinGroups/data	66	500	csv	data/dev_datasets/df_intensities_proteinGroups_long/metadata.csv	runs/grid_search_small_data/proteinGroups/data/	runs/grid_search_small_data/proteinGroups/models/DAE/LD_100_E_500_HL_1024	100	proteinGroups	DAE	9232791	runs/grid_search_small_data/proteinGroups/models/DAE/LD_100_E_500_HL_1024/figures	runs/grid_search_small_data/proteinGroups/models/DAE/LD_100_E_500_HL_1024	runs/grid_search_small_data/proteinGroups/models/DAE/LD_100_E_500_HL_1024	runs/grid_search_small_data/proteinGroups/models/DAE/LD_100_E_500_HL_1024	runs/grid_search_small_data/proteinGroups/models/DAE/LD_100_E_500_HL_1024/preds	25	0	TRUE	(1024,)			1	N: 9,338	proteinGroups	LD: 100 HL: (1024,)
proteinGroups_LD100_E_500_HL_1024_VAE	VAE	test_fake_na	MAE	0.513959	9337	4403	10	TRUE	runs/grid_search_small_data/proteinGroups/data	116	500	csv	data/dev_datasets/df_intensities_proteinGroups_long/metadata.csv	runs/grid_search_small_data/proteinGroups/data/	runs/grid_search_small_data/proteinGroups/models/VAE/LD_100_E_500_HL_1024	100	proteinGroups	VAE	13848366	runs/grid_search_small_data/proteinGroups/models/VAE/LD_100_E_500_HL_1024/figures	runs/grid_search_small_data/proteinGroups/models/VAE/LD_100_E_500_HL_1024	runs/grid_search_small_data/proteinGroups/models/VAE/LD_100_E_500_HL_1024	runs/grid_search_small_data/proteinGroups/models/VAE/LD_100_E_500_HL_1024	runs/grid_search_small_data/proteinGroups/models/VAE/LD_100_E_500_HL_1024/preds	50	0	TRUE	(1024,)			1	N: 9,337	proteinGroups	LD: 100 HL: (1024,)
proteinGroups_LD100_E_500_HL_1024_VAE	VAE	test_fake_na	MSE	0.557856	9337	4403	10	TRUE	runs/grid_search_small_data/proteinGroups/data	116	500	csv	data/dev_datasets/df_intensities_proteinGroups_long/metadata.csv	runs/grid_search_small_data/proteinGroups/data/	runs/grid_search_small_data/proteinGroups/models/VAE/LD_100_E_500_HL_1024	100	proteinGroups	VAE	13848366	runs/grid_search_small_data/proteinGroups/models/VAE/LD_100_E_500_HL_1024/figures	runs/grid_search_small_data/proteinGroups/models/VAE/LD_100_E_500_HL_1024	runs/grid_search_small_data/proteinGroups/models/VAE/LD_100_E_500_HL_1024	runs/grid_search_small_data/proteinGroups/models/VAE/LD_100_E_500_HL_1024	runs/grid_search_small_data/proteinGroups/models/VAE/LD_100_E_500_HL_1024/preds	50	0	TRUE	(1024,)			1	N: 9,337	proteinGroups	LD: 100 HL: (1024,)
proteinGroups_LD100_E_500_HL_1024_VAE	VAE	valid_fake_na	MAE	0.516978	9338	4403	10	TRUE	runs/grid_search_small_data/proteinGroups/data	116	500	csv	data/dev_datasets/df_intensities_proteinGroups_long/metadata.csv	runs/grid_search_small_data/proteinGroups/data/	runs/grid_search_small_data/proteinGroups/models/VAE/LD_100_E_500_HL_1024	100	proteinGroups	VAE	13848366	runs/grid_search_small_data/proteinGroups/models/VAE/LD_100_E_500_HL_1024/figures	runs/grid_search_small_data/proteinGroups/models/VAE/LD_100_E_500_HL_1024	runs/grid_search_small_data/proteinGroups/models/VAE/LD_100_E_500_HL_1024	runs/grid_search_small_data/proteinGroups/models/VAE/LD_100_E_500_HL_1024	runs/grid_search_small_data/proteinGroups/models/VAE/LD_100_E_500_HL_1024/preds	50	0	TRUE	(1024,)			1	N: 9,338	proteinGroups	LD: 100 HL: (1024,)
proteinGroups_LD100_E_500_HL_1024_VAE	VAE	valid_fake_na	MSE	0.566209	9338	4403	10	TRUE	runs/grid_search_small_data/proteinGroups/data	116	500	csv	data/dev_datasets/df_intensities_proteinGroups_long/metadata.csv	runs/grid_search_small_data/proteinGroups/data/	runs/grid_search_small_data/proteinGroups/models/VAE/LD_100_E_500_HL_1024	100	proteinGroups	VAE	13848366	runs/grid_search_small_data/proteinGroups/models/VAE/LD_100_E_500_HL_1024/figures	runs/grid_search_small_data/proteinGroups/models/VAE/LD_100_E_500_HL_1024	runs/grid_search_small_data/proteinGroups/models/VAE/LD_100_E_500_HL_1024	runs/grid_search_small_data/proteinGroups/models/VAE/LD_100_E_500_HL_1024	runs/grid_search_small_data/proteinGroups/models/VAE/LD_100_E_500_HL_1024/preds	50	0	TRUE	(1024,)			1	N: 9,338	proteinGroups	LD: 100 HL: (1024,)
proteinGroups_LD100_E_500_HL_128_64_DAE	DAE	test_fake_na	MAE	0.497879	9337	4403	10	TRUE	runs/grid_search_small_data/proteinGroups/data	62	500	csv	data/dev_datasets/df_intensities_proteinGroups_long/metadata.csv	runs/grid_search_small_data/proteinGroups/data/	runs/grid_search_small_data/proteinGroups/models/DAE/LD_100_E_500_HL_128_64	100	proteinGroups	DAE	1162007	runs/grid_search_small_data/proteinGroups/models/DAE/LD_100_E_500_HL_128_64/figures	runs/grid_search_small_data/proteinGroups/models/DAE/LD_100_E_500_HL_128_64	runs/grid_search_small_data/proteinGroups/models/DAE/LD_100_E_500_HL_128_64	runs/grid_search_small_data/proteinGroups/models/DAE/LD_100_E_500_HL_128_64	runs/grid_search_small_data/proteinGroups/models/DAE/LD_100_E_500_HL_128_64/preds	25	0	TRUE	(128, 64)			2	N: 9,337	proteinGroups	LD: 100 HL: (128, 64)
proteinGroups_LD100_E_500_HL_128_64_DAE	DAE	test_fake_na	MSE	0.52553	9337	4403	10	TRUE	runs/grid_search_small_data/proteinGroups/data	62	500	csv	data/dev_datasets/df_intensities_proteinGroups_long/metadata.csv	runs/grid_search_small_data/proteinGroups/data/	runs/grid_search_small_data/proteinGroups/models/DAE/LD_100_E_500_HL_128_64	100	proteinGroups	DAE	1162007	runs/grid_search_small_data/proteinGroups/models/DAE/LD_100_E_500_HL_128_64/figures	runs/grid_search_small_data/proteinGroups/models/DAE/LD_100_E_500_HL_128_64	runs/grid_search_small_data/proteinGroups/models/DAE/LD_100_E_500_HL_128_64	runs/grid_search_small_data/proteinGroups/models/DAE/LD_100_E_500_HL_128_64	runs/grid_search_small_data/proteinGroups/models/DAE/LD_100_E_500_HL_128_64/preds	25	0	TRUE	(128, 64)			2	N: 9,337	proteinGroups	LD: 100 HL: (128, 64)
proteinGroups_LD100_E_500_HL_128_64_DAE	DAE	valid_fake_na	MAE	0.503356	9338	4403	10	TRUE	runs/grid_search_small_data/proteinGroups/data	62	500	csv	data/dev_datasets/df_intensities_proteinGroups_long/metadata.csv	runs/grid_search_small_data/proteinGroups/data/	runs/grid_search_small_data/proteinGroups/models/DAE/LD_100_E_500_HL_128_64	100	proteinGroups	DAE	1162007	runs/grid_search_small_data/proteinGroups/models/DAE/LD_100_E_500_HL_128_64/figures	runs/grid_search_small_data/proteinGroups/models/DAE/LD_100_E_500_HL_128_64	runs/grid_search_small_data/proteinGroups/models/DAE/LD_100_E_500_HL_128_64	runs/grid_search_small_data/proteinGroups/models/DAE/LD_100_E_500_HL_128_64	runs/grid_search_small_data/proteinGroups/models/DAE/LD_100_E_500_HL_128_64/preds	25	0	TRUE	(128, 64)			2	N: 9,338	proteinGroups	LD: 100 HL: (128, 64)
proteinGroups_LD100_E_500_HL_128_64_DAE	DAE	valid_fake_na	MSE	0.529472	9338	4403	10	TRUE	runs/grid_search_small_data/proteinGroups/data	62	500	csv	data/dev_datasets/df_intensities_proteinGroups_long/metadata.csv	runs/grid_search_small_data/proteinGroups/data/	runs/grid_search_small_data/proteinGroups/models/DAE/LD_100_E_500_HL_128_64	100	proteinGroups	DAE	1162007	runs/grid_search_small_data/proteinGroups/models/DAE/LD_100_E_500_HL_128_64/figures	runs/grid_search_small_data/proteinGroups/models/DAE/LD_100_E_500_HL_128_64	runs/grid_search_small_data/proteinGroups/models/DAE/LD_100_E_500_HL_128_64	runs/grid_search_small_data/proteinGroups/models/DAE/LD_100_E_500_HL_128_64	runs/grid_search_small_data/proteinGroups/models/DAE/LD_100_E_500_HL_128_64/preds	25	0	TRUE	(128, 64)			2	N: 9,338	proteinGroups	LD: 100 HL: (128, 64)
proteinGroups_LD100_E_500_HL_128_64_VAE	VAE	test_fake_na	MAE	0.535421	9337	4403	10	TRUE	runs/grid_search_small_data/proteinGroups/data	94	500	csv	data/dev_datasets/df_intensities_proteinGroups_long/metadata.csv	runs/grid_search_small_data/proteinGroups/data/	runs/grid_search_small_data/proteinGroups/models/VAE/LD_100_E_500_HL_128_64	100	proteinGroups	VAE	1736494	runs/grid_search_small_data/proteinGroups/models/VAE/LD_100_E_500_HL_128_64/figures	runs/grid_search_small_data/proteinGroups/models/VAE/LD_100_E_500_HL_128_64	runs/grid_search_small_data/proteinGroups/models/VAE/LD_100_E_500_HL_128_64	runs/grid_search_small_data/proteinGroups/models/VAE/LD_100_E_500_HL_128_64	runs/grid_search_small_data/proteinGroups/models/VAE/LD_100_E_500_HL_128_64/preds	50	0	TRUE	(128, 64)			2	N: 9,337	proteinGroups	LD: 100 HL: (128, 64)
proteinGroups_LD100_E_500_HL_128_64_VAE	VAE	test_fake_na	MSE	0.563161	9337	4403	10	TRUE	runs/grid_search_small_data/proteinGroups/data	94	500	csv	data/dev_datasets/df_intensities_proteinGroups_long/metadata.csv	runs/grid_search_small_data/proteinGroups/data/	runs/grid_search_small_data/proteinGroups/models/VAE/LD_100_E_500_HL_128_64	100	proteinGroups	VAE	1736494	runs/grid_search_small_data/proteinGroups/models/VAE/LD_100_E_500_HL_128_64/figures	runs/grid_search_small_data/proteinGroups/models/VAE/LD_100_E_500_HL_128_64	runs/grid_search_small_data/proteinGroups/models/VAE/LD_100_E_500_HL_128_64	runs/grid_search_small_data/proteinGroups/models/VAE/LD_100_E_500_HL_128_64	runs/grid_search_small_data/proteinGroups/models/VAE/LD_100_E_500_HL_128_64/preds	50	0	TRUE	(128, 64)			2	N: 9,337	proteinGroups	LD: 100 HL: (128, 64)
proteinGroups_LD100_E_500_HL_128_64_VAE	VAE	valid_fake_na	MAE	0.533205	9338	4403	10	TRUE	runs/grid_search_small_data/proteinGroups/data	94	500	csv	data/dev_datasets/df_intensities_proteinGroups_long/metadata.csv	runs/grid_search_small_data/proteinGroups/data/	runs/grid_search_small_data/proteinGroups/models/VAE/LD_100_E_500_HL_128_64	100	proteinGroups	VAE	1736494	runs/grid_search_small_data/proteinGroups/models/VAE/LD_100_E_500_HL_128_64/figures	runs/grid_search_small_data/proteinGroups/models/VAE/LD_100_E_500_HL_128_64	runs/grid_search_small_data/proteinGroups/models/VAE/LD_100_E_500_HL_128_64	runs/grid_search_small_data/proteinGroups/models/VAE/LD_100_E_500_HL_128_64	runs/grid_search_small_data/proteinGroups/models/VAE/LD_100_E_500_HL_128_64/preds	50	0	TRUE	(128, 64)			2	N: 9,338	proteinGroups	LD: 100 HL: (128, 64)
proteinGroups_LD100_E_500_HL_128_64_VAE	VAE	valid_fake_na	MSE	0.563374	9338	4403	10	TRUE	runs/grid_search_small_data/proteinGroups/data	94	500	csv	data/dev_datasets/df_intensities_proteinGroups_long/metadata.csv	runs/grid_search_small_data/proteinGroups/data/	runs/grid_search_small_data/proteinGroups/models/VAE/LD_100_E_500_HL_128_64	100	proteinGroups	VAE	1736494	runs/grid_search_small_data/proteinGroups/models/VAE/LD_100_E_500_HL_128_64/figures	runs/grid_search_small_data/proteinGroups/models/VAE/LD_100_E_500_HL_128_64	runs/grid_search_small_data/proteinGroups/models/VAE/LD_100_E_500_HL_128_64	runs/grid_search_small_data/proteinGroups/models/VAE/LD_100_E_500_HL_128_64	runs/grid_search_small_data/proteinGroups/models/VAE/LD_100_E_500_HL_128_64/preds	50	0	TRUE	(128, 64)			2	N: 9,338	proteinGroups	LD: 100 HL: (128, 64)
proteinGroups_LD100_E_500_HL_256_128_DAE	DAE	test_fake_na	MAE	0.516073	9337	4403	10	TRUE	runs/grid_search_small_data/proteinGroups/data	65	500	csv	data/dev_datasets/df_intensities_proteinGroups_long/metadata.csv	runs/grid_search_small_data/proteinGroups/data/	runs/grid_search_small_data/proteinGroups/models/DAE/LD_100_E_500_HL_256_128	100	proteinGroups	DAE	2352279	runs/grid_search_small_data/proteinGroups/models/DAE/LD_100_E_500_HL_256_128/figures	runs/grid_search_small_data/proteinGroups/models/DAE/LD_100_E_500_HL_256_128	runs/grid_search_small_data/proteinGroups/models/DAE/LD_100_E_500_HL_256_128	runs/grid_search_small_data/proteinGroups/models/DAE/LD_100_E_500_HL_256_128	runs/grid_search_small_data/proteinGroups/models/DAE/LD_100_E_500_HL_256_128/preds	25	0	TRUE	(256, 128)			2	N: 9,337	proteinGroups	LD: 100 HL: (256, 128)
proteinGroups_LD100_E_500_HL_256_128_DAE	DAE	test_fake_na	MSE	0.551843	9337	4403	10	TRUE	runs/grid_search_small_data/proteinGroups/data	65	500	csv	data/dev_datasets/df_intensities_proteinGroups_long/metadata.csv	runs/grid_search_small_data/proteinGroups/data/	runs/grid_search_small_data/proteinGroups/models/DAE/LD_100_E_500_HL_256_128	100	proteinGroups	DAE	2352279	runs/grid_search_small_data/proteinGroups/models/DAE/LD_100_E_500_HL_256_128/figures	runs/grid_search_small_data/proteinGroups/models/DAE/LD_100_E_500_HL_256_128	runs/grid_search_small_data/proteinGroups/models/DAE/LD_100_E_500_HL_256_128	runs/grid_search_small_data/proteinGroups/models/DAE/LD_100_E_500_HL_256_128	runs/grid_search_small_data/proteinGroups/models/DAE/LD_100_E_500_HL_256_128/preds	25	0	TRUE	(256, 128)			2	N: 9,337	proteinGroups	LD: 100 HL: (256, 128)
proteinGroups_LD100_E_500_HL_256_128_DAE	DAE	valid_fake_na	MAE	0.518794	9338	4403	10	TRUE	runs/grid_search_small_data/proteinGroups/data	65	500	csv	data/dev_datasets/df_intensities_proteinGroups_long/metadata.csv	runs/grid_search_small_data/proteinGroups/data/	runs/grid_search_small_data/proteinGroups/models/DAE/LD_100_E_500_HL_256_128	100	proteinGroups	DAE	2352279	runs/grid_search_small_data/proteinGroups/models/DAE/LD_100_E_500_HL_256_128/figures	runs/grid_search_small_data/proteinGroups/models/DAE/LD_100_E_500_HL_256_128	runs/grid_search_small_data/proteinGroups/models/DAE/LD_100_E_500_HL_256_128	runs/grid_search_small_data/proteinGroups/models/DAE/LD_100_E_500_HL_256_128	runs/grid_search_small_data/proteinGroups/models/DAE/LD_100_E_500_HL_256_128/preds	25	0	TRUE	(256, 128)			2	N: 9,338	proteinGroups	LD: 100 HL: (256, 128)
proteinGroups_LD100_E_500_HL_256_128_DAE	DAE	valid_fake_na	MSE	0.549662	9338	4403	10	TRUE	runs/grid_search_small_data/proteinGroups/data	65	500	csv	data/dev_datasets/df_intensities_proteinGroups_long/metadata.csv	runs/grid_search_small_data/proteinGroups/data/	runs/grid_search_small_data/proteinGroups/models/DAE/LD_100_E_500_HL_256_128	100	proteinGroups	DAE	2352279	runs/grid_search_small_data/proteinGroups/models/DAE/LD_100_E_500_HL_256_128/figures	runs/grid_search_small_data/proteinGroups/models/DAE/LD_100_E_500_HL_256_128	runs/grid_search_small_data/proteinGroups/models/DAE/LD_100_E_500_HL_256_128	runs/grid_search_small_data/proteinGroups/models/DAE/LD_100_E_500_HL_256_128	runs/grid_search_small_data/proteinGroups/models/DAE/LD_100_E_500_HL_256_128/preds	25	0	TRUE	(256, 128)			2	N: 9,338	proteinGroups	LD: 100 HL: (256, 128)
proteinGroups_LD100_E_500_HL_256_128_VAE	VAE	test_fake_na	MAE	0.579645	9337	4403	10	TRUE	runs/grid_search_small_data/proteinGroups/data	76	500	csv	data/dev_datasets/df_intensities_proteinGroups_long/metadata.csv	runs/grid_search_small_data/proteinGroups/data/	runs/grid_search_small_data/proteinGroups/models/VAE/LD_100_E_500_HL_256_128	100	proteinGroups	VAE	3496750	runs/grid_search_small_data/proteinGroups/models/VAE/LD_100_E_500_HL_256_128/figures	runs/grid_search_small_data/proteinGroups/models/VAE/LD_100_E_500_HL_256_128	runs/grid_search_small_data/proteinGroups/models/VAE/LD_100_E_500_HL_256_128	runs/grid_search_small_data/proteinGroups/models/VAE/LD_100_E_500_HL_256_128	runs/grid_search_small_data/proteinGroups/models/VAE/LD_100_E_500_HL_256_128/preds	50	0	TRUE	(256, 128)			2	N: 9,337	proteinGroups	LD: 100 HL: (256, 128)
proteinGroups_LD100_E_500_HL_256_128_VAE	VAE	test_fake_na	MSE	0.660408	9337	4403	10	TRUE	runs/grid_search_small_data/proteinGroups/data	76	500	csv	data/dev_datasets/df_intensities_proteinGroups_long/metadata.csv	runs/grid_search_small_data/proteinGroups/data/	runs/grid_search_small_data/proteinGroups/models/VAE/LD_100_E_500_HL_256_128	100	proteinGroups	VAE	3496750	runs/grid_search_small_data/proteinGroups/models/VAE/LD_100_E_500_HL_256_128/figures	runs/grid_search_small_data/proteinGroups/models/VAE/LD_100_E_500_HL_256_128	runs/grid_search_small_data/proteinGroups/models/VAE/LD_100_E_500_HL_256_128	runs/grid_search_small_data/proteinGroups/models/VAE/LD_100_E_500_HL_256_128	runs/grid_search_small_data/proteinGroups/models/VAE/LD_100_E_500_HL_256_128/preds	50	0	TRUE	(256, 128)			2	N: 9,337	proteinGroups	LD: 100 HL: (256, 128)
proteinGroups_LD100_E_500_HL_256_128_VAE	VAE	valid_fake_na	MAE	0.577799	9338	4403	10	TRUE	runs/grid_search_small_data/proteinGroups/data	76	500	csv	data/dev_datasets/df_intensities_proteinGroups_long/metadata.csv	runs/grid_search_small_data/proteinGroups/data/	runs/grid_search_small_data/proteinGroups/models/VAE/LD_100_E_500_HL_256_128	100	proteinGroups	VAE	3496750	runs/grid_search_small_data/proteinGroups/models/VAE/LD_100_E_500_HL_256_128/figures	runs/grid_search_small_data/proteinGroups/models/VAE/LD_100_E_500_HL_256_128	runs/grid_search_small_data/proteinGroups/models/VAE/LD_100_E_500_HL_256_128	runs/grid_search_small_data/proteinGroups/models/VAE/LD_100_E_500_HL_256_128	runs/grid_search_small_data/proteinGroups/models/VAE/LD_100_E_500_HL_256_128/preds	50	0	TRUE	(256, 128)			2	N: 9,338	proteinGroups	LD: 100 HL: (256, 128)
proteinGroups_LD100_E_500_HL_256_128_VAE	VAE	valid_fake_na	MSE	0.658085	9338	4403	10	TRUE	runs/grid_search_small_data/proteinGroups/data	76	500	csv	data/dev_datasets/df_intensities_proteinGroups_long/metadata.csv	runs/grid_search_small_data/proteinGroups/data/	runs/grid_search_small_data/proteinGroups/models/VAE/LD_100_E_500_HL_256_128	100	proteinGroups	VAE	3496750	runs/grid_search_small_data/proteinGroups/models/VAE/LD_100_E_500_HL_256_128/figures	runs/grid_search_small_data/proteinGroups/models/VAE/LD_100_E_500_HL_256_128	runs/grid_search_small_data/proteinGroups/models/VAE/LD_100_E_500_HL_256_128	runs/grid_search_small_data/proteinGroups/models/VAE/LD_100_E_500_HL_256_128	runs/grid_search_small_data/proteinGroups/models/VAE/LD_100_E_500_HL_256_128/preds	50	0	TRUE	(256, 128)			2	N: 9,338	proteinGroups	LD: 100 HL: (256, 128)
proteinGroups_LD100_E_500_HL_256_DAE	DAE	test_fake_na	MAE	0.499588	9337	4403	10	TRUE	runs/grid_search_small_data/proteinGroups/data	63	500	csv	data/dev_datasets/df_intensities_proteinGroups_long/metadata.csv	runs/grid_search_small_data/proteinGroups/data/	runs/grid_search_small_data/proteinGroups/models/DAE/LD_100_E_500_HL_256	100	proteinGroups	DAE	2311575	runs/grid_search_small_data/proteinGroups/models/DAE/LD_100_E_500_HL_256/figures	runs/grid_search_small_data/proteinGroups/models/DAE/LD_100_E_500_HL_256	runs/grid_search_small_data/proteinGroups/models/DAE/LD_100_E_500_HL_256	runs/grid_search_small_data/proteinGroups/models/DAE/LD_100_E_500_HL_256	runs/grid_search_small_data/proteinGroups/models/DAE/LD_100_E_500_HL_256/preds	25	0	TRUE	(256,)			1	N: 9,337	proteinGroups	LD: 100 HL: (256,)
proteinGroups_LD100_E_500_HL_256_DAE	DAE	test_fake_na	MSE	0.515424	9337	4403	10	TRUE	runs/grid_search_small_data/proteinGroups/data	63	500	csv	data/dev_datasets/df_intensities_proteinGroups_long/metadata.csv	runs/grid_search_small_data/proteinGroups/data/	runs/grid_search_small_data/proteinGroups/models/DAE/LD_100_E_500_HL_256	100	proteinGroups	DAE	2311575	runs/grid_search_small_data/proteinGroups/models/DAE/LD_100_E_500_HL_256/figures	runs/grid_search_small_data/proteinGroups/models/DAE/LD_100_E_500_HL_256	runs/grid_search_small_data/proteinGroups/models/DAE/LD_100_E_500_HL_256	runs/grid_search_small_data/proteinGroups/models/DAE/LD_100_E_500_HL_256	runs/grid_search_small_data/proteinGroups/models/DAE/LD_100_E_500_HL_256/preds	25	0	TRUE	(256,)			1	N: 9,337	proteinGroups	LD: 100 HL: (256,)
proteinGroups_LD100_E_500_HL_256_DAE	DAE	valid_fake_na	MAE	0.503126	9338	4403	10	TRUE	runs/grid_search_small_data/proteinGroups/data	63	500	csv	data/dev_datasets/df_intensities_proteinGroups_long/metadata.csv	runs/grid_search_small_data/proteinGroups/data/	runs/grid_search_small_data/proteinGroups/models/DAE/LD_100_E_500_HL_256	100	proteinGroups	DAE	2311575	runs/grid_search_small_data/proteinGroups/models/DAE/LD_100_E_500_HL_256/figures	runs/grid_search_small_data/proteinGroups/models/DAE/LD_100_E_500_HL_256	runs/grid_search_small_data/proteinGroups/models/DAE/LD_100_E_500_HL_256	runs/grid_search_small_data/proteinGroups/models/DAE/LD_100_E_500_HL_256	runs/grid_search_small_data/proteinGroups/models/DAE/LD_100_E_500_HL_256/preds	25	0	TRUE	(256,)			1	N: 9,338	proteinGroups	LD: 100 HL: (256,)
proteinGroups_LD100_E_500_HL_256_DAE	DAE	valid_fake_na	MSE	0.513054	9338	4403	10	TRUE	runs/grid_search_small_data/proteinGroups/data	63	500	csv	data/dev_datasets/df_intensities_proteinGroups_long/metadata.csv	runs/grid_search_small_data/proteinGroups/data/	runs/grid_search_small_data/proteinGroups/models/DAE/LD_100_E_500_HL_256	100	proteinGroups	DAE	2311575	runs/grid_search_small_data/proteinGroups/models/DAE/LD_100_E_500_HL_256/figures	runs/grid_search_small_data/proteinGroups/models/DAE/LD_100_E_500_HL_256	runs/grid_search_small_data/proteinGroups/models/DAE/LD_100_E_500_HL_256	runs/grid_search_small_data/proteinGroups/models/DAE/LD_100_E_500_HL_256	runs/grid_search_small_data/proteinGroups/models/DAE/LD_100_E_500_HL_256/preds	25	0	TRUE	(256,)			1	N: 9,338	proteinGroups	LD: 100 HL: (256,)
proteinGroups_LD100_E_500_HL_256_VAE	VAE	test_fake_na	MAE	0.523091	9337	4403	10	TRUE	runs/grid_search_small_data/proteinGroups/data	110	500	csv	data/dev_datasets/df_intensities_proteinGroups_long/metadata.csv	runs/grid_search_small_data/proteinGroups/data/	runs/grid_search_small_data/proteinGroups/models/VAE/LD_100_E_500_HL_256	100	proteinGroups	VAE	3468846	runs/grid_search_small_data/proteinGroups/models/VAE/LD_100_E_500_HL_256/figures	runs/grid_search_small_data/proteinGroups/models/VAE/LD_100_E_500_HL_256	runs/grid_search_small_data/proteinGroups/models/VAE/LD_100_E_500_HL_256	runs/grid_search_small_data/proteinGroups/models/VAE/LD_100_E_500_HL_256	runs/grid_search_small_data/proteinGroups/models/VAE/LD_100_E_500_HL_256/preds	50	0	TRUE	(256,)			1	N: 9,337	proteinGroups	LD: 100 HL: (256,)
proteinGroups_LD100_E_500_HL_256_VAE	VAE	test_fake_na	MSE	0.561675	9337	4403	10	TRUE	runs/grid_search_small_data/proteinGroups/data	110	500	csv	data/dev_datasets/df_intensities_proteinGroups_long/metadata.csv	runs/grid_search_small_data/proteinGroups/data/	runs/grid_search_small_data/proteinGroups/models/VAE/LD_100_E_500_HL_256	100	proteinGroups	VAE	3468846	runs/grid_search_small_data/proteinGroups/models/VAE/LD_100_E_500_HL_256/figures	runs/grid_search_small_data/proteinGroups/models/VAE/LD_100_E_500_HL_256	runs/grid_search_small_data/proteinGroups/models/VAE/LD_100_E_500_HL_256	runs/grid_search_small_data/proteinGroups/models/VAE/LD_100_E_500_HL_256	runs/grid_search_small_data/proteinGroups/models/VAE/LD_100_E_500_HL_256/preds	50	0	TRUE	(256,)			1	N: 9,337	proteinGroups	LD: 100 HL: (256,)
proteinGroups_LD100_E_500_HL_256_VAE	VAE	valid_fake_na	MAE	0.526968	9338	4403	10	TRUE	runs/grid_search_small_data/proteinGroups/data	110	500	csv	data/dev_datasets/df_intensities_proteinGroups_long/metadata.csv	runs/grid_search_small_data/proteinGroups/data/	runs/grid_search_small_data/proteinGroups/models/VAE/LD_100_E_500_HL_256	100	proteinGroups	VAE	3468846	runs/grid_search_small_data/proteinGroups/models/VAE/LD_100_E_500_HL_256/figures	runs/grid_search_small_data/proteinGroups/models/VAE/LD_100_E_500_HL_256	runs/grid_search_small_data/proteinGroups/models/VAE/LD_100_E_500_HL_256	runs/grid_search_small_data/proteinGroups/models/VAE/LD_100_E_500_HL_256	runs/grid_search_small_data/proteinGroups/models/VAE/LD_100_E_500_HL_256/preds	50	0	TRUE	(256,)			1	N: 9,338	proteinGroups	LD: 100 HL: (256,)
proteinGroups_LD100_E_500_HL_256_VAE	VAE	valid_fake_na	MSE	0.57333	9338	4403	10	TRUE	runs/grid_search_small_data/proteinGroups/data	110	500	csv	data/dev_datasets/df_intensities_proteinGroups_long/metadata.csv	runs/grid_search_small_data/proteinGroups/data/	runs/grid_search_small_data/proteinGroups/models/VAE/LD_100_E_500_HL_256	100	proteinGroups	VAE	3468846	runs/grid_search_small_data/proteinGroups/models/VAE/LD_100_E_500_HL_256/figures	runs/grid_search_small_data/proteinGroups/models/VAE/LD_100_E_500_HL_256	runs/grid_search_small_data/proteinGroups/models/VAE/LD_100_E_500_HL_256	runs/grid_search_small_data/proteinGroups/models/VAE/LD_100_E_500_HL_256	runs/grid_search_small_data/proteinGroups/models/VAE/LD_100_E_500_HL_256/preds	50	0	TRUE	(256,)			1	N: 9,338	proteinGroups	LD: 100 HL: (256,)
proteinGroups_LD100_E_500_HL_512_256_128_DAE	DAE	test_fake_na	MAE	0.542519	9337	4403	10	TRUE	runs/grid_search_small_data/proteinGroups/data	45	500	csv	data/dev_datasets/df_intensities_proteinGroups_long/metadata.csv	runs/grid_search_small_data/proteinGroups/data/	runs/grid_search_small_data/proteinGroups/models/DAE/LD_100_E_500_HL_512_256_128	100	proteinGroups	DAE	4871831	runs/grid_search_small_data/proteinGroups/models/DAE/LD_100_E_500_HL_512_256_128/figures	runs/grid_search_small_data/proteinGroups/models/DAE/LD_100_E_500_HL_512_256_128	runs/grid_search_small_data/proteinGroups/models/DAE/LD_100_E_500_HL_512_256_128	runs/grid_search_small_data/proteinGroups/models/DAE/LD_100_E_500_HL_512_256_128	runs/grid_search_small_data/proteinGroups/models/DAE/LD_100_E_500_HL_512_256_128/preds	25	0	TRUE	(512, 256, 128)			3	N: 9,337	proteinGroups	LD: 100 HL: (512, 256, 128)
proteinGroups_LD100_E_500_HL_512_256_128_DAE	DAE	test_fake_na	MSE	0.578579	9337	4403	10	TRUE	runs/grid_search_small_data/proteinGroups/data	45	500	csv	data/dev_datasets/df_intensities_proteinGroups_long/metadata.csv	runs/grid_search_small_data/proteinGroups/data/	runs/grid_search_small_data/proteinGroups/models/DAE/LD_100_E_500_HL_512_256_128	100	proteinGroups	DAE	4871831	runs/grid_search_small_data/proteinGroups/models/DAE/LD_100_E_500_HL_512_256_128/figures	runs/grid_search_small_data/proteinGroups/models/DAE/LD_100_E_500_HL_512_256_128	runs/grid_search_small_data/proteinGroups/models/DAE/LD_100_E_500_HL_512_256_128	runs/grid_search_small_data/proteinGroups/models/DAE/LD_100_E_500_HL_512_256_128	runs/grid_search_small_data/proteinGroups/models/DAE/LD_100_E_500_HL_512_256_128/preds	25	0	TRUE	(512, 256, 128)			3	N: 9,337	proteinGroups	LD: 100 HL: (512, 256, 128)
proteinGroups_LD100_E_500_HL_512_256_128_DAE	DAE	valid_fake_na	MAE	0.541314	9338	4403	10	TRUE	runs/grid_search_small_data/proteinGroups/data	45	500	csv	data/dev_datasets/df_intensities_proteinGroups_long/metadata.csv	runs/grid_search_small_data/proteinGroups/data/	runs/grid_search_small_data/proteinGroups/models/DAE/LD_100_E_500_HL_512_256_128	100	proteinGroups	DAE	4871831	runs/grid_search_small_data/proteinGroups/models/DAE/LD_100_E_500_HL_512_256_128/figures	runs/grid_search_small_data/proteinGroups/models/DAE/LD_100_E_500_HL_512_256_128	runs/grid_search_small_data/proteinGroups/models/DAE/LD_100_E_500_HL_512_256_128	runs/grid_search_small_data/proteinGroups/models/DAE/LD_100_E_500_HL_512_256_128	runs/grid_search_small_data/proteinGroups/models/DAE/LD_100_E_500_HL_512_256_128/preds	25	0	TRUE	(512, 256, 128)			3	N: 9,338	proteinGroups	LD: 100 HL: (512, 256, 128)
proteinGroups_LD100_E_500_HL_512_256_128_DAE	DAE	valid_fake_na	MSE	0.575095	9338	4403	10	TRUE	runs/grid_search_small_data/proteinGroups/data	45	500	csv	data/dev_datasets/df_intensities_proteinGroups_long/metadata.csv	runs/grid_search_small_data/proteinGroups/data/	runs/grid_search_small_data/proteinGroups/models/DAE/LD_100_E_500_HL_512_256_128	100	proteinGroups	DAE	4871831	runs/grid_search_small_data/proteinGroups/models/DAE/LD_100_E_500_HL_512_256_128/figures	runs/grid_search_small_data/proteinGroups/models/DAE/LD_100_E_500_HL_512_256_128	runs/grid_search_small_data/proteinGroups/models/DAE/LD_100_E_500_HL_512_256_128	runs/grid_search_small_data/proteinGroups/models/DAE/LD_100_E_500_HL_512_256_128	runs/grid_search_small_data/proteinGroups/models/DAE/LD_100_E_500_HL_512_256_128/preds	25	0	TRUE	(512, 256, 128)			3	N: 9,338	proteinGroups	LD: 100 HL: (512, 256, 128)
proteinGroups_LD100_E_500_HL_512_256_128_VAE	VAE	test_fake_na	MAE	0.534858	9337	4403	10	TRUE	runs/grid_search_small_data/proteinGroups/data	112	500	csv	data/dev_datasets/df_intensities_proteinGroups_long/metadata.csv	runs/grid_search_small_data/proteinGroups/data/	runs/grid_search_small_data/proteinGroups/models/VAE/LD_100_E_500_HL_512_256_128	100	proteinGroups	VAE	7143470	runs/grid_search_small_data/proteinGroups/models/VAE/LD_100_E_500_HL_512_256_128/figures	runs/grid_search_small_data/proteinGroups/models/VAE/LD_100_E_500_HL_512_256_128	runs/grid_search_small_data/proteinGroups/models/VAE/LD_100_E_500_HL_512_256_128	runs/grid_search_small_data/proteinGroups/models/VAE/LD_100_E_500_HL_512_256_128	runs/grid_search_small_data/proteinGroups/models/VAE/LD_100_E_500_HL_512_256_128/preds	50	0	TRUE	(512, 256, 128)			3	N: 9,337	proteinGroups	LD: 100 HL: (512, 256, 128)
proteinGroups_LD100_E_500_HL_512_256_128_VAE	VAE	test_fake_na	MSE	0.573198	9337	4403	10	TRUE	runs/grid_search_small_data/proteinGroups/data	112	500	csv	data/dev_datasets/df_intensities_proteinGroups_long/metadata.csv	runs/grid_search_small_data/proteinGroups/data/	runs/grid_search_small_data/proteinGroups/models/VAE/LD_100_E_500_HL_512_256_128	100	proteinGroups	VAE	7143470	runs/grid_search_small_data/proteinGroups/models/VAE/LD_100_E_500_HL_512_256_128/figures	runs/grid_search_small_data/proteinGroups/models/VAE/LD_100_E_500_HL_512_256_128	runs/grid_search_small_data/proteinGroups/models/VAE/LD_100_E_500_HL_512_256_128	runs/grid_search_small_data/proteinGroups/models/VAE/LD_100_E_500_HL_512_256_128	runs/grid_search_small_data/proteinGroups/models/VAE/LD_100_E_500_HL_512_256_128/preds	50	0	TRUE	(512, 256, 128)			3	N: 9,337	proteinGroups	LD: 100 HL: (512, 256, 128)
proteinGroups_LD100_E_500_HL_512_256_128_VAE	VAE	valid_fake_na	MAE	0.536607	9338	4403	10	TRUE	runs/grid_search_small_data/proteinGroups/data	112	500	csv	data/dev_datasets/df_intensities_proteinGroups_long/metadata.csv	runs/grid_search_small_data/proteinGroups/data/	runs/grid_search_small_data/proteinGroups/models/VAE/LD_100_E_500_HL_512_256_128	100	proteinGroups	VAE	7143470	runs/grid_search_small_data/proteinGroups/models/VAE/LD_100_E_500_HL_512_256_128/figures	runs/grid_search_small_data/proteinGroups/models/VAE/LD_100_E_500_HL_512_256_128	runs/grid_search_small_data/proteinGroups/models/VAE/LD_100_E_500_HL_512_256_128	runs/grid_search_small_data/proteinGroups/models/VAE/LD_100_E_500_HL_512_256_128	runs/grid_search_small_data/proteinGroups/models/VAE/LD_100_E_500_HL_512_256_128/preds	50	0	TRUE	(512, 256, 128)			3	N: 9,338	proteinGroups	LD: 100 HL: (512, 256, 128)
proteinGroups_LD100_E_500_HL_512_256_128_VAE	VAE	valid_fake_na	MSE	0.571031	9338	4403	10	TRUE	runs/grid_search_small_data/proteinGroups/data	112	500	csv	data/dev_datasets/df_intensities_proteinGroups_long/metadata.csv	runs/grid_search_small_data/proteinGroups/data/	runs/grid_search_small_data/proteinGroups/models/VAE/LD_100_E_500_HL_512_256_128	100	proteinGroups	VAE	7143470	runs/grid_search_small_data/proteinGroups/models/VAE/LD_100_E_500_HL_512_256_128/figures	runs/grid_search_small_data/proteinGroups/models/VAE/LD_100_E_500_HL_512_256_128	runs/grid_search_small_data/proteinGroups/models/VAE/LD_100_E_500_HL_512_256_128	runs/grid_search_small_data/proteinGroups/models/VAE/LD_100_E_500_HL_512_256_128	runs/grid_search_small_data/proteinGroups/models/VAE/LD_100_E_500_HL_512_256_128/preds	50	0	TRUE	(512, 256, 128)			3	N: 9,338	proteinGroups	LD: 100 HL: (512, 256, 128)
proteinGroups_LD100_E_500_HL_512_256_DAE	DAE	test_fake_na	MAE	0.49467	9337	4403	10	TRUE	runs/grid_search_small_data/proteinGroups/data	72	500	csv	data/dev_datasets/df_intensities_proteinGroups_long/metadata.csv	runs/grid_search_small_data/proteinGroups/data/	runs/grid_search_small_data/proteinGroups/models/DAE/LD_100_E_500_HL_512_256	100	proteinGroups	DAE	4831127	runs/grid_search_small_data/proteinGroups/models/DAE/LD_100_E_500_HL_512_256/figures	runs/grid_search_small_data/proteinGroups/models/DAE/LD_100_E_500_HL_512_256	runs/grid_search_small_data/proteinGroups/models/DAE/LD_100_E_500_HL_512_256	runs/grid_search_small_data/proteinGroups/models/DAE/LD_100_E_500_HL_512_256	runs/grid_search_small_data/proteinGroups/models/DAE/LD_100_E_500_HL_512_256/preds	25	0	TRUE	(512, 256)			2	N: 9,337	proteinGroups	LD: 100 HL: (512, 256)
proteinGroups_LD100_E_500_HL_512_256_DAE	DAE	test_fake_na	MSE	0.515005	9337	4403	10	TRUE	runs/grid_search_small_data/proteinGroups/data	72	500	csv	data/dev_datasets/df_intensities_proteinGroups_long/metadata.csv	runs/grid_search_small_data/proteinGroups/data/	runs/grid_search_small_data/proteinGroups/models/DAE/LD_100_E_500_HL_512_256	100	proteinGroups	DAE	4831127	runs/grid_search_small_data/proteinGroups/models/DAE/LD_100_E_500_HL_512_256/figures	runs/grid_search_small_data/proteinGroups/models/DAE/LD_100_E_500_HL_512_256	runs/grid_search_small_data/proteinGroups/models/DAE/LD_100_E_500_HL_512_256	runs/grid_search_small_data/proteinGroups/models/DAE/LD_100_E_500_HL_512_256	runs/grid_search_small_data/proteinGroups/models/DAE/LD_100_E_500_HL_512_256/preds	25	0	TRUE	(512, 256)			2	N: 9,337	proteinGroups	LD: 100 HL: (512, 256)
proteinGroups_LD100_E_500_HL_512_256_DAE	DAE	valid_fake_na	MAE	0.495194	9338	4403	10	TRUE	runs/grid_search_small_data/proteinGroups/data	72	500	csv	data/dev_datasets/df_intensities_proteinGroups_long/metadata.csv	runs/grid_search_small_data/proteinGroups/data/	runs/grid_search_small_data/proteinGroups/models/DAE/LD_100_E_500_HL_512_256	100	proteinGroups	DAE	4831127	runs/grid_search_small_data/proteinGroups/models/DAE/LD_100_E_500_HL_512_256/figures	runs/grid_search_small_data/proteinGroups/models/DAE/LD_100_E_500_HL_512_256	runs/grid_search_small_data/proteinGroups/models/DAE/LD_100_E_500_HL_512_256	runs/grid_search_small_data/proteinGroups/models/DAE/LD_100_E_500_HL_512_256	runs/grid_search_small_data/proteinGroups/models/DAE/LD_100_E_500_HL_512_256/preds	25	0	TRUE	(512, 256)			2	N: 9,338	proteinGroups	LD: 100 HL: (512, 256)
proteinGroups_LD100_E_500_HL_512_256_DAE	DAE	valid_fake_na	MSE	0.513378	9338	4403	10	TRUE	runs/grid_search_small_data/proteinGroups/data	72	500	csv	data/dev_datasets/df_intensities_proteinGroups_long/metadata.csv	runs/grid_search_small_data/proteinGroups/data/	runs/grid_search_small_data/proteinGroups/models/DAE/LD_100_E_500_HL_512_256	100	proteinGroups	DAE	4831127	runs/grid_search_small_data/proteinGroups/models/DAE/LD_100_E_500_HL_512_256/figures	runs/grid_search_small_data/proteinGroups/models/DAE/LD_100_E_500_HL_512_256	runs/grid_search_small_data/proteinGroups/models/DAE/LD_100_E_500_HL_512_256	runs/grid_search_small_data/proteinGroups/models/DAE/LD_100_E_500_HL_512_256	runs/grid_search_small_data/proteinGroups/models/DAE/LD_100_E_500_HL_512_256/preds	25	0	TRUE	(512, 256)			2	N: 9,338	proteinGroups	LD: 100 HL: (512, 256)
proteinGroups_LD100_E_500_HL_512_256_VAE	VAE	test_fake_na	MAE	0.494717	9337	4403	10	TRUE	runs/grid_search_small_data/proteinGroups/data	164	500	csv	data/dev_datasets/df_intensities_proteinGroups_long/metadata.csv	runs/grid_search_small_data/proteinGroups/data/	runs/grid_search_small_data/proteinGroups/models/VAE/LD_100_E_500_HL_512_256	100	proteinGroups	VAE	7115566	runs/grid_search_small_data/proteinGroups/models/VAE/LD_100_E_500_HL_512_256/figures	runs/grid_search_small_data/proteinGroups/models/VAE/LD_100_E_500_HL_512_256	runs/grid_search_small_data/proteinGroups/models/VAE/LD_100_E_500_HL_512_256	runs/grid_search_small_data/proteinGroups/models/VAE/LD_100_E_500_HL_512_256	runs/grid_search_small_data/proteinGroups/models/VAE/LD_100_E_500_HL_512_256/preds	50	0	TRUE	(512, 256)			2	N: 9,337	proteinGroups	LD: 100 HL: (512, 256)
proteinGroups_LD100_E_500_HL_512_256_VAE	VAE	test_fake_na	MSE	0.521103	9337	4403	10	TRUE	runs/grid_search_small_data/proteinGroups/data	164	500	csv	data/dev_datasets/df_intensities_proteinGroups_long/metadata.csv	runs/grid_search_small_data/proteinGroups/data/	runs/grid_search_small_data/proteinGroups/models/VAE/LD_100_E_500_HL_512_256	100	proteinGroups	VAE	7115566	runs/grid_search_small_data/proteinGroups/models/VAE/LD_100_E_500_HL_512_256/figures	runs/grid_search_small_data/proteinGroups/models/VAE/LD_100_E_500_HL_512_256	runs/grid_search_small_data/proteinGroups/models/VAE/LD_100_E_500_HL_512_256	runs/grid_search_small_data/proteinGroups/models/VAE/LD_100_E_500_HL_512_256	runs/grid_search_small_data/proteinGroups/models/VAE/LD_100_E_500_HL_512_256/preds	50	0	TRUE	(512, 256)			2	N: 9,337	proteinGroups	LD: 100 HL: (512, 256)
proteinGroups_LD100_E_500_HL_512_256_VAE	VAE	valid_fake_na	MAE	0.50159	9338	4403	10	TRUE	runs/grid_search_small_data/proteinGroups/data	164	500	csv	data/dev_datasets/df_intensities_proteinGroups_long/metadata.csv	runs/grid_search_small_data/proteinGroups/data/	runs/grid_search_small_data/proteinGroups/models/VAE/LD_100_E_500_HL_512_256	100	proteinGroups	VAE	7115566	runs/grid_search_small_data/proteinGroups/models/VAE/LD_100_E_500_HL_512_256/figures	runs/grid_search_small_data/proteinGroups/models/VAE/LD_100_E_500_HL_512_256	runs/grid_search_small_data/proteinGroups/models/VAE/LD_100_E_500_HL_512_256	runs/grid_search_small_data/proteinGroups/models/VAE/LD_100_E_500_HL_512_256	runs/grid_search_small_data/proteinGroups/models/VAE/LD_100_E_500_HL_512_256/preds	50	0	TRUE	(512, 256)			2	N: 9,338	proteinGroups	LD: 100 HL: (512, 256)
proteinGroups_LD100_E_500_HL_512_256_VAE	VAE	valid_fake_na	MSE	0.533146	9338	4403	10	TRUE	runs/grid_search_small_data/proteinGroups/data	164	500	csv	data/dev_datasets/df_intensities_proteinGroups_long/metadata.csv	runs/grid_search_small_data/proteinGroups/data/	runs/grid_search_small_data/proteinGroups/models/VAE/LD_100_E_500_HL_512_256	100	proteinGroups	VAE	7115566	runs/grid_search_small_data/proteinGroups/models/VAE/LD_100_E_500_HL_512_256/figures	runs/grid_search_small_data/proteinGroups/models/VAE/LD_100_E_500_HL_512_256	runs/grid_search_small_data/proteinGroups/models/VAE/LD_100_E_500_HL_512_256	runs/grid_search_small_data/proteinGroups/models/VAE/LD_100_E_500_HL_512_256	runs/grid_search_small_data/proteinGroups/models/VAE/LD_100_E_500_HL_512_256/preds	50	0	TRUE	(512, 256)			2	N: 9,338	proteinGroups	LD: 100 HL: (512, 256)
proteinGroups_LD100_E_500_HL_512_512_DAE	DAE	test_fake_na	MAE	0.509437	9337	4403	10	TRUE	runs/grid_search_small_data/proteinGroups/data	62	500	csv	data/dev_datasets/df_intensities_proteinGroups_long/metadata.csv	runs/grid_search_small_data/proteinGroups/data/	runs/grid_search_small_data/proteinGroups/models/DAE/LD_100_E_500_HL_512_512	100	proteinGroups	DAE	5146007	runs/grid_search_small_data/proteinGroups/models/DAE/LD_100_E_500_HL_512_512/figures	runs/grid_search_small_data/proteinGroups/models/DAE/LD_100_E_500_HL_512_512	runs/grid_search_small_data/proteinGroups/models/DAE/LD_100_E_500_HL_512_512	runs/grid_search_small_data/proteinGroups/models/DAE/LD_100_E_500_HL_512_512	runs/grid_search_small_data/proteinGroups/models/DAE/LD_100_E_500_HL_512_512/preds	25	0	TRUE	(512, 512)			2	N: 9,337	proteinGroups	LD: 100 HL: (512, 512)
proteinGroups_LD100_E_500_HL_512_512_DAE	DAE	test_fake_na	MSE	0.53905	9337	4403	10	TRUE	runs/grid_search_small_data/proteinGroups/data	62	500	csv	data/dev_datasets/df_intensities_proteinGroups_long/metadata.csv	runs/grid_search_small_data/proteinGroups/data/	runs/grid_search_small_data/proteinGroups/models/DAE/LD_100_E_500_HL_512_512	100	proteinGroups	DAE	5146007	runs/grid_search_small_data/proteinGroups/models/DAE/LD_100_E_500_HL_512_512/figures	runs/grid_search_small_data/proteinGroups/models/DAE/LD_100_E_500_HL_512_512	runs/grid_search_small_data/proteinGroups/models/DAE/LD_100_E_500_HL_512_512	runs/grid_search_small_data/proteinGroups/models/DAE/LD_100_E_500_HL_512_512	runs/grid_search_small_data/proteinGroups/models/DAE/LD_100_E_500_HL_512_512/preds	25	0	TRUE	(512, 512)			2	N: 9,337	proteinGroups	LD: 100 HL: (512, 512)
proteinGroups_LD100_E_500_HL_512_512_DAE	DAE	valid_fake_na	MAE	0.509559	9338	4403	10	TRUE	runs/grid_search_small_data/proteinGroups/data	62	500	csv	data/dev_datasets/df_intensities_proteinGroups_long/metadata.csv	runs/grid_search_small_data/proteinGroups/data/	runs/grid_search_small_data/proteinGroups/models/DAE/LD_100_E_500_HL_512_512	100	proteinGroups	DAE	5146007	runs/grid_search_small_data/proteinGroups/models/DAE/LD_100_E_500_HL_512_512/figures	runs/grid_search_small_data/proteinGroups/models/DAE/LD_100_E_500_HL_512_512	runs/grid_search_small_data/proteinGroups/models/DAE/LD_100_E_500_HL_512_512	runs/grid_search_small_data/proteinGroups/models/DAE/LD_100_E_500_HL_512_512	runs/grid_search_small_data/proteinGroups/models/DAE/LD_100_E_500_HL_512_512/preds	25	0	TRUE	(512, 512)			2	N: 9,338	proteinGroups	LD: 100 HL: (512, 512)
proteinGroups_LD100_E_500_HL_512_512_DAE	DAE	valid_fake_na	MSE	0.527794	9338	4403	10	TRUE	runs/grid_search_small_data/proteinGroups/data	62	500	csv	data/dev_datasets/df_intensities_proteinGroups_long/metadata.csv	runs/grid_search_small_data/proteinGroups/data/	runs/grid_search_small_data/proteinGroups/models/DAE/LD_100_E_500_HL_512_512	100	proteinGroups	DAE	5146007	runs/grid_search_small_data/proteinGroups/models/DAE/LD_100_E_500_HL_512_512/figures	runs/grid_search_small_data/proteinGroups/models/DAE/LD_100_E_500_HL_512_512	runs/grid_search_small_data/proteinGroups/models/DAE/LD_100_E_500_HL_512_512	runs/grid_search_small_data/proteinGroups/models/DAE/LD_100_E_500_HL_512_512	runs/grid_search_small_data/proteinGroups/models/DAE/LD_100_E_500_HL_512_512/preds	25	0	TRUE	(512, 512)			2	N: 9,338	proteinGroups	LD: 100 HL: (512, 512)
proteinGroups_LD100_E_500_HL_512_512_VAE	VAE	test_fake_na	MAE	0.50657	9337	4403	10	TRUE	runs/grid_search_small_data/proteinGroups/data	144	500	csv	data/dev_datasets/df_intensities_proteinGroups_long/metadata.csv	runs/grid_search_small_data/proteinGroups/data/	runs/grid_search_small_data/proteinGroups/models/VAE/LD_100_E_500_HL_512_512	100	proteinGroups	VAE	7456046	runs/grid_search_small_data/proteinGroups/models/VAE/LD_100_E_500_HL_512_512/figures	runs/grid_search_small_data/proteinGroups/models/VAE/LD_100_E_500_HL_512_512	runs/grid_search_small_data/proteinGroups/models/VAE/LD_100_E_500_HL_512_512	runs/grid_search_small_data/proteinGroups/models/VAE/LD_100_E_500_HL_512_512	runs/grid_search_small_data/proteinGroups/models/VAE/LD_100_E_500_HL_512_512/preds	50	0	TRUE	(512, 512)			2	N: 9,337	proteinGroups	LD: 100 HL: (512, 512)
proteinGroups_LD100_E_500_HL_512_512_VAE	VAE	test_fake_na	MSE	0.539509	9337	4403	10	TRUE	runs/grid_search_small_data/proteinGroups/data	144	500	csv	data/dev_datasets/df_intensities_proteinGroups_long/metadata.csv	runs/grid_search_small_data/proteinGroups/data/	runs/grid_search_small_data/proteinGroups/models/VAE/LD_100_E_500_HL_512_512	100	proteinGroups	VAE	7456046	runs/grid_search_small_data/proteinGroups/models/VAE/LD_100_E_500_HL_512_512/figures	runs/grid_search_small_data/proteinGroups/models/VAE/LD_100_E_500_HL_512_512	runs/grid_search_small_data/proteinGroups/models/VAE/LD_100_E_500_HL_512_512	runs/grid_search_small_data/proteinGroups/models/VAE/LD_100_E_500_HL_512_512	runs/grid_search_small_data/proteinGroups/models/VAE/LD_100_E_500_HL_512_512/preds	50	0	TRUE	(512, 512)			2	N: 9,337	proteinGroups	LD: 100 HL: (512, 512)
proteinGroups_LD100_E_500_HL_512_512_VAE	VAE	valid_fake_na	MAE	0.511369	9338	4403	10	TRUE	runs/grid_search_small_data/proteinGroups/data	144	500	csv	data/dev_datasets/df_intensities_proteinGroups_long/metadata.csv	runs/grid_search_small_data/proteinGroups/data/	runs/grid_search_small_data/proteinGroups/models/VAE/LD_100_E_500_HL_512_512	100	proteinGroups	VAE	7456046	runs/grid_search_small_data/proteinGroups/models/VAE/LD_100_E_500_HL_512_512/figures	runs/grid_search_small_data/proteinGroups/models/VAE/LD_100_E_500_HL_512_512	runs/grid_search_small_data/proteinGroups/models/VAE/LD_100_E_500_HL_512_512	runs/grid_search_small_data/proteinGroups/models/VAE/LD_100_E_500_HL_512_512	runs/grid_search_small_data/proteinGroups/models/VAE/LD_100_E_500_HL_512_512/preds	50	0	TRUE	(512, 512)			2	N: 9,338	proteinGroups	LD: 100 HL: (512, 512)
proteinGroups_LD100_E_500_HL_512_512_VAE	VAE	valid_fake_na	MSE	0.538582	9338	4403	10	TRUE	runs/grid_search_small_data/proteinGroups/data	144	500	csv	data/dev_datasets/df_intensities_proteinGroups_long/metadata.csv	runs/grid_search_small_data/proteinGroups/data/	runs/grid_search_small_data/proteinGroups/models/VAE/LD_100_E_500_HL_512_512	100	proteinGroups	VAE	7456046	runs/grid_search_small_data/proteinGroups/models/VAE/LD_100_E_500_HL_512_512/figures	runs/grid_search_small_data/proteinGroups/models/VAE/LD_100_E_500_HL_512_512	runs/grid_search_small_data/proteinGroups/models/VAE/LD_100_E_500_HL_512_512	runs/grid_search_small_data/proteinGroups/models/VAE/LD_100_E_500_HL_512_512	runs/grid_search_small_data/proteinGroups/models/VAE/LD_100_E_500_HL_512_512/preds	50	0	TRUE	(512, 512)			2	N: 9,338	proteinGroups	LD: 100 HL: (512, 512)
proteinGroups_LD100_E_500_HL_512_DAE	DAE	test_fake_na	MAE	0.499141	9337	4403	10	TRUE	runs/grid_search_small_data/proteinGroups/data	51	500	csv	data/dev_datasets/df_intensities_proteinGroups_long/metadata.csv	runs/grid_search_small_data/proteinGroups/data/	runs/grid_search_small_data/proteinGroups/models/DAE/LD_100_E_500_HL_512	100	proteinGroups	DAE	4618647	runs/grid_search_small_data/proteinGroups/models/DAE/LD_100_E_500_HL_512/figures	runs/grid_search_small_data/proteinGroups/models/DAE/LD_100_E_500_HL_512	runs/grid_search_small_data/proteinGroups/models/DAE/LD_100_E_500_HL_512	runs/grid_search_small_data/proteinGroups/models/DAE/LD_100_E_500_HL_512	runs/grid_search_small_data/proteinGroups/models/DAE/LD_100_E_500_HL_512/preds	25	0	TRUE	(512,)			1	N: 9,337	proteinGroups	LD: 100 HL: (512,)
proteinGroups_LD100_E_500_HL_512_DAE	DAE	test_fake_na	MSE	0.521051	9337	4403	10	TRUE	runs/grid_search_small_data/proteinGroups/data	51	500	csv	data/dev_datasets/df_intensities_proteinGroups_long/metadata.csv	runs/grid_search_small_data/proteinGroups/data/	runs/grid_search_small_data/proteinGroups/models/DAE/LD_100_E_500_HL_512	100	proteinGroups	DAE	4618647	runs/grid_search_small_data/proteinGroups/models/DAE/LD_100_E_500_HL_512/figures	runs/grid_search_small_data/proteinGroups/models/DAE/LD_100_E_500_HL_512	runs/grid_search_small_data/proteinGroups/models/DAE/LD_100_E_500_HL_512	runs/grid_search_small_data/proteinGroups/models/DAE/LD_100_E_500_HL_512	runs/grid_search_small_data/proteinGroups/models/DAE/LD_100_E_500_HL_512/preds	25	0	TRUE	(512,)			1	N: 9,337	proteinGroups	LD: 100 HL: (512,)
proteinGroups_LD100_E_500_HL_512_DAE	DAE	valid_fake_na	MAE	0.498789	9338	4403	10	TRUE	runs/grid_search_small_data/proteinGroups/data	51	500	csv	data/dev_datasets/df_intensities_proteinGroups_long/metadata.csv	runs/grid_search_small_data/proteinGroups/data/	runs/grid_search_small_data/proteinGroups/models/DAE/LD_100_E_500_HL_512	100	proteinGroups	DAE	4618647	runs/grid_search_small_data/proteinGroups/models/DAE/LD_100_E_500_HL_512/figures	runs/grid_search_small_data/proteinGroups/models/DAE/LD_100_E_500_HL_512	runs/grid_search_small_data/proteinGroups/models/DAE/LD_100_E_500_HL_512	runs/grid_search_small_data/proteinGroups/models/DAE/LD_100_E_500_HL_512	runs/grid_search_small_data/proteinGroups/models/DAE/LD_100_E_500_HL_512/preds	25	0	TRUE	(512,)			1	N: 9,338	proteinGroups	LD: 100 HL: (512,)
proteinGroups_LD100_E_500_HL_512_DAE	DAE	valid_fake_na	MSE	0.516124	9338	4403	10	TRUE	runs/grid_search_small_data/proteinGroups/data	51	500	csv	data/dev_datasets/df_intensities_proteinGroups_long/metadata.csv	runs/grid_search_small_data/proteinGroups/data/	runs/grid_search_small_data/proteinGroups/models/DAE/LD_100_E_500_HL_512	100	proteinGroups	DAE	4618647	runs/grid_search_small_data/proteinGroups/models/DAE/LD_100_E_500_HL_512/figures	runs/grid_search_small_data/proteinGroups/models/DAE/LD_100_E_500_HL_512	runs/grid_search_small_data/proteinGroups/models/DAE/LD_100_E_500_HL_512	runs/grid_search_small_data/proteinGroups/models/DAE/LD_100_E_500_HL_512	runs/grid_search_small_data/proteinGroups/models/DAE/LD_100_E_500_HL_512/preds	25	0	TRUE	(512,)			1	N: 9,338	proteinGroups	LD: 100 HL: (512,)
proteinGroups_LD100_E_500_HL_512_VAE	VAE	test_fake_na	MAE	0.505157	9337	4403	10	TRUE	runs/grid_search_small_data/proteinGroups/data	97	500	csv	data/dev_datasets/df_intensities_proteinGroups_long/metadata.csv	runs/grid_search_small_data/proteinGroups/data/	runs/grid_search_small_data/proteinGroups/models/VAE/LD_100_E_500_HL_512	100	proteinGroups	VAE	6928686	runs/grid_search_small_data/proteinGroups/models/VAE/LD_100_E_500_HL_512/figures	runs/grid_search_small_data/proteinGroups/models/VAE/LD_100_E_500_HL_512	runs/grid_search_small_data/proteinGroups/models/VAE/LD_100_E_500_HL_512	runs/grid_search_small_data/proteinGroups/models/VAE/LD_100_E_500_HL_512	runs/grid_search_small_data/proteinGroups/models/VAE/LD_100_E_500_HL_512/preds	50	0	TRUE	(512,)			1	N: 9,337	proteinGroups	LD: 100 HL: (512,)
proteinGroups_LD100_E_500_HL_512_VAE	VAE	test_fake_na	MSE	0.542353	9337	4403	10	TRUE	runs/grid_search_small_data/proteinGroups/data	97	500	csv	data/dev_datasets/df_intensities_proteinGroups_long/metadata.csv	runs/grid_search_small_data/proteinGroups/data/	runs/grid_search_small_data/proteinGroups/models/VAE/LD_100_E_500_HL_512	100	proteinGroups	VAE	6928686	runs/grid_search_small_data/proteinGroups/models/VAE/LD_100_E_500_HL_512/figures	runs/grid_search_small_data/proteinGroups/models/VAE/LD_100_E_500_HL_512	runs/grid_search_small_data/proteinGroups/models/VAE/LD_100_E_500_HL_512	runs/grid_search_small_data/proteinGroups/models/VAE/LD_100_E_500_HL_512	runs/grid_search_small_data/proteinGroups/models/VAE/LD_100_E_500_HL_512/preds	50	0	TRUE	(512,)			1	N: 9,337	proteinGroups	LD: 100 HL: (512,)
proteinGroups_LD100_E_500_HL_512_VAE	VAE	valid_fake_na	MAE	0.505369	9338	4403	10	TRUE	runs/grid_search_small_data/proteinGroups/data	97	500	csv	data/dev_datasets/df_intensities_proteinGroups_long/metadata.csv	runs/grid_search_small_data/proteinGroups/data/	runs/grid_search_small_data/proteinGroups/models/VAE/LD_100_E_500_HL_512	100	proteinGroups	VAE	6928686	runs/grid_search_small_data/proteinGroups/models/VAE/LD_100_E_500_HL_512/figures	runs/grid_search_small_data/proteinGroups/models/VAE/LD_100_E_500_HL_512	runs/grid_search_small_data/proteinGroups/models/VAE/LD_100_E_500_HL_512	runs/grid_search_small_data/proteinGroups/models/VAE/LD_100_E_500_HL_512	runs/grid_search_small_data/proteinGroups/models/VAE/LD_100_E_500_HL_512/preds	50	0	TRUE	(512,)			1	N: 9,338	proteinGroups	LD: 100 HL: (512,)
proteinGroups_LD100_E_500_HL_512_VAE	VAE	valid_fake_na	MSE	0.53837	9338	4403	10	TRUE	runs/grid_search_small_data/proteinGroups/data	97	500	csv	data/dev_datasets/df_intensities_proteinGroups_long/metadata.csv	runs/grid_search_small_data/proteinGroups/data/	runs/grid_search_small_data/proteinGroups/models/VAE/LD_100_E_500_HL_512	100	proteinGroups	VAE	6928686	runs/grid_search_small_data/proteinGroups/models/VAE/LD_100_E_500_HL_512/figures	runs/grid_search_small_data/proteinGroups/models/VAE/LD_100_E_500_HL_512	runs/grid_search_small_data/proteinGroups/models/VAE/LD_100_E_500_HL_512	runs/grid_search_small_data/proteinGroups/models/VAE/LD_100_E_500_HL_512	runs/grid_search_small_data/proteinGroups/models/VAE/LD_100_E_500_HL_512/preds	50	0	TRUE	(512,)			1	N: 9,338	proteinGroups	LD: 100 HL: (512,)
proteinGroups_LD10_E_500_CF	CF	test_fake_na	MAE	0.452116	9337	4403	4096	TRUE	runs/grid_search_small_data/proteinGroups/data	91	500	csv	data/dev_datasets/df_intensities_proteinGroups_long/metadata.csv	runs/grid_search_small_data/proteinGroups/data/	runs/grid_search_small_data/proteinGroups/models/CF/LD_10_E_500	10	proteinGroups	CF	49005	runs/grid_search_small_data/proteinGroups/models/CF/LD_10_E_500/figures	runs/grid_search_small_data/proteinGroups/models/CF/LD_10_E_500	runs/grid_search_small_data/proteinGroups/models/CF/LD_10_E_500	runs/grid_search_small_data/proteinGroups/models/CF/LD_10_E_500	runs/grid_search_small_data/proteinGroups/models/CF/LD_10_E_500/preds	1	0	TRUE	-			0	N: 9,337	proteinGroups	LD: 10 HL: -
proteinGroups_LD10_E_500_CF	CF	test_fake_na	MSE	0.441293	9337	4403	4096	TRUE	runs/grid_search_small_data/proteinGroups/data	91	500	csv	data/dev_datasets/df_intensities_proteinGroups_long/metadata.csv	runs/grid_search_small_data/proteinGroups/data/	runs/grid_search_small_data/proteinGroups/models/CF/LD_10_E_500	10	proteinGroups	CF	49005	runs/grid_search_small_data/proteinGroups/models/CF/LD_10_E_500/figures	runs/grid_search_small_data/proteinGroups/models/CF/LD_10_E_500	runs/grid_search_small_data/proteinGroups/models/CF/LD_10_E_500	runs/grid_search_small_data/proteinGroups/models/CF/LD_10_E_500	runs/grid_search_small_data/proteinGroups/models/CF/LD_10_E_500/preds	1	0	TRUE	-			0	N: 9,337	proteinGroups	LD: 10 HL: -
proteinGroups_LD10_E_500_CF	CF	valid_fake_na	MAE	0.455964	9338	4403	4096	TRUE	runs/grid_search_small_data/proteinGroups/data	91	500	csv	data/dev_datasets/df_intensities_proteinGroups_long/metadata.csv	runs/grid_search_small_data/proteinGroups/data/	runs/grid_search_small_data/proteinGroups/models/CF/LD_10_E_500	10	proteinGroups	CF	49005	runs/grid_search_small_data/proteinGroups/models/CF/LD_10_E_500/figures	runs/grid_search_small_data/proteinGroups/models/CF/LD_10_E_500	runs/grid_search_small_data/proteinGroups/models/CF/LD_10_E_500	runs/grid_search_small_data/proteinGroups/models/CF/LD_10_E_500	runs/grid_search_small_data/proteinGroups/models/CF/LD_10_E_500/preds	1	0	TRUE	-			0	N: 9,338	proteinGroups	LD: 10 HL: -
proteinGroups_LD10_E_500_CF	CF	valid_fake_na	MSE	0.44895	9338	4403	4096	TRUE	runs/grid_search_small_data/proteinGroups/data	91	500	csv	data/dev_datasets/df_intensities_proteinGroups_long/metadata.csv	runs/grid_search_small_data/proteinGroups/data/	runs/grid_search_small_data/proteinGroups/models/CF/LD_10_E_500	10	proteinGroups	CF	49005	runs/grid_search_small_data/proteinGroups/models/CF/LD_10_E_500/figures	runs/grid_search_small_data/proteinGroups/models/CF/LD_10_E_500	runs/grid_search_small_data/proteinGroups/models/CF/LD_10_E_500	runs/grid_search_small_data/proteinGroups/models/CF/LD_10_E_500	runs/grid_search_small_data/proteinGroups/models/CF/LD_10_E_500/preds	1	0	TRUE	-			0	N: 9,338	proteinGroups	LD: 10 HL: -
proteinGroups_LD10_E_500_HL_1024_512_256_DAE	DAE	test_fake_na	MAE	0.497684	9337	4403	10	TRUE	runs/grid_search_small_data/proteinGroups/data	42	500	csv	data/dev_datasets/df_intensities_proteinGroups_long/metadata.csv	runs/grid_search_small_data/proteinGroups/data/	runs/grid_search_small_data/proteinGroups/models/DAE/LD_10_E_500_HL_1024_512_256	10	proteinGroups	DAE	10348349	runs/grid_search_small_data/proteinGroups/models/DAE/LD_10_E_500_HL_1024_512_256/figures	runs/grid_search_small_data/proteinGroups/models/DAE/LD_10_E_500_HL_1024_512_256	runs/grid_search_small_data/proteinGroups/models/DAE/LD_10_E_500_HL_1024_512_256	runs/grid_search_small_data/proteinGroups/models/DAE/LD_10_E_500_HL_1024_512_256	runs/grid_search_small_data/proteinGroups/models/DAE/LD_10_E_500_HL_1024_512_256/preds	25	0	TRUE	(1024, 512, 256)			3	N: 9,337	proteinGroups	LD: 10 HL: (1024, 512, 256)
proteinGroups_LD10_E_500_HL_1024_512_256_DAE	DAE	test_fake_na	MSE	0.526762	9337	4403	10	TRUE	runs/grid_search_small_data/proteinGroups/data	42	500	csv	data/dev_datasets/df_intensities_proteinGroups_long/metadata.csv	runs/grid_search_small_data/proteinGroups/data/	runs/grid_search_small_data/proteinGroups/models/DAE/LD_10_E_500_HL_1024_512_256	10	proteinGroups	DAE	10348349	runs/grid_search_small_data/proteinGroups/models/DAE/LD_10_E_500_HL_1024_512_256/figures	runs/grid_search_small_data/proteinGroups/models/DAE/LD_10_E_500_HL_1024_512_256	runs/grid_search_small_data/proteinGroups/models/DAE/LD_10_E_500_HL_1024_512_256	runs/grid_search_small_data/proteinGroups/models/DAE/LD_10_E_500_HL_1024_512_256	runs/grid_search_small_data/proteinGroups/models/DAE/LD_10_E_500_HL_1024_512_256/preds	25	0	TRUE	(1024, 512, 256)			3	N: 9,337	proteinGroups	LD: 10 HL: (1024, 512, 256)
proteinGroups_LD10_E_500_HL_1024_512_256_DAE	DAE	valid_fake_na	MAE	0.49863	9338	4403	10	TRUE	runs/grid_search_small_data/proteinGroups/data	42	500	csv	data/dev_datasets/df_intensities_proteinGroups_long/metadata.csv	runs/grid_search_small_data/proteinGroups/data/	runs/grid_search_small_data/proteinGroups/models/DAE/LD_10_E_500_HL_1024_512_256	10	proteinGroups	DAE	10348349	runs/grid_search_small_data/proteinGroups/models/DAE/LD_10_E_500_HL_1024_512_256/figures	runs/grid_search_small_data/proteinGroups/models/DAE/LD_10_E_500_HL_1024_512_256	runs/grid_search_small_data/proteinGroups/models/DAE/LD_10_E_500_HL_1024_512_256	runs/grid_search_small_data/proteinGroups/models/DAE/LD_10_E_500_HL_1024_512_256	runs/grid_search_small_data/proteinGroups/models/DAE/LD_10_E_500_HL_1024_512_256/preds	25	0	TRUE	(1024, 512, 256)			3	N: 9,338	proteinGroups	LD: 10 HL: (1024, 512, 256)
proteinGroups_LD10_E_500_HL_1024_512_256_DAE	DAE	valid_fake_na	MSE	0.524532	9338	4403	10	TRUE	runs/grid_search_small_data/proteinGroups/data	42	500	csv	data/dev_datasets/df_intensities_proteinGroups_long/metadata.csv	runs/grid_search_small_data/proteinGroups/data/	runs/grid_search_small_data/proteinGroups/models/DAE/LD_10_E_500_HL_1024_512_256	10	proteinGroups	DAE	10348349	runs/grid_search_small_data/proteinGroups/models/DAE/LD_10_E_500_HL_1024_512_256/figures	runs/grid_search_small_data/proteinGroups/models/DAE/LD_10_E_500_HL_1024_512_256	runs/grid_search_small_data/proteinGroups/models/DAE/LD_10_E_500_HL_1024_512_256	runs/grid_search_small_data/proteinGroups/models/DAE/LD_10_E_500_HL_1024_512_256	runs/grid_search_small_data/proteinGroups/models/DAE/LD_10_E_500_HL_1024_512_256/preds	25	0	TRUE	(1024, 512, 256)			3	N: 9,338	proteinGroups	LD: 10 HL: (1024, 512, 256)
proteinGroups_LD10_E_500_HL_1024_512_256_VAE	VAE	test_fake_na	MAE	0.51654	9337	4403	10	TRUE	runs/grid_search_small_data/proteinGroups/data	127	500	csv	data/dev_datasets/df_intensities_proteinGroups_long/metadata.csv	runs/grid_search_small_data/proteinGroups/data/	runs/grid_search_small_data/proteinGroups/models/VAE/LD_10_E_500_HL_1024_512_256	10	proteinGroups	VAE	14863994	runs/grid_search_small_data/proteinGroups/models/VAE/LD_10_E_500_HL_1024_512_256/figures	runs/grid_search_small_data/proteinGroups/models/VAE/LD_10_E_500_HL_1024_512_256	runs/grid_search_small_data/proteinGroups/models/VAE/LD_10_E_500_HL_1024_512_256	runs/grid_search_small_data/proteinGroups/models/VAE/LD_10_E_500_HL_1024_512_256	runs/grid_search_small_data/proteinGroups/models/VAE/LD_10_E_500_HL_1024_512_256/preds	50	0	TRUE	(1024, 512, 256)			3	N: 9,337	proteinGroups	LD: 10 HL: (1024, 512, 256)
proteinGroups_LD10_E_500_HL_1024_512_256_VAE	VAE	test_fake_na	MSE	0.542276	9337	4403	10	TRUE	runs/grid_search_small_data/proteinGroups/data	127	500	csv	data/dev_datasets/df_intensities_proteinGroups_long/metadata.csv	runs/grid_search_small_data/proteinGroups/data/	runs/grid_search_small_data/proteinGroups/models/VAE/LD_10_E_500_HL_1024_512_256	10	proteinGroups	VAE	14863994	runs/grid_search_small_data/proteinGroups/models/VAE/LD_10_E_500_HL_1024_512_256/figures	runs/grid_search_small_data/proteinGroups/models/VAE/LD_10_E_500_HL_1024_512_256	runs/grid_search_small_data/proteinGroups/models/VAE/LD_10_E_500_HL_1024_512_256	runs/grid_search_small_data/proteinGroups/models/VAE/LD_10_E_500_HL_1024_512_256	runs/grid_search_small_data/proteinGroups/models/VAE/LD_10_E_500_HL_1024_512_256/preds	50	0	TRUE	(1024, 512, 256)			3	N: 9,337	proteinGroups	LD: 10 HL: (1024, 512, 256)
proteinGroups_LD10_E_500_HL_1024_512_256_VAE	VAE	valid_fake_na	MAE	0.514672	9338	4403	10	TRUE	runs/grid_search_small_data/proteinGroups/data	127	500	csv	data/dev_datasets/df_intensities_proteinGroups_long/metadata.csv	runs/grid_search_small_data/proteinGroups/data/	runs/grid_search_small_data/proteinGroups/models/VAE/LD_10_E_500_HL_1024_512_256	10	proteinGroups	VAE	14863994	runs/grid_search_small_data/proteinGroups/models/VAE/LD_10_E_500_HL_1024_512_256/figures	runs/grid_search_small_data/proteinGroups/models/VAE/LD_10_E_500_HL_1024_512_256	runs/grid_search_small_data/proteinGroups/models/VAE/LD_10_E_500_HL_1024_512_256	runs/grid_search_small_data/proteinGroups/models/VAE/LD_10_E_500_HL_1024_512_256	runs/grid_search_small_data/proteinGroups/models/VAE/LD_10_E_500_HL_1024_512_256/preds	50	0	TRUE	(1024, 512, 256)			3	N: 9,338	proteinGroups	LD: 10 HL: (1024, 512, 256)
proteinGroups_LD10_E_500_HL_1024_512_256_VAE	VAE	valid_fake_na	MSE	0.538658	9338	4403	10	TRUE	runs/grid_search_small_data/proteinGroups/data	127	500	csv	data/dev_datasets/df_intensities_proteinGroups_long/metadata.csv	runs/grid_search_small_data/proteinGroups/data/	runs/grid_search_small_data/proteinGroups/models/VAE/LD_10_E_500_HL_1024_512_256	10	proteinGroups	VAE	14863994	runs/grid_search_small_data/proteinGroups/models/VAE/LD_10_E_500_HL_1024_512_256/figures	runs/grid_search_small_data/proteinGroups/models/VAE/LD_10_E_500_HL_1024_512_256	runs/grid_search_small_data/proteinGroups/models/VAE/LD_10_E_500_HL_1024_512_256	runs/grid_search_small_data/proteinGroups/models/VAE/LD_10_E_500_HL_1024_512_256	runs/grid_search_small_data/proteinGroups/models/VAE/LD_10_E_500_HL_1024_512_256/preds	50	0	TRUE	(1024, 512, 256)			3	N: 9,338	proteinGroups	LD: 10 HL: (1024, 512, 256)
proteinGroups_LD10_E_500_HL_1024_DAE	DAE	test_fake_na	MAE	0.500882	9337	4403	10	TRUE	runs/grid_search_small_data/proteinGroups/data	83	500	csv	data/dev_datasets/df_intensities_proteinGroups_long/metadata.csv	runs/grid_search_small_data/proteinGroups/data/	runs/grid_search_small_data/proteinGroups/models/DAE/LD_10_E_500_HL_1024	10	proteinGroups	DAE	9048381	runs/grid_search_small_data/proteinGroups/models/DAE/LD_10_E_500_HL_1024/figures	runs/grid_search_small_data/proteinGroups/models/DAE/LD_10_E_500_HL_1024	runs/grid_search_small_data/proteinGroups/models/DAE/LD_10_E_500_HL_1024	runs/grid_search_small_data/proteinGroups/models/DAE/LD_10_E_500_HL_1024	runs/grid_search_small_data/proteinGroups/models/DAE/LD_10_E_500_HL_1024/preds	25	0	TRUE	(1024,)			1	N: 9,337	proteinGroups	LD: 10 HL: (1024,)
proteinGroups_LD10_E_500_HL_1024_DAE	DAE	test_fake_na	MSE	0.520402	9337	4403	10	TRUE	runs/grid_search_small_data/proteinGroups/data	83	500	csv	data/dev_datasets/df_intensities_proteinGroups_long/metadata.csv	runs/grid_search_small_data/proteinGroups/data/	runs/grid_search_small_data/proteinGroups/models/DAE/LD_10_E_500_HL_1024	10	proteinGroups	DAE	9048381	runs/grid_search_small_data/proteinGroups/models/DAE/LD_10_E_500_HL_1024/figures	runs/grid_search_small_data/proteinGroups/models/DAE/LD_10_E_500_HL_1024	runs/grid_search_small_data/proteinGroups/models/DAE/LD_10_E_500_HL_1024	runs/grid_search_small_data/proteinGroups/models/DAE/LD_10_E_500_HL_1024	runs/grid_search_small_data/proteinGroups/models/DAE/LD_10_E_500_HL_1024/preds	25	0	TRUE	(1024,)			1	N: 9,337	proteinGroups	LD: 10 HL: (1024,)
proteinGroups_LD10_E_500_HL_1024_DAE	DAE	valid_fake_na	MAE	0.503208	9338	4403	10	TRUE	runs/grid_search_small_data/proteinGroups/data	83	500	csv	data/dev_datasets/df_intensities_proteinGroups_long/metadata.csv	runs/grid_search_small_data/proteinGroups/data/	runs/grid_search_small_data/proteinGroups/models/DAE/LD_10_E_500_HL_1024	10	proteinGroups	DAE	9048381	runs/grid_search_small_data/proteinGroups/models/DAE/LD_10_E_500_HL_1024/figures	runs/grid_search_small_data/proteinGroups/models/DAE/LD_10_E_500_HL_1024	runs/grid_search_small_data/proteinGroups/models/DAE/LD_10_E_500_HL_1024	runs/grid_search_small_data/proteinGroups/models/DAE/LD_10_E_500_HL_1024	runs/grid_search_small_data/proteinGroups/models/DAE/LD_10_E_500_HL_1024/preds	25	0	TRUE	(1024,)			1	N: 9,338	proteinGroups	LD: 10 HL: (1024,)
proteinGroups_LD10_E_500_HL_1024_DAE	DAE	valid_fake_na	MSE	0.520414	9338	4403	10	TRUE	runs/grid_search_small_data/proteinGroups/data	83	500	csv	data/dev_datasets/df_intensities_proteinGroups_long/metadata.csv	runs/grid_search_small_data/proteinGroups/data/	runs/grid_search_small_data/proteinGroups/models/DAE/LD_10_E_500_HL_1024	10	proteinGroups	DAE	9048381	runs/grid_search_small_data/proteinGroups/models/DAE/LD_10_E_500_HL_1024/figures	runs/grid_search_small_data/proteinGroups/models/DAE/LD_10_E_500_HL_1024	runs/grid_search_small_data/proteinGroups/models/DAE/LD_10_E_500_HL_1024	runs/grid_search_small_data/proteinGroups/models/DAE/LD_10_E_500_HL_1024	runs/grid_search_small_data/proteinGroups/models/DAE/LD_10_E_500_HL_1024/preds	25	0	TRUE	(1024,)			1	N: 9,338	proteinGroups	LD: 10 HL: (1024,)
proteinGroups_LD10_E_500_HL_1024_VAE	VAE	test_fake_na	MAE	0.512944	9337	4403	10	TRUE	runs/grid_search_small_data/proteinGroups/data	130	500	csv	data/dev_datasets/df_intensities_proteinGroups_long/metadata.csv	runs/grid_search_small_data/proteinGroups/data/	runs/grid_search_small_data/proteinGroups/models/VAE/LD_10_E_500_HL_1024	10	proteinGroups	VAE	13571706	runs/grid_search_small_data/proteinGroups/models/VAE/LD_10_E_500_HL_1024/figures	runs/grid_search_small_data/proteinGroups/models/VAE/LD_10_E_500_HL_1024	runs/grid_search_small_data/proteinGroups/models/VAE/LD_10_E_500_HL_1024	runs/grid_search_small_data/proteinGroups/models/VAE/LD_10_E_500_HL_1024	runs/grid_search_small_data/proteinGroups/models/VAE/LD_10_E_500_HL_1024/preds	50	0	TRUE	(1024,)			1	N: 9,337	proteinGroups	LD: 10 HL: (1024,)
proteinGroups_LD10_E_500_HL_1024_VAE	VAE	test_fake_na	MSE	0.561548	9337	4403	10	TRUE	runs/grid_search_small_data/proteinGroups/data	130	500	csv	data/dev_datasets/df_intensities_proteinGroups_long/metadata.csv	runs/grid_search_small_data/proteinGroups/data/	runs/grid_search_small_data/proteinGroups/models/VAE/LD_10_E_500_HL_1024	10	proteinGroups	VAE	13571706	runs/grid_search_small_data/proteinGroups/models/VAE/LD_10_E_500_HL_1024/figures	runs/grid_search_small_data/proteinGroups/models/VAE/LD_10_E_500_HL_1024	runs/grid_search_small_data/proteinGroups/models/VAE/LD_10_E_500_HL_1024	runs/grid_search_small_data/proteinGroups/models/VAE/LD_10_E_500_HL_1024	runs/grid_search_small_data/proteinGroups/models/VAE/LD_10_E_500_HL_1024/preds	50	0	TRUE	(1024,)			1	N: 9,337	proteinGroups	LD: 10 HL: (1024,)
proteinGroups_LD10_E_500_HL_1024_VAE	VAE	valid_fake_na	MAE	0.512777	9338	4403	10	TRUE	runs/grid_search_small_data/proteinGroups/data	130	500	csv	data/dev_datasets/df_intensities_proteinGroups_long/metadata.csv	runs/grid_search_small_data/proteinGroups/data/	runs/grid_search_small_data/proteinGroups/models/VAE/LD_10_E_500_HL_1024	10	proteinGroups	VAE	13571706	runs/grid_search_small_data/proteinGroups/models/VAE/LD_10_E_500_HL_1024/figures	runs/grid_search_small_data/proteinGroups/models/VAE/LD_10_E_500_HL_1024	runs/grid_search_small_data/proteinGroups/models/VAE/LD_10_E_500_HL_1024	runs/grid_search_small_data/proteinGroups/models/VAE/LD_10_E_500_HL_1024	runs/grid_search_small_data/proteinGroups/models/VAE/LD_10_E_500_HL_1024/preds	50	0	TRUE	(1024,)			1	N: 9,338	proteinGroups	LD: 10 HL: (1024,)
proteinGroups_LD10_E_500_HL_1024_VAE	VAE	valid_fake_na	MSE	0.552712	9338	4403	10	TRUE	runs/grid_search_small_data/proteinGroups/data	130	500	csv	data/dev_datasets/df_intensities_proteinGroups_long/metadata.csv	runs/grid_search_small_data/proteinGroups/data/	runs/grid_search_small_data/proteinGroups/models/VAE/LD_10_E_500_HL_1024	10	proteinGroups	VAE	13571706	runs/grid_search_small_data/proteinGroups/models/VAE/LD_10_E_500_HL_1024/figures	runs/grid_search_small_data/proteinGroups/models/VAE/LD_10_E_500_HL_1024	runs/grid_search_small_data/proteinGroups/models/VAE/LD_10_E_500_HL_1024	runs/grid_search_small_data/proteinGroups/models/VAE/LD_10_E_500_HL_1024	runs/grid_search_small_data/proteinGroups/models/VAE/LD_10_E_500_HL_1024/preds	50	0	TRUE	(1024,)			1	N: 9,338	proteinGroups	LD: 10 HL: (1024,)
proteinGroups_LD10_E_500_HL_128_64_DAE	DAE	test_fake_na	MAE	0.502446	9337	4403	10	TRUE	runs/grid_search_small_data/proteinGroups/data	80	500	csv	data/dev_datasets/df_intensities_proteinGroups_long/metadata.csv	runs/grid_search_small_data/proteinGroups/data/	runs/grid_search_small_data/proteinGroups/models/DAE/LD_10_E_500_HL_128_64	10	proteinGroups	DAE	1150397	runs/grid_search_small_data/proteinGroups/models/DAE/LD_10_E_500_HL_128_64/figures	runs/grid_search_small_data/proteinGroups/models/DAE/LD_10_E_500_HL_128_64	runs/grid_search_small_data/proteinGroups/models/DAE/LD_10_E_500_HL_128_64	runs/grid_search_small_data/proteinGroups/models/DAE/LD_10_E_500_HL_128_64	runs/grid_search_small_data/proteinGroups/models/DAE/LD_10_E_500_HL_128_64/preds	25	0	TRUE	(128, 64)			2	N: 9,337	proteinGroups	LD: 10 HL: (128, 64)
proteinGroups_LD10_E_500_HL_128_64_DAE	DAE	test_fake_na	MSE	0.523526	9337	4403	10	TRUE	runs/grid_search_small_data/proteinGroups/data	80	500	csv	data/dev_datasets/df_intensities_proteinGroups_long/metadata.csv	runs/grid_search_small_data/proteinGroups/data/	runs/grid_search_small_data/proteinGroups/models/DAE/LD_10_E_500_HL_128_64	10	proteinGroups	DAE	1150397	runs/grid_search_small_data/proteinGroups/models/DAE/LD_10_E_500_HL_128_64/figures	runs/grid_search_small_data/proteinGroups/models/DAE/LD_10_E_500_HL_128_64	runs/grid_search_small_data/proteinGroups/models/DAE/LD_10_E_500_HL_128_64	runs/grid_search_small_data/proteinGroups/models/DAE/LD_10_E_500_HL_128_64	runs/grid_search_small_data/proteinGroups/models/DAE/LD_10_E_500_HL_128_64/preds	25	0	TRUE	(128, 64)			2	N: 9,337	proteinGroups	LD: 10 HL: (128, 64)
proteinGroups_LD10_E_500_HL_128_64_DAE	DAE	valid_fake_na	MAE	0.502462	9338	4403	10	TRUE	runs/grid_search_small_data/proteinGroups/data	80	500	csv	data/dev_datasets/df_intensities_proteinGroups_long/metadata.csv	runs/grid_search_small_data/proteinGroups/data/	runs/grid_search_small_data/proteinGroups/models/DAE/LD_10_E_500_HL_128_64	10	proteinGroups	DAE	1150397	runs/grid_search_small_data/proteinGroups/models/DAE/LD_10_E_500_HL_128_64/figures	runs/grid_search_small_data/proteinGroups/models/DAE/LD_10_E_500_HL_128_64	runs/grid_search_small_data/proteinGroups/models/DAE/LD_10_E_500_HL_128_64	runs/grid_search_small_data/proteinGroups/models/DAE/LD_10_E_500_HL_128_64	runs/grid_search_small_data/proteinGroups/models/DAE/LD_10_E_500_HL_128_64/preds	25	0	TRUE	(128, 64)			2	N: 9,338	proteinGroups	LD: 10 HL: (128, 64)
proteinGroups_LD10_E_500_HL_128_64_DAE	DAE	valid_fake_na	MSE	0.518696	9338	4403	10	TRUE	runs/grid_search_small_data/proteinGroups/data	80	500	csv	data/dev_datasets/df_intensities_proteinGroups_long/metadata.csv	runs/grid_search_small_data/proteinGroups/data/	runs/grid_search_small_data/proteinGroups/models/DAE/LD_10_E_500_HL_128_64	10	proteinGroups	DAE	1150397	runs/grid_search_small_data/proteinGroups/models/DAE/LD_10_E_500_HL_128_64/figures	runs/grid_search_small_data/proteinGroups/models/DAE/LD_10_E_500_HL_128_64	runs/grid_search_small_data/proteinGroups/models/DAE/LD_10_E_500_HL_128_64	runs/grid_search_small_data/proteinGroups/models/DAE/LD_10_E_500_HL_128_64	runs/grid_search_small_data/proteinGroups/models/DAE/LD_10_E_500_HL_128_64/preds	25	0	TRUE	(128, 64)			2	N: 9,338	proteinGroups	LD: 10 HL: (128, 64)
proteinGroups_LD10_E_500_HL_128_64_VAE	VAE	test_fake_na	MAE	0.556343	9337	4403	10	TRUE	runs/grid_search_small_data/proteinGroups/data	107	500	csv	data/dev_datasets/df_intensities_proteinGroups_long/metadata.csv	runs/grid_search_small_data/proteinGroups/data/	runs/grid_search_small_data/proteinGroups/models/VAE/LD_10_E_500_HL_128_64	10	proteinGroups	VAE	1719034	runs/grid_search_small_data/proteinGroups/models/VAE/LD_10_E_500_HL_128_64/figures	runs/grid_search_small_data/proteinGroups/models/VAE/LD_10_E_500_HL_128_64	runs/grid_search_small_data/proteinGroups/models/VAE/LD_10_E_500_HL_128_64	runs/grid_search_small_data/proteinGroups/models/VAE/LD_10_E_500_HL_128_64	runs/grid_search_small_data/proteinGroups/models/VAE/LD_10_E_500_HL_128_64/preds	50	0	TRUE	(128, 64)			2	N: 9,337	proteinGroups	LD: 10 HL: (128, 64)
proteinGroups_LD10_E_500_HL_128_64_VAE	VAE	test_fake_na	MSE	0.59082	9337	4403	10	TRUE	runs/grid_search_small_data/proteinGroups/data	107	500	csv	data/dev_datasets/df_intensities_proteinGroups_long/metadata.csv	runs/grid_search_small_data/proteinGroups/data/	runs/grid_search_small_data/proteinGroups/models/VAE/LD_10_E_500_HL_128_64	10	proteinGroups	VAE	1719034	runs/grid_search_small_data/proteinGroups/models/VAE/LD_10_E_500_HL_128_64/figures	runs/grid_search_small_data/proteinGroups/models/VAE/LD_10_E_500_HL_128_64	runs/grid_search_small_data/proteinGroups/models/VAE/LD_10_E_500_HL_128_64	runs/grid_search_small_data/proteinGroups/models/VAE/LD_10_E_500_HL_128_64	runs/grid_search_small_data/proteinGroups/models/VAE/LD_10_E_500_HL_128_64/preds	50	0	TRUE	(128, 64)			2	N: 9,337	proteinGroups	LD: 10 HL: (128, 64)
proteinGroups_LD10_E_500_HL_128_64_VAE	VAE	valid_fake_na	MAE	0.553294	9338	4403	10	TRUE	runs/grid_search_small_data/proteinGroups/data	107	500	csv	data/dev_datasets/df_intensities_proteinGroups_long/metadata.csv	runs/grid_search_small_data/proteinGroups/data/	runs/grid_search_small_data/proteinGroups/models/VAE/LD_10_E_500_HL_128_64	10	proteinGroups	VAE	1719034	runs/grid_search_small_data/proteinGroups/models/VAE/LD_10_E_500_HL_128_64/figures	runs/grid_search_small_data/proteinGroups/models/VAE/LD_10_E_500_HL_128_64	runs/grid_search_small_data/proteinGroups/models/VAE/LD_10_E_500_HL_128_64	runs/grid_search_small_data/proteinGroups/models/VAE/LD_10_E_500_HL_128_64	runs/grid_search_small_data/proteinGroups/models/VAE/LD_10_E_500_HL_128_64/preds	50	0	TRUE	(128, 64)			2	N: 9,338	proteinGroups	LD: 10 HL: (128, 64)
proteinGroups_LD10_E_500_HL_128_64_VAE	VAE	valid_fake_na	MSE	0.58445	9338	4403	10	TRUE	runs/grid_search_small_data/proteinGroups/data	107	500	csv	data/dev_datasets/df_intensities_proteinGroups_long/metadata.csv	runs/grid_search_small_data/proteinGroups/data/	runs/grid_search_small_data/proteinGroups/models/VAE/LD_10_E_500_HL_128_64	10	proteinGroups	VAE	1719034	runs/grid_search_small_data/proteinGroups/models/VAE/LD_10_E_500_HL_128_64/figures	runs/grid_search_small_data/proteinGroups/models/VAE/LD_10_E_500_HL_128_64	runs/grid_search_small_data/proteinGroups/models/VAE/LD_10_E_500_HL_128_64	runs/grid_search_small_data/proteinGroups/models/VAE/LD_10_E_500_HL_128_64	runs/grid_search_small_data/proteinGroups/models/VAE/LD_10_E_500_HL_128_64/preds	50	0	TRUE	(128, 64)			2	N: 9,338	proteinGroups	LD: 10 HL: (128, 64)
proteinGroups_LD10_E_500_HL_256_128_DAE	DAE	test_fake_na	MAE	0.515432	9337	4403	10	TRUE	runs/grid_search_small_data/proteinGroups/data	81	500	csv	data/dev_datasets/df_intensities_proteinGroups_long/metadata.csv	runs/grid_search_small_data/proteinGroups/data/	runs/grid_search_small_data/proteinGroups/models/DAE/LD_10_E_500_HL_256_128	10	proteinGroups	DAE	2329149	runs/grid_search_small_data/proteinGroups/models/DAE/LD_10_E_500_HL_256_128/figures	runs/grid_search_small_data/proteinGroups/models/DAE/LD_10_E_500_HL_256_128	runs/grid_search_small_data/proteinGroups/models/DAE/LD_10_E_500_HL_256_128	runs/grid_search_small_data/proteinGroups/models/DAE/LD_10_E_500_HL_256_128	runs/grid_search_small_data/proteinGroups/models/DAE/LD_10_E_500_HL_256_128/preds	25	0	TRUE	(256, 128)			2	N: 9,337	proteinGroups	LD: 10 HL: (256, 128)
proteinGroups_LD10_E_500_HL_256_128_DAE	DAE	test_fake_na	MSE	0.550215	9337	4403	10	TRUE	runs/grid_search_small_data/proteinGroups/data	81	500	csv	data/dev_datasets/df_intensities_proteinGroups_long/metadata.csv	runs/grid_search_small_data/proteinGroups/data/	runs/grid_search_small_data/proteinGroups/models/DAE/LD_10_E_500_HL_256_128	10	proteinGroups	DAE	2329149	runs/grid_search_small_data/proteinGroups/models/DAE/LD_10_E_500_HL_256_128/figures	runs/grid_search_small_data/proteinGroups/models/DAE/LD_10_E_500_HL_256_128	runs/grid_search_small_data/proteinGroups/models/DAE/LD_10_E_500_HL_256_128	runs/grid_search_small_data/proteinGroups/models/DAE/LD_10_E_500_HL_256_128	runs/grid_search_small_data/proteinGroups/models/DAE/LD_10_E_500_HL_256_128/preds	25	0	TRUE	(256, 128)			2	N: 9,337	proteinGroups	LD: 10 HL: (256, 128)
proteinGroups_LD10_E_500_HL_256_128_DAE	DAE	valid_fake_na	MAE	0.520419	9338	4403	10	TRUE	runs/grid_search_small_data/proteinGroups/data	81	500	csv	data/dev_datasets/df_intensities_proteinGroups_long/metadata.csv	runs/grid_search_small_data/proteinGroups/data/	runs/grid_search_small_data/proteinGroups/models/DAE/LD_10_E_500_HL_256_128	10	proteinGroups	DAE	2329149	runs/grid_search_small_data/proteinGroups/models/DAE/LD_10_E_500_HL_256_128/figures	runs/grid_search_small_data/proteinGroups/models/DAE/LD_10_E_500_HL_256_128	runs/grid_search_small_data/proteinGroups/models/DAE/LD_10_E_500_HL_256_128	runs/grid_search_small_data/proteinGroups/models/DAE/LD_10_E_500_HL_256_128	runs/grid_search_small_data/proteinGroups/models/DAE/LD_10_E_500_HL_256_128/preds	25	0	TRUE	(256, 128)			2	N: 9,338	proteinGroups	LD: 10 HL: (256, 128)
proteinGroups_LD10_E_500_HL_256_128_DAE	DAE	valid_fake_na	MSE	0.556634	9338	4403	10	TRUE	runs/grid_search_small_data/proteinGroups/data	81	500	csv	data/dev_datasets/df_intensities_proteinGroups_long/metadata.csv	runs/grid_search_small_data/proteinGroups/data/	runs/grid_search_small_data/proteinGroups/models/DAE/LD_10_E_500_HL_256_128	10	proteinGroups	DAE	2329149	runs/grid_search_small_data/proteinGroups/models/DAE/LD_10_E_500_HL_256_128/figures	runs/grid_search_small_data/proteinGroups/models/DAE/LD_10_E_500_HL_256_128	runs/grid_search_small_data/proteinGroups/models/DAE/LD_10_E_500_HL_256_128	runs/grid_search_small_data/proteinGroups/models/DAE/LD_10_E_500_HL_256_128	runs/grid_search_small_data/proteinGroups/models/DAE/LD_10_E_500_HL_256_128/preds	25	0	TRUE	(256, 128)			2	N: 9,338	proteinGroups	LD: 10 HL: (256, 128)
proteinGroups_LD10_E_500_HL_256_128_VAE	VAE	test_fake_na	MAE	0.556698	9337	4403	10	TRUE	runs/grid_search_small_data/proteinGroups/data	86	500	csv	data/dev_datasets/df_intensities_proteinGroups_long/metadata.csv	runs/grid_search_small_data/proteinGroups/data/	runs/grid_search_small_data/proteinGroups/models/VAE/LD_10_E_500_HL_256_128	10	proteinGroups	VAE	3462010	runs/grid_search_small_data/proteinGroups/models/VAE/LD_10_E_500_HL_256_128/figures	runs/grid_search_small_data/proteinGroups/models/VAE/LD_10_E_500_HL_256_128	runs/grid_search_small_data/proteinGroups/models/VAE/LD_10_E_500_HL_256_128	runs/grid_search_small_data/proteinGroups/models/VAE/LD_10_E_500_HL_256_128	runs/grid_search_small_data/proteinGroups/models/VAE/LD_10_E_500_HL_256_128/preds	50	0	TRUE	(256, 128)			2	N: 9,337	proteinGroups	LD: 10 HL: (256, 128)
proteinGroups_LD10_E_500_HL_256_128_VAE	VAE	test_fake_na	MSE	0.609538	9337	4403	10	TRUE	runs/grid_search_small_data/proteinGroups/data	86	500	csv	data/dev_datasets/df_intensities_proteinGroups_long/metadata.csv	runs/grid_search_small_data/proteinGroups/data/	runs/grid_search_small_data/proteinGroups/models/VAE/LD_10_E_500_HL_256_128	10	proteinGroups	VAE	3462010	runs/grid_search_small_data/proteinGroups/models/VAE/LD_10_E_500_HL_256_128/figures	runs/grid_search_small_data/proteinGroups/models/VAE/LD_10_E_500_HL_256_128	runs/grid_search_small_data/proteinGroups/models/VAE/LD_10_E_500_HL_256_128	runs/grid_search_small_data/proteinGroups/models/VAE/LD_10_E_500_HL_256_128	runs/grid_search_small_data/proteinGroups/models/VAE/LD_10_E_500_HL_256_128/preds	50	0	TRUE	(256, 128)			2	N: 9,337	proteinGroups	LD: 10 HL: (256, 128)
proteinGroups_LD10_E_500_HL_256_128_VAE	VAE	valid_fake_na	MAE	0.557464	9338	4403	10	TRUE	runs/grid_search_small_data/proteinGroups/data	86	500	csv	data/dev_datasets/df_intensities_proteinGroups_long/metadata.csv	runs/grid_search_small_data/proteinGroups/data/	runs/grid_search_small_data/proteinGroups/models/VAE/LD_10_E_500_HL_256_128	10	proteinGroups	VAE	3462010	runs/grid_search_small_data/proteinGroups/models/VAE/LD_10_E_500_HL_256_128/figures	runs/grid_search_small_data/proteinGroups/models/VAE/LD_10_E_500_HL_256_128	runs/grid_search_small_data/proteinGroups/models/VAE/LD_10_E_500_HL_256_128	runs/grid_search_small_data/proteinGroups/models/VAE/LD_10_E_500_HL_256_128	runs/grid_search_small_data/proteinGroups/models/VAE/LD_10_E_500_HL_256_128/preds	50	0	TRUE	(256, 128)			2	N: 9,338	proteinGroups	LD: 10 HL: (256, 128)
proteinGroups_LD10_E_500_HL_256_128_VAE	VAE	valid_fake_na	MSE	0.60762	9338	4403	10	TRUE	runs/grid_search_small_data/proteinGroups/data	86	500	csv	data/dev_datasets/df_intensities_proteinGroups_long/metadata.csv	runs/grid_search_small_data/proteinGroups/data/	runs/grid_search_small_data/proteinGroups/models/VAE/LD_10_E_500_HL_256_128	10	proteinGroups	VAE	3462010	runs/grid_search_small_data/proteinGroups/models/VAE/LD_10_E_500_HL_256_128/figures	runs/grid_search_small_data/proteinGroups/models/VAE/LD_10_E_500_HL_256_128	runs/grid_search_small_data/proteinGroups/models/VAE/LD_10_E_500_HL_256_128	runs/grid_search_small_data/proteinGroups/models/VAE/LD_10_E_500_HL_256_128	runs/grid_search_small_data/proteinGroups/models/VAE/LD_10_E_500_HL_256_128/preds	50	0	TRUE	(256, 128)			2	N: 9,338	proteinGroups	LD: 10 HL: (256, 128)
proteinGroups_LD10_E_500_HL_256_DAE	DAE	test_fake_na	MAE	0.506586	9337	4403	10	TRUE	runs/grid_search_small_data/proteinGroups/data	66	500	csv	data/dev_datasets/df_intensities_proteinGroups_long/metadata.csv	runs/grid_search_small_data/proteinGroups/data/	runs/grid_search_small_data/proteinGroups/models/DAE/LD_10_E_500_HL_256	10	proteinGroups	DAE	2265405	runs/grid_search_small_data/proteinGroups/models/DAE/LD_10_E_500_HL_256/figures	runs/grid_search_small_data/proteinGroups/models/DAE/LD_10_E_500_HL_256	runs/grid_search_small_data/proteinGroups/models/DAE/LD_10_E_500_HL_256	runs/grid_search_small_data/proteinGroups/models/DAE/LD_10_E_500_HL_256	runs/grid_search_small_data/proteinGroups/models/DAE/LD_10_E_500_HL_256/preds	25	0	TRUE	(256,)			1	N: 9,337	proteinGroups	LD: 10 HL: (256,)
proteinGroups_LD10_E_500_HL_256_DAE	DAE	test_fake_na	MSE	0.544112	9337	4403	10	TRUE	runs/grid_search_small_data/proteinGroups/data	66	500	csv	data/dev_datasets/df_intensities_proteinGroups_long/metadata.csv	runs/grid_search_small_data/proteinGroups/data/	runs/grid_search_small_data/proteinGroups/models/DAE/LD_10_E_500_HL_256	10	proteinGroups	DAE	2265405	runs/grid_search_small_data/proteinGroups/models/DAE/LD_10_E_500_HL_256/figures	runs/grid_search_small_data/proteinGroups/models/DAE/LD_10_E_500_HL_256	runs/grid_search_small_data/proteinGroups/models/DAE/LD_10_E_500_HL_256	runs/grid_search_small_data/proteinGroups/models/DAE/LD_10_E_500_HL_256	runs/grid_search_small_data/proteinGroups/models/DAE/LD_10_E_500_HL_256/preds	25	0	TRUE	(256,)			1	N: 9,337	proteinGroups	LD: 10 HL: (256,)
proteinGroups_LD10_E_500_HL_256_DAE	DAE	valid_fake_na	MAE	0.509937	9338	4403	10	TRUE	runs/grid_search_small_data/proteinGroups/data	66	500	csv	data/dev_datasets/df_intensities_proteinGroups_long/metadata.csv	runs/grid_search_small_data/proteinGroups/data/	runs/grid_search_small_data/proteinGroups/models/DAE/LD_10_E_500_HL_256	10	proteinGroups	DAE	2265405	runs/grid_search_small_data/proteinGroups/models/DAE/LD_10_E_500_HL_256/figures	runs/grid_search_small_data/proteinGroups/models/DAE/LD_10_E_500_HL_256	runs/grid_search_small_data/proteinGroups/models/DAE/LD_10_E_500_HL_256	runs/grid_search_small_data/proteinGroups/models/DAE/LD_10_E_500_HL_256	runs/grid_search_small_data/proteinGroups/models/DAE/LD_10_E_500_HL_256/preds	25	0	TRUE	(256,)			1	N: 9,338	proteinGroups	LD: 10 HL: (256,)
proteinGroups_LD10_E_500_HL_256_DAE	DAE	valid_fake_na	MSE	0.543797	9338	4403	10	TRUE	runs/grid_search_small_data/proteinGroups/data	66	500	csv	data/dev_datasets/df_intensities_proteinGroups_long/metadata.csv	runs/grid_search_small_data/proteinGroups/data/	runs/grid_search_small_data/proteinGroups/models/DAE/LD_10_E_500_HL_256	10	proteinGroups	DAE	2265405	runs/grid_search_small_data/proteinGroups/models/DAE/LD_10_E_500_HL_256/figures	runs/grid_search_small_data/proteinGroups/models/DAE/LD_10_E_500_HL_256	runs/grid_search_small_data/proteinGroups/models/DAE/LD_10_E_500_HL_256	runs/grid_search_small_data/proteinGroups/models/DAE/LD_10_E_500_HL_256	runs/grid_search_small_data/proteinGroups/models/DAE/LD_10_E_500_HL_256/preds	25	0	TRUE	(256,)			1	N: 9,338	proteinGroups	LD: 10 HL: (256,)
proteinGroups_LD10_E_500_HL_256_VAE	VAE	test_fake_na	MAE	0.503135	9337	4403	10	TRUE	runs/grid_search_small_data/proteinGroups/data	104	500	csv	data/dev_datasets/df_intensities_proteinGroups_long/metadata.csv	runs/grid_search_small_data/proteinGroups/data/	runs/grid_search_small_data/proteinGroups/models/VAE/LD_10_E_500_HL_256	10	proteinGroups	VAE	3399546	runs/grid_search_small_data/proteinGroups/models/VAE/LD_10_E_500_HL_256/figures	runs/grid_search_small_data/proteinGroups/models/VAE/LD_10_E_500_HL_256	runs/grid_search_small_data/proteinGroups/models/VAE/LD_10_E_500_HL_256	runs/grid_search_small_data/proteinGroups/models/VAE/LD_10_E_500_HL_256	runs/grid_search_small_data/proteinGroups/models/VAE/LD_10_E_500_HL_256/preds	50	0	TRUE	(256,)			1	N: 9,337	proteinGroups	LD: 10 HL: (256,)
proteinGroups_LD10_E_500_HL_256_VAE	VAE	test_fake_na	MSE	0.530054	9337	4403	10	TRUE	runs/grid_search_small_data/proteinGroups/data	104	500	csv	data/dev_datasets/df_intensities_proteinGroups_long/metadata.csv	runs/grid_search_small_data/proteinGroups/data/	runs/grid_search_small_data/proteinGroups/models/VAE/LD_10_E_500_HL_256	10	proteinGroups	VAE	3399546	runs/grid_search_small_data/proteinGroups/models/VAE/LD_10_E_500_HL_256/figures	runs/grid_search_small_data/proteinGroups/models/VAE/LD_10_E_500_HL_256	runs/grid_search_small_data/proteinGroups/models/VAE/LD_10_E_500_HL_256	runs/grid_search_small_data/proteinGroups/models/VAE/LD_10_E_500_HL_256	runs/grid_search_small_data/proteinGroups/models/VAE/LD_10_E_500_HL_256/preds	50	0	TRUE	(256,)			1	N: 9,337	proteinGroups	LD: 10 HL: (256,)
proteinGroups_LD10_E_500_HL_256_VAE	VAE	valid_fake_na	MAE	0.507882	9338	4403	10	TRUE	runs/grid_search_small_data/proteinGroups/data	104	500	csv	data/dev_datasets/df_intensities_proteinGroups_long/metadata.csv	runs/grid_search_small_data/proteinGroups/data/	runs/grid_search_small_data/proteinGroups/models/VAE/LD_10_E_500_HL_256	10	proteinGroups	VAE	3399546	runs/grid_search_small_data/proteinGroups/models/VAE/LD_10_E_500_HL_256/figures	runs/grid_search_small_data/proteinGroups/models/VAE/LD_10_E_500_HL_256	runs/grid_search_small_data/proteinGroups/models/VAE/LD_10_E_500_HL_256	runs/grid_search_small_data/proteinGroups/models/VAE/LD_10_E_500_HL_256	runs/grid_search_small_data/proteinGroups/models/VAE/LD_10_E_500_HL_256/preds	50	0	TRUE	(256,)			1	N: 9,338	proteinGroups	LD: 10 HL: (256,)
proteinGroups_LD10_E_500_HL_256_VAE	VAE	valid_fake_na	MSE	0.53107	9338	4403	10	TRUE	runs/grid_search_small_data/proteinGroups/data	104	500	csv	data/dev_datasets/df_intensities_proteinGroups_long/metadata.csv	runs/grid_search_small_data/proteinGroups/data/	runs/grid_search_small_data/proteinGroups/models/VAE/LD_10_E_500_HL_256	10	proteinGroups	VAE	3399546	runs/grid_search_small_data/proteinGroups/models/VAE/LD_10_E_500_HL_256/figures	runs/grid_search_small_data/proteinGroups/models/VAE/LD_10_E_500_HL_256	runs/grid_search_small_data/proteinGroups/models/VAE/LD_10_E_500_HL_256	runs/grid_search_small_data/proteinGroups/models/VAE/LD_10_E_500_HL_256	runs/grid_search_small_data/proteinGroups/models/VAE/LD_10_E_500_HL_256/preds	50	0	TRUE	(256,)			1	N: 9,338	proteinGroups	LD: 10 HL: (256,)
proteinGroups_LD10_E_500_HL_512_256_128_DAE	DAE	test_fake_na	MAE	0.557232	9337	4403	10	TRUE	runs/grid_search_small_data/proteinGroups/data	64	500	csv	data/dev_datasets/df_intensities_proteinGroups_long/metadata.csv	runs/grid_search_small_data/proteinGroups/data/	runs/grid_search_small_data/proteinGroups/models/DAE/LD_10_E_500_HL_512_256_128	10	proteinGroups	DAE	4848701	runs/grid_search_small_data/proteinGroups/models/DAE/LD_10_E_500_HL_512_256_128/figures	runs/grid_search_small_data/proteinGroups/models/DAE/LD_10_E_500_HL_512_256_128	runs/grid_search_small_data/proteinGroups/models/DAE/LD_10_E_500_HL_512_256_128	runs/grid_search_small_data/proteinGroups/models/DAE/LD_10_E_500_HL_512_256_128	runs/grid_search_small_data/proteinGroups/models/DAE/LD_10_E_500_HL_512_256_128/preds	25	0	TRUE	(512, 256, 128)			3	N: 9,337	proteinGroups	LD: 10 HL: (512, 256, 128)
proteinGroups_LD10_E_500_HL_512_256_128_DAE	DAE	test_fake_na	MSE	0.619584	9337	4403	10	TRUE	runs/grid_search_small_data/proteinGroups/data	64	500	csv	data/dev_datasets/df_intensities_proteinGroups_long/metadata.csv	runs/grid_search_small_data/proteinGroups/data/	runs/grid_search_small_data/proteinGroups/models/DAE/LD_10_E_500_HL_512_256_128	10	proteinGroups	DAE	4848701	runs/grid_search_small_data/proteinGroups/models/DAE/LD_10_E_500_HL_512_256_128/figures	runs/grid_search_small_data/proteinGroups/models/DAE/LD_10_E_500_HL_512_256_128	runs/grid_search_small_data/proteinGroups/models/DAE/LD_10_E_500_HL_512_256_128	runs/grid_search_small_data/proteinGroups/models/DAE/LD_10_E_500_HL_512_256_128	runs/grid_search_small_data/proteinGroups/models/DAE/LD_10_E_500_HL_512_256_128/preds	25	0	TRUE	(512, 256, 128)			3	N: 9,337	proteinGroups	LD: 10 HL: (512, 256, 128)
proteinGroups_LD10_E_500_HL_512_256_128_DAE	DAE	valid_fake_na	MAE	0.557576	9338	4403	10	TRUE	runs/grid_search_small_data/proteinGroups/data	64	500	csv	data/dev_datasets/df_intensities_proteinGroups_long/metadata.csv	runs/grid_search_small_data/proteinGroups/data/	runs/grid_search_small_data/proteinGroups/models/DAE/LD_10_E_500_HL_512_256_128	10	proteinGroups	DAE	4848701	runs/grid_search_small_data/proteinGroups/models/DAE/LD_10_E_500_HL_512_256_128/figures	runs/grid_search_small_data/proteinGroups/models/DAE/LD_10_E_500_HL_512_256_128	runs/grid_search_small_data/proteinGroups/models/DAE/LD_10_E_500_HL_512_256_128	runs/grid_search_small_data/proteinGroups/models/DAE/LD_10_E_500_HL_512_256_128	runs/grid_search_small_data/proteinGroups/models/DAE/LD_10_E_500_HL_512_256_128/preds	25	0	TRUE	(512, 256, 128)			3	N: 9,338	proteinGroups	LD: 10 HL: (512, 256, 128)
proteinGroups_LD10_E_500_HL_512_256_128_DAE	DAE	valid_fake_na	MSE	0.61698	9338	4403	10	TRUE	runs/grid_search_small_data/proteinGroups/data	64	500	csv	data/dev_datasets/df_intensities_proteinGroups_long/metadata.csv	runs/grid_search_small_data/proteinGroups/data/	runs/grid_search_small_data/proteinGroups/models/DAE/LD_10_E_500_HL_512_256_128	10	proteinGroups	DAE	4848701	runs/grid_search_small_data/proteinGroups/models/DAE/LD_10_E_500_HL_512_256_128/figures	runs/grid_search_small_data/proteinGroups/models/DAE/LD_10_E_500_HL_512_256_128	runs/grid_search_small_data/proteinGroups/models/DAE/LD_10_E_500_HL_512_256_128	runs/grid_search_small_data/proteinGroups/models/DAE/LD_10_E_500_HL_512_256_128	runs/grid_search_small_data/proteinGroups/models/DAE/LD_10_E_500_HL_512_256_128/preds	25	0	TRUE	(512, 256, 128)			3	N: 9,338	proteinGroups	LD: 10 HL: (512, 256, 128)
proteinGroups_LD10_E_500_HL_512_256_128_VAE	VAE	test_fake_na	MAE	0.522356	9337	4403	10	TRUE	runs/grid_search_small_data/proteinGroups/data	115	500	csv	data/dev_datasets/df_intensities_proteinGroups_long/metadata.csv	runs/grid_search_small_data/proteinGroups/data/	runs/grid_search_small_data/proteinGroups/models/VAE/LD_10_E_500_HL_512_256_128	10	proteinGroups	VAE	7108730	runs/grid_search_small_data/proteinGroups/models/VAE/LD_10_E_500_HL_512_256_128/figures	runs/grid_search_small_data/proteinGroups/models/VAE/LD_10_E_500_HL_512_256_128	runs/grid_search_small_data/proteinGroups/models/VAE/LD_10_E_500_HL_512_256_128	runs/grid_search_small_data/proteinGroups/models/VAE/LD_10_E_500_HL_512_256_128	runs/grid_search_small_data/proteinGroups/models/VAE/LD_10_E_500_HL_512_256_128/preds	50	0	TRUE	(512, 256, 128)			3	N: 9,337	proteinGroups	LD: 10 HL: (512, 256, 128)
proteinGroups_LD10_E_500_HL_512_256_128_VAE	VAE	test_fake_na	MSE	0.574436	9337	4403	10	TRUE	runs/grid_search_small_data/proteinGroups/data	115	500	csv	data/dev_datasets/df_intensities_proteinGroups_long/metadata.csv	runs/grid_search_small_data/proteinGroups/data/	runs/grid_search_small_data/proteinGroups/models/VAE/LD_10_E_500_HL_512_256_128	10	proteinGroups	VAE	7108730	runs/grid_search_small_data/proteinGroups/models/VAE/LD_10_E_500_HL_512_256_128/figures	runs/grid_search_small_data/proteinGroups/models/VAE/LD_10_E_500_HL_512_256_128	runs/grid_search_small_data/proteinGroups/models/VAE/LD_10_E_500_HL_512_256_128	runs/grid_search_small_data/proteinGroups/models/VAE/LD_10_E_500_HL_512_256_128	runs/grid_search_small_data/proteinGroups/models/VAE/LD_10_E_500_HL_512_256_128/preds	50	0	TRUE	(512, 256, 128)			3	N: 9,337	proteinGroups	LD: 10 HL: (512, 256, 128)
proteinGroups_LD10_E_500_HL_512_256_128_VAE	VAE	valid_fake_na	MAE	0.523466	9338	4403	10	TRUE	runs/grid_search_small_data/proteinGroups/data	115	500	csv	data/dev_datasets/df_intensities_proteinGroups_long/metadata.csv	runs/grid_search_small_data/proteinGroups/data/	runs/grid_search_small_data/proteinGroups/models/VAE/LD_10_E_500_HL_512_256_128	10	proteinGroups	VAE	7108730	runs/grid_search_small_data/proteinGroups/models/VAE/LD_10_E_500_HL_512_256_128/figures	runs/grid_search_small_data/proteinGroups/models/VAE/LD_10_E_500_HL_512_256_128	runs/grid_search_small_data/proteinGroups/models/VAE/LD_10_E_500_HL_512_256_128	runs/grid_search_small_data/proteinGroups/models/VAE/LD_10_E_500_HL_512_256_128	runs/grid_search_small_data/proteinGroups/models/VAE/LD_10_E_500_HL_512_256_128/preds	50	0	TRUE	(512, 256, 128)			3	N: 9,338	proteinGroups	LD: 10 HL: (512, 256, 128)
proteinGroups_LD10_E_500_HL_512_256_128_VAE	VAE	valid_fake_na	MSE	0.573939	9338	4403	10	TRUE	runs/grid_search_small_data/proteinGroups/data	115	500	csv	data/dev_datasets/df_intensities_proteinGroups_long/metadata.csv	runs/grid_search_small_data/proteinGroups/data/	runs/grid_search_small_data/proteinGroups/models/VAE/LD_10_E_500_HL_512_256_128	10	proteinGroups	VAE	7108730	runs/grid_search_small_data/proteinGroups/models/VAE/LD_10_E_500_HL_512_256_128/figures	runs/grid_search_small_data/proteinGroups/models/VAE/LD_10_E_500_HL_512_256_128	runs/grid_search_small_data/proteinGroups/models/VAE/LD_10_E_500_HL_512_256_128	runs/grid_search_small_data/proteinGroups/models/VAE/LD_10_E_500_HL_512_256_128	runs/grid_search_small_data/proteinGroups/models/VAE/LD_10_E_500_HL_512_256_128/preds	50	0	TRUE	(512, 256, 128)			3	N: 9,338	proteinGroups	LD: 10 HL: (512, 256, 128)
proteinGroups_LD10_E_500_HL_512_256_DAE	DAE	test_fake_na	MAE	0.489728	9337	4403	10	TRUE	runs/grid_search_small_data/proteinGroups/data	108	500	csv	data/dev_datasets/df_intensities_proteinGroups_long/metadata.csv	runs/grid_search_small_data/proteinGroups/data/	runs/grid_search_small_data/proteinGroups/models/DAE/LD_10_E_500_HL_512_256	10	proteinGroups	DAE	4784957	runs/grid_search_small_data/proteinGroups/models/DAE/LD_10_E_500_HL_512_256/figures	runs/grid_search_small_data/proteinGroups/models/DAE/LD_10_E_500_HL_512_256	runs/grid_search_small_data/proteinGroups/models/DAE/LD_10_E_500_HL_512_256	runs/grid_search_small_data/proteinGroups/models/DAE/LD_10_E_500_HL_512_256	runs/grid_search_small_data/proteinGroups/models/DAE/LD_10_E_500_HL_512_256/preds	25	0	TRUE	(512, 256)			2	N: 9,337	proteinGroups	LD: 10 HL: (512, 256)
proteinGroups_LD10_E_500_HL_512_256_DAE	DAE	test_fake_na	MSE	0.513331	9337	4403	10	TRUE	runs/grid_search_small_data/proteinGroups/data	108	500	csv	data/dev_datasets/df_intensities_proteinGroups_long/metadata.csv	runs/grid_search_small_data/proteinGroups/data/	runs/grid_search_small_data/proteinGroups/models/DAE/LD_10_E_500_HL_512_256	10	proteinGroups	DAE	4784957	runs/grid_search_small_data/proteinGroups/models/DAE/LD_10_E_500_HL_512_256/figures	runs/grid_search_small_data/proteinGroups/models/DAE/LD_10_E_500_HL_512_256	runs/grid_search_small_data/proteinGroups/models/DAE/LD_10_E_500_HL_512_256	runs/grid_search_small_data/proteinGroups/models/DAE/LD_10_E_500_HL_512_256	runs/grid_search_small_data/proteinGroups/models/DAE/LD_10_E_500_HL_512_256/preds	25	0	TRUE	(512, 256)			2	N: 9,337	proteinGroups	LD: 10 HL: (512, 256)
proteinGroups_LD10_E_500_HL_512_256_DAE	DAE	valid_fake_na	MAE	0.489142	9338	4403	10	TRUE	runs/grid_search_small_data/proteinGroups/data	108	500	csv	data/dev_datasets/df_intensities_proteinGroups_long/metadata.csv	runs/grid_search_small_data/proteinGroups/data/	runs/grid_search_small_data/proteinGroups/models/DAE/LD_10_E_500_HL_512_256	10	proteinGroups	DAE	4784957	runs/grid_search_small_data/proteinGroups/models/DAE/LD_10_E_500_HL_512_256/figures	runs/grid_search_small_data/proteinGroups/models/DAE/LD_10_E_500_HL_512_256	runs/grid_search_small_data/proteinGroups/models/DAE/LD_10_E_500_HL_512_256	runs/grid_search_small_data/proteinGroups/models/DAE/LD_10_E_500_HL_512_256	runs/grid_search_small_data/proteinGroups/models/DAE/LD_10_E_500_HL_512_256/preds	25	0	TRUE	(512, 256)			2	N: 9,338	proteinGroups	LD: 10 HL: (512, 256)
proteinGroups_LD10_E_500_HL_512_256_DAE	DAE	valid_fake_na	MSE	0.502882	9338	4403	10	TRUE	runs/grid_search_small_data/proteinGroups/data	108	500	csv	data/dev_datasets/df_intensities_proteinGroups_long/metadata.csv	runs/grid_search_small_data/proteinGroups/data/	runs/grid_search_small_data/proteinGroups/models/DAE/LD_10_E_500_HL_512_256	10	proteinGroups	DAE	4784957	runs/grid_search_small_data/proteinGroups/models/DAE/LD_10_E_500_HL_512_256/figures	runs/grid_search_small_data/proteinGroups/models/DAE/LD_10_E_500_HL_512_256	runs/grid_search_small_data/proteinGroups/models/DAE/LD_10_E_500_HL_512_256	runs/grid_search_small_data/proteinGroups/models/DAE/LD_10_E_500_HL_512_256	runs/grid_search_small_data/proteinGroups/models/DAE/LD_10_E_500_HL_512_256/preds	25	0	TRUE	(512, 256)			2	N: 9,338	proteinGroups	LD: 10 HL: (512, 256)
proteinGroups_LD10_E_500_HL_512_256_VAE	VAE	test_fake_na	MAE	0.506272	9337	4403	10	TRUE	runs/grid_search_small_data/proteinGroups/data	119	500	csv	data/dev_datasets/df_intensities_proteinGroups_long/metadata.csv	runs/grid_search_small_data/proteinGroups/data/	runs/grid_search_small_data/proteinGroups/models/VAE/LD_10_E_500_HL_512_256	10	proteinGroups	VAE	7046266	runs/grid_search_small_data/proteinGroups/models/VAE/LD_10_E_500_HL_512_256/figures	runs/grid_search_small_data/proteinGroups/models/VAE/LD_10_E_500_HL_512_256	runs/grid_search_small_data/proteinGroups/models/VAE/LD_10_E_500_HL_512_256	runs/grid_search_small_data/proteinGroups/models/VAE/LD_10_E_500_HL_512_256	runs/grid_search_small_data/proteinGroups/models/VAE/LD_10_E_500_HL_512_256/preds	50	0	TRUE	(512, 256)			2	N: 9,337	proteinGroups	LD: 10 HL: (512, 256)
proteinGroups_LD10_E_500_HL_512_256_VAE	VAE	test_fake_na	MSE	0.526187	9337	4403	10	TRUE	runs/grid_search_small_data/proteinGroups/data	119	500	csv	data/dev_datasets/df_intensities_proteinGroups_long/metadata.csv	runs/grid_search_small_data/proteinGroups/data/	runs/grid_search_small_data/proteinGroups/models/VAE/LD_10_E_500_HL_512_256	10	proteinGroups	VAE	7046266	runs/grid_search_small_data/proteinGroups/models/VAE/LD_10_E_500_HL_512_256/figures	runs/grid_search_small_data/proteinGroups/models/VAE/LD_10_E_500_HL_512_256	runs/grid_search_small_data/proteinGroups/models/VAE/LD_10_E_500_HL_512_256	runs/grid_search_small_data/proteinGroups/models/VAE/LD_10_E_500_HL_512_256	runs/grid_search_small_data/proteinGroups/models/VAE/LD_10_E_500_HL_512_256/preds	50	0	TRUE	(512, 256)			2	N: 9,337	proteinGroups	LD: 10 HL: (512, 256)
proteinGroups_LD10_E_500_HL_512_256_VAE	VAE	valid_fake_na	MAE	0.504109	9338	4403	10	TRUE	runs/grid_search_small_data/proteinGroups/data	119	500	csv	data/dev_datasets/df_intensities_proteinGroups_long/metadata.csv	runs/grid_search_small_data/proteinGroups/data/	runs/grid_search_small_data/proteinGroups/models/VAE/LD_10_E_500_HL_512_256	10	proteinGroups	VAE	7046266	runs/grid_search_small_data/proteinGroups/models/VAE/LD_10_E_500_HL_512_256/figures	runs/grid_search_small_data/proteinGroups/models/VAE/LD_10_E_500_HL_512_256	runs/grid_search_small_data/proteinGroups/models/VAE/LD_10_E_500_HL_512_256	runs/grid_search_small_data/proteinGroups/models/VAE/LD_10_E_500_HL_512_256	runs/grid_search_small_data/proteinGroups/models/VAE/LD_10_E_500_HL_512_256/preds	50	0	TRUE	(512, 256)			2	N: 9,338	proteinGroups	LD: 10 HL: (512, 256)
proteinGroups_LD10_E_500_HL_512_256_VAE	VAE	valid_fake_na	MSE	0.51852	9338	4403	10	TRUE	runs/grid_search_small_data/proteinGroups/data	119	500	csv	data/dev_datasets/df_intensities_proteinGroups_long/metadata.csv	runs/grid_search_small_data/proteinGroups/data/	runs/grid_search_small_data/proteinGroups/models/VAE/LD_10_E_500_HL_512_256	10	proteinGroups	VAE	7046266	runs/grid_search_small_data/proteinGroups/models/VAE/LD_10_E_500_HL_512_256/figures	runs/grid_search_small_data/proteinGroups/models/VAE/LD_10_E_500_HL_512_256	runs/grid_search_small_data/proteinGroups/models/VAE/LD_10_E_500_HL_512_256	runs/grid_search_small_data/proteinGroups/models/VAE/LD_10_E_500_HL_512_256	runs/grid_search_small_data/proteinGroups/models/VAE/LD_10_E_500_HL_512_256/preds	50	0	TRUE	(512, 256)			2	N: 9,338	proteinGroups	LD: 10 HL: (512, 256)
proteinGroups_LD10_E_500_HL_512_512_DAE	DAE	test_fake_na	MAE	0.505755	9337	4403	10	TRUE	runs/grid_search_small_data/proteinGroups/data	66	500	csv	data/dev_datasets/df_intensities_proteinGroups_long/metadata.csv	runs/grid_search_small_data/proteinGroups/data/	runs/grid_search_small_data/proteinGroups/models/DAE/LD_10_E_500_HL_512_512	10	proteinGroups	DAE	5053757	runs/grid_search_small_data/proteinGroups/models/DAE/LD_10_E_500_HL_512_512/figures	runs/grid_search_small_data/proteinGroups/models/DAE/LD_10_E_500_HL_512_512	runs/grid_search_small_data/proteinGroups/models/DAE/LD_10_E_500_HL_512_512	runs/grid_search_small_data/proteinGroups/models/DAE/LD_10_E_500_HL_512_512	runs/grid_search_small_data/proteinGroups/models/DAE/LD_10_E_500_HL_512_512/preds	25	0	TRUE	(512, 512)			2	N: 9,337	proteinGroups	LD: 10 HL: (512, 512)
proteinGroups_LD10_E_500_HL_512_512_DAE	DAE	test_fake_na	MSE	0.526675	9337	4403	10	TRUE	runs/grid_search_small_data/proteinGroups/data	66	500	csv	data/dev_datasets/df_intensities_proteinGroups_long/metadata.csv	runs/grid_search_small_data/proteinGroups/data/	runs/grid_search_small_data/proteinGroups/models/DAE/LD_10_E_500_HL_512_512	10	proteinGroups	DAE	5053757	runs/grid_search_small_data/proteinGroups/models/DAE/LD_10_E_500_HL_512_512/figures	runs/grid_search_small_data/proteinGroups/models/DAE/LD_10_E_500_HL_512_512	runs/grid_search_small_data/proteinGroups/models/DAE/LD_10_E_500_HL_512_512	runs/grid_search_small_data/proteinGroups/models/DAE/LD_10_E_500_HL_512_512	runs/grid_search_small_data/proteinGroups/models/DAE/LD_10_E_500_HL_512_512/preds	25	0	TRUE	(512, 512)			2	N: 9,337	proteinGroups	LD: 10 HL: (512, 512)
proteinGroups_LD10_E_500_HL_512_512_DAE	DAE	valid_fake_na	MAE	0.506321	9338	4403	10	TRUE	runs/grid_search_small_data/proteinGroups/data	66	500	csv	data/dev_datasets/df_intensities_proteinGroups_long/metadata.csv	runs/grid_search_small_data/proteinGroups/data/	runs/grid_search_small_data/proteinGroups/models/DAE/LD_10_E_500_HL_512_512	10	proteinGroups	DAE	5053757	runs/grid_search_small_data/proteinGroups/models/DAE/LD_10_E_500_HL_512_512/figures	runs/grid_search_small_data/proteinGroups/models/DAE/LD_10_E_500_HL_512_512	runs/grid_search_small_data/proteinGroups/models/DAE/LD_10_E_500_HL_512_512	runs/grid_search_small_data/proteinGroups/models/DAE/LD_10_E_500_HL_512_512	runs/grid_search_small_data/proteinGroups/models/DAE/LD_10_E_500_HL_512_512/preds	25	0	TRUE	(512, 512)			2	N: 9,338	proteinGroups	LD: 10 HL: (512, 512)
proteinGroups_LD10_E_500_HL_512_512_DAE	DAE	valid_fake_na	MSE	0.519373	9338	4403	10	TRUE	runs/grid_search_small_data/proteinGroups/data	66	500	csv	data/dev_datasets/df_intensities_proteinGroups_long/metadata.csv	runs/grid_search_small_data/proteinGroups/data/	runs/grid_search_small_data/proteinGroups/models/DAE/LD_10_E_500_HL_512_512	10	proteinGroups	DAE	5053757	runs/grid_search_small_data/proteinGroups/models/DAE/LD_10_E_500_HL_512_512/figures	runs/grid_search_small_data/proteinGroups/models/DAE/LD_10_E_500_HL_512_512	runs/grid_search_small_data/proteinGroups/models/DAE/LD_10_E_500_HL_512_512	runs/grid_search_small_data/proteinGroups/models/DAE/LD_10_E_500_HL_512_512	runs/grid_search_small_data/proteinGroups/models/DAE/LD_10_E_500_HL_512_512/preds	25	0	TRUE	(512, 512)			2	N: 9,338	proteinGroups	LD: 10 HL: (512, 512)
proteinGroups_LD10_E_500_HL_512_512_VAE	VAE	test_fake_na	MAE	0.489609	9337	4403	10	TRUE	runs/grid_search_small_data/proteinGroups/data	154	500	csv	data/dev_datasets/df_intensities_proteinGroups_long/metadata.csv	runs/grid_search_small_data/proteinGroups/data/	runs/grid_search_small_data/proteinGroups/models/VAE/LD_10_E_500_HL_512_512	10	proteinGroups	VAE	7317626	runs/grid_search_small_data/proteinGroups/models/VAE/LD_10_E_500_HL_512_512/figures	runs/grid_search_small_data/proteinGroups/models/VAE/LD_10_E_500_HL_512_512	runs/grid_search_small_data/proteinGroups/models/VAE/LD_10_E_500_HL_512_512	runs/grid_search_small_data/proteinGroups/models/VAE/LD_10_E_500_HL_512_512	runs/grid_search_small_data/proteinGroups/models/VAE/LD_10_E_500_HL_512_512/preds	50	0	TRUE	(512, 512)			2	N: 9,337	proteinGroups	LD: 10 HL: (512, 512)
proteinGroups_LD10_E_500_HL_512_512_VAE	VAE	test_fake_na	MSE	0.522701	9337	4403	10	TRUE	runs/grid_search_small_data/proteinGroups/data	154	500	csv	data/dev_datasets/df_intensities_proteinGroups_long/metadata.csv	runs/grid_search_small_data/proteinGroups/data/	runs/grid_search_small_data/proteinGroups/models/VAE/LD_10_E_500_HL_512_512	10	proteinGroups	VAE	7317626	runs/grid_search_small_data/proteinGroups/models/VAE/LD_10_E_500_HL_512_512/figures	runs/grid_search_small_data/proteinGroups/models/VAE/LD_10_E_500_HL_512_512	runs/grid_search_small_data/proteinGroups/models/VAE/LD_10_E_500_HL_512_512	runs/grid_search_small_data/proteinGroups/models/VAE/LD_10_E_500_HL_512_512	runs/grid_search_small_data/proteinGroups/models/VAE/LD_10_E_500_HL_512_512/preds	50	0	TRUE	(512, 512)			2	N: 9,337	proteinGroups	LD: 10 HL: (512, 512)
proteinGroups_LD10_E_500_HL_512_512_VAE	VAE	valid_fake_na	MAE	0.490796	9338	4403	10	TRUE	runs/grid_search_small_data/proteinGroups/data	154	500	csv	data/dev_datasets/df_intensities_proteinGroups_long/metadata.csv	runs/grid_search_small_data/proteinGroups/data/	runs/grid_search_small_data/proteinGroups/models/VAE/LD_10_E_500_HL_512_512	10	proteinGroups	VAE	7317626	runs/grid_search_small_data/proteinGroups/models/VAE/LD_10_E_500_HL_512_512/figures	runs/grid_search_small_data/proteinGroups/models/VAE/LD_10_E_500_HL_512_512	runs/grid_search_small_data/proteinGroups/models/VAE/LD_10_E_500_HL_512_512	runs/grid_search_small_data/proteinGroups/models/VAE/LD_10_E_500_HL_512_512	runs/grid_search_small_data/proteinGroups/models/VAE/LD_10_E_500_HL_512_512/preds	50	0	TRUE	(512, 512)			2	N: 9,338	proteinGroups	LD: 10 HL: (512, 512)
proteinGroups_LD10_E_500_HL_512_512_VAE	VAE	valid_fake_na	MSE	0.521167	9338	4403	10	TRUE	runs/grid_search_small_data/proteinGroups/data	154	500	csv	data/dev_datasets/df_intensities_proteinGroups_long/metadata.csv	runs/grid_search_small_data/proteinGroups/data/	runs/grid_search_small_data/proteinGroups/models/VAE/LD_10_E_500_HL_512_512	10	proteinGroups	VAE	7317626	runs/grid_search_small_data/proteinGroups/models/VAE/LD_10_E_500_HL_512_512/figures	runs/grid_search_small_data/proteinGroups/models/VAE/LD_10_E_500_HL_512_512	runs/grid_search_small_data/proteinGroups/models/VAE/LD_10_E_500_HL_512_512	runs/grid_search_small_data/proteinGroups/models/VAE/LD_10_E_500_HL_512_512	runs/grid_search_small_data/proteinGroups/models/VAE/LD_10_E_500_HL_512_512/preds	50	0	TRUE	(512, 512)			2	N: 9,338	proteinGroups	LD: 10 HL: (512, 512)
proteinGroups_LD10_E_500_HL_512_DAE	DAE	test_fake_na	MAE	0.485811	9337	4403	10	TRUE	runs/grid_search_small_data/proteinGroups/data	92	500	csv	data/dev_datasets/df_intensities_proteinGroups_long/metadata.csv	runs/grid_search_small_data/proteinGroups/data/	runs/grid_search_small_data/proteinGroups/models/DAE/LD_10_E_500_HL_512	10	proteinGroups	DAE	4526397	runs/grid_search_small_data/proteinGroups/models/DAE/LD_10_E_500_HL_512/figures	runs/grid_search_small_data/proteinGroups/models/DAE/LD_10_E_500_HL_512	runs/grid_search_small_data/proteinGroups/models/DAE/LD_10_E_500_HL_512	runs/grid_search_small_data/proteinGroups/models/DAE/LD_10_E_500_HL_512	runs/grid_search_small_data/proteinGroups/models/DAE/LD_10_E_500_HL_512/preds	25	0	TRUE	(512,)			1	N: 9,337	proteinGroups	LD: 10 HL: (512,)
proteinGroups_LD10_E_500_HL_512_DAE	DAE	test_fake_na	MSE	0.501773	9337	4403	10	TRUE	runs/grid_search_small_data/proteinGroups/data	92	500	csv	data/dev_datasets/df_intensities_proteinGroups_long/metadata.csv	runs/grid_search_small_data/proteinGroups/data/	runs/grid_search_small_data/proteinGroups/models/DAE/LD_10_E_500_HL_512	10	proteinGroups	DAE	4526397	runs/grid_search_small_data/proteinGroups/models/DAE/LD_10_E_500_HL_512/figures	runs/grid_search_small_data/proteinGroups/models/DAE/LD_10_E_500_HL_512	runs/grid_search_small_data/proteinGroups/models/DAE/LD_10_E_500_HL_512	runs/grid_search_small_data/proteinGroups/models/DAE/LD_10_E_500_HL_512	runs/grid_search_small_data/proteinGroups/models/DAE/LD_10_E_500_HL_512/preds	25	0	TRUE	(512,)			1	N: 9,337	proteinGroups	LD: 10 HL: (512,)
proteinGroups_LD10_E_500_HL_512_DAE	DAE	valid_fake_na	MAE	0.488736	9338	4403	10	TRUE	runs/grid_search_small_data/proteinGroups/data	92	500	csv	data/dev_datasets/df_intensities_proteinGroups_long/metadata.csv	runs/grid_search_small_data/proteinGroups/data/	runs/grid_search_small_data/proteinGroups/models/DAE/LD_10_E_500_HL_512	10	proteinGroups	DAE	4526397	runs/grid_search_small_data/proteinGroups/models/DAE/LD_10_E_500_HL_512/figures	runs/grid_search_small_data/proteinGroups/models/DAE/LD_10_E_500_HL_512	runs/grid_search_small_data/proteinGroups/models/DAE/LD_10_E_500_HL_512	runs/grid_search_small_data/proteinGroups/models/DAE/LD_10_E_500_HL_512	runs/grid_search_small_data/proteinGroups/models/DAE/LD_10_E_500_HL_512/preds	25	0	TRUE	(512,)			1	N: 9,338	proteinGroups	LD: 10 HL: (512,)
proteinGroups_LD10_E_500_HL_512_DAE	DAE	valid_fake_na	MSE	0.50092	9338	4403	10	TRUE	runs/grid_search_small_data/proteinGroups/data	92	500	csv	data/dev_datasets/df_intensities_proteinGroups_long/metadata.csv	runs/grid_search_small_data/proteinGroups/data/	runs/grid_search_small_data/proteinGroups/models/DAE/LD_10_E_500_HL_512	10	proteinGroups	DAE	4526397	runs/grid_search_small_data/proteinGroups/models/DAE/LD_10_E_500_HL_512/figures	runs/grid_search_small_data/proteinGroups/models/DAE/LD_10_E_500_HL_512	runs/grid_search_small_data/proteinGroups/models/DAE/LD_10_E_500_HL_512	runs/grid_search_small_data/proteinGroups/models/DAE/LD_10_E_500_HL_512	runs/grid_search_small_data/proteinGroups/models/DAE/LD_10_E_500_HL_512/preds	25	0	TRUE	(512,)			1	N: 9,338	proteinGroups	LD: 10 HL: (512,)
proteinGroups_LD10_E_500_HL_512_VAE	VAE	test_fake_na	MAE	0.491397	9337	4403	10	TRUE	runs/grid_search_small_data/proteinGroups/data	136	500	csv	data/dev_datasets/df_intensities_proteinGroups_long/metadata.csv	runs/grid_search_small_data/proteinGroups/data/	runs/grid_search_small_data/proteinGroups/models/VAE/LD_10_E_500_HL_512	10	proteinGroups	VAE	6790266	runs/grid_search_small_data/proteinGroups/models/VAE/LD_10_E_500_HL_512/figures	runs/grid_search_small_data/proteinGroups/models/VAE/LD_10_E_500_HL_512	runs/grid_search_small_data/proteinGroups/models/VAE/LD_10_E_500_HL_512	runs/grid_search_small_data/proteinGroups/models/VAE/LD_10_E_500_HL_512	runs/grid_search_small_data/proteinGroups/models/VAE/LD_10_E_500_HL_512/preds	50	0	TRUE	(512,)			1	N: 9,337	proteinGroups	LD: 10 HL: (512,)
proteinGroups_LD10_E_500_HL_512_VAE	VAE	test_fake_na	MSE	0.529459	9337	4403	10	TRUE	runs/grid_search_small_data/proteinGroups/data	136	500	csv	data/dev_datasets/df_intensities_proteinGroups_long/metadata.csv	runs/grid_search_small_data/proteinGroups/data/	runs/grid_search_small_data/proteinGroups/models/VAE/LD_10_E_500_HL_512	10	proteinGroups	VAE	6790266	runs/grid_search_small_data/proteinGroups/models/VAE/LD_10_E_500_HL_512/figures	runs/grid_search_small_data/proteinGroups/models/VAE/LD_10_E_500_HL_512	runs/grid_search_small_data/proteinGroups/models/VAE/LD_10_E_500_HL_512	runs/grid_search_small_data/proteinGroups/models/VAE/LD_10_E_500_HL_512	runs/grid_search_small_data/proteinGroups/models/VAE/LD_10_E_500_HL_512/preds	50	0	TRUE	(512,)			1	N: 9,337	proteinGroups	LD: 10 HL: (512,)
proteinGroups_LD10_E_500_HL_512_VAE	VAE	valid_fake_na	MAE	0.497322	9338	4403	10	TRUE	runs/grid_search_small_data/proteinGroups/data	136	500	csv	data/dev_datasets/df_intensities_proteinGroups_long/metadata.csv	runs/grid_search_small_data/proteinGroups/data/	runs/grid_search_small_data/proteinGroups/models/VAE/LD_10_E_500_HL_512	10	proteinGroups	VAE	6790266	runs/grid_search_small_data/proteinGroups/models/VAE/LD_10_E_500_HL_512/figures	runs/grid_search_small_data/proteinGroups/models/VAE/LD_10_E_500_HL_512	runs/grid_search_small_data/proteinGroups/models/VAE/LD_10_E_500_HL_512	runs/grid_search_small_data/proteinGroups/models/VAE/LD_10_E_500_HL_512	runs/grid_search_small_data/proteinGroups/models/VAE/LD_10_E_500_HL_512/preds	50	0	TRUE	(512,)			1	N: 9,338	proteinGroups	LD: 10 HL: (512,)
proteinGroups_LD10_E_500_HL_512_VAE	VAE	valid_fake_na	MSE	0.533789	9338	4403	10	TRUE	runs/grid_search_small_data/proteinGroups/data	136	500	csv	data/dev_datasets/df_intensities_proteinGroups_long/metadata.csv	runs/grid_search_small_data/proteinGroups/data/	runs/grid_search_small_data/proteinGroups/models/VAE/LD_10_E_500_HL_512	10	proteinGroups	VAE	6790266	runs/grid_search_small_data/proteinGroups/models/VAE/LD_10_E_500_HL_512/figures	runs/grid_search_small_data/proteinGroups/models/VAE/LD_10_E_500_HL_512	runs/grid_search_small_data/proteinGroups/models/VAE/LD_10_E_500_HL_512	runs/grid_search_small_data/proteinGroups/models/VAE/LD_10_E_500_HL_512	runs/grid_search_small_data/proteinGroups/models/VAE/LD_10_E_500_HL_512/preds	50	0	TRUE	(512,)			1	N: 9,338	proteinGroups	LD: 10 HL: (512,)
proteinGroups_LD25_E_500_CF	CF	test_fake_na	MAE	0.448885	9337	4403	4096	TRUE	runs/grid_search_small_data/proteinGroups/data	47	500	csv	data/dev_datasets/df_intensities_proteinGroups_long/metadata.csv	runs/grid_search_small_data/proteinGroups/data/	runs/grid_search_small_data/proteinGroups/models/CF/LD_25_E_500	25	proteinGroups	CF	115830	runs/grid_search_small_data/proteinGroups/models/CF/LD_25_E_500/figures	runs/grid_search_small_data/proteinGroups/models/CF/LD_25_E_500	runs/grid_search_small_data/proteinGroups/models/CF/LD_25_E_500	runs/grid_search_small_data/proteinGroups/models/CF/LD_25_E_500	runs/grid_search_small_data/proteinGroups/models/CF/LD_25_E_500/preds	1	0	TRUE	-			0	N: 9,337	proteinGroups	LD: 25 HL: -
proteinGroups_LD25_E_500_CF	CF	test_fake_na	MSE	0.437718	9337	4403	4096	TRUE	runs/grid_search_small_data/proteinGroups/data	47	500	csv	data/dev_datasets/df_intensities_proteinGroups_long/metadata.csv	runs/grid_search_small_data/proteinGroups/data/	runs/grid_search_small_data/proteinGroups/models/CF/LD_25_E_500	25	proteinGroups	CF	115830	runs/grid_search_small_data/proteinGroups/models/CF/LD_25_E_500/figures	runs/grid_search_small_data/proteinGroups/models/CF/LD_25_E_500	runs/grid_search_small_data/proteinGroups/models/CF/LD_25_E_500	runs/grid_search_small_data/proteinGroups/models/CF/LD_25_E_500	runs/grid_search_small_data/proteinGroups/models/CF/LD_25_E_500/preds	1	0	TRUE	-			0	N: 9,337	proteinGroups	LD: 25 HL: -
proteinGroups_LD25_E_500_CF	CF	valid_fake_na	MAE	0.452107	9338	4403	4096	TRUE	runs/grid_search_small_data/proteinGroups/data	47	500	csv	data/dev_datasets/df_intensities_proteinGroups_long/metadata.csv	runs/grid_search_small_data/proteinGroups/data/	runs/grid_search_small_data/proteinGroups/models/CF/LD_25_E_500	25	proteinGroups	CF	115830	runs/grid_search_small_data/proteinGroups/models/CF/LD_25_E_500/figures	runs/grid_search_small_data/proteinGroups/models/CF/LD_25_E_500	runs/grid_search_small_data/proteinGroups/models/CF/LD_25_E_500	runs/grid_search_small_data/proteinGroups/models/CF/LD_25_E_500	runs/grid_search_small_data/proteinGroups/models/CF/LD_25_E_500/preds	1	0	TRUE	-			0	N: 9,338	proteinGroups	LD: 25 HL: -
proteinGroups_LD25_E_500_CF	CF	valid_fake_na	MSE	0.443927	9338	4403	4096	TRUE	runs/grid_search_small_data/proteinGroups/data	47	500	csv	data/dev_datasets/df_intensities_proteinGroups_long/metadata.csv	runs/grid_search_small_data/proteinGroups/data/	runs/grid_search_small_data/proteinGroups/models/CF/LD_25_E_500	25	proteinGroups	CF	115830	runs/grid_search_small_data/proteinGroups/models/CF/LD_25_E_500/figures	runs/grid_search_small_data/proteinGroups/models/CF/LD_25_E_500	runs/grid_search_small_data/proteinGroups/models/CF/LD_25_E_500	runs/grid_search_small_data/proteinGroups/models/CF/LD_25_E_500	runs/grid_search_small_data/proteinGroups/models/CF/LD_25_E_500/preds	1	0	TRUE	-			0	N: 9,338	proteinGroups	LD: 25 HL: -
proteinGroups_LD25_E_500_HL_1024_512_256_DAE	DAE	test_fake_na	MAE	0.525296	9337	4403	10	TRUE	runs/grid_search_small_data/proteinGroups/data	89	500	csv	data/dev_datasets/df_intensities_proteinGroups_long/metadata.csv	runs/grid_search_small_data/proteinGroups/data/	runs/grid_search_small_data/proteinGroups/models/DAE/LD_25_E_500_HL_1024_512_256	25	proteinGroups	DAE	10356044	runs/grid_search_small_data/proteinGroups/models/DAE/LD_25_E_500_HL_1024_512_256/figures	runs/grid_search_small_data/proteinGroups/models/DAE/LD_25_E_500_HL_1024_512_256	runs/grid_search_small_data/proteinGroups/models/DAE/LD_25_E_500_HL_1024_512_256	runs/grid_search_small_data/proteinGroups/models/DAE/LD_25_E_500_HL_1024_512_256	runs/grid_search_small_data/proteinGroups/models/DAE/LD_25_E_500_HL_1024_512_256/preds	25	0	TRUE	(1024, 512, 256)			3	N: 9,337	proteinGroups	LD: 25 HL: (1024, 512, 256)
proteinGroups_LD25_E_500_HL_1024_512_256_DAE	DAE	test_fake_na	MSE	0.54891	9337	4403	10	TRUE	runs/grid_search_small_data/proteinGroups/data	89	500	csv	data/dev_datasets/df_intensities_proteinGroups_long/metadata.csv	runs/grid_search_small_data/proteinGroups/data/	runs/grid_search_small_data/proteinGroups/models/DAE/LD_25_E_500_HL_1024_512_256	25	proteinGroups	DAE	10356044	runs/grid_search_small_data/proteinGroups/models/DAE/LD_25_E_500_HL_1024_512_256/figures	runs/grid_search_small_data/proteinGroups/models/DAE/LD_25_E_500_HL_1024_512_256	runs/grid_search_small_data/proteinGroups/models/DAE/LD_25_E_500_HL_1024_512_256	runs/grid_search_small_data/proteinGroups/models/DAE/LD_25_E_500_HL_1024_512_256	runs/grid_search_small_data/proteinGroups/models/DAE/LD_25_E_500_HL_1024_512_256/preds	25	0	TRUE	(1024, 512, 256)			3	N: 9,337	proteinGroups	LD: 25 HL: (1024, 512, 256)
proteinGroups_LD25_E_500_HL_1024_512_256_DAE	DAE	valid_fake_na	MAE	0.523852	9338	4403	10	TRUE	runs/grid_search_small_data/proteinGroups/data	89	500	csv	data/dev_datasets/df_intensities_proteinGroups_long/metadata.csv	runs/grid_search_small_data/proteinGroups/data/	runs/grid_search_small_data/proteinGroups/models/DAE/LD_25_E_500_HL_1024_512_256	25	proteinGroups	DAE	10356044	runs/grid_search_small_data/proteinGroups/models/DAE/LD_25_E_500_HL_1024_512_256/figures	runs/grid_search_small_data/proteinGroups/models/DAE/LD_25_E_500_HL_1024_512_256	runs/grid_search_small_data/proteinGroups/models/DAE/LD_25_E_500_HL_1024_512_256	runs/grid_search_small_data/proteinGroups/models/DAE/LD_25_E_500_HL_1024_512_256	runs/grid_search_small_data/proteinGroups/models/DAE/LD_25_E_500_HL_1024_512_256/preds	25	0	TRUE	(1024, 512, 256)			3	N: 9,338	proteinGroups	LD: 25 HL: (1024, 512, 256)
proteinGroups_LD25_E_500_HL_1024_512_256_DAE	DAE	valid_fake_na	MSE	0.542676	9338	4403	10	TRUE	runs/grid_search_small_data/proteinGroups/data	89	500	csv	data/dev_datasets/df_intensities_proteinGroups_long/metadata.csv	runs/grid_search_small_data/proteinGroups/data/	runs/grid_search_small_data/proteinGroups/models/DAE/LD_25_E_500_HL_1024_512_256	25	proteinGroups	DAE	10356044	runs/grid_search_small_data/proteinGroups/models/DAE/LD_25_E_500_HL_1024_512_256/figures	runs/grid_search_small_data/proteinGroups/models/DAE/LD_25_E_500_HL_1024_512_256	runs/grid_search_small_data/proteinGroups/models/DAE/LD_25_E_500_HL_1024_512_256	runs/grid_search_small_data/proteinGroups/models/DAE/LD_25_E_500_HL_1024_512_256	runs/grid_search_small_data/proteinGroups/models/DAE/LD_25_E_500_HL_1024_512_256/preds	25	0	TRUE	(1024, 512, 256)			3	N: 9,338	proteinGroups	LD: 25 HL: (1024, 512, 256)
proteinGroups_LD25_E_500_HL_1024_512_256_VAE	VAE	test_fake_na	MAE	0.521925	9337	4403	10	TRUE	runs/grid_search_small_data/proteinGroups/data	112	500	csv	data/dev_datasets/df_intensities_proteinGroups_long/metadata.csv	runs/grid_search_small_data/proteinGroups/data/	runs/grid_search_small_data/proteinGroups/models/VAE/LD_25_E_500_HL_1024_512_256	25	proteinGroups	VAE	14875544	runs/grid_search_small_data/proteinGroups/models/VAE/LD_25_E_500_HL_1024_512_256/figures	runs/grid_search_small_data/proteinGroups/models/VAE/LD_25_E_500_HL_1024_512_256	runs/grid_search_small_data/proteinGroups/models/VAE/LD_25_E_500_HL_1024_512_256	runs/grid_search_small_data/proteinGroups/models/VAE/LD_25_E_500_HL_1024_512_256	runs/grid_search_small_data/proteinGroups/models/VAE/LD_25_E_500_HL_1024_512_256/preds	50	0	TRUE	(1024, 512, 256)			3	N: 9,337	proteinGroups	LD: 25 HL: (1024, 512, 256)
proteinGroups_LD25_E_500_HL_1024_512_256_VAE	VAE	test_fake_na	MSE	0.558368	9337	4403	10	TRUE	runs/grid_search_small_data/proteinGroups/data	112	500	csv	data/dev_datasets/df_intensities_proteinGroups_long/metadata.csv	runs/grid_search_small_data/proteinGroups/data/	runs/grid_search_small_data/proteinGroups/models/VAE/LD_25_E_500_HL_1024_512_256	25	proteinGroups	VAE	14875544	runs/grid_search_small_data/proteinGroups/models/VAE/LD_25_E_500_HL_1024_512_256/figures	runs/grid_search_small_data/proteinGroups/models/VAE/LD_25_E_500_HL_1024_512_256	runs/grid_search_small_data/proteinGroups/models/VAE/LD_25_E_500_HL_1024_512_256	runs/grid_search_small_data/proteinGroups/models/VAE/LD_25_E_500_HL_1024_512_256	runs/grid_search_small_data/proteinGroups/models/VAE/LD_25_E_500_HL_1024_512_256/preds	50	0	TRUE	(1024, 512, 256)			3	N: 9,337	proteinGroups	LD: 25 HL: (1024, 512, 256)
proteinGroups_LD25_E_500_HL_1024_512_256_VAE	VAE	valid_fake_na	MAE	0.521315	9338	4403	10	TRUE	runs/grid_search_small_data/proteinGroups/data	112	500	csv	data/dev_datasets/df_intensities_proteinGroups_long/metadata.csv	runs/grid_search_small_data/proteinGroups/data/	runs/grid_search_small_data/proteinGroups/models/VAE/LD_25_E_500_HL_1024_512_256	25	proteinGroups	VAE	14875544	runs/grid_search_small_data/proteinGroups/models/VAE/LD_25_E_500_HL_1024_512_256/figures	runs/grid_search_small_data/proteinGroups/models/VAE/LD_25_E_500_HL_1024_512_256	runs/grid_search_small_data/proteinGroups/models/VAE/LD_25_E_500_HL_1024_512_256	runs/grid_search_small_data/proteinGroups/models/VAE/LD_25_E_500_HL_1024_512_256	runs/grid_search_small_data/proteinGroups/models/VAE/LD_25_E_500_HL_1024_512_256/preds	50	0	TRUE	(1024, 512, 256)			3	N: 9,338	proteinGroups	LD: 25 HL: (1024, 512, 256)
proteinGroups_LD25_E_500_HL_1024_512_256_VAE	VAE	valid_fake_na	MSE	0.553815	9338	4403	10	TRUE	runs/grid_search_small_data/proteinGroups/data	112	500	csv	data/dev_datasets/df_intensities_proteinGroups_long/metadata.csv	runs/grid_search_small_data/proteinGroups/data/	runs/grid_search_small_data/proteinGroups/models/VAE/LD_25_E_500_HL_1024_512_256	25	proteinGroups	VAE	14875544	runs/grid_search_small_data/proteinGroups/models/VAE/LD_25_E_500_HL_1024_512_256/figures	runs/grid_search_small_data/proteinGroups/models/VAE/LD_25_E_500_HL_1024_512_256	runs/grid_search_small_data/proteinGroups/models/VAE/LD_25_E_500_HL_1024_512_256	runs/grid_search_small_data/proteinGroups/models/VAE/LD_25_E_500_HL_1024_512_256	runs/grid_search_small_data/proteinGroups/models/VAE/LD_25_E_500_HL_1024_512_256/preds	50	0	TRUE	(1024, 512, 256)			3	N: 9,338	proteinGroups	LD: 25 HL: (1024, 512, 256)
proteinGroups_LD25_E_500_HL_1024_DAE	DAE	test_fake_na	MAE	0.494119	9337	4403	10	TRUE	runs/grid_search_small_data/proteinGroups/data	63	500	csv	data/dev_datasets/df_intensities_proteinGroups_long/metadata.csv	runs/grid_search_small_data/proteinGroups/data/	runs/grid_search_small_data/proteinGroups/models/DAE/LD_25_E_500_HL_1024	25	proteinGroups	DAE	9079116	runs/grid_search_small_data/proteinGroups/models/DAE/LD_25_E_500_HL_1024/figures	runs/grid_search_small_data/proteinGroups/models/DAE/LD_25_E_500_HL_1024	runs/grid_search_small_data/proteinGroups/models/DAE/LD_25_E_500_HL_1024	runs/grid_search_small_data/proteinGroups/models/DAE/LD_25_E_500_HL_1024	runs/grid_search_small_data/proteinGroups/models/DAE/LD_25_E_500_HL_1024/preds	25	0	TRUE	(1024,)			1	N: 9,337	proteinGroups	LD: 25 HL: (1024,)
proteinGroups_LD25_E_500_HL_1024_DAE	DAE	test_fake_na	MSE	0.517346	9337	4403	10	TRUE	runs/grid_search_small_data/proteinGroups/data	63	500	csv	data/dev_datasets/df_intensities_proteinGroups_long/metadata.csv	runs/grid_search_small_data/proteinGroups/data/	runs/grid_search_small_data/proteinGroups/models/DAE/LD_25_E_500_HL_1024	25	proteinGroups	DAE	9079116	runs/grid_search_small_data/proteinGroups/models/DAE/LD_25_E_500_HL_1024/figures	runs/grid_search_small_data/proteinGroups/models/DAE/LD_25_E_500_HL_1024	runs/grid_search_small_data/proteinGroups/models/DAE/LD_25_E_500_HL_1024	runs/grid_search_small_data/proteinGroups/models/DAE/LD_25_E_500_HL_1024	runs/grid_search_small_data/proteinGroups/models/DAE/LD_25_E_500_HL_1024/preds	25	0	TRUE	(1024,)			1	N: 9,337	proteinGroups	LD: 25 HL: (1024,)
proteinGroups_LD25_E_500_HL_1024_DAE	DAE	valid_fake_na	MAE	0.494018	9338	4403	10	TRUE	runs/grid_search_small_data/proteinGroups/data	63	500	csv	data/dev_datasets/df_intensities_proteinGroups_long/metadata.csv	runs/grid_search_small_data/proteinGroups/data/	runs/grid_search_small_data/proteinGroups/models/DAE/LD_25_E_500_HL_1024	25	proteinGroups	DAE	9079116	runs/grid_search_small_data/proteinGroups/models/DAE/LD_25_E_500_HL_1024/figures	runs/grid_search_small_data/proteinGroups/models/DAE/LD_25_E_500_HL_1024	runs/grid_search_small_data/proteinGroups/models/DAE/LD_25_E_500_HL_1024	runs/grid_search_small_data/proteinGroups/models/DAE/LD_25_E_500_HL_1024	runs/grid_search_small_data/proteinGroups/models/DAE/LD_25_E_500_HL_1024/preds	25	0	TRUE	(1024,)			1	N: 9,338	proteinGroups	LD: 25 HL: (1024,)
proteinGroups_LD25_E_500_HL_1024_DAE	DAE	valid_fake_na	MSE	0.506277	9338	4403	10	TRUE	runs/grid_search_small_data/proteinGroups/data	63	500	csv	data/dev_datasets/df_intensities_proteinGroups_long/metadata.csv	runs/grid_search_small_data/proteinGroups/data/	runs/grid_search_small_data/proteinGroups/models/DAE/LD_25_E_500_HL_1024	25	proteinGroups	DAE	9079116	runs/grid_search_small_data/proteinGroups/models/DAE/LD_25_E_500_HL_1024/figures	runs/grid_search_small_data/proteinGroups/models/DAE/LD_25_E_500_HL_1024	runs/grid_search_small_data/proteinGroups/models/DAE/LD_25_E_500_HL_1024	runs/grid_search_small_data/proteinGroups/models/DAE/LD_25_E_500_HL_1024	runs/grid_search_small_data/proteinGroups/models/DAE/LD_25_E_500_HL_1024/preds	25	0	TRUE	(1024,)			1	N: 9,338	proteinGroups	LD: 25 HL: (1024,)
proteinGroups_LD25_E_500_HL_1024_VAE	VAE	test_fake_na	MAE	0.528844	9337	4403	10	TRUE	runs/grid_search_small_data/proteinGroups/data	108	500	csv	data/dev_datasets/df_intensities_proteinGroups_long/metadata.csv	runs/grid_search_small_data/proteinGroups/data/	runs/grid_search_small_data/proteinGroups/models/VAE/LD_25_E_500_HL_1024	25	proteinGroups	VAE	13617816	runs/grid_search_small_data/proteinGroups/models/VAE/LD_25_E_500_HL_1024/figures	runs/grid_search_small_data/proteinGroups/models/VAE/LD_25_E_500_HL_1024	runs/grid_search_small_data/proteinGroups/models/VAE/LD_25_E_500_HL_1024	runs/grid_search_small_data/proteinGroups/models/VAE/LD_25_E_500_HL_1024	runs/grid_search_small_data/proteinGroups/models/VAE/LD_25_E_500_HL_1024/preds	50	0	TRUE	(1024,)			1	N: 9,337	proteinGroups	LD: 25 HL: (1024,)
proteinGroups_LD25_E_500_HL_1024_VAE	VAE	test_fake_na	MSE	0.558521	9337	4403	10	TRUE	runs/grid_search_small_data/proteinGroups/data	108	500	csv	data/dev_datasets/df_intensities_proteinGroups_long/metadata.csv	runs/grid_search_small_data/proteinGroups/data/	runs/grid_search_small_data/proteinGroups/models/VAE/LD_25_E_500_HL_1024	25	proteinGroups	VAE	13617816	runs/grid_search_small_data/proteinGroups/models/VAE/LD_25_E_500_HL_1024/figures	runs/grid_search_small_data/proteinGroups/models/VAE/LD_25_E_500_HL_1024	runs/grid_search_small_data/proteinGroups/models/VAE/LD_25_E_500_HL_1024	runs/grid_search_small_data/proteinGroups/models/VAE/LD_25_E_500_HL_1024	runs/grid_search_small_data/proteinGroups/models/VAE/LD_25_E_500_HL_1024/preds	50	0	TRUE	(1024,)			1	N: 9,337	proteinGroups	LD: 25 HL: (1024,)
proteinGroups_LD25_E_500_HL_1024_VAE	VAE	valid_fake_na	MAE	0.533967	9338	4403	10	TRUE	runs/grid_search_small_data/proteinGroups/data	108	500	csv	data/dev_datasets/df_intensities_proteinGroups_long/metadata.csv	runs/grid_search_small_data/proteinGroups/data/	runs/grid_search_small_data/proteinGroups/models/VAE/LD_25_E_500_HL_1024	25	proteinGroups	VAE	13617816	runs/grid_search_small_data/proteinGroups/models/VAE/LD_25_E_500_HL_1024/figures	runs/grid_search_small_data/proteinGroups/models/VAE/LD_25_E_500_HL_1024	runs/grid_search_small_data/proteinGroups/models/VAE/LD_25_E_500_HL_1024	runs/grid_search_small_data/proteinGroups/models/VAE/LD_25_E_500_HL_1024	runs/grid_search_small_data/proteinGroups/models/VAE/LD_25_E_500_HL_1024/preds	50	0	TRUE	(1024,)			1	N: 9,338	proteinGroups	LD: 25 HL: (1024,)
proteinGroups_LD25_E_500_HL_1024_VAE	VAE	valid_fake_na	MSE	0.575473	9338	4403	10	TRUE	runs/grid_search_small_data/proteinGroups/data	108	500	csv	data/dev_datasets/df_intensities_proteinGroups_long/metadata.csv	runs/grid_search_small_data/proteinGroups/data/	runs/grid_search_small_data/proteinGroups/models/VAE/LD_25_E_500_HL_1024	25	proteinGroups	VAE	13617816	runs/grid_search_small_data/proteinGroups/models/VAE/LD_25_E_500_HL_1024/figures	runs/grid_search_small_data/proteinGroups/models/VAE/LD_25_E_500_HL_1024	runs/grid_search_small_data/proteinGroups/models/VAE/LD_25_E_500_HL_1024	runs/grid_search_small_data/proteinGroups/models/VAE/LD_25_E_500_HL_1024	runs/grid_search_small_data/proteinGroups/models/VAE/LD_25_E_500_HL_1024/preds	50	0	TRUE	(1024,)			1	N: 9,338	proteinGroups	LD: 25 HL: (1024,)
proteinGroups_LD25_E_500_HL_128_64_DAE	DAE	test_fake_na	MAE	0.523645	9337	4403	10	TRUE	runs/grid_search_small_data/proteinGroups/data	70	500	csv	data/dev_datasets/df_intensities_proteinGroups_long/metadata.csv	runs/grid_search_small_data/proteinGroups/data/	runs/grid_search_small_data/proteinGroups/models/DAE/LD_25_E_500_HL_128_64	25	proteinGroups	DAE	1152332	runs/grid_search_small_data/proteinGroups/models/DAE/LD_25_E_500_HL_128_64/figures	runs/grid_search_small_data/proteinGroups/models/DAE/LD_25_E_500_HL_128_64	runs/grid_search_small_data/proteinGroups/models/DAE/LD_25_E_500_HL_128_64	runs/grid_search_small_data/proteinGroups/models/DAE/LD_25_E_500_HL_128_64	runs/grid_search_small_data/proteinGroups/models/DAE/LD_25_E_500_HL_128_64/preds	25	0	TRUE	(128, 64)			2	N: 9,337	proteinGroups	LD: 25 HL: (128, 64)
proteinGroups_LD25_E_500_HL_128_64_DAE	DAE	test_fake_na	MSE	0.559313	9337	4403	10	TRUE	runs/grid_search_small_data/proteinGroups/data	70	500	csv	data/dev_datasets/df_intensities_proteinGroups_long/metadata.csv	runs/grid_search_small_data/proteinGroups/data/	runs/grid_search_small_data/proteinGroups/models/DAE/LD_25_E_500_HL_128_64	25	proteinGroups	DAE	1152332	runs/grid_search_small_data/proteinGroups/models/DAE/LD_25_E_500_HL_128_64/figures	runs/grid_search_small_data/proteinGroups/models/DAE/LD_25_E_500_HL_128_64	runs/grid_search_small_data/proteinGroups/models/DAE/LD_25_E_500_HL_128_64	runs/grid_search_small_data/proteinGroups/models/DAE/LD_25_E_500_HL_128_64	runs/grid_search_small_data/proteinGroups/models/DAE/LD_25_E_500_HL_128_64/preds	25	0	TRUE	(128, 64)			2	N: 9,337	proteinGroups	LD: 25 HL: (128, 64)
proteinGroups_LD25_E_500_HL_128_64_DAE	DAE	valid_fake_na	MAE	0.522556	9338	4403	10	TRUE	runs/grid_search_small_data/proteinGroups/data	70	500	csv	data/dev_datasets/df_intensities_proteinGroups_long/metadata.csv	runs/grid_search_small_data/proteinGroups/data/	runs/grid_search_small_data/proteinGroups/models/DAE/LD_25_E_500_HL_128_64	25	proteinGroups	DAE	1152332	runs/grid_search_small_data/proteinGroups/models/DAE/LD_25_E_500_HL_128_64/figures	runs/grid_search_small_data/proteinGroups/models/DAE/LD_25_E_500_HL_128_64	runs/grid_search_small_data/proteinGroups/models/DAE/LD_25_E_500_HL_128_64	runs/grid_search_small_data/proteinGroups/models/DAE/LD_25_E_500_HL_128_64	runs/grid_search_small_data/proteinGroups/models/DAE/LD_25_E_500_HL_128_64/preds	25	0	TRUE	(128, 64)			2	N: 9,338	proteinGroups	LD: 25 HL: (128, 64)
proteinGroups_LD25_E_500_HL_128_64_DAE	DAE	valid_fake_na	MSE	0.551854	9338	4403	10	TRUE	runs/grid_search_small_data/proteinGroups/data	70	500	csv	data/dev_datasets/df_intensities_proteinGroups_long/metadata.csv	runs/grid_search_small_data/proteinGroups/data/	runs/grid_search_small_data/proteinGroups/models/DAE/LD_25_E_500_HL_128_64	25	proteinGroups	DAE	1152332	runs/grid_search_small_data/proteinGroups/models/DAE/LD_25_E_500_HL_128_64/figures	runs/grid_search_small_data/proteinGroups/models/DAE/LD_25_E_500_HL_128_64	runs/grid_search_small_data/proteinGroups/models/DAE/LD_25_E_500_HL_128_64	runs/grid_search_small_data/proteinGroups/models/DAE/LD_25_E_500_HL_128_64	runs/grid_search_small_data/proteinGroups/models/DAE/LD_25_E_500_HL_128_64/preds	25	0	TRUE	(128, 64)			2	N: 9,338	proteinGroups	LD: 25 HL: (128, 64)
proteinGroups_LD25_E_500_HL_128_64_VAE	VAE	test_fake_na	MAE	0.516054	9337	4403	10	TRUE	runs/grid_search_small_data/proteinGroups/data	92	500	csv	data/dev_datasets/df_intensities_proteinGroups_long/metadata.csv	runs/grid_search_small_data/proteinGroups/data/	runs/grid_search_small_data/proteinGroups/models/VAE/LD_25_E_500_HL_128_64	25	proteinGroups	VAE	1721944	runs/grid_search_small_data/proteinGroups/models/VAE/LD_25_E_500_HL_128_64/figures	runs/grid_search_small_data/proteinGroups/models/VAE/LD_25_E_500_HL_128_64	runs/grid_search_small_data/proteinGroups/models/VAE/LD_25_E_500_HL_128_64	runs/grid_search_small_data/proteinGroups/models/VAE/LD_25_E_500_HL_128_64	runs/grid_search_small_data/proteinGroups/models/VAE/LD_25_E_500_HL_128_64/preds	50	0	TRUE	(128, 64)			2	N: 9,337	proteinGroups	LD: 25 HL: (128, 64)
proteinGroups_LD25_E_500_HL_128_64_VAE	VAE	test_fake_na	MSE	0.554901	9337	4403	10	TRUE	runs/grid_search_small_data/proteinGroups/data	92	500	csv	data/dev_datasets/df_intensities_proteinGroups_long/metadata.csv	runs/grid_search_small_data/proteinGroups/data/	runs/grid_search_small_data/proteinGroups/models/VAE/LD_25_E_500_HL_128_64	25	proteinGroups	VAE	1721944	runs/grid_search_small_data/proteinGroups/models/VAE/LD_25_E_500_HL_128_64/figures	runs/grid_search_small_data/proteinGroups/models/VAE/LD_25_E_500_HL_128_64	runs/grid_search_small_data/proteinGroups/models/VAE/LD_25_E_500_HL_128_64	runs/grid_search_small_data/proteinGroups/models/VAE/LD_25_E_500_HL_128_64	runs/grid_search_small_data/proteinGroups/models/VAE/LD_25_E_500_HL_128_64/preds	50	0	TRUE	(128, 64)			2	N: 9,337	proteinGroups	LD: 25 HL: (128, 64)
proteinGroups_LD25_E_500_HL_128_64_VAE	VAE	valid_fake_na	MAE	0.514381	9338	4403	10	TRUE	runs/grid_search_small_data/proteinGroups/data	92	500	csv	data/dev_datasets/df_intensities_proteinGroups_long/metadata.csv	runs/grid_search_small_data/proteinGroups/data/	runs/grid_search_small_data/proteinGroups/models/VAE/LD_25_E_500_HL_128_64	25	proteinGroups	VAE	1721944	runs/grid_search_small_data/proteinGroups/models/VAE/LD_25_E_500_HL_128_64/figures	runs/grid_search_small_data/proteinGroups/models/VAE/LD_25_E_500_HL_128_64	runs/grid_search_small_data/proteinGroups/models/VAE/LD_25_E_500_HL_128_64	runs/grid_search_small_data/proteinGroups/models/VAE/LD_25_E_500_HL_128_64	runs/grid_search_small_data/proteinGroups/models/VAE/LD_25_E_500_HL_128_64/preds	50	0	TRUE	(128, 64)			2	N: 9,338	proteinGroups	LD: 25 HL: (128, 64)
proteinGroups_LD25_E_500_HL_128_64_VAE	VAE	valid_fake_na	MSE	0.546052	9338	4403	10	TRUE	runs/grid_search_small_data/proteinGroups/data	92	500	csv	data/dev_datasets/df_intensities_proteinGroups_long/metadata.csv	runs/grid_search_small_data/proteinGroups/data/	runs/grid_search_small_data/proteinGroups/models/VAE/LD_25_E_500_HL_128_64	25	proteinGroups	VAE	1721944	runs/grid_search_small_data/proteinGroups/models/VAE/LD_25_E_500_HL_128_64/figures	runs/grid_search_small_data/proteinGroups/models/VAE/LD_25_E_500_HL_128_64	runs/grid_search_small_data/proteinGroups/models/VAE/LD_25_E_500_HL_128_64	runs/grid_search_small_data/proteinGroups/models/VAE/LD_25_E_500_HL_128_64	runs/grid_search_small_data/proteinGroups/models/VAE/LD_25_E_500_HL_128_64/preds	50	0	TRUE	(128, 64)			2	N: 9,338	proteinGroups	LD: 25 HL: (128, 64)
proteinGroups_LD25_E_500_HL_256_128_DAE	DAE	test_fake_na	MAE	0.506288	9337	4403	10	TRUE	runs/grid_search_small_data/proteinGroups/data	73	500	csv	data/dev_datasets/df_intensities_proteinGroups_long/metadata.csv	runs/grid_search_small_data/proteinGroups/data/	runs/grid_search_small_data/proteinGroups/models/DAE/LD_25_E_500_HL_256_128	25	proteinGroups	DAE	2333004	runs/grid_search_small_data/proteinGroups/models/DAE/LD_25_E_500_HL_256_128/figures	runs/grid_search_small_data/proteinGroups/models/DAE/LD_25_E_500_HL_256_128	runs/grid_search_small_data/proteinGroups/models/DAE/LD_25_E_500_HL_256_128	runs/grid_search_small_data/proteinGroups/models/DAE/LD_25_E_500_HL_256_128	runs/grid_search_small_data/proteinGroups/models/DAE/LD_25_E_500_HL_256_128/preds	25	0	TRUE	(256, 128)			2	N: 9,337	proteinGroups	LD: 25 HL: (256, 128)
proteinGroups_LD25_E_500_HL_256_128_DAE	DAE	test_fake_na	MSE	0.527345	9337	4403	10	TRUE	runs/grid_search_small_data/proteinGroups/data	73	500	csv	data/dev_datasets/df_intensities_proteinGroups_long/metadata.csv	runs/grid_search_small_data/proteinGroups/data/	runs/grid_search_small_data/proteinGroups/models/DAE/LD_25_E_500_HL_256_128	25	proteinGroups	DAE	2333004	runs/grid_search_small_data/proteinGroups/models/DAE/LD_25_E_500_HL_256_128/figures	runs/grid_search_small_data/proteinGroups/models/DAE/LD_25_E_500_HL_256_128	runs/grid_search_small_data/proteinGroups/models/DAE/LD_25_E_500_HL_256_128	runs/grid_search_small_data/proteinGroups/models/DAE/LD_25_E_500_HL_256_128	runs/grid_search_small_data/proteinGroups/models/DAE/LD_25_E_500_HL_256_128/preds	25	0	TRUE	(256, 128)			2	N: 9,337	proteinGroups	LD: 25 HL: (256, 128)
proteinGroups_LD25_E_500_HL_256_128_DAE	DAE	valid_fake_na	MAE	0.505566	9338	4403	10	TRUE	runs/grid_search_small_data/proteinGroups/data	73	500	csv	data/dev_datasets/df_intensities_proteinGroups_long/metadata.csv	runs/grid_search_small_data/proteinGroups/data/	runs/grid_search_small_data/proteinGroups/models/DAE/LD_25_E_500_HL_256_128	25	proteinGroups	DAE	2333004	runs/grid_search_small_data/proteinGroups/models/DAE/LD_25_E_500_HL_256_128/figures	runs/grid_search_small_data/proteinGroups/models/DAE/LD_25_E_500_HL_256_128	runs/grid_search_small_data/proteinGroups/models/DAE/LD_25_E_500_HL_256_128	runs/grid_search_small_data/proteinGroups/models/DAE/LD_25_E_500_HL_256_128	runs/grid_search_small_data/proteinGroups/models/DAE/LD_25_E_500_HL_256_128/preds	25	0	TRUE	(256, 128)			2	N: 9,338	proteinGroups	LD: 25 HL: (256, 128)
proteinGroups_LD25_E_500_HL_256_128_DAE	DAE	valid_fake_na	MSE	0.522395	9338	4403	10	TRUE	runs/grid_search_small_data/proteinGroups/data	73	500	csv	data/dev_datasets/df_intensities_proteinGroups_long/metadata.csv	runs/grid_search_small_data/proteinGroups/data/	runs/grid_search_small_data/proteinGroups/models/DAE/LD_25_E_500_HL_256_128	25	proteinGroups	DAE	2333004	runs/grid_search_small_data/proteinGroups/models/DAE/LD_25_E_500_HL_256_128/figures	runs/grid_search_small_data/proteinGroups/models/DAE/LD_25_E_500_HL_256_128	runs/grid_search_small_data/proteinGroups/models/DAE/LD_25_E_500_HL_256_128	runs/grid_search_small_data/proteinGroups/models/DAE/LD_25_E_500_HL_256_128	runs/grid_search_small_data/proteinGroups/models/DAE/LD_25_E_500_HL_256_128/preds	25	0	TRUE	(256, 128)			2	N: 9,338	proteinGroups	LD: 25 HL: (256, 128)
proteinGroups_LD25_E_500_HL_256_128_VAE	VAE	test_fake_na	MAE	0.670404	9337	4403	10	TRUE	runs/grid_search_small_data/proteinGroups/data	79	500	csv	data/dev_datasets/df_intensities_proteinGroups_long/metadata.csv	runs/grid_search_small_data/proteinGroups/data/	runs/grid_search_small_data/proteinGroups/models/VAE/LD_25_E_500_HL_256_128	25	proteinGroups	VAE	3467800	runs/grid_search_small_data/proteinGroups/models/VAE/LD_25_E_500_HL_256_128/figures	runs/grid_search_small_data/proteinGroups/models/VAE/LD_25_E_500_HL_256_128	runs/grid_search_small_data/proteinGroups/models/VAE/LD_25_E_500_HL_256_128	runs/grid_search_small_data/proteinGroups/models/VAE/LD_25_E_500_HL_256_128	runs/grid_search_small_data/proteinGroups/models/VAE/LD_25_E_500_HL_256_128/preds	50	0	TRUE	(256, 128)			2	N: 9,337	proteinGroups	LD: 25 HL: (256, 128)
proteinGroups_LD25_E_500_HL_256_128_VAE	VAE	test_fake_na	MSE	0.784653	9337	4403	10	TRUE	runs/grid_search_small_data/proteinGroups/data	79	500	csv	data/dev_datasets/df_intensities_proteinGroups_long/metadata.csv	runs/grid_search_small_data/proteinGroups/data/	runs/grid_search_small_data/proteinGroups/models/VAE/LD_25_E_500_HL_256_128	25	proteinGroups	VAE	3467800	runs/grid_search_small_data/proteinGroups/models/VAE/LD_25_E_500_HL_256_128/figures	runs/grid_search_small_data/proteinGroups/models/VAE/LD_25_E_500_HL_256_128	runs/grid_search_small_data/proteinGroups/models/VAE/LD_25_E_500_HL_256_128	runs/grid_search_small_data/proteinGroups/models/VAE/LD_25_E_500_HL_256_128	runs/grid_search_small_data/proteinGroups/models/VAE/LD_25_E_500_HL_256_128/preds	50	0	TRUE	(256, 128)			2	N: 9,337	proteinGroups	LD: 25 HL: (256, 128)
proteinGroups_LD25_E_500_HL_256_128_VAE	VAE	valid_fake_na	MAE	0.666621	9338	4403	10	TRUE	runs/grid_search_small_data/proteinGroups/data	79	500	csv	data/dev_datasets/df_intensities_proteinGroups_long/metadata.csv	runs/grid_search_small_data/proteinGroups/data/	runs/grid_search_small_data/proteinGroups/models/VAE/LD_25_E_500_HL_256_128	25	proteinGroups	VAE	3467800	runs/grid_search_small_data/proteinGroups/models/VAE/LD_25_E_500_HL_256_128/figures	runs/grid_search_small_data/proteinGroups/models/VAE/LD_25_E_500_HL_256_128	runs/grid_search_small_data/proteinGroups/models/VAE/LD_25_E_500_HL_256_128	runs/grid_search_small_data/proteinGroups/models/VAE/LD_25_E_500_HL_256_128	runs/grid_search_small_data/proteinGroups/models/VAE/LD_25_E_500_HL_256_128/preds	50	0	TRUE	(256, 128)			2	N: 9,338	proteinGroups	LD: 25 HL: (256, 128)
proteinGroups_LD25_E_500_HL_256_128_VAE	VAE	valid_fake_na	MSE	0.779966	9338	4403	10	TRUE	runs/grid_search_small_data/proteinGroups/data	79	500	csv	data/dev_datasets/df_intensities_proteinGroups_long/metadata.csv	runs/grid_search_small_data/proteinGroups/data/	runs/grid_search_small_data/proteinGroups/models/VAE/LD_25_E_500_HL_256_128	25	proteinGroups	VAE	3467800	runs/grid_search_small_data/proteinGroups/models/VAE/LD_25_E_500_HL_256_128/figures	runs/grid_search_small_data/proteinGroups/models/VAE/LD_25_E_500_HL_256_128	runs/grid_search_small_data/proteinGroups/models/VAE/LD_25_E_500_HL_256_128	runs/grid_search_small_data/proteinGroups/models/VAE/LD_25_E_500_HL_256_128	runs/grid_search_small_data/proteinGroups/models/VAE/LD_25_E_500_HL_256_128/preds	50	0	TRUE	(256, 128)			2	N: 9,338	proteinGroups	LD: 25 HL: (256, 128)
proteinGroups_LD25_E_500_HL_256_DAE	DAE	test_fake_na	MAE	0.499696	9337	4403	10	TRUE	runs/grid_search_small_data/proteinGroups/data	77	500	csv	data/dev_datasets/df_intensities_proteinGroups_long/metadata.csv	runs/grid_search_small_data/proteinGroups/data/	runs/grid_search_small_data/proteinGroups/models/DAE/LD_25_E_500_HL_256	25	proteinGroups	DAE	2273100	runs/grid_search_small_data/proteinGroups/models/DAE/LD_25_E_500_HL_256/figures	runs/grid_search_small_data/proteinGroups/models/DAE/LD_25_E_500_HL_256	runs/grid_search_small_data/proteinGroups/models/DAE/LD_25_E_500_HL_256	runs/grid_search_small_data/proteinGroups/models/DAE/LD_25_E_500_HL_256	runs/grid_search_small_data/proteinGroups/models/DAE/LD_25_E_500_HL_256/preds	25	0	TRUE	(256,)			1	N: 9,337	proteinGroups	LD: 25 HL: (256,)
proteinGroups_LD25_E_500_HL_256_DAE	DAE	test_fake_na	MSE	0.535799	9337	4403	10	TRUE	runs/grid_search_small_data/proteinGroups/data	77	500	csv	data/dev_datasets/df_intensities_proteinGroups_long/metadata.csv	runs/grid_search_small_data/proteinGroups/data/	runs/grid_search_small_data/proteinGroups/models/DAE/LD_25_E_500_HL_256	25	proteinGroups	DAE	2273100	runs/grid_search_small_data/proteinGroups/models/DAE/LD_25_E_500_HL_256/figures	runs/grid_search_small_data/proteinGroups/models/DAE/LD_25_E_500_HL_256	runs/grid_search_small_data/proteinGroups/models/DAE/LD_25_E_500_HL_256	runs/grid_search_small_data/proteinGroups/models/DAE/LD_25_E_500_HL_256	runs/grid_search_small_data/proteinGroups/models/DAE/LD_25_E_500_HL_256/preds	25	0	TRUE	(256,)			1	N: 9,337	proteinGroups	LD: 25 HL: (256,)
proteinGroups_LD25_E_500_HL_256_DAE	DAE	valid_fake_na	MAE	0.498794	9338	4403	10	TRUE	runs/grid_search_small_data/proteinGroups/data	77	500	csv	data/dev_datasets/df_intensities_proteinGroups_long/metadata.csv	runs/grid_search_small_data/proteinGroups/data/	runs/grid_search_small_data/proteinGroups/models/DAE/LD_25_E_500_HL_256	25	proteinGroups	DAE	2273100	runs/grid_search_small_data/proteinGroups/models/DAE/LD_25_E_500_HL_256/figures	runs/grid_search_small_data/proteinGroups/models/DAE/LD_25_E_500_HL_256	runs/grid_search_small_data/proteinGroups/models/DAE/LD_25_E_500_HL_256	runs/grid_search_small_data/proteinGroups/models/DAE/LD_25_E_500_HL_256	runs/grid_search_small_data/proteinGroups/models/DAE/LD_25_E_500_HL_256/preds	25	0	TRUE	(256,)			1	N: 9,338	proteinGroups	LD: 25 HL: (256,)
proteinGroups_LD25_E_500_HL_256_DAE	DAE	valid_fake_na	MSE	0.523458	9338	4403	10	TRUE	runs/grid_search_small_data/proteinGroups/data	77	500	csv	data/dev_datasets/df_intensities_proteinGroups_long/metadata.csv	runs/grid_search_small_data/proteinGroups/data/	runs/grid_search_small_data/proteinGroups/models/DAE/LD_25_E_500_HL_256	25	proteinGroups	DAE	2273100	runs/grid_search_small_data/proteinGroups/models/DAE/LD_25_E_500_HL_256/figures	runs/grid_search_small_data/proteinGroups/models/DAE/LD_25_E_500_HL_256	runs/grid_search_small_data/proteinGroups/models/DAE/LD_25_E_500_HL_256	runs/grid_search_small_data/proteinGroups/models/DAE/LD_25_E_500_HL_256	runs/grid_search_small_data/proteinGroups/models/DAE/LD_25_E_500_HL_256/preds	25	0	TRUE	(256,)			1	N: 9,338	proteinGroups	LD: 25 HL: (256,)
proteinGroups_LD25_E_500_HL_256_VAE	VAE	test_fake_na	MAE	0.521955	9337	4403	10	TRUE	runs/grid_search_small_data/proteinGroups/data	114	500	csv	data/dev_datasets/df_intensities_proteinGroups_long/metadata.csv	runs/grid_search_small_data/proteinGroups/data/	runs/grid_search_small_data/proteinGroups/models/VAE/LD_25_E_500_HL_256	25	proteinGroups	VAE	3411096	runs/grid_search_small_data/proteinGroups/models/VAE/LD_25_E_500_HL_256/figures	runs/grid_search_small_data/proteinGroups/models/VAE/LD_25_E_500_HL_256	runs/grid_search_small_data/proteinGroups/models/VAE/LD_25_E_500_HL_256	runs/grid_search_small_data/proteinGroups/models/VAE/LD_25_E_500_HL_256	runs/grid_search_small_data/proteinGroups/models/VAE/LD_25_E_500_HL_256/preds	50	0	TRUE	(256,)			1	N: 9,337	proteinGroups	LD: 25 HL: (256,)
proteinGroups_LD25_E_500_HL_256_VAE	VAE	test_fake_na	MSE	0.560625	9337	4403	10	TRUE	runs/grid_search_small_data/proteinGroups/data	114	500	csv	data/dev_datasets/df_intensities_proteinGroups_long/metadata.csv	runs/grid_search_small_data/proteinGroups/data/	runs/grid_search_small_data/proteinGroups/models/VAE/LD_25_E_500_HL_256	25	proteinGroups	VAE	3411096	runs/grid_search_small_data/proteinGroups/models/VAE/LD_25_E_500_HL_256/figures	runs/grid_search_small_data/proteinGroups/models/VAE/LD_25_E_500_HL_256	runs/grid_search_small_data/proteinGroups/models/VAE/LD_25_E_500_HL_256	runs/grid_search_small_data/proteinGroups/models/VAE/LD_25_E_500_HL_256	runs/grid_search_small_data/proteinGroups/models/VAE/LD_25_E_500_HL_256/preds	50	0	TRUE	(256,)			1	N: 9,337	proteinGroups	LD: 25 HL: (256,)
proteinGroups_LD25_E_500_HL_256_VAE	VAE	valid_fake_na	MAE	0.521678	9338	4403	10	TRUE	runs/grid_search_small_data/proteinGroups/data	114	500	csv	data/dev_datasets/df_intensities_proteinGroups_long/metadata.csv	runs/grid_search_small_data/proteinGroups/data/	runs/grid_search_small_data/proteinGroups/models/VAE/LD_25_E_500_HL_256	25	proteinGroups	VAE	3411096	runs/grid_search_small_data/proteinGroups/models/VAE/LD_25_E_500_HL_256/figures	runs/grid_search_small_data/proteinGroups/models/VAE/LD_25_E_500_HL_256	runs/grid_search_small_data/proteinGroups/models/VAE/LD_25_E_500_HL_256	runs/grid_search_small_data/proteinGroups/models/VAE/LD_25_E_500_HL_256	runs/grid_search_small_data/proteinGroups/models/VAE/LD_25_E_500_HL_256/preds	50	0	TRUE	(256,)			1	N: 9,338	proteinGroups	LD: 25 HL: (256,)
proteinGroups_LD25_E_500_HL_256_VAE	VAE	valid_fake_na	MSE	0.552792	9338	4403	10	TRUE	runs/grid_search_small_data/proteinGroups/data	114	500	csv	data/dev_datasets/df_intensities_proteinGroups_long/metadata.csv	runs/grid_search_small_data/proteinGroups/data/	runs/grid_search_small_data/proteinGroups/models/VAE/LD_25_E_500_HL_256	25	proteinGroups	VAE	3411096	runs/grid_search_small_data/proteinGroups/models/VAE/LD_25_E_500_HL_256/figures	runs/grid_search_small_data/proteinGroups/models/VAE/LD_25_E_500_HL_256	runs/grid_search_small_data/proteinGroups/models/VAE/LD_25_E_500_HL_256	runs/grid_search_small_data/proteinGroups/models/VAE/LD_25_E_500_HL_256	runs/grid_search_small_data/proteinGroups/models/VAE/LD_25_E_500_HL_256/preds	50	0	TRUE	(256,)			1	N: 9,338	proteinGroups	LD: 25 HL: (256,)
proteinGroups_LD25_E_500_HL_512_256_128_DAE	DAE	test_fake_na	MAE	0.551044	9337	4403	10	TRUE	runs/grid_search_small_data/proteinGroups/data	77	500	csv	data/dev_datasets/df_intensities_proteinGroups_long/metadata.csv	runs/grid_search_small_data/proteinGroups/data/	runs/grid_search_small_data/proteinGroups/models/DAE/LD_25_E_500_HL_512_256_128	25	proteinGroups	DAE	4852556	runs/grid_search_small_data/proteinGroups/models/DAE/LD_25_E_500_HL_512_256_128/figures	runs/grid_search_small_data/proteinGroups/models/DAE/LD_25_E_500_HL_512_256_128	runs/grid_search_small_data/proteinGroups/models/DAE/LD_25_E_500_HL_512_256_128	runs/grid_search_small_data/proteinGroups/models/DAE/LD_25_E_500_HL_512_256_128	runs/grid_search_small_data/proteinGroups/models/DAE/LD_25_E_500_HL_512_256_128/preds	25	0	TRUE	(512, 256, 128)			3	N: 9,337	proteinGroups	LD: 25 HL: (512, 256, 128)
proteinGroups_LD25_E_500_HL_512_256_128_DAE	DAE	test_fake_na	MSE	0.602417	9337	4403	10	TRUE	runs/grid_search_small_data/proteinGroups/data	77	500	csv	data/dev_datasets/df_intensities_proteinGroups_long/metadata.csv	runs/grid_search_small_data/proteinGroups/data/	runs/grid_search_small_data/proteinGroups/models/DAE/LD_25_E_500_HL_512_256_128	25	proteinGroups	DAE	4852556	runs/grid_search_small_data/proteinGroups/models/DAE/LD_25_E_500_HL_512_256_128/figures	runs/grid_search_small_data/proteinGroups/models/DAE/LD_25_E_500_HL_512_256_128	runs/grid_search_small_data/proteinGroups/models/DAE/LD_25_E_500_HL_512_256_128	runs/grid_search_small_data/proteinGroups/models/DAE/LD_25_E_500_HL_512_256_128	runs/grid_search_small_data/proteinGroups/models/DAE/LD_25_E_500_HL_512_256_128/preds	25	0	TRUE	(512, 256, 128)			3	N: 9,337	proteinGroups	LD: 25 HL: (512, 256, 128)
proteinGroups_LD25_E_500_HL_512_256_128_DAE	DAE	valid_fake_na	MAE	0.54935	9338	4403	10	TRUE	runs/grid_search_small_data/proteinGroups/data	77	500	csv	data/dev_datasets/df_intensities_proteinGroups_long/metadata.csv	runs/grid_search_small_data/proteinGroups/data/	runs/grid_search_small_data/proteinGroups/models/DAE/LD_25_E_500_HL_512_256_128	25	proteinGroups	DAE	4852556	runs/grid_search_small_data/proteinGroups/models/DAE/LD_25_E_500_HL_512_256_128/figures	runs/grid_search_small_data/proteinGroups/models/DAE/LD_25_E_500_HL_512_256_128	runs/grid_search_small_data/proteinGroups/models/DAE/LD_25_E_500_HL_512_256_128	runs/grid_search_small_data/proteinGroups/models/DAE/LD_25_E_500_HL_512_256_128	runs/grid_search_small_data/proteinGroups/models/DAE/LD_25_E_500_HL_512_256_128/preds	25	0	TRUE	(512, 256, 128)			3	N: 9,338	proteinGroups	LD: 25 HL: (512, 256, 128)
proteinGroups_LD25_E_500_HL_512_256_128_DAE	DAE	valid_fake_na	MSE	0.606382	9338	4403	10	TRUE	runs/grid_search_small_data/proteinGroups/data	77	500	csv	data/dev_datasets/df_intensities_proteinGroups_long/metadata.csv	runs/grid_search_small_data/proteinGroups/data/	runs/grid_search_small_data/proteinGroups/models/DAE/LD_25_E_500_HL_512_256_128	25	proteinGroups	DAE	4852556	runs/grid_search_small_data/proteinGroups/models/DAE/LD_25_E_500_HL_512_256_128/figures	runs/grid_search_small_data/proteinGroups/models/DAE/LD_25_E_500_HL_512_256_128	runs/grid_search_small_data/proteinGroups/models/DAE/LD_25_E_500_HL_512_256_128	runs/grid_search_small_data/proteinGroups/models/DAE/LD_25_E_500_HL_512_256_128	runs/grid_search_small_data/proteinGroups/models/DAE/LD_25_E_500_HL_512_256_128/preds	25	0	TRUE	(512, 256, 128)			3	N: 9,338	proteinGroups	LD: 25 HL: (512, 256, 128)
proteinGroups_LD25_E_500_HL_512_256_128_VAE	VAE	test_fake_na	MAE	0.530244	9337	4403	10	TRUE	runs/grid_search_small_data/proteinGroups/data	113	500	csv	data/dev_datasets/df_intensities_proteinGroups_long/metadata.csv	runs/grid_search_small_data/proteinGroups/data/	runs/grid_search_small_data/proteinGroups/models/VAE/LD_25_E_500_HL_512_256_128	25	proteinGroups	VAE	7114520	runs/grid_search_small_data/proteinGroups/models/VAE/LD_25_E_500_HL_512_256_128/figures	runs/grid_search_small_data/proteinGroups/models/VAE/LD_25_E_500_HL_512_256_128	runs/grid_search_small_data/proteinGroups/models/VAE/LD_25_E_500_HL_512_256_128	runs/grid_search_small_data/proteinGroups/models/VAE/LD_25_E_500_HL_512_256_128	runs/grid_search_small_data/proteinGroups/models/VAE/LD_25_E_500_HL_512_256_128/preds	50	0	TRUE	(512, 256, 128)			3	N: 9,337	proteinGroups	LD: 25 HL: (512, 256, 128)
proteinGroups_LD25_E_500_HL_512_256_128_VAE	VAE	test_fake_na	MSE	0.560709	9337	4403	10	TRUE	runs/grid_search_small_data/proteinGroups/data	113	500	csv	data/dev_datasets/df_intensities_proteinGroups_long/metadata.csv	runs/grid_search_small_data/proteinGroups/data/	runs/grid_search_small_data/proteinGroups/models/VAE/LD_25_E_500_HL_512_256_128	25	proteinGroups	VAE	7114520	runs/grid_search_small_data/proteinGroups/models/VAE/LD_25_E_500_HL_512_256_128/figures	runs/grid_search_small_data/proteinGroups/models/VAE/LD_25_E_500_HL_512_256_128	runs/grid_search_small_data/proteinGroups/models/VAE/LD_25_E_500_HL_512_256_128	runs/grid_search_small_data/proteinGroups/models/VAE/LD_25_E_500_HL_512_256_128	runs/grid_search_small_data/proteinGroups/models/VAE/LD_25_E_500_HL_512_256_128/preds	50	0	TRUE	(512, 256, 128)			3	N: 9,337	proteinGroups	LD: 25 HL: (512, 256, 128)
proteinGroups_LD25_E_500_HL_512_256_128_VAE	VAE	valid_fake_na	MAE	0.530298	9338	4403	10	TRUE	runs/grid_search_small_data/proteinGroups/data	113	500	csv	data/dev_datasets/df_intensities_proteinGroups_long/metadata.csv	runs/grid_search_small_data/proteinGroups/data/	runs/grid_search_small_data/proteinGroups/models/VAE/LD_25_E_500_HL_512_256_128	25	proteinGroups	VAE	7114520	runs/grid_search_small_data/proteinGroups/models/VAE/LD_25_E_500_HL_512_256_128/figures	runs/grid_search_small_data/proteinGroups/models/VAE/LD_25_E_500_HL_512_256_128	runs/grid_search_small_data/proteinGroups/models/VAE/LD_25_E_500_HL_512_256_128	runs/grid_search_small_data/proteinGroups/models/VAE/LD_25_E_500_HL_512_256_128	runs/grid_search_small_data/proteinGroups/models/VAE/LD_25_E_500_HL_512_256_128/preds	50	0	TRUE	(512, 256, 128)			3	N: 9,338	proteinGroups	LD: 25 HL: (512, 256, 128)
proteinGroups_LD25_E_500_HL_512_256_128_VAE	VAE	valid_fake_na	MSE	0.551573	9338	4403	10	TRUE	runs/grid_search_small_data/proteinGroups/data	113	500	csv	data/dev_datasets/df_intensities_proteinGroups_long/metadata.csv	runs/grid_search_small_data/proteinGroups/data/	runs/grid_search_small_data/proteinGroups/models/VAE/LD_25_E_500_HL_512_256_128	25	proteinGroups	VAE	7114520	runs/grid_search_small_data/proteinGroups/models/VAE/LD_25_E_500_HL_512_256_128/figures	runs/grid_search_small_data/proteinGroups/models/VAE/LD_25_E_500_HL_512_256_128	runs/grid_search_small_data/proteinGroups/models/VAE/LD_25_E_500_HL_512_256_128	runs/grid_search_small_data/proteinGroups/models/VAE/LD_25_E_500_HL_512_256_128	runs/grid_search_small_data/proteinGroups/models/VAE/LD_25_E_500_HL_512_256_128/preds	50	0	TRUE	(512, 256, 128)			3	N: 9,338	proteinGroups	LD: 25 HL: (512, 256, 128)
proteinGroups_LD25_E_500_HL_512_256_DAE	DAE	test_fake_na	MAE	0.524169	9337	4403	10	TRUE	runs/grid_search_small_data/proteinGroups/data	42	500	csv	data/dev_datasets/df_intensities_proteinGroups_long/metadata.csv	runs/grid_search_small_data/proteinGroups/data/	runs/grid_search_small_data/proteinGroups/models/DAE/LD_25_E_500_HL_512_256	25	proteinGroups	DAE	4792652	runs/grid_search_small_data/proteinGroups/models/DAE/LD_25_E_500_HL_512_256/figures	runs/grid_search_small_data/proteinGroups/models/DAE/LD_25_E_500_HL_512_256	runs/grid_search_small_data/proteinGroups/models/DAE/LD_25_E_500_HL_512_256	runs/grid_search_small_data/proteinGroups/models/DAE/LD_25_E_500_HL_512_256	runs/grid_search_small_data/proteinGroups/models/DAE/LD_25_E_500_HL_512_256/preds	25	0	TRUE	(512, 256)			2	N: 9,337	proteinGroups	LD: 25 HL: (512, 256)
proteinGroups_LD25_E_500_HL_512_256_DAE	DAE	test_fake_na	MSE	0.545346	9337	4403	10	TRUE	runs/grid_search_small_data/proteinGroups/data	42	500	csv	data/dev_datasets/df_intensities_proteinGroups_long/metadata.csv	runs/grid_search_small_data/proteinGroups/data/	runs/grid_search_small_data/proteinGroups/models/DAE/LD_25_E_500_HL_512_256	25	proteinGroups	DAE	4792652	runs/grid_search_small_data/proteinGroups/models/DAE/LD_25_E_500_HL_512_256/figures	runs/grid_search_small_data/proteinGroups/models/DAE/LD_25_E_500_HL_512_256	runs/grid_search_small_data/proteinGroups/models/DAE/LD_25_E_500_HL_512_256	runs/grid_search_small_data/proteinGroups/models/DAE/LD_25_E_500_HL_512_256	runs/grid_search_small_data/proteinGroups/models/DAE/LD_25_E_500_HL_512_256/preds	25	0	TRUE	(512, 256)			2	N: 9,337	proteinGroups	LD: 25 HL: (512, 256)
proteinGroups_LD25_E_500_HL_512_256_DAE	DAE	valid_fake_na	MAE	0.521914	9338	4403	10	TRUE	runs/grid_search_small_data/proteinGroups/data	42	500	csv	data/dev_datasets/df_intensities_proteinGroups_long/metadata.csv	runs/grid_search_small_data/proteinGroups/data/	runs/grid_search_small_data/proteinGroups/models/DAE/LD_25_E_500_HL_512_256	25	proteinGroups	DAE	4792652	runs/grid_search_small_data/proteinGroups/models/DAE/LD_25_E_500_HL_512_256/figures	runs/grid_search_small_data/proteinGroups/models/DAE/LD_25_E_500_HL_512_256	runs/grid_search_small_data/proteinGroups/models/DAE/LD_25_E_500_HL_512_256	runs/grid_search_small_data/proteinGroups/models/DAE/LD_25_E_500_HL_512_256	runs/grid_search_small_data/proteinGroups/models/DAE/LD_25_E_500_HL_512_256/preds	25	0	TRUE	(512, 256)			2	N: 9,338	proteinGroups	LD: 25 HL: (512, 256)
proteinGroups_LD25_E_500_HL_512_256_DAE	DAE	valid_fake_na	MSE	0.539587	9338	4403	10	TRUE	runs/grid_search_small_data/proteinGroups/data	42	500	csv	data/dev_datasets/df_intensities_proteinGroups_long/metadata.csv	runs/grid_search_small_data/proteinGroups/data/	runs/grid_search_small_data/proteinGroups/models/DAE/LD_25_E_500_HL_512_256	25	proteinGroups	DAE	4792652	runs/grid_search_small_data/proteinGroups/models/DAE/LD_25_E_500_HL_512_256/figures	runs/grid_search_small_data/proteinGroups/models/DAE/LD_25_E_500_HL_512_256	runs/grid_search_small_data/proteinGroups/models/DAE/LD_25_E_500_HL_512_256	runs/grid_search_small_data/proteinGroups/models/DAE/LD_25_E_500_HL_512_256	runs/grid_search_small_data/proteinGroups/models/DAE/LD_25_E_500_HL_512_256/preds	25	0	TRUE	(512, 256)			2	N: 9,338	proteinGroups	LD: 25 HL: (512, 256)
proteinGroups_LD25_E_500_HL_512_256_VAE	VAE	test_fake_na	MAE	0.485229	9337	4403	10	TRUE	runs/grid_search_small_data/proteinGroups/data	230	500	csv	data/dev_datasets/df_intensities_proteinGroups_long/metadata.csv	runs/grid_search_small_data/proteinGroups/data/	runs/grid_search_small_data/proteinGroups/models/VAE/LD_25_E_500_HL_512_256	25	proteinGroups	VAE	7057816	runs/grid_search_small_data/proteinGroups/models/VAE/LD_25_E_500_HL_512_256/figures	runs/grid_search_small_data/proteinGroups/models/VAE/LD_25_E_500_HL_512_256	runs/grid_search_small_data/proteinGroups/models/VAE/LD_25_E_500_HL_512_256	runs/grid_search_small_data/proteinGroups/models/VAE/LD_25_E_500_HL_512_256	runs/grid_search_small_data/proteinGroups/models/VAE/LD_25_E_500_HL_512_256/preds	50	0	TRUE	(512, 256)			2	N: 9,337	proteinGroups	LD: 25 HL: (512, 256)
proteinGroups_LD25_E_500_HL_512_256_VAE	VAE	test_fake_na	MSE	0.515479	9337	4403	10	TRUE	runs/grid_search_small_data/proteinGroups/data	230	500	csv	data/dev_datasets/df_intensities_proteinGroups_long/metadata.csv	runs/grid_search_small_data/proteinGroups/data/	runs/grid_search_small_data/proteinGroups/models/VAE/LD_25_E_500_HL_512_256	25	proteinGroups	VAE	7057816	runs/grid_search_small_data/proteinGroups/models/VAE/LD_25_E_500_HL_512_256/figures	runs/grid_search_small_data/proteinGroups/models/VAE/LD_25_E_500_HL_512_256	runs/grid_search_small_data/proteinGroups/models/VAE/LD_25_E_500_HL_512_256	runs/grid_search_small_data/proteinGroups/models/VAE/LD_25_E_500_HL_512_256	runs/grid_search_small_data/proteinGroups/models/VAE/LD_25_E_500_HL_512_256/preds	50	0	TRUE	(512, 256)			2	N: 9,337	proteinGroups	LD: 25 HL: (512, 256)
proteinGroups_LD25_E_500_HL_512_256_VAE	VAE	valid_fake_na	MAE	0.4847	9338	4403	10	TRUE	runs/grid_search_small_data/proteinGroups/data	230	500	csv	data/dev_datasets/df_intensities_proteinGroups_long/metadata.csv	runs/grid_search_small_data/proteinGroups/data/	runs/grid_search_small_data/proteinGroups/models/VAE/LD_25_E_500_HL_512_256	25	proteinGroups	VAE	7057816	runs/grid_search_small_data/proteinGroups/models/VAE/LD_25_E_500_HL_512_256/figures	runs/grid_search_small_data/proteinGroups/models/VAE/LD_25_E_500_HL_512_256	runs/grid_search_small_data/proteinGroups/models/VAE/LD_25_E_500_HL_512_256	runs/grid_search_small_data/proteinGroups/models/VAE/LD_25_E_500_HL_512_256	runs/grid_search_small_data/proteinGroups/models/VAE/LD_25_E_500_HL_512_256/preds	50	0	TRUE	(512, 256)			2	N: 9,338	proteinGroups	LD: 25 HL: (512, 256)
proteinGroups_LD25_E_500_HL_512_256_VAE	VAE	valid_fake_na	MSE	0.513962	9338	4403	10	TRUE	runs/grid_search_small_data/proteinGroups/data	230	500	csv	data/dev_datasets/df_intensities_proteinGroups_long/metadata.csv	runs/grid_search_small_data/proteinGroups/data/	runs/grid_search_small_data/proteinGroups/models/VAE/LD_25_E_500_HL_512_256	25	proteinGroups	VAE	7057816	runs/grid_search_small_data/proteinGroups/models/VAE/LD_25_E_500_HL_512_256/figures	runs/grid_search_small_data/proteinGroups/models/VAE/LD_25_E_500_HL_512_256	runs/grid_search_small_data/proteinGroups/models/VAE/LD_25_E_500_HL_512_256	runs/grid_search_small_data/proteinGroups/models/VAE/LD_25_E_500_HL_512_256	runs/grid_search_small_data/proteinGroups/models/VAE/LD_25_E_500_HL_512_256/preds	50	0	TRUE	(512, 256)			2	N: 9,338	proteinGroups	LD: 25 HL: (512, 256)
proteinGroups_LD25_E_500_HL_512_512_DAE	DAE	test_fake_na	MAE	0.542623	9337	4403	10	TRUE	runs/grid_search_small_data/proteinGroups/data	41	500	csv	data/dev_datasets/df_intensities_proteinGroups_long/metadata.csv	runs/grid_search_small_data/proteinGroups/data/	runs/grid_search_small_data/proteinGroups/models/DAE/LD_25_E_500_HL_512_512	25	proteinGroups	DAE	5069132	runs/grid_search_small_data/proteinGroups/models/DAE/LD_25_E_500_HL_512_512/figures	runs/grid_search_small_data/proteinGroups/models/DAE/LD_25_E_500_HL_512_512	runs/grid_search_small_data/proteinGroups/models/DAE/LD_25_E_500_HL_512_512	runs/grid_search_small_data/proteinGroups/models/DAE/LD_25_E_500_HL_512_512	runs/grid_search_small_data/proteinGroups/models/DAE/LD_25_E_500_HL_512_512/preds	25	0	TRUE	(512, 512)			2	N: 9,337	proteinGroups	LD: 25 HL: (512, 512)
proteinGroups_LD25_E_500_HL_512_512_DAE	DAE	test_fake_na	MSE	0.586056	9337	4403	10	TRUE	runs/grid_search_small_data/proteinGroups/data	41	500	csv	data/dev_datasets/df_intensities_proteinGroups_long/metadata.csv	runs/grid_search_small_data/proteinGroups/data/	runs/grid_search_small_data/proteinGroups/models/DAE/LD_25_E_500_HL_512_512	25	proteinGroups	DAE	5069132	runs/grid_search_small_data/proteinGroups/models/DAE/LD_25_E_500_HL_512_512/figures	runs/grid_search_small_data/proteinGroups/models/DAE/LD_25_E_500_HL_512_512	runs/grid_search_small_data/proteinGroups/models/DAE/LD_25_E_500_HL_512_512	runs/grid_search_small_data/proteinGroups/models/DAE/LD_25_E_500_HL_512_512	runs/grid_search_small_data/proteinGroups/models/DAE/LD_25_E_500_HL_512_512/preds	25	0	TRUE	(512, 512)			2	N: 9,337	proteinGroups	LD: 25 HL: (512, 512)
proteinGroups_LD25_E_500_HL_512_512_DAE	DAE	valid_fake_na	MAE	0.545278	9338	4403	10	TRUE	runs/grid_search_small_data/proteinGroups/data	41	500	csv	data/dev_datasets/df_intensities_proteinGroups_long/metadata.csv	runs/grid_search_small_data/proteinGroups/data/	runs/grid_search_small_data/proteinGroups/models/DAE/LD_25_E_500_HL_512_512	25	proteinGroups	DAE	5069132	runs/grid_search_small_data/proteinGroups/models/DAE/LD_25_E_500_HL_512_512/figures	runs/grid_search_small_data/proteinGroups/models/DAE/LD_25_E_500_HL_512_512	runs/grid_search_small_data/proteinGroups/models/DAE/LD_25_E_500_HL_512_512	runs/grid_search_small_data/proteinGroups/models/DAE/LD_25_E_500_HL_512_512	runs/grid_search_small_data/proteinGroups/models/DAE/LD_25_E_500_HL_512_512/preds	25	0	TRUE	(512, 512)			2	N: 9,338	proteinGroups	LD: 25 HL: (512, 512)
proteinGroups_LD25_E_500_HL_512_512_DAE	DAE	valid_fake_na	MSE	0.584094	9338	4403	10	TRUE	runs/grid_search_small_data/proteinGroups/data	41	500	csv	data/dev_datasets/df_intensities_proteinGroups_long/metadata.csv	runs/grid_search_small_data/proteinGroups/data/	runs/grid_search_small_data/proteinGroups/models/DAE/LD_25_E_500_HL_512_512	25	proteinGroups	DAE	5069132	runs/grid_search_small_data/proteinGroups/models/DAE/LD_25_E_500_HL_512_512/figures	runs/grid_search_small_data/proteinGroups/models/DAE/LD_25_E_500_HL_512_512	runs/grid_search_small_data/proteinGroups/models/DAE/LD_25_E_500_HL_512_512	runs/grid_search_small_data/proteinGroups/models/DAE/LD_25_E_500_HL_512_512	runs/grid_search_small_data/proteinGroups/models/DAE/LD_25_E_500_HL_512_512/preds	25	0	TRUE	(512, 512)			2	N: 9,338	proteinGroups	LD: 25 HL: (512, 512)
proteinGroups_LD25_E_500_HL_512_512_VAE	VAE	test_fake_na	MAE	0.491049	9337	4403	10	TRUE	runs/grid_search_small_data/proteinGroups/data	153	500	csv	data/dev_datasets/df_intensities_proteinGroups_long/metadata.csv	runs/grid_search_small_data/proteinGroups/data/	runs/grid_search_small_data/proteinGroups/models/VAE/LD_25_E_500_HL_512_512	25	proteinGroups	VAE	7340696	runs/grid_search_small_data/proteinGroups/models/VAE/LD_25_E_500_HL_512_512/figures	runs/grid_search_small_data/proteinGroups/models/VAE/LD_25_E_500_HL_512_512	runs/grid_search_small_data/proteinGroups/models/VAE/LD_25_E_500_HL_512_512	runs/grid_search_small_data/proteinGroups/models/VAE/LD_25_E_500_HL_512_512	runs/grid_search_small_data/proteinGroups/models/VAE/LD_25_E_500_HL_512_512/preds	50	0	TRUE	(512, 512)			2	N: 9,337	proteinGroups	LD: 25 HL: (512, 512)
proteinGroups_LD25_E_500_HL_512_512_VAE	VAE	test_fake_na	MSE	0.511712	9337	4403	10	TRUE	runs/grid_search_small_data/proteinGroups/data	153	500	csv	data/dev_datasets/df_intensities_proteinGroups_long/metadata.csv	runs/grid_search_small_data/proteinGroups/data/	runs/grid_search_small_data/proteinGroups/models/VAE/LD_25_E_500_HL_512_512	25	proteinGroups	VAE	7340696	runs/grid_search_small_data/proteinGroups/models/VAE/LD_25_E_500_HL_512_512/figures	runs/grid_search_small_data/proteinGroups/models/VAE/LD_25_E_500_HL_512_512	runs/grid_search_small_data/proteinGroups/models/VAE/LD_25_E_500_HL_512_512	runs/grid_search_small_data/proteinGroups/models/VAE/LD_25_E_500_HL_512_512	runs/grid_search_small_data/proteinGroups/models/VAE/LD_25_E_500_HL_512_512/preds	50	0	TRUE	(512, 512)			2	N: 9,337	proteinGroups	LD: 25 HL: (512, 512)
proteinGroups_LD25_E_500_HL_512_512_VAE	VAE	valid_fake_na	MAE	0.492817	9338	4403	10	TRUE	runs/grid_search_small_data/proteinGroups/data	153	500	csv	data/dev_datasets/df_intensities_proteinGroups_long/metadata.csv	runs/grid_search_small_data/proteinGroups/data/	runs/grid_search_small_data/proteinGroups/models/VAE/LD_25_E_500_HL_512_512	25	proteinGroups	VAE	7340696	runs/grid_search_small_data/proteinGroups/models/VAE/LD_25_E_500_HL_512_512/figures	runs/grid_search_small_data/proteinGroups/models/VAE/LD_25_E_500_HL_512_512	runs/grid_search_small_data/proteinGroups/models/VAE/LD_25_E_500_HL_512_512	runs/grid_search_small_data/proteinGroups/models/VAE/LD_25_E_500_HL_512_512	runs/grid_search_small_data/proteinGroups/models/VAE/LD_25_E_500_HL_512_512/preds	50	0	TRUE	(512, 512)			2	N: 9,338	proteinGroups	LD: 25 HL: (512, 512)
proteinGroups_LD25_E_500_HL_512_512_VAE	VAE	valid_fake_na	MSE	0.510738	9338	4403	10	TRUE	runs/grid_search_small_data/proteinGroups/data	153	500	csv	data/dev_datasets/df_intensities_proteinGroups_long/metadata.csv	runs/grid_search_small_data/proteinGroups/data/	runs/grid_search_small_data/proteinGroups/models/VAE/LD_25_E_500_HL_512_512	25	proteinGroups	VAE	7340696	runs/grid_search_small_data/proteinGroups/models/VAE/LD_25_E_500_HL_512_512/figures	runs/grid_search_small_data/proteinGroups/models/VAE/LD_25_E_500_HL_512_512	runs/grid_search_small_data/proteinGroups/models/VAE/LD_25_E_500_HL_512_512	runs/grid_search_small_data/proteinGroups/models/VAE/LD_25_E_500_HL_512_512	runs/grid_search_small_data/proteinGroups/models/VAE/LD_25_E_500_HL_512_512/preds	50	0	TRUE	(512, 512)			2	N: 9,338	proteinGroups	LD: 25 HL: (512, 512)
proteinGroups_LD25_E_500_HL_512_DAE	DAE	test_fake_na	MAE	0.528937	9337	4403	10	TRUE	runs/grid_search_small_data/proteinGroups/data	42	500	csv	data/dev_datasets/df_intensities_proteinGroups_long/metadata.csv	runs/grid_search_small_data/proteinGroups/data/	runs/grid_search_small_data/proteinGroups/models/DAE/LD_25_E_500_HL_512	25	proteinGroups	DAE	4541772	runs/grid_search_small_data/proteinGroups/models/DAE/LD_25_E_500_HL_512/figures	runs/grid_search_small_data/proteinGroups/models/DAE/LD_25_E_500_HL_512	runs/grid_search_small_data/proteinGroups/models/DAE/LD_25_E_500_HL_512	runs/grid_search_small_data/proteinGroups/models/DAE/LD_25_E_500_HL_512	runs/grid_search_small_data/proteinGroups/models/DAE/LD_25_E_500_HL_512/preds	25	0	TRUE	(512,)			1	N: 9,337	proteinGroups	LD: 25 HL: (512,)
proteinGroups_LD25_E_500_HL_512_DAE	DAE	test_fake_na	MSE	0.582779	9337	4403	10	TRUE	runs/grid_search_small_data/proteinGroups/data	42	500	csv	data/dev_datasets/df_intensities_proteinGroups_long/metadata.csv	runs/grid_search_small_data/proteinGroups/data/	runs/grid_search_small_data/proteinGroups/models/DAE/LD_25_E_500_HL_512	25	proteinGroups	DAE	4541772	runs/grid_search_small_data/proteinGroups/models/DAE/LD_25_E_500_HL_512/figures	runs/grid_search_small_data/proteinGroups/models/DAE/LD_25_E_500_HL_512	runs/grid_search_small_data/proteinGroups/models/DAE/LD_25_E_500_HL_512	runs/grid_search_small_data/proteinGroups/models/DAE/LD_25_E_500_HL_512	runs/grid_search_small_data/proteinGroups/models/DAE/LD_25_E_500_HL_512/preds	25	0	TRUE	(512,)			1	N: 9,337	proteinGroups	LD: 25 HL: (512,)
proteinGroups_LD25_E_500_HL_512_DAE	DAE	valid_fake_na	MAE	0.531228	9338	4403	10	TRUE	runs/grid_search_small_data/proteinGroups/data	42	500	csv	data/dev_datasets/df_intensities_proteinGroups_long/metadata.csv	runs/grid_search_small_data/proteinGroups/data/	runs/grid_search_small_data/proteinGroups/models/DAE/LD_25_E_500_HL_512	25	proteinGroups	DAE	4541772	runs/grid_search_small_data/proteinGroups/models/DAE/LD_25_E_500_HL_512/figures	runs/grid_search_small_data/proteinGroups/models/DAE/LD_25_E_500_HL_512	runs/grid_search_small_data/proteinGroups/models/DAE/LD_25_E_500_HL_512	runs/grid_search_small_data/proteinGroups/models/DAE/LD_25_E_500_HL_512	runs/grid_search_small_data/proteinGroups/models/DAE/LD_25_E_500_HL_512/preds	25	0	TRUE	(512,)			1	N: 9,338	proteinGroups	LD: 25 HL: (512,)
proteinGroups_LD25_E_500_HL_512_DAE	DAE	valid_fake_na	MSE	0.581164	9338	4403	10	TRUE	runs/grid_search_small_data/proteinGroups/data	42	500	csv	data/dev_datasets/df_intensities_proteinGroups_long/metadata.csv	runs/grid_search_small_data/proteinGroups/data/	runs/grid_search_small_data/proteinGroups/models/DAE/LD_25_E_500_HL_512	25	proteinGroups	DAE	4541772	runs/grid_search_small_data/proteinGroups/models/DAE/LD_25_E_500_HL_512/figures	runs/grid_search_small_data/proteinGroups/models/DAE/LD_25_E_500_HL_512	runs/grid_search_small_data/proteinGroups/models/DAE/LD_25_E_500_HL_512	runs/grid_search_small_data/proteinGroups/models/DAE/LD_25_E_500_HL_512	runs/grid_search_small_data/proteinGroups/models/DAE/LD_25_E_500_HL_512/preds	25	0	TRUE	(512,)			1	N: 9,338	proteinGroups	LD: 25 HL: (512,)
proteinGroups_LD25_E_500_HL_512_VAE	VAE	test_fake_na	MAE	0.520532	9337	4403	10	TRUE	runs/grid_search_small_data/proteinGroups/data	107	500	csv	data/dev_datasets/df_intensities_proteinGroups_long/metadata.csv	runs/grid_search_small_data/proteinGroups/data/	runs/grid_search_small_data/proteinGroups/models/VAE/LD_25_E_500_HL_512	25	proteinGroups	VAE	6813336	runs/grid_search_small_data/proteinGroups/models/VAE/LD_25_E_500_HL_512/figures	runs/grid_search_small_data/proteinGroups/models/VAE/LD_25_E_500_HL_512	runs/grid_search_small_data/proteinGroups/models/VAE/LD_25_E_500_HL_512	runs/grid_search_small_data/proteinGroups/models/VAE/LD_25_E_500_HL_512	runs/grid_search_small_data/proteinGroups/models/VAE/LD_25_E_500_HL_512/preds	50	0	TRUE	(512,)			1	N: 9,337	proteinGroups	LD: 25 HL: (512,)
proteinGroups_LD25_E_500_HL_512_VAE	VAE	test_fake_na	MSE	0.56352	9337	4403	10	TRUE	runs/grid_search_small_data/proteinGroups/data	107	500	csv	data/dev_datasets/df_intensities_proteinGroups_long/metadata.csv	runs/grid_search_small_data/proteinGroups/data/	runs/grid_search_small_data/proteinGroups/models/VAE/LD_25_E_500_HL_512	25	proteinGroups	VAE	6813336	runs/grid_search_small_data/proteinGroups/models/VAE/LD_25_E_500_HL_512/figures	runs/grid_search_small_data/proteinGroups/models/VAE/LD_25_E_500_HL_512	runs/grid_search_small_data/proteinGroups/models/VAE/LD_25_E_500_HL_512	runs/grid_search_small_data/proteinGroups/models/VAE/LD_25_E_500_HL_512	runs/grid_search_small_data/proteinGroups/models/VAE/LD_25_E_500_HL_512/preds	50	0	TRUE	(512,)			1	N: 9,337	proteinGroups	LD: 25 HL: (512,)
proteinGroups_LD25_E_500_HL_512_VAE	VAE	valid_fake_na	MAE	0.526161	9338	4403	10	TRUE	runs/grid_search_small_data/proteinGroups/data	107	500	csv	data/dev_datasets/df_intensities_proteinGroups_long/metadata.csv	runs/grid_search_small_data/proteinGroups/data/	runs/grid_search_small_data/proteinGroups/models/VAE/LD_25_E_500_HL_512	25	proteinGroups	VAE	6813336	runs/grid_search_small_data/proteinGroups/models/VAE/LD_25_E_500_HL_512/figures	runs/grid_search_small_data/proteinGroups/models/VAE/LD_25_E_500_HL_512	runs/grid_search_small_data/proteinGroups/models/VAE/LD_25_E_500_HL_512	runs/grid_search_small_data/proteinGroups/models/VAE/LD_25_E_500_HL_512	runs/grid_search_small_data/proteinGroups/models/VAE/LD_25_E_500_HL_512/preds	50	0	TRUE	(512,)			1	N: 9,338	proteinGroups	LD: 25 HL: (512,)
proteinGroups_LD25_E_500_HL_512_VAE	VAE	valid_fake_na	MSE	0.570898	9338	4403	10	TRUE	runs/grid_search_small_data/proteinGroups/data	107	500	csv	data/dev_datasets/df_intensities_proteinGroups_long/metadata.csv	runs/grid_search_small_data/proteinGroups/data/	runs/grid_search_small_data/proteinGroups/models/VAE/LD_25_E_500_HL_512	25	proteinGroups	VAE	6813336	runs/grid_search_small_data/proteinGroups/models/VAE/LD_25_E_500_HL_512/figures	runs/grid_search_small_data/proteinGroups/models/VAE/LD_25_E_500_HL_512	runs/grid_search_small_data/proteinGroups/models/VAE/LD_25_E_500_HL_512	runs/grid_search_small_data/proteinGroups/models/VAE/LD_25_E_500_HL_512	runs/grid_search_small_data/proteinGroups/models/VAE/LD_25_E_500_HL_512/preds	50	0	TRUE	(512,)			1	N: 9,338	proteinGroups	LD: 25 HL: (512,)
proteinGroups_LD50_E_500_CF	CF	test_fake_na	MAE	0.445917	9337	4403	4096	TRUE	runs/grid_search_small_data/proteinGroups/data	51	500	csv	data/dev_datasets/df_intensities_proteinGroups_long/metadata.csv	runs/grid_search_small_data/proteinGroups/data/	runs/grid_search_small_data/proteinGroups/models/CF/LD_50_E_500	50	proteinGroups	CF	227205	runs/grid_search_small_data/proteinGroups/models/CF/LD_50_E_500/figures	runs/grid_search_small_data/proteinGroups/models/CF/LD_50_E_500	runs/grid_search_small_data/proteinGroups/models/CF/LD_50_E_500	runs/grid_search_small_data/proteinGroups/models/CF/LD_50_E_500	runs/grid_search_small_data/proteinGroups/models/CF/LD_50_E_500/preds	1	0	TRUE	-			0	N: 9,337	proteinGroups	LD: 50 HL: -
proteinGroups_LD50_E_500_CF	CF	test_fake_na	MSE	0.436586	9337	4403	4096	TRUE	runs/grid_search_small_data/proteinGroups/data	51	500	csv	data/dev_datasets/df_intensities_proteinGroups_long/metadata.csv	runs/grid_search_small_data/proteinGroups/data/	runs/grid_search_small_data/proteinGroups/models/CF/LD_50_E_500	50	proteinGroups	CF	227205	runs/grid_search_small_data/proteinGroups/models/CF/LD_50_E_500/figures	runs/grid_search_small_data/proteinGroups/models/CF/LD_50_E_500	runs/grid_search_small_data/proteinGroups/models/CF/LD_50_E_500	runs/grid_search_small_data/proteinGroups/models/CF/LD_50_E_500	runs/grid_search_small_data/proteinGroups/models/CF/LD_50_E_500/preds	1	0	TRUE	-			0	N: 9,337	proteinGroups	LD: 50 HL: -
proteinGroups_LD50_E_500_CF	CF	valid_fake_na	MAE	0.450747	9338	4403	4096	TRUE	runs/grid_search_small_data/proteinGroups/data	51	500	csv	data/dev_datasets/df_intensities_proteinGroups_long/metadata.csv	runs/grid_search_small_data/proteinGroups/data/	runs/grid_search_small_data/proteinGroups/models/CF/LD_50_E_500	50	proteinGroups	CF	227205	runs/grid_search_small_data/proteinGroups/models/CF/LD_50_E_500/figures	runs/grid_search_small_data/proteinGroups/models/CF/LD_50_E_500	runs/grid_search_small_data/proteinGroups/models/CF/LD_50_E_500	runs/grid_search_small_data/proteinGroups/models/CF/LD_50_E_500	runs/grid_search_small_data/proteinGroups/models/CF/LD_50_E_500/preds	1	0	TRUE	-			0	N: 9,338	proteinGroups	LD: 50 HL: -
proteinGroups_LD50_E_500_CF	CF	valid_fake_na	MSE	0.441211	9338	4403	4096	TRUE	runs/grid_search_small_data/proteinGroups/data	51	500	csv	data/dev_datasets/df_intensities_proteinGroups_long/metadata.csv	runs/grid_search_small_data/proteinGroups/data/	runs/grid_search_small_data/proteinGroups/models/CF/LD_50_E_500	50	proteinGroups	CF	227205	runs/grid_search_small_data/proteinGroups/models/CF/LD_50_E_500/figures	runs/grid_search_small_data/proteinGroups/models/CF/LD_50_E_500	runs/grid_search_small_data/proteinGroups/models/CF/LD_50_E_500	runs/grid_search_small_data/proteinGroups/models/CF/LD_50_E_500	runs/grid_search_small_data/proteinGroups/models/CF/LD_50_E_500/preds	1	0	TRUE	-			0	N: 9,338	proteinGroups	LD: 50 HL: -
proteinGroups_LD50_E_500_HL_1024_512_256_DAE	DAE	test_fake_na	MAE	0.509574	9337	4403	10	TRUE	runs/grid_search_small_data/proteinGroups/data	95	500	csv	data/dev_datasets/df_intensities_proteinGroups_long/metadata.csv	runs/grid_search_small_data/proteinGroups/data/	runs/grid_search_small_data/proteinGroups/models/DAE/LD_50_E_500_HL_1024_512_256	50	proteinGroups	DAE	10368869	runs/grid_search_small_data/proteinGroups/models/DAE/LD_50_E_500_HL_1024_512_256/figures	runs/grid_search_small_data/proteinGroups/models/DAE/LD_50_E_500_HL_1024_512_256	runs/grid_search_small_data/proteinGroups/models/DAE/LD_50_E_500_HL_1024_512_256	runs/grid_search_small_data/proteinGroups/models/DAE/LD_50_E_500_HL_1024_512_256	runs/grid_search_small_data/proteinGroups/models/DAE/LD_50_E_500_HL_1024_512_256/preds	25	0	TRUE	(1024, 512, 256)			3	N: 9,337	proteinGroups	LD: 50 HL: (1024, 512, 256)
proteinGroups_LD50_E_500_HL_1024_512_256_DAE	DAE	test_fake_na	MSE	0.539289	9337	4403	10	TRUE	runs/grid_search_small_data/proteinGroups/data	95	500	csv	data/dev_datasets/df_intensities_proteinGroups_long/metadata.csv	runs/grid_search_small_data/proteinGroups/data/	runs/grid_search_small_data/proteinGroups/models/DAE/LD_50_E_500_HL_1024_512_256	50	proteinGroups	DAE	10368869	runs/grid_search_small_data/proteinGroups/models/DAE/LD_50_E_500_HL_1024_512_256/figures	runs/grid_search_small_data/proteinGroups/models/DAE/LD_50_E_500_HL_1024_512_256	runs/grid_search_small_data/proteinGroups/models/DAE/LD_50_E_500_HL_1024_512_256	runs/grid_search_small_data/proteinGroups/models/DAE/LD_50_E_500_HL_1024_512_256	runs/grid_search_small_data/proteinGroups/models/DAE/LD_50_E_500_HL_1024_512_256/preds	25	0	TRUE	(1024, 512, 256)			3	N: 9,337	proteinGroups	LD: 50 HL: (1024, 512, 256)
proteinGroups_LD50_E_500_HL_1024_512_256_DAE	DAE	valid_fake_na	MAE	0.510656	9338	4403	10	TRUE	runs/grid_search_small_data/proteinGroups/data	95	500	csv	data/dev_datasets/df_intensities_proteinGroups_long/metadata.csv	runs/grid_search_small_data/proteinGroups/data/	runs/grid_search_small_data/proteinGroups/models/DAE/LD_50_E_500_HL_1024_512_256	50	proteinGroups	DAE	10368869	runs/grid_search_small_data/proteinGroups/models/DAE/LD_50_E_500_HL_1024_512_256/figures	runs/grid_search_small_data/proteinGroups/models/DAE/LD_50_E_500_HL_1024_512_256	runs/grid_search_small_data/proteinGroups/models/DAE/LD_50_E_500_HL_1024_512_256	runs/grid_search_small_data/proteinGroups/models/DAE/LD_50_E_500_HL_1024_512_256	runs/grid_search_small_data/proteinGroups/models/DAE/LD_50_E_500_HL_1024_512_256/preds	25	0	TRUE	(1024, 512, 256)			3	N: 9,338	proteinGroups	LD: 50 HL: (1024, 512, 256)
proteinGroups_LD50_E_500_HL_1024_512_256_DAE	DAE	valid_fake_na	MSE	0.537407	9338	4403	10	TRUE	runs/grid_search_small_data/proteinGroups/data	95	500	csv	data/dev_datasets/df_intensities_proteinGroups_long/metadata.csv	runs/grid_search_small_data/proteinGroups/data/	runs/grid_search_small_data/proteinGroups/models/DAE/LD_50_E_500_HL_1024_512_256	50	proteinGroups	DAE	10368869	runs/grid_search_small_data/proteinGroups/models/DAE/LD_50_E_500_HL_1024_512_256/figures	runs/grid_search_small_data/proteinGroups/models/DAE/LD_50_E_500_HL_1024_512_256	runs/grid_search_small_data/proteinGroups/models/DAE/LD_50_E_500_HL_1024_512_256	runs/grid_search_small_data/proteinGroups/models/DAE/LD_50_E_500_HL_1024_512_256	runs/grid_search_small_data/proteinGroups/models/DAE/LD_50_E_500_HL_1024_512_256/preds	25	0	TRUE	(1024, 512, 256)			3	N: 9,338	proteinGroups	LD: 50 HL: (1024, 512, 256)
proteinGroups_LD50_E_500_HL_1024_512_256_VAE	VAE	test_fake_na	MAE	0.51809	9337	4403	10	TRUE	runs/grid_search_small_data/proteinGroups/data	105	500	csv	data/dev_datasets/df_intensities_proteinGroups_long/metadata.csv	runs/grid_search_small_data/proteinGroups/data/	runs/grid_search_small_data/proteinGroups/models/VAE/LD_50_E_500_HL_1024_512_256	50	proteinGroups	VAE	14894794	runs/grid_search_small_data/proteinGroups/models/VAE/LD_50_E_500_HL_1024_512_256/figures	runs/grid_search_small_data/proteinGroups/models/VAE/LD_50_E_500_HL_1024_512_256	runs/grid_search_small_data/proteinGroups/models/VAE/LD_50_E_500_HL_1024_512_256	runs/grid_search_small_data/proteinGroups/models/VAE/LD_50_E_500_HL_1024_512_256	runs/grid_search_small_data/proteinGroups/models/VAE/LD_50_E_500_HL_1024_512_256/preds	50	0	TRUE	(1024, 512, 256)			3	N: 9,337	proteinGroups	LD: 50 HL: (1024, 512, 256)
proteinGroups_LD50_E_500_HL_1024_512_256_VAE	VAE	test_fake_na	MSE	0.542551	9337	4403	10	TRUE	runs/grid_search_small_data/proteinGroups/data	105	500	csv	data/dev_datasets/df_intensities_proteinGroups_long/metadata.csv	runs/grid_search_small_data/proteinGroups/data/	runs/grid_search_small_data/proteinGroups/models/VAE/LD_50_E_500_HL_1024_512_256	50	proteinGroups	VAE	14894794	runs/grid_search_small_data/proteinGroups/models/VAE/LD_50_E_500_HL_1024_512_256/figures	runs/grid_search_small_data/proteinGroups/models/VAE/LD_50_E_500_HL_1024_512_256	runs/grid_search_small_data/proteinGroups/models/VAE/LD_50_E_500_HL_1024_512_256	runs/grid_search_small_data/proteinGroups/models/VAE/LD_50_E_500_HL_1024_512_256	runs/grid_search_small_data/proteinGroups/models/VAE/LD_50_E_500_HL_1024_512_256/preds	50	0	TRUE	(1024, 512, 256)			3	N: 9,337	proteinGroups	LD: 50 HL: (1024, 512, 256)
proteinGroups_LD50_E_500_HL_1024_512_256_VAE	VAE	valid_fake_na	MAE	0.517992	9338	4403	10	TRUE	runs/grid_search_small_data/proteinGroups/data	105	500	csv	data/dev_datasets/df_intensities_proteinGroups_long/metadata.csv	runs/grid_search_small_data/proteinGroups/data/	runs/grid_search_small_data/proteinGroups/models/VAE/LD_50_E_500_HL_1024_512_256	50	proteinGroups	VAE	14894794	runs/grid_search_small_data/proteinGroups/models/VAE/LD_50_E_500_HL_1024_512_256/figures	runs/grid_search_small_data/proteinGroups/models/VAE/LD_50_E_500_HL_1024_512_256	runs/grid_search_small_data/proteinGroups/models/VAE/LD_50_E_500_HL_1024_512_256	runs/grid_search_small_data/proteinGroups/models/VAE/LD_50_E_500_HL_1024_512_256	runs/grid_search_small_data/proteinGroups/models/VAE/LD_50_E_500_HL_1024_512_256/preds	50	0	TRUE	(1024, 512, 256)			3	N: 9,338	proteinGroups	LD: 50 HL: (1024, 512, 256)
proteinGroups_LD50_E_500_HL_1024_512_256_VAE	VAE	valid_fake_na	MSE	0.547457	9338	4403	10	TRUE	runs/grid_search_small_data/proteinGroups/data	105	500	csv	data/dev_datasets/df_intensities_proteinGroups_long/metadata.csv	runs/grid_search_small_data/proteinGroups/data/	runs/grid_search_small_data/proteinGroups/models/VAE/LD_50_E_500_HL_1024_512_256	50	proteinGroups	VAE	14894794	runs/grid_search_small_data/proteinGroups/models/VAE/LD_50_E_500_HL_1024_512_256/figures	runs/grid_search_small_data/proteinGroups/models/VAE/LD_50_E_500_HL_1024_512_256	runs/grid_search_small_data/proteinGroups/models/VAE/LD_50_E_500_HL_1024_512_256	runs/grid_search_small_data/proteinGroups/models/VAE/LD_50_E_500_HL_1024_512_256	runs/grid_search_small_data/proteinGroups/models/VAE/LD_50_E_500_HL_1024_512_256/preds	50	0	TRUE	(1024, 512, 256)			3	N: 9,338	proteinGroups	LD: 50 HL: (1024, 512, 256)
proteinGroups_LD50_E_500_HL_1024_DAE	DAE	test_fake_na	MAE	0.516302	9337	4403	10	TRUE	runs/grid_search_small_data/proteinGroups/data	83	500	csv	data/dev_datasets/df_intensities_proteinGroups_long/metadata.csv	runs/grid_search_small_data/proteinGroups/data/	runs/grid_search_small_data/proteinGroups/models/DAE/LD_50_E_500_HL_1024	50	proteinGroups	DAE	9130341	runs/grid_search_small_data/proteinGroups/models/DAE/LD_50_E_500_HL_1024/figures	runs/grid_search_small_data/proteinGroups/models/DAE/LD_50_E_500_HL_1024	runs/grid_search_small_data/proteinGroups/models/DAE/LD_50_E_500_HL_1024	runs/grid_search_small_data/proteinGroups/models/DAE/LD_50_E_500_HL_1024	runs/grid_search_small_data/proteinGroups/models/DAE/LD_50_E_500_HL_1024/preds	25	0	TRUE	(1024,)			1	N: 9,337	proteinGroups	LD: 50 HL: (1024,)
proteinGroups_LD50_E_500_HL_1024_DAE	DAE	test_fake_na	MSE	0.54374	9337	4403	10	TRUE	runs/grid_search_small_data/proteinGroups/data	83	500	csv	data/dev_datasets/df_intensities_proteinGroups_long/metadata.csv	runs/grid_search_small_data/proteinGroups/data/	runs/grid_search_small_data/proteinGroups/models/DAE/LD_50_E_500_HL_1024	50	proteinGroups	DAE	9130341	runs/grid_search_small_data/proteinGroups/models/DAE/LD_50_E_500_HL_1024/figures	runs/grid_search_small_data/proteinGroups/models/DAE/LD_50_E_500_HL_1024	runs/grid_search_small_data/proteinGroups/models/DAE/LD_50_E_500_HL_1024	runs/grid_search_small_data/proteinGroups/models/DAE/LD_50_E_500_HL_1024	runs/grid_search_small_data/proteinGroups/models/DAE/LD_50_E_500_HL_1024/preds	25	0	TRUE	(1024,)			1	N: 9,337	proteinGroups	LD: 50 HL: (1024,)
proteinGroups_LD50_E_500_HL_1024_DAE	DAE	valid_fake_na	MAE	0.523871	9338	4403	10	TRUE	runs/grid_search_small_data/proteinGroups/data	83	500	csv	data/dev_datasets/df_intensities_proteinGroups_long/metadata.csv	runs/grid_search_small_data/proteinGroups/data/	runs/grid_search_small_data/proteinGroups/models/DAE/LD_50_E_500_HL_1024	50	proteinGroups	DAE	9130341	runs/grid_search_small_data/proteinGroups/models/DAE/LD_50_E_500_HL_1024/figures	runs/grid_search_small_data/proteinGroups/models/DAE/LD_50_E_500_HL_1024	runs/grid_search_small_data/proteinGroups/models/DAE/LD_50_E_500_HL_1024	runs/grid_search_small_data/proteinGroups/models/DAE/LD_50_E_500_HL_1024	runs/grid_search_small_data/proteinGroups/models/DAE/LD_50_E_500_HL_1024/preds	25	0	TRUE	(1024,)			1	N: 9,338	proteinGroups	LD: 50 HL: (1024,)
proteinGroups_LD50_E_500_HL_1024_DAE	DAE	valid_fake_na	MSE	0.54972	9338	4403	10	TRUE	runs/grid_search_small_data/proteinGroups/data	83	500	csv	data/dev_datasets/df_intensities_proteinGroups_long/metadata.csv	runs/grid_search_small_data/proteinGroups/data/	runs/grid_search_small_data/proteinGroups/models/DAE/LD_50_E_500_HL_1024	50	proteinGroups	DAE	9130341	runs/grid_search_small_data/proteinGroups/models/DAE/LD_50_E_500_HL_1024/figures	runs/grid_search_small_data/proteinGroups/models/DAE/LD_50_E_500_HL_1024	runs/grid_search_small_data/proteinGroups/models/DAE/LD_50_E_500_HL_1024	runs/grid_search_small_data/proteinGroups/models/DAE/LD_50_E_500_HL_1024	runs/grid_search_small_data/proteinGroups/models/DAE/LD_50_E_500_HL_1024/preds	25	0	TRUE	(1024,)			1	N: 9,338	proteinGroups	LD: 50 HL: (1024,)
proteinGroups_LD50_E_500_HL_1024_VAE	VAE	test_fake_na	MAE	0.536446	9337	4403	10	TRUE	runs/grid_search_small_data/proteinGroups/data	103	500	csv	data/dev_datasets/df_intensities_proteinGroups_long/metadata.csv	runs/grid_search_small_data/proteinGroups/data/	runs/grid_search_small_data/proteinGroups/models/VAE/LD_50_E_500_HL_1024	50	proteinGroups	VAE	13694666	runs/grid_search_small_data/proteinGroups/models/VAE/LD_50_E_500_HL_1024/figures	runs/grid_search_small_data/proteinGroups/models/VAE/LD_50_E_500_HL_1024	runs/grid_search_small_data/proteinGroups/models/VAE/LD_50_E_500_HL_1024	runs/grid_search_small_data/proteinGroups/models/VAE/LD_50_E_500_HL_1024	runs/grid_search_small_data/proteinGroups/models/VAE/LD_50_E_500_HL_1024/preds	50	0	TRUE	(1024,)			1	N: 9,337	proteinGroups	LD: 50 HL: (1024,)
proteinGroups_LD50_E_500_HL_1024_VAE	VAE	test_fake_na	MSE	0.597843	9337	4403	10	TRUE	runs/grid_search_small_data/proteinGroups/data	103	500	csv	data/dev_datasets/df_intensities_proteinGroups_long/metadata.csv	runs/grid_search_small_data/proteinGroups/data/	runs/grid_search_small_data/proteinGroups/models/VAE/LD_50_E_500_HL_1024	50	proteinGroups	VAE	13694666	runs/grid_search_small_data/proteinGroups/models/VAE/LD_50_E_500_HL_1024/figures	runs/grid_search_small_data/proteinGroups/models/VAE/LD_50_E_500_HL_1024	runs/grid_search_small_data/proteinGroups/models/VAE/LD_50_E_500_HL_1024	runs/grid_search_small_data/proteinGroups/models/VAE/LD_50_E_500_HL_1024	runs/grid_search_small_data/proteinGroups/models/VAE/LD_50_E_500_HL_1024/preds	50	0	TRUE	(1024,)			1	N: 9,337	proteinGroups	LD: 50 HL: (1024,)
proteinGroups_LD50_E_500_HL_1024_VAE	VAE	valid_fake_na	MAE	0.535641	9338	4403	10	TRUE	runs/grid_search_small_data/proteinGroups/data	103	500	csv	data/dev_datasets/df_intensities_proteinGroups_long/metadata.csv	runs/grid_search_small_data/proteinGroups/data/	runs/grid_search_small_data/proteinGroups/models/VAE/LD_50_E_500_HL_1024	50	proteinGroups	VAE	13694666	runs/grid_search_small_data/proteinGroups/models/VAE/LD_50_E_500_HL_1024/figures	runs/grid_search_small_data/proteinGroups/models/VAE/LD_50_E_500_HL_1024	runs/grid_search_small_data/proteinGroups/models/VAE/LD_50_E_500_HL_1024	runs/grid_search_small_data/proteinGroups/models/VAE/LD_50_E_500_HL_1024	runs/grid_search_small_data/proteinGroups/models/VAE/LD_50_E_500_HL_1024/preds	50	0	TRUE	(1024,)			1	N: 9,338	proteinGroups	LD: 50 HL: (1024,)
proteinGroups_LD50_E_500_HL_1024_VAE	VAE	valid_fake_na	MSE	0.596371	9338	4403	10	TRUE	runs/grid_search_small_data/proteinGroups/data	103	500	csv	data/dev_datasets/df_intensities_proteinGroups_long/metadata.csv	runs/grid_search_small_data/proteinGroups/data/	runs/grid_search_small_data/proteinGroups/models/VAE/LD_50_E_500_HL_1024	50	proteinGroups	VAE	13694666	runs/grid_search_small_data/proteinGroups/models/VAE/LD_50_E_500_HL_1024/figures	runs/grid_search_small_data/proteinGroups/models/VAE/LD_50_E_500_HL_1024	runs/grid_search_small_data/proteinGroups/models/VAE/LD_50_E_500_HL_1024	runs/grid_search_small_data/proteinGroups/models/VAE/LD_50_E_500_HL_1024	runs/grid_search_small_data/proteinGroups/models/VAE/LD_50_E_500_HL_1024/preds	50	0	TRUE	(1024,)			1	N: 9,338	proteinGroups	LD: 50 HL: (1024,)
proteinGroups_LD50_E_500_HL_128_64_DAE	DAE	test_fake_na	MAE	0.489528	9337	4403	10	TRUE	runs/grid_search_small_data/proteinGroups/data	54	500	csv	data/dev_datasets/df_intensities_proteinGroups_long/metadata.csv	runs/grid_search_small_data/proteinGroups/data/	runs/grid_search_small_data/proteinGroups/models/DAE/LD_50_E_500_HL_128_64	50	proteinGroups	DAE	1155557	runs/grid_search_small_data/proteinGroups/models/DAE/LD_50_E_500_HL_128_64/figures	runs/grid_search_small_data/proteinGroups/models/DAE/LD_50_E_500_HL_128_64	runs/grid_search_small_data/proteinGroups/models/DAE/LD_50_E_500_HL_128_64	runs/grid_search_small_data/proteinGroups/models/DAE/LD_50_E_500_HL_128_64	runs/grid_search_small_data/proteinGroups/models/DAE/LD_50_E_500_HL_128_64/preds	25	0	TRUE	(128, 64)			2	N: 9,337	proteinGroups	LD: 50 HL: (128, 64)
proteinGroups_LD50_E_500_HL_128_64_DAE	DAE	test_fake_na	MSE	0.506557	9337	4403	10	TRUE	runs/grid_search_small_data/proteinGroups/data	54	500	csv	data/dev_datasets/df_intensities_proteinGroups_long/metadata.csv	runs/grid_search_small_data/proteinGroups/data/	runs/grid_search_small_data/proteinGroups/models/DAE/LD_50_E_500_HL_128_64	50	proteinGroups	DAE	1155557	runs/grid_search_small_data/proteinGroups/models/DAE/LD_50_E_500_HL_128_64/figures	runs/grid_search_small_data/proteinGroups/models/DAE/LD_50_E_500_HL_128_64	runs/grid_search_small_data/proteinGroups/models/DAE/LD_50_E_500_HL_128_64	runs/grid_search_small_data/proteinGroups/models/DAE/LD_50_E_500_HL_128_64	runs/grid_search_small_data/proteinGroups/models/DAE/LD_50_E_500_HL_128_64/preds	25	0	TRUE	(128, 64)			2	N: 9,337	proteinGroups	LD: 50 HL: (128, 64)
proteinGroups_LD50_E_500_HL_128_64_DAE	DAE	valid_fake_na	MAE	0.491732	9338	4403	10	TRUE	runs/grid_search_small_data/proteinGroups/data	54	500	csv	data/dev_datasets/df_intensities_proteinGroups_long/metadata.csv	runs/grid_search_small_data/proteinGroups/data/	runs/grid_search_small_data/proteinGroups/models/DAE/LD_50_E_500_HL_128_64	50	proteinGroups	DAE	1155557	runs/grid_search_small_data/proteinGroups/models/DAE/LD_50_E_500_HL_128_64/figures	runs/grid_search_small_data/proteinGroups/models/DAE/LD_50_E_500_HL_128_64	runs/grid_search_small_data/proteinGroups/models/DAE/LD_50_E_500_HL_128_64	runs/grid_search_small_data/proteinGroups/models/DAE/LD_50_E_500_HL_128_64	runs/grid_search_small_data/proteinGroups/models/DAE/LD_50_E_500_HL_128_64/preds	25	0	TRUE	(128, 64)			2	N: 9,338	proteinGroups	LD: 50 HL: (128, 64)
proteinGroups_LD50_E_500_HL_128_64_DAE	DAE	valid_fake_na	MSE	0.501189	9338	4403	10	TRUE	runs/grid_search_small_data/proteinGroups/data	54	500	csv	data/dev_datasets/df_intensities_proteinGroups_long/metadata.csv	runs/grid_search_small_data/proteinGroups/data/	runs/grid_search_small_data/proteinGroups/models/DAE/LD_50_E_500_HL_128_64	50	proteinGroups	DAE	1155557	runs/grid_search_small_data/proteinGroups/models/DAE/LD_50_E_500_HL_128_64/figures	runs/grid_search_small_data/proteinGroups/models/DAE/LD_50_E_500_HL_128_64	runs/grid_search_small_data/proteinGroups/models/DAE/LD_50_E_500_HL_128_64	runs/grid_search_small_data/proteinGroups/models/DAE/LD_50_E_500_HL_128_64	runs/grid_search_small_data/proteinGroups/models/DAE/LD_50_E_500_HL_128_64/preds	25	0	TRUE	(128, 64)			2	N: 9,338	proteinGroups	LD: 50 HL: (128, 64)
proteinGroups_LD50_E_500_HL_128_64_VAE	VAE	test_fake_na	MAE	0.493038	9337	4403	10	TRUE	runs/grid_search_small_data/proteinGroups/data	115	500	csv	data/dev_datasets/df_intensities_proteinGroups_long/metadata.csv	runs/grid_search_small_data/proteinGroups/data/	runs/grid_search_small_data/proteinGroups/models/VAE/LD_50_E_500_HL_128_64	50	proteinGroups	VAE	1726794	runs/grid_search_small_data/proteinGroups/models/VAE/LD_50_E_500_HL_128_64/figures	runs/grid_search_small_data/proteinGroups/models/VAE/LD_50_E_500_HL_128_64	runs/grid_search_small_data/proteinGroups/models/VAE/LD_50_E_500_HL_128_64	runs/grid_search_small_data/proteinGroups/models/VAE/LD_50_E_500_HL_128_64	runs/grid_search_small_data/proteinGroups/models/VAE/LD_50_E_500_HL_128_64/preds	50	0	TRUE	(128, 64)			2	N: 9,337	proteinGroups	LD: 50 HL: (128, 64)
proteinGroups_LD50_E_500_HL_128_64_VAE	VAE	test_fake_na	MSE	0.515629	9337	4403	10	TRUE	runs/grid_search_small_data/proteinGroups/data	115	500	csv	data/dev_datasets/df_intensities_proteinGroups_long/metadata.csv	runs/grid_search_small_data/proteinGroups/data/	runs/grid_search_small_data/proteinGroups/models/VAE/LD_50_E_500_HL_128_64	50	proteinGroups	VAE	1726794	runs/grid_search_small_data/proteinGroups/models/VAE/LD_50_E_500_HL_128_64/figures	runs/grid_search_small_data/proteinGroups/models/VAE/LD_50_E_500_HL_128_64	runs/grid_search_small_data/proteinGroups/models/VAE/LD_50_E_500_HL_128_64	runs/grid_search_small_data/proteinGroups/models/VAE/LD_50_E_500_HL_128_64	runs/grid_search_small_data/proteinGroups/models/VAE/LD_50_E_500_HL_128_64/preds	50	0	TRUE	(128, 64)			2	N: 9,337	proteinGroups	LD: 50 HL: (128, 64)
proteinGroups_LD50_E_500_HL_128_64_VAE	VAE	valid_fake_na	MAE	0.493925	9338	4403	10	TRUE	runs/grid_search_small_data/proteinGroups/data	115	500	csv	data/dev_datasets/df_intensities_proteinGroups_long/metadata.csv	runs/grid_search_small_data/proteinGroups/data/	runs/grid_search_small_data/proteinGroups/models/VAE/LD_50_E_500_HL_128_64	50	proteinGroups	VAE	1726794	runs/grid_search_small_data/proteinGroups/models/VAE/LD_50_E_500_HL_128_64/figures	runs/grid_search_small_data/proteinGroups/models/VAE/LD_50_E_500_HL_128_64	runs/grid_search_small_data/proteinGroups/models/VAE/LD_50_E_500_HL_128_64	runs/grid_search_small_data/proteinGroups/models/VAE/LD_50_E_500_HL_128_64	runs/grid_search_small_data/proteinGroups/models/VAE/LD_50_E_500_HL_128_64/preds	50	0	TRUE	(128, 64)			2	N: 9,338	proteinGroups	LD: 50 HL: (128, 64)
proteinGroups_LD50_E_500_HL_128_64_VAE	VAE	valid_fake_na	MSE	0.51091	9338	4403	10	TRUE	runs/grid_search_small_data/proteinGroups/data	115	500	csv	data/dev_datasets/df_intensities_proteinGroups_long/metadata.csv	runs/grid_search_small_data/proteinGroups/data/	runs/grid_search_small_data/proteinGroups/models/VAE/LD_50_E_500_HL_128_64	50	proteinGroups	VAE	1726794	runs/grid_search_small_data/proteinGroups/models/VAE/LD_50_E_500_HL_128_64/figures	runs/grid_search_small_data/proteinGroups/models/VAE/LD_50_E_500_HL_128_64	runs/grid_search_small_data/proteinGroups/models/VAE/LD_50_E_500_HL_128_64	runs/grid_search_small_data/proteinGroups/models/VAE/LD_50_E_500_HL_128_64	runs/grid_search_small_data/proteinGroups/models/VAE/LD_50_E_500_HL_128_64/preds	50	0	TRUE	(128, 64)			2	N: 9,338	proteinGroups	LD: 50 HL: (128, 64)
proteinGroups_LD50_E_500_HL_256_128_DAE	DAE	test_fake_na	MAE	0.505002	9337	4403	10	TRUE	runs/grid_search_small_data/proteinGroups/data	57	500	csv	data/dev_datasets/df_intensities_proteinGroups_long/metadata.csv	runs/grid_search_small_data/proteinGroups/data/	runs/grid_search_small_data/proteinGroups/models/DAE/LD_50_E_500_HL_256_128	50	proteinGroups	DAE	2339429	runs/grid_search_small_data/proteinGroups/models/DAE/LD_50_E_500_HL_256_128/figures	runs/grid_search_small_data/proteinGroups/models/DAE/LD_50_E_500_HL_256_128	runs/grid_search_small_data/proteinGroups/models/DAE/LD_50_E_500_HL_256_128	runs/grid_search_small_data/proteinGroups/models/DAE/LD_50_E_500_HL_256_128	runs/grid_search_small_data/proteinGroups/models/DAE/LD_50_E_500_HL_256_128/preds	25	0	TRUE	(256, 128)			2	N: 9,337	proteinGroups	LD: 50 HL: (256, 128)
proteinGroups_LD50_E_500_HL_256_128_DAE	DAE	test_fake_na	MSE	0.52906	9337	4403	10	TRUE	runs/grid_search_small_data/proteinGroups/data	57	500	csv	data/dev_datasets/df_intensities_proteinGroups_long/metadata.csv	runs/grid_search_small_data/proteinGroups/data/	runs/grid_search_small_data/proteinGroups/models/DAE/LD_50_E_500_HL_256_128	50	proteinGroups	DAE	2339429	runs/grid_search_small_data/proteinGroups/models/DAE/LD_50_E_500_HL_256_128/figures	runs/grid_search_small_data/proteinGroups/models/DAE/LD_50_E_500_HL_256_128	runs/grid_search_small_data/proteinGroups/models/DAE/LD_50_E_500_HL_256_128	runs/grid_search_small_data/proteinGroups/models/DAE/LD_50_E_500_HL_256_128	runs/grid_search_small_data/proteinGroups/models/DAE/LD_50_E_500_HL_256_128/preds	25	0	TRUE	(256, 128)			2	N: 9,337	proteinGroups	LD: 50 HL: (256, 128)
proteinGroups_LD50_E_500_HL_256_128_DAE	DAE	valid_fake_na	MAE	0.506368	9338	4403	10	TRUE	runs/grid_search_small_data/proteinGroups/data	57	500	csv	data/dev_datasets/df_intensities_proteinGroups_long/metadata.csv	runs/grid_search_small_data/proteinGroups/data/	runs/grid_search_small_data/proteinGroups/models/DAE/LD_50_E_500_HL_256_128	50	proteinGroups	DAE	2339429	runs/grid_search_small_data/proteinGroups/models/DAE/LD_50_E_500_HL_256_128/figures	runs/grid_search_small_data/proteinGroups/models/DAE/LD_50_E_500_HL_256_128	runs/grid_search_small_data/proteinGroups/models/DAE/LD_50_E_500_HL_256_128	runs/grid_search_small_data/proteinGroups/models/DAE/LD_50_E_500_HL_256_128	runs/grid_search_small_data/proteinGroups/models/DAE/LD_50_E_500_HL_256_128/preds	25	0	TRUE	(256, 128)			2	N: 9,338	proteinGroups	LD: 50 HL: (256, 128)
proteinGroups_LD50_E_500_HL_256_128_DAE	DAE	valid_fake_na	MSE	0.525751	9338	4403	10	TRUE	runs/grid_search_small_data/proteinGroups/data	57	500	csv	data/dev_datasets/df_intensities_proteinGroups_long/metadata.csv	runs/grid_search_small_data/proteinGroups/data/	runs/grid_search_small_data/proteinGroups/models/DAE/LD_50_E_500_HL_256_128	50	proteinGroups	DAE	2339429	runs/grid_search_small_data/proteinGroups/models/DAE/LD_50_E_500_HL_256_128/figures	runs/grid_search_small_data/proteinGroups/models/DAE/LD_50_E_500_HL_256_128	runs/grid_search_small_data/proteinGroups/models/DAE/LD_50_E_500_HL_256_128	runs/grid_search_small_data/proteinGroups/models/DAE/LD_50_E_500_HL_256_128	runs/grid_search_small_data/proteinGroups/models/DAE/LD_50_E_500_HL_256_128/preds	25	0	TRUE	(256, 128)			2	N: 9,338	proteinGroups	LD: 50 HL: (256, 128)
proteinGroups_LD50_E_500_HL_256_128_VAE	VAE	test_fake_na	MAE	0.519967	9337	4403	10	TRUE	runs/grid_search_small_data/proteinGroups/data	95	500	csv	data/dev_datasets/df_intensities_proteinGroups_long/metadata.csv	runs/grid_search_small_data/proteinGroups/data/	runs/grid_search_small_data/proteinGroups/models/VAE/LD_50_E_500_HL_256_128	50	proteinGroups	VAE	3477450	runs/grid_search_small_data/proteinGroups/models/VAE/LD_50_E_500_HL_256_128/figures	runs/grid_search_small_data/proteinGroups/models/VAE/LD_50_E_500_HL_256_128	runs/grid_search_small_data/proteinGroups/models/VAE/LD_50_E_500_HL_256_128	runs/grid_search_small_data/proteinGroups/models/VAE/LD_50_E_500_HL_256_128	runs/grid_search_small_data/proteinGroups/models/VAE/LD_50_E_500_HL_256_128/preds	50	0	TRUE	(256, 128)			2	N: 9,337	proteinGroups	LD: 50 HL: (256, 128)
proteinGroups_LD50_E_500_HL_256_128_VAE	VAE	test_fake_na	MSE	0.560704	9337	4403	10	TRUE	runs/grid_search_small_data/proteinGroups/data	95	500	csv	data/dev_datasets/df_intensities_proteinGroups_long/metadata.csv	runs/grid_search_small_data/proteinGroups/data/	runs/grid_search_small_data/proteinGroups/models/VAE/LD_50_E_500_HL_256_128	50	proteinGroups	VAE	3477450	runs/grid_search_small_data/proteinGroups/models/VAE/LD_50_E_500_HL_256_128/figures	runs/grid_search_small_data/proteinGroups/models/VAE/LD_50_E_500_HL_256_128	runs/grid_search_small_data/proteinGroups/models/VAE/LD_50_E_500_HL_256_128	runs/grid_search_small_data/proteinGroups/models/VAE/LD_50_E_500_HL_256_128	runs/grid_search_small_data/proteinGroups/models/VAE/LD_50_E_500_HL_256_128/preds	50	0	TRUE	(256, 128)			2	N: 9,337	proteinGroups	LD: 50 HL: (256, 128)
proteinGroups_LD50_E_500_HL_256_128_VAE	VAE	valid_fake_na	MAE	0.524096	9338	4403	10	TRUE	runs/grid_search_small_data/proteinGroups/data	95	500	csv	data/dev_datasets/df_intensities_proteinGroups_long/metadata.csv	runs/grid_search_small_data/proteinGroups/data/	runs/grid_search_small_data/proteinGroups/models/VAE/LD_50_E_500_HL_256_128	50	proteinGroups	VAE	3477450	runs/grid_search_small_data/proteinGroups/models/VAE/LD_50_E_500_HL_256_128/figures	runs/grid_search_small_data/proteinGroups/models/VAE/LD_50_E_500_HL_256_128	runs/grid_search_small_data/proteinGroups/models/VAE/LD_50_E_500_HL_256_128	runs/grid_search_small_data/proteinGroups/models/VAE/LD_50_E_500_HL_256_128	runs/grid_search_small_data/proteinGroups/models/VAE/LD_50_E_500_HL_256_128/preds	50	0	TRUE	(256, 128)			2	N: 9,338	proteinGroups	LD: 50 HL: (256, 128)
proteinGroups_LD50_E_500_HL_256_128_VAE	VAE	valid_fake_na	MSE	0.562408	9338	4403	10	TRUE	runs/grid_search_small_data/proteinGroups/data	95	500	csv	data/dev_datasets/df_intensities_proteinGroups_long/metadata.csv	runs/grid_search_small_data/proteinGroups/data/	runs/grid_search_small_data/proteinGroups/models/VAE/LD_50_E_500_HL_256_128	50	proteinGroups	VAE	3477450	runs/grid_search_small_data/proteinGroups/models/VAE/LD_50_E_500_HL_256_128/figures	runs/grid_search_small_data/proteinGroups/models/VAE/LD_50_E_500_HL_256_128	runs/grid_search_small_data/proteinGroups/models/VAE/LD_50_E_500_HL_256_128	runs/grid_search_small_data/proteinGroups/models/VAE/LD_50_E_500_HL_256_128	runs/grid_search_small_data/proteinGroups/models/VAE/LD_50_E_500_HL_256_128/preds	50	0	TRUE	(256, 128)			2	N: 9,338	proteinGroups	LD: 50 HL: (256, 128)
proteinGroups_LD50_E_500_HL_256_DAE	DAE	test_fake_na	MAE	0.509646	9337	4403	10	TRUE	runs/grid_search_small_data/proteinGroups/data	74	500	csv	data/dev_datasets/df_intensities_proteinGroups_long/metadata.csv	runs/grid_search_small_data/proteinGroups/data/	runs/grid_search_small_data/proteinGroups/models/DAE/LD_50_E_500_HL_256	50	proteinGroups	DAE	2285925	runs/grid_search_small_data/proteinGroups/models/DAE/LD_50_E_500_HL_256/figures	runs/grid_search_small_data/proteinGroups/models/DAE/LD_50_E_500_HL_256	runs/grid_search_small_data/proteinGroups/models/DAE/LD_50_E_500_HL_256	runs/grid_search_small_data/proteinGroups/models/DAE/LD_50_E_500_HL_256	runs/grid_search_small_data/proteinGroups/models/DAE/LD_50_E_500_HL_256/preds	25	0	TRUE	(256,)			1	N: 9,337	proteinGroups	LD: 50 HL: (256,)
proteinGroups_LD50_E_500_HL_256_DAE	DAE	test_fake_na	MSE	0.542059	9337	4403	10	TRUE	runs/grid_search_small_data/proteinGroups/data	74	500	csv	data/dev_datasets/df_intensities_proteinGroups_long/metadata.csv	runs/grid_search_small_data/proteinGroups/data/	runs/grid_search_small_data/proteinGroups/models/DAE/LD_50_E_500_HL_256	50	proteinGroups	DAE	2285925	runs/grid_search_small_data/proteinGroups/models/DAE/LD_50_E_500_HL_256/figures	runs/grid_search_small_data/proteinGroups/models/DAE/LD_50_E_500_HL_256	runs/grid_search_small_data/proteinGroups/models/DAE/LD_50_E_500_HL_256	runs/grid_search_small_data/proteinGroups/models/DAE/LD_50_E_500_HL_256	runs/grid_search_small_data/proteinGroups/models/DAE/LD_50_E_500_HL_256/preds	25	0	TRUE	(256,)			1	N: 9,337	proteinGroups	LD: 50 HL: (256,)
proteinGroups_LD50_E_500_HL_256_DAE	DAE	valid_fake_na	MAE	0.511147	9338	4403	10	TRUE	runs/grid_search_small_data/proteinGroups/data	74	500	csv	data/dev_datasets/df_intensities_proteinGroups_long/metadata.csv	runs/grid_search_small_data/proteinGroups/data/	runs/grid_search_small_data/proteinGroups/models/DAE/LD_50_E_500_HL_256	50	proteinGroups	DAE	2285925	runs/grid_search_small_data/proteinGroups/models/DAE/LD_50_E_500_HL_256/figures	runs/grid_search_small_data/proteinGroups/models/DAE/LD_50_E_500_HL_256	runs/grid_search_small_data/proteinGroups/models/DAE/LD_50_E_500_HL_256	runs/grid_search_small_data/proteinGroups/models/DAE/LD_50_E_500_HL_256	runs/grid_search_small_data/proteinGroups/models/DAE/LD_50_E_500_HL_256/preds	25	0	TRUE	(256,)			1	N: 9,338	proteinGroups	LD: 50 HL: (256,)
proteinGroups_LD50_E_500_HL_256_DAE	DAE	valid_fake_na	MSE	0.543987	9338	4403	10	TRUE	runs/grid_search_small_data/proteinGroups/data	74	500	csv	data/dev_datasets/df_intensities_proteinGroups_long/metadata.csv	runs/grid_search_small_data/proteinGroups/data/	runs/grid_search_small_data/proteinGroups/models/DAE/LD_50_E_500_HL_256	50	proteinGroups	DAE	2285925	runs/grid_search_small_data/proteinGroups/models/DAE/LD_50_E_500_HL_256/figures	runs/grid_search_small_data/proteinGroups/models/DAE/LD_50_E_500_HL_256	runs/grid_search_small_data/proteinGroups/models/DAE/LD_50_E_500_HL_256	runs/grid_search_small_data/proteinGroups/models/DAE/LD_50_E_500_HL_256	runs/grid_search_small_data/proteinGroups/models/DAE/LD_50_E_500_HL_256/preds	25	0	TRUE	(256,)			1	N: 9,338	proteinGroups	LD: 50 HL: (256,)
proteinGroups_LD50_E_500_HL_256_VAE	VAE	test_fake_na	MAE	0.50342	9337	4403	10	TRUE	runs/grid_search_small_data/proteinGroups/data	112	500	csv	data/dev_datasets/df_intensities_proteinGroups_long/metadata.csv	runs/grid_search_small_data/proteinGroups/data/	runs/grid_search_small_data/proteinGroups/models/VAE/LD_50_E_500_HL_256	50	proteinGroups	VAE	3430346	runs/grid_search_small_data/proteinGroups/models/VAE/LD_50_E_500_HL_256/figures	runs/grid_search_small_data/proteinGroups/models/VAE/LD_50_E_500_HL_256	runs/grid_search_small_data/proteinGroups/models/VAE/LD_50_E_500_HL_256	runs/grid_search_small_data/proteinGroups/models/VAE/LD_50_E_500_HL_256	runs/grid_search_small_data/proteinGroups/models/VAE/LD_50_E_500_HL_256/preds	50	0	TRUE	(256,)			1	N: 9,337	proteinGroups	LD: 50 HL: (256,)
proteinGroups_LD50_E_500_HL_256_VAE	VAE	test_fake_na	MSE	0.536653	9337	4403	10	TRUE	runs/grid_search_small_data/proteinGroups/data	112	500	csv	data/dev_datasets/df_intensities_proteinGroups_long/metadata.csv	runs/grid_search_small_data/proteinGroups/data/	runs/grid_search_small_data/proteinGroups/models/VAE/LD_50_E_500_HL_256	50	proteinGroups	VAE	3430346	runs/grid_search_small_data/proteinGroups/models/VAE/LD_50_E_500_HL_256/figures	runs/grid_search_small_data/proteinGroups/models/VAE/LD_50_E_500_HL_256	runs/grid_search_small_data/proteinGroups/models/VAE/LD_50_E_500_HL_256	runs/grid_search_small_data/proteinGroups/models/VAE/LD_50_E_500_HL_256	runs/grid_search_small_data/proteinGroups/models/VAE/LD_50_E_500_HL_256/preds	50	0	TRUE	(256,)			1	N: 9,337	proteinGroups	LD: 50 HL: (256,)
proteinGroups_LD50_E_500_HL_256_VAE	VAE	valid_fake_na	MAE	0.506349	9338	4403	10	TRUE	runs/grid_search_small_data/proteinGroups/data	112	500	csv	data/dev_datasets/df_intensities_proteinGroups_long/metadata.csv	runs/grid_search_small_data/proteinGroups/data/	runs/grid_search_small_data/proteinGroups/models/VAE/LD_50_E_500_HL_256	50	proteinGroups	VAE	3430346	runs/grid_search_small_data/proteinGroups/models/VAE/LD_50_E_500_HL_256/figures	runs/grid_search_small_data/proteinGroups/models/VAE/LD_50_E_500_HL_256	runs/grid_search_small_data/proteinGroups/models/VAE/LD_50_E_500_HL_256	runs/grid_search_small_data/proteinGroups/models/VAE/LD_50_E_500_HL_256	runs/grid_search_small_data/proteinGroups/models/VAE/LD_50_E_500_HL_256/preds	50	0	TRUE	(256,)			1	N: 9,338	proteinGroups	LD: 50 HL: (256,)
proteinGroups_LD50_E_500_HL_256_VAE	VAE	valid_fake_na	MSE	0.535576	9338	4403	10	TRUE	runs/grid_search_small_data/proteinGroups/data	112	500	csv	data/dev_datasets/df_intensities_proteinGroups_long/metadata.csv	runs/grid_search_small_data/proteinGroups/data/	runs/grid_search_small_data/proteinGroups/models/VAE/LD_50_E_500_HL_256	50	proteinGroups	VAE	3430346	runs/grid_search_small_data/proteinGroups/models/VAE/LD_50_E_500_HL_256/figures	runs/grid_search_small_data/proteinGroups/models/VAE/LD_50_E_500_HL_256	runs/grid_search_small_data/proteinGroups/models/VAE/LD_50_E_500_HL_256	runs/grid_search_small_data/proteinGroups/models/VAE/LD_50_E_500_HL_256	runs/grid_search_small_data/proteinGroups/models/VAE/LD_50_E_500_HL_256/preds	50	0	TRUE	(256,)			1	N: 9,338	proteinGroups	LD: 50 HL: (256,)
proteinGroups_LD50_E_500_HL_512_256_128_DAE	DAE	test_fake_na	MAE	0.551952	9337	4403	10	TRUE	runs/grid_search_small_data/proteinGroups/data	59	500	csv	data/dev_datasets/df_intensities_proteinGroups_long/metadata.csv	runs/grid_search_small_data/proteinGroups/data/	runs/grid_search_small_data/proteinGroups/models/DAE/LD_50_E_500_HL_512_256_128	50	proteinGroups	DAE	4858981	runs/grid_search_small_data/proteinGroups/models/DAE/LD_50_E_500_HL_512_256_128/figures	runs/grid_search_small_data/proteinGroups/models/DAE/LD_50_E_500_HL_512_256_128	runs/grid_search_small_data/proteinGroups/models/DAE/LD_50_E_500_HL_512_256_128	runs/grid_search_small_data/proteinGroups/models/DAE/LD_50_E_500_HL_512_256_128	runs/grid_search_small_data/proteinGroups/models/DAE/LD_50_E_500_HL_512_256_128/preds	25	0	TRUE	(512, 256, 128)			3	N: 9,337	proteinGroups	LD: 50 HL: (512, 256, 128)
proteinGroups_LD50_E_500_HL_512_256_128_DAE	DAE	test_fake_na	MSE	0.588273	9337	4403	10	TRUE	runs/grid_search_small_data/proteinGroups/data	59	500	csv	data/dev_datasets/df_intensities_proteinGroups_long/metadata.csv	runs/grid_search_small_data/proteinGroups/data/	runs/grid_search_small_data/proteinGroups/models/DAE/LD_50_E_500_HL_512_256_128	50	proteinGroups	DAE	4858981	runs/grid_search_small_data/proteinGroups/models/DAE/LD_50_E_500_HL_512_256_128/figures	runs/grid_search_small_data/proteinGroups/models/DAE/LD_50_E_500_HL_512_256_128	runs/grid_search_small_data/proteinGroups/models/DAE/LD_50_E_500_HL_512_256_128	runs/grid_search_small_data/proteinGroups/models/DAE/LD_50_E_500_HL_512_256_128	runs/grid_search_small_data/proteinGroups/models/DAE/LD_50_E_500_HL_512_256_128/preds	25	0	TRUE	(512, 256, 128)			3	N: 9,337	proteinGroups	LD: 50 HL: (512, 256, 128)
proteinGroups_LD50_E_500_HL_512_256_128_DAE	DAE	valid_fake_na	MAE	0.547168	9338	4403	10	TRUE	runs/grid_search_small_data/proteinGroups/data	59	500	csv	data/dev_datasets/df_intensities_proteinGroups_long/metadata.csv	runs/grid_search_small_data/proteinGroups/data/	runs/grid_search_small_data/proteinGroups/models/DAE/LD_50_E_500_HL_512_256_128	50	proteinGroups	DAE	4858981	runs/grid_search_small_data/proteinGroups/models/DAE/LD_50_E_500_HL_512_256_128/figures	runs/grid_search_small_data/proteinGroups/models/DAE/LD_50_E_500_HL_512_256_128	runs/grid_search_small_data/proteinGroups/models/DAE/LD_50_E_500_HL_512_256_128	runs/grid_search_small_data/proteinGroups/models/DAE/LD_50_E_500_HL_512_256_128	runs/grid_search_small_data/proteinGroups/models/DAE/LD_50_E_500_HL_512_256_128/preds	25	0	TRUE	(512, 256, 128)			3	N: 9,338	proteinGroups	LD: 50 HL: (512, 256, 128)
proteinGroups_LD50_E_500_HL_512_256_128_DAE	DAE	valid_fake_na	MSE	0.575289	9338	4403	10	TRUE	runs/grid_search_small_data/proteinGroups/data	59	500	csv	data/dev_datasets/df_intensities_proteinGroups_long/metadata.csv	runs/grid_search_small_data/proteinGroups/data/	runs/grid_search_small_data/proteinGroups/models/DAE/LD_50_E_500_HL_512_256_128	50	proteinGroups	DAE	4858981	runs/grid_search_small_data/proteinGroups/models/DAE/LD_50_E_500_HL_512_256_128/figures	runs/grid_search_small_data/proteinGroups/models/DAE/LD_50_E_500_HL_512_256_128	runs/grid_search_small_data/proteinGroups/models/DAE/LD_50_E_500_HL_512_256_128	runs/grid_search_small_data/proteinGroups/models/DAE/LD_50_E_500_HL_512_256_128	runs/grid_search_small_data/proteinGroups/models/DAE/LD_50_E_500_HL_512_256_128/preds	25	0	TRUE	(512, 256, 128)			3	N: 9,338	proteinGroups	LD: 50 HL: (512, 256, 128)
proteinGroups_LD50_E_500_HL_512_256_128_VAE	VAE	test_fake_na	MAE	0.546869	9337	4403	10	TRUE	runs/grid_search_small_data/proteinGroups/data	102	500	csv	data/dev_datasets/df_intensities_proteinGroups_long/metadata.csv	runs/grid_search_small_data/proteinGroups/data/	runs/grid_search_small_data/proteinGroups/models/VAE/LD_50_E_500_HL_512_256_128	50	proteinGroups	VAE	7124170	runs/grid_search_small_data/proteinGroups/models/VAE/LD_50_E_500_HL_512_256_128/figures	runs/grid_search_small_data/proteinGroups/models/VAE/LD_50_E_500_HL_512_256_128	runs/grid_search_small_data/proteinGroups/models/VAE/LD_50_E_500_HL_512_256_128	runs/grid_search_small_data/proteinGroups/models/VAE/LD_50_E_500_HL_512_256_128	runs/grid_search_small_data/proteinGroups/models/VAE/LD_50_E_500_HL_512_256_128/preds	50	0	TRUE	(512, 256, 128)			3	N: 9,337	proteinGroups	LD: 50 HL: (512, 256, 128)
proteinGroups_LD50_E_500_HL_512_256_128_VAE	VAE	test_fake_na	MSE	0.585384	9337	4403	10	TRUE	runs/grid_search_small_data/proteinGroups/data	102	500	csv	data/dev_datasets/df_intensities_proteinGroups_long/metadata.csv	runs/grid_search_small_data/proteinGroups/data/	runs/grid_search_small_data/proteinGroups/models/VAE/LD_50_E_500_HL_512_256_128	50	proteinGroups	VAE	7124170	runs/grid_search_small_data/proteinGroups/models/VAE/LD_50_E_500_HL_512_256_128/figures	runs/grid_search_small_data/proteinGroups/models/VAE/LD_50_E_500_HL_512_256_128	runs/grid_search_small_data/proteinGroups/models/VAE/LD_50_E_500_HL_512_256_128	runs/grid_search_small_data/proteinGroups/models/VAE/LD_50_E_500_HL_512_256_128	runs/grid_search_small_data/proteinGroups/models/VAE/LD_50_E_500_HL_512_256_128/preds	50	0	TRUE	(512, 256, 128)			3	N: 9,337	proteinGroups	LD: 50 HL: (512, 256, 128)
proteinGroups_LD50_E_500_HL_512_256_128_VAE	VAE	valid_fake_na	MAE	0.542784	9338	4403	10	TRUE	runs/grid_search_small_data/proteinGroups/data	102	500	csv	data/dev_datasets/df_intensities_proteinGroups_long/metadata.csv	runs/grid_search_small_data/proteinGroups/data/	runs/grid_search_small_data/proteinGroups/models/VAE/LD_50_E_500_HL_512_256_128	50	proteinGroups	VAE	7124170	runs/grid_search_small_data/proteinGroups/models/VAE/LD_50_E_500_HL_512_256_128/figures	runs/grid_search_small_data/proteinGroups/models/VAE/LD_50_E_500_HL_512_256_128	runs/grid_search_small_data/proteinGroups/models/VAE/LD_50_E_500_HL_512_256_128	runs/grid_search_small_data/proteinGroups/models/VAE/LD_50_E_500_HL_512_256_128	runs/grid_search_small_data/proteinGroups/models/VAE/LD_50_E_500_HL_512_256_128/preds	50	0	TRUE	(512, 256, 128)			3	N: 9,338	proteinGroups	LD: 50 HL: (512, 256, 128)
proteinGroups_LD50_E_500_HL_512_256_128_VAE	VAE	valid_fake_na	MSE	0.576226	9338	4403	10	TRUE	runs/grid_search_small_data/proteinGroups/data	102	500	csv	data/dev_datasets/df_intensities_proteinGroups_long/metadata.csv	runs/grid_search_small_data/proteinGroups/data/	runs/grid_search_small_data/proteinGroups/models/VAE/LD_50_E_500_HL_512_256_128	50	proteinGroups	VAE	7124170	runs/grid_search_small_data/proteinGroups/models/VAE/LD_50_E_500_HL_512_256_128/figures	runs/grid_search_small_data/proteinGroups/models/VAE/LD_50_E_500_HL_512_256_128	runs/grid_search_small_data/proteinGroups/models/VAE/LD_50_E_500_HL_512_256_128	runs/grid_search_small_data/proteinGroups/models/VAE/LD_50_E_500_HL_512_256_128	runs/grid_search_small_data/proteinGroups/models/VAE/LD_50_E_500_HL_512_256_128/preds	50	0	TRUE	(512, 256, 128)			3	N: 9,338	proteinGroups	LD: 50 HL: (512, 256, 128)
proteinGroups_LD50_E_500_HL_512_256_DAE	DAE	test_fake_na	MAE	0.526506	9337	4403	10	TRUE	runs/grid_search_small_data/proteinGroups/data	45	500	csv	data/dev_datasets/df_intensities_proteinGroups_long/metadata.csv	runs/grid_search_small_data/proteinGroups/data/	runs/grid_search_small_data/proteinGroups/models/DAE/LD_50_E_500_HL_512_256	50	proteinGroups	DAE	4805477	runs/grid_search_small_data/proteinGroups/models/DAE/LD_50_E_500_HL_512_256/figures	runs/grid_search_small_data/proteinGroups/models/DAE/LD_50_E_500_HL_512_256	runs/grid_search_small_data/proteinGroups/models/DAE/LD_50_E_500_HL_512_256	runs/grid_search_small_data/proteinGroups/models/DAE/LD_50_E_500_HL_512_256	runs/grid_search_small_data/proteinGroups/models/DAE/LD_50_E_500_HL_512_256/preds	25	0	TRUE	(512, 256)			2	N: 9,337	proteinGroups	LD: 50 HL: (512, 256)
proteinGroups_LD50_E_500_HL_512_256_DAE	DAE	test_fake_na	MSE	0.571215	9337	4403	10	TRUE	runs/grid_search_small_data/proteinGroups/data	45	500	csv	data/dev_datasets/df_intensities_proteinGroups_long/metadata.csv	runs/grid_search_small_data/proteinGroups/data/	runs/grid_search_small_data/proteinGroups/models/DAE/LD_50_E_500_HL_512_256	50	proteinGroups	DAE	4805477	runs/grid_search_small_data/proteinGroups/models/DAE/LD_50_E_500_HL_512_256/figures	runs/grid_search_small_data/proteinGroups/models/DAE/LD_50_E_500_HL_512_256	runs/grid_search_small_data/proteinGroups/models/DAE/LD_50_E_500_HL_512_256	runs/grid_search_small_data/proteinGroups/models/DAE/LD_50_E_500_HL_512_256	runs/grid_search_small_data/proteinGroups/models/DAE/LD_50_E_500_HL_512_256/preds	25	0	TRUE	(512, 256)			2	N: 9,337	proteinGroups	LD: 50 HL: (512, 256)
proteinGroups_LD50_E_500_HL_512_256_DAE	DAE	valid_fake_na	MAE	0.523661	9338	4403	10	TRUE	runs/grid_search_small_data/proteinGroups/data	45	500	csv	data/dev_datasets/df_intensities_proteinGroups_long/metadata.csv	runs/grid_search_small_data/proteinGroups/data/	runs/grid_search_small_data/proteinGroups/models/DAE/LD_50_E_500_HL_512_256	50	proteinGroups	DAE	4805477	runs/grid_search_small_data/proteinGroups/models/DAE/LD_50_E_500_HL_512_256/figures	runs/grid_search_small_data/proteinGroups/models/DAE/LD_50_E_500_HL_512_256	runs/grid_search_small_data/proteinGroups/models/DAE/LD_50_E_500_HL_512_256	runs/grid_search_small_data/proteinGroups/models/DAE/LD_50_E_500_HL_512_256	runs/grid_search_small_data/proteinGroups/models/DAE/LD_50_E_500_HL_512_256/preds	25	0	TRUE	(512, 256)			2	N: 9,338	proteinGroups	LD: 50 HL: (512, 256)
proteinGroups_LD50_E_500_HL_512_256_DAE	DAE	valid_fake_na	MSE	0.559263	9338	4403	10	TRUE	runs/grid_search_small_data/proteinGroups/data	45	500	csv	data/dev_datasets/df_intensities_proteinGroups_long/metadata.csv	runs/grid_search_small_data/proteinGroups/data/	runs/grid_search_small_data/proteinGroups/models/DAE/LD_50_E_500_HL_512_256	50	proteinGroups	DAE	4805477	runs/grid_search_small_data/proteinGroups/models/DAE/LD_50_E_500_HL_512_256/figures	runs/grid_search_small_data/proteinGroups/models/DAE/LD_50_E_500_HL_512_256	runs/grid_search_small_data/proteinGroups/models/DAE/LD_50_E_500_HL_512_256	runs/grid_search_small_data/proteinGroups/models/DAE/LD_50_E_500_HL_512_256	runs/grid_search_small_data/proteinGroups/models/DAE/LD_50_E_500_HL_512_256/preds	25	0	TRUE	(512, 256)			2	N: 9,338	proteinGroups	LD: 50 HL: (512, 256)
proteinGroups_LD50_E_500_HL_512_256_VAE	VAE	test_fake_na	MAE	0.561116	9337	4403	10	TRUE	runs/grid_search_small_data/proteinGroups/data	106	500	csv	data/dev_datasets/df_intensities_proteinGroups_long/metadata.csv	runs/grid_search_small_data/proteinGroups/data/	runs/grid_search_small_data/proteinGroups/models/VAE/LD_50_E_500_HL_512_256	50	proteinGroups	VAE	7077066	runs/grid_search_small_data/proteinGroups/models/VAE/LD_50_E_500_HL_512_256/figures	runs/grid_search_small_data/proteinGroups/models/VAE/LD_50_E_500_HL_512_256	runs/grid_search_small_data/proteinGroups/models/VAE/LD_50_E_500_HL_512_256	runs/grid_search_small_data/proteinGroups/models/VAE/LD_50_E_500_HL_512_256	runs/grid_search_small_data/proteinGroups/models/VAE/LD_50_E_500_HL_512_256/preds	50	0	TRUE	(512, 256)			2	N: 9,337	proteinGroups	LD: 50 HL: (512, 256)
proteinGroups_LD50_E_500_HL_512_256_VAE	VAE	test_fake_na	MSE	0.597984	9337	4403	10	TRUE	runs/grid_search_small_data/proteinGroups/data	106	500	csv	data/dev_datasets/df_intensities_proteinGroups_long/metadata.csv	runs/grid_search_small_data/proteinGroups/data/	runs/grid_search_small_data/proteinGroups/models/VAE/LD_50_E_500_HL_512_256	50	proteinGroups	VAE	7077066	runs/grid_search_small_data/proteinGroups/models/VAE/LD_50_E_500_HL_512_256/figures	runs/grid_search_small_data/proteinGroups/models/VAE/LD_50_E_500_HL_512_256	runs/grid_search_small_data/proteinGroups/models/VAE/LD_50_E_500_HL_512_256	runs/grid_search_small_data/proteinGroups/models/VAE/LD_50_E_500_HL_512_256	runs/grid_search_small_data/proteinGroups/models/VAE/LD_50_E_500_HL_512_256/preds	50	0	TRUE	(512, 256)			2	N: 9,337	proteinGroups	LD: 50 HL: (512, 256)
proteinGroups_LD50_E_500_HL_512_256_VAE	VAE	valid_fake_na	MAE	0.560365	9338	4403	10	TRUE	runs/grid_search_small_data/proteinGroups/data	106	500	csv	data/dev_datasets/df_intensities_proteinGroups_long/metadata.csv	runs/grid_search_small_data/proteinGroups/data/	runs/grid_search_small_data/proteinGroups/models/VAE/LD_50_E_500_HL_512_256	50	proteinGroups	VAE	7077066	runs/grid_search_small_data/proteinGroups/models/VAE/LD_50_E_500_HL_512_256/figures	runs/grid_search_small_data/proteinGroups/models/VAE/LD_50_E_500_HL_512_256	runs/grid_search_small_data/proteinGroups/models/VAE/LD_50_E_500_HL_512_256	runs/grid_search_small_data/proteinGroups/models/VAE/LD_50_E_500_HL_512_256	runs/grid_search_small_data/proteinGroups/models/VAE/LD_50_E_500_HL_512_256/preds	50	0	TRUE	(512, 256)			2	N: 9,338	proteinGroups	LD: 50 HL: (512, 256)
proteinGroups_LD50_E_500_HL_512_256_VAE	VAE	valid_fake_na	MSE	0.595607	9338	4403	10	TRUE	runs/grid_search_small_data/proteinGroups/data	106	500	csv	data/dev_datasets/df_intensities_proteinGroups_long/metadata.csv	runs/grid_search_small_data/proteinGroups/data/	runs/grid_search_small_data/proteinGroups/models/VAE/LD_50_E_500_HL_512_256	50	proteinGroups	VAE	7077066	runs/grid_search_small_data/proteinGroups/models/VAE/LD_50_E_500_HL_512_256/figures	runs/grid_search_small_data/proteinGroups/models/VAE/LD_50_E_500_HL_512_256	runs/grid_search_small_data/proteinGroups/models/VAE/LD_50_E_500_HL_512_256	runs/grid_search_small_data/proteinGroups/models/VAE/LD_50_E_500_HL_512_256	runs/grid_search_small_data/proteinGroups/models/VAE/LD_50_E_500_HL_512_256/preds	50	0	TRUE	(512, 256)			2	N: 9,338	proteinGroups	LD: 50 HL: (512, 256)
proteinGroups_LD50_E_500_HL_512_512_DAE	DAE	test_fake_na	MAE	0.520805	9337	4403	10	TRUE	runs/grid_search_small_data/proteinGroups/data	65	500	csv	data/dev_datasets/df_intensities_proteinGroups_long/metadata.csv	runs/grid_search_small_data/proteinGroups/data/	runs/grid_search_small_data/proteinGroups/models/DAE/LD_50_E_500_HL_512_512	50	proteinGroups	DAE	5094757	runs/grid_search_small_data/proteinGroups/models/DAE/LD_50_E_500_HL_512_512/figures	runs/grid_search_small_data/proteinGroups/models/DAE/LD_50_E_500_HL_512_512	runs/grid_search_small_data/proteinGroups/models/DAE/LD_50_E_500_HL_512_512	runs/grid_search_small_data/proteinGroups/models/DAE/LD_50_E_500_HL_512_512	runs/grid_search_small_data/proteinGroups/models/DAE/LD_50_E_500_HL_512_512/preds	25	0	TRUE	(512, 512)			2	N: 9,337	proteinGroups	LD: 50 HL: (512, 512)
proteinGroups_LD50_E_500_HL_512_512_DAE	DAE	test_fake_na	MSE	0.558159	9337	4403	10	TRUE	runs/grid_search_small_data/proteinGroups/data	65	500	csv	data/dev_datasets/df_intensities_proteinGroups_long/metadata.csv	runs/grid_search_small_data/proteinGroups/data/	runs/grid_search_small_data/proteinGroups/models/DAE/LD_50_E_500_HL_512_512	50	proteinGroups	DAE	5094757	runs/grid_search_small_data/proteinGroups/models/DAE/LD_50_E_500_HL_512_512/figures	runs/grid_search_small_data/proteinGroups/models/DAE/LD_50_E_500_HL_512_512	runs/grid_search_small_data/proteinGroups/models/DAE/LD_50_E_500_HL_512_512	runs/grid_search_small_data/proteinGroups/models/DAE/LD_50_E_500_HL_512_512	runs/grid_search_small_data/proteinGroups/models/DAE/LD_50_E_500_HL_512_512/preds	25	0	TRUE	(512, 512)			2	N: 9,337	proteinGroups	LD: 50 HL: (512, 512)
proteinGroups_LD50_E_500_HL_512_512_DAE	DAE	valid_fake_na	MAE	0.521723	9338	4403	10	TRUE	runs/grid_search_small_data/proteinGroups/data	65	500	csv	data/dev_datasets/df_intensities_proteinGroups_long/metadata.csv	runs/grid_search_small_data/proteinGroups/data/	runs/grid_search_small_data/proteinGroups/models/DAE/LD_50_E_500_HL_512_512	50	proteinGroups	DAE	5094757	runs/grid_search_small_data/proteinGroups/models/DAE/LD_50_E_500_HL_512_512/figures	runs/grid_search_small_data/proteinGroups/models/DAE/LD_50_E_500_HL_512_512	runs/grid_search_small_data/proteinGroups/models/DAE/LD_50_E_500_HL_512_512	runs/grid_search_small_data/proteinGroups/models/DAE/LD_50_E_500_HL_512_512	runs/grid_search_small_data/proteinGroups/models/DAE/LD_50_E_500_HL_512_512/preds	25	0	TRUE	(512, 512)			2	N: 9,338	proteinGroups	LD: 50 HL: (512, 512)
proteinGroups_LD50_E_500_HL_512_512_DAE	DAE	valid_fake_na	MSE	0.560118	9338	4403	10	TRUE	runs/grid_search_small_data/proteinGroups/data	65	500	csv	data/dev_datasets/df_intensities_proteinGroups_long/metadata.csv	runs/grid_search_small_data/proteinGroups/data/	runs/grid_search_small_data/proteinGroups/models/DAE/LD_50_E_500_HL_512_512	50	proteinGroups	DAE	5094757	runs/grid_search_small_data/proteinGroups/models/DAE/LD_50_E_500_HL_512_512/figures	runs/grid_search_small_data/proteinGroups/models/DAE/LD_50_E_500_HL_512_512	runs/grid_search_small_data/proteinGroups/models/DAE/LD_50_E_500_HL_512_512	runs/grid_search_small_data/proteinGroups/models/DAE/LD_50_E_500_HL_512_512	runs/grid_search_small_data/proteinGroups/models/DAE/LD_50_E_500_HL_512_512/preds	25	0	TRUE	(512, 512)			2	N: 9,338	proteinGroups	LD: 50 HL: (512, 512)
proteinGroups_LD50_E_500_HL_512_512_VAE	VAE	test_fake_na	MAE	0.523582	9337	4403	10	TRUE	runs/grid_search_small_data/proteinGroups/data	123	500	csv	data/dev_datasets/df_intensities_proteinGroups_long/metadata.csv	runs/grid_search_small_data/proteinGroups/data/	runs/grid_search_small_data/proteinGroups/models/VAE/LD_50_E_500_HL_512_512	50	proteinGroups	VAE	7379146	runs/grid_search_small_data/proteinGroups/models/VAE/LD_50_E_500_HL_512_512/figures	runs/grid_search_small_data/proteinGroups/models/VAE/LD_50_E_500_HL_512_512	runs/grid_search_small_data/proteinGroups/models/VAE/LD_50_E_500_HL_512_512	runs/grid_search_small_data/proteinGroups/models/VAE/LD_50_E_500_HL_512_512	runs/grid_search_small_data/proteinGroups/models/VAE/LD_50_E_500_HL_512_512/preds	50	0	TRUE	(512, 512)			2	N: 9,337	proteinGroups	LD: 50 HL: (512, 512)
proteinGroups_LD50_E_500_HL_512_512_VAE	VAE	test_fake_na	MSE	0.571211	9337	4403	10	TRUE	runs/grid_search_small_data/proteinGroups/data	123	500	csv	data/dev_datasets/df_intensities_proteinGroups_long/metadata.csv	runs/grid_search_small_data/proteinGroups/data/	runs/grid_search_small_data/proteinGroups/models/VAE/LD_50_E_500_HL_512_512	50	proteinGroups	VAE	7379146	runs/grid_search_small_data/proteinGroups/models/VAE/LD_50_E_500_HL_512_512/figures	runs/grid_search_small_data/proteinGroups/models/VAE/LD_50_E_500_HL_512_512	runs/grid_search_small_data/proteinGroups/models/VAE/LD_50_E_500_HL_512_512	runs/grid_search_small_data/proteinGroups/models/VAE/LD_50_E_500_HL_512_512	runs/grid_search_small_data/proteinGroups/models/VAE/LD_50_E_500_HL_512_512/preds	50	0	TRUE	(512, 512)			2	N: 9,337	proteinGroups	LD: 50 HL: (512, 512)
proteinGroups_LD50_E_500_HL_512_512_VAE	VAE	valid_fake_na	MAE	0.522552	9338	4403	10	TRUE	runs/grid_search_small_data/proteinGroups/data	123	500	csv	data/dev_datasets/df_intensities_proteinGroups_long/metadata.csv	runs/grid_search_small_data/proteinGroups/data/	runs/grid_search_small_data/proteinGroups/models/VAE/LD_50_E_500_HL_512_512	50	proteinGroups	VAE	7379146	runs/grid_search_small_data/proteinGroups/models/VAE/LD_50_E_500_HL_512_512/figures	runs/grid_search_small_data/proteinGroups/models/VAE/LD_50_E_500_HL_512_512	runs/grid_search_small_data/proteinGroups/models/VAE/LD_50_E_500_HL_512_512	runs/grid_search_small_data/proteinGroups/models/VAE/LD_50_E_500_HL_512_512	runs/grid_search_small_data/proteinGroups/models/VAE/LD_50_E_500_HL_512_512/preds	50	0	TRUE	(512, 512)			2	N: 9,338	proteinGroups	LD: 50 HL: (512, 512)
proteinGroups_LD50_E_500_HL_512_512_VAE	VAE	valid_fake_na	MSE	0.568288	9338	4403	10	TRUE	runs/grid_search_small_data/proteinGroups/data	123	500	csv	data/dev_datasets/df_intensities_proteinGroups_long/metadata.csv	runs/grid_search_small_data/proteinGroups/data/	runs/grid_search_small_data/proteinGroups/models/VAE/LD_50_E_500_HL_512_512	50	proteinGroups	VAE	7379146	runs/grid_search_small_data/proteinGroups/models/VAE/LD_50_E_500_HL_512_512/figures	runs/grid_search_small_data/proteinGroups/models/VAE/LD_50_E_500_HL_512_512	runs/grid_search_small_data/proteinGroups/models/VAE/LD_50_E_500_HL_512_512	runs/grid_search_small_data/proteinGroups/models/VAE/LD_50_E_500_HL_512_512	runs/grid_search_small_data/proteinGroups/models/VAE/LD_50_E_500_HL_512_512/preds	50	0	TRUE	(512, 512)			2	N: 9,338	proteinGroups	LD: 50 HL: (512, 512)
proteinGroups_LD50_E_500_HL_512_DAE	DAE	test_fake_na	MAE	0.519832	9337	4403	10	TRUE	runs/grid_search_small_data/proteinGroups/data	54	500	csv	data/dev_datasets/df_intensities_proteinGroups_long/metadata.csv	runs/grid_search_small_data/proteinGroups/data/	runs/grid_search_small_data/proteinGroups/models/DAE/LD_50_E_500_HL_512	50	proteinGroups	DAE	4567397	runs/grid_search_small_data/proteinGroups/models/DAE/LD_50_E_500_HL_512/figures	runs/grid_search_small_data/proteinGroups/models/DAE/LD_50_E_500_HL_512	runs/grid_search_small_data/proteinGroups/models/DAE/LD_50_E_500_HL_512	runs/grid_search_small_data/proteinGroups/models/DAE/LD_50_E_500_HL_512	runs/grid_search_small_data/proteinGroups/models/DAE/LD_50_E_500_HL_512/preds	25	0	TRUE	(512,)			1	N: 9,337	proteinGroups	LD: 50 HL: (512,)
proteinGroups_LD50_E_500_HL_512_DAE	DAE	test_fake_na	MSE	0.560193	9337	4403	10	TRUE	runs/grid_search_small_data/proteinGroups/data	54	500	csv	data/dev_datasets/df_intensities_proteinGroups_long/metadata.csv	runs/grid_search_small_data/proteinGroups/data/	runs/grid_search_small_data/proteinGroups/models/DAE/LD_50_E_500_HL_512	50	proteinGroups	DAE	4567397	runs/grid_search_small_data/proteinGroups/models/DAE/LD_50_E_500_HL_512/figures	runs/grid_search_small_data/proteinGroups/models/DAE/LD_50_E_500_HL_512	runs/grid_search_small_data/proteinGroups/models/DAE/LD_50_E_500_HL_512	runs/grid_search_small_data/proteinGroups/models/DAE/LD_50_E_500_HL_512	runs/grid_search_small_data/proteinGroups/models/DAE/LD_50_E_500_HL_512/preds	25	0	TRUE	(512,)			1	N: 9,337	proteinGroups	LD: 50 HL: (512,)
proteinGroups_LD50_E_500_HL_512_DAE	DAE	valid_fake_na	MAE	0.516701	9338	4403	10	TRUE	runs/grid_search_small_data/proteinGroups/data	54	500	csv	data/dev_datasets/df_intensities_proteinGroups_long/metadata.csv	runs/grid_search_small_data/proteinGroups/data/	runs/grid_search_small_data/proteinGroups/models/DAE/LD_50_E_500_HL_512	50	proteinGroups	DAE	4567397	runs/grid_search_small_data/proteinGroups/models/DAE/LD_50_E_500_HL_512/figures	runs/grid_search_small_data/proteinGroups/models/DAE/LD_50_E_500_HL_512	runs/grid_search_small_data/proteinGroups/models/DAE/LD_50_E_500_HL_512	runs/grid_search_small_data/proteinGroups/models/DAE/LD_50_E_500_HL_512	runs/grid_search_small_data/proteinGroups/models/DAE/LD_50_E_500_HL_512/preds	25	0	TRUE	(512,)			1	N: 9,338	proteinGroups	LD: 50 HL: (512,)
proteinGroups_LD50_E_500_HL_512_DAE	DAE	valid_fake_na	MSE	0.548371	9338	4403	10	TRUE	runs/grid_search_small_data/proteinGroups/data	54	500	csv	data/dev_datasets/df_intensities_proteinGroups_long/metadata.csv	runs/grid_search_small_data/proteinGroups/data/	runs/grid_search_small_data/proteinGroups/models/DAE/LD_50_E_500_HL_512	50	proteinGroups	DAE	4567397	runs/grid_search_small_data/proteinGroups/models/DAE/LD_50_E_500_HL_512/figures	runs/grid_search_small_data/proteinGroups/models/DAE/LD_50_E_500_HL_512	runs/grid_search_small_data/proteinGroups/models/DAE/LD_50_E_500_HL_512	runs/grid_search_small_data/proteinGroups/models/DAE/LD_50_E_500_HL_512	runs/grid_search_small_data/proteinGroups/models/DAE/LD_50_E_500_HL_512/preds	25	0	TRUE	(512,)			1	N: 9,338	proteinGroups	LD: 50 HL: (512,)
proteinGroups_LD50_E_500_HL_512_VAE	VAE	test_fake_na	MAE	0.497096	9337	4403	10	TRUE	runs/grid_search_small_data/proteinGroups/data	117	500	csv	data/dev_datasets/df_intensities_proteinGroups_long/metadata.csv	runs/grid_search_small_data/proteinGroups/data/	runs/grid_search_small_data/proteinGroups/models/VAE/LD_50_E_500_HL_512	50	proteinGroups	VAE	6851786	runs/grid_search_small_data/proteinGroups/models/VAE/LD_50_E_500_HL_512/figures	runs/grid_search_small_data/proteinGroups/models/VAE/LD_50_E_500_HL_512	runs/grid_search_small_data/proteinGroups/models/VAE/LD_50_E_500_HL_512	runs/grid_search_small_data/proteinGroups/models/VAE/LD_50_E_500_HL_512	runs/grid_search_small_data/proteinGroups/models/VAE/LD_50_E_500_HL_512/preds	50	0	TRUE	(512,)			1	N: 9,337	proteinGroups	LD: 50 HL: (512,)
proteinGroups_LD50_E_500_HL_512_VAE	VAE	test_fake_na	MSE	0.521093	9337	4403	10	TRUE	runs/grid_search_small_data/proteinGroups/data	117	500	csv	data/dev_datasets/df_intensities_proteinGroups_long/metadata.csv	runs/grid_search_small_data/proteinGroups/data/	runs/grid_search_small_data/proteinGroups/models/VAE/LD_50_E_500_HL_512	50	proteinGroups	VAE	6851786	runs/grid_search_small_data/proteinGroups/models/VAE/LD_50_E_500_HL_512/figures	runs/grid_search_small_data/proteinGroups/models/VAE/LD_50_E_500_HL_512	runs/grid_search_small_data/proteinGroups/models/VAE/LD_50_E_500_HL_512	runs/grid_search_small_data/proteinGroups/models/VAE/LD_50_E_500_HL_512	runs/grid_search_small_data/proteinGroups/models/VAE/LD_50_E_500_HL_512/preds	50	0	TRUE	(512,)			1	N: 9,337	proteinGroups	LD: 50 HL: (512,)
proteinGroups_LD50_E_500_HL_512_VAE	VAE	valid_fake_na	MAE	0.502823	9338	4403	10	TRUE	runs/grid_search_small_data/proteinGroups/data	117	500	csv	data/dev_datasets/df_intensities_proteinGroups_long/metadata.csv	runs/grid_search_small_data/proteinGroups/data/	runs/grid_search_small_data/proteinGroups/models/VAE/LD_50_E_500_HL_512	50	proteinGroups	VAE	6851786	runs/grid_search_small_data/proteinGroups/models/VAE/LD_50_E_500_HL_512/figures	runs/grid_search_small_data/proteinGroups/models/VAE/LD_50_E_500_HL_512	runs/grid_search_small_data/proteinGroups/models/VAE/LD_50_E_500_HL_512	runs/grid_search_small_data/proteinGroups/models/VAE/LD_50_E_500_HL_512	runs/grid_search_small_data/proteinGroups/models/VAE/LD_50_E_500_HL_512/preds	50	0	TRUE	(512,)			1	N: 9,338	proteinGroups	LD: 50 HL: (512,)
proteinGroups_LD50_E_500_HL_512_VAE	VAE	valid_fake_na	MSE	0.529008	9338	4403	10	TRUE	runs/grid_search_small_data/proteinGroups/data	117	500	csv	data/dev_datasets/df_intensities_proteinGroups_long/metadata.csv	runs/grid_search_small_data/proteinGroups/data/	runs/grid_search_small_data/proteinGroups/models/VAE/LD_50_E_500_HL_512	50	proteinGroups	VAE	6851786	runs/grid_search_small_data/proteinGroups/models/VAE/LD_50_E_500_HL_512/figures	runs/grid_search_small_data/proteinGroups/models/VAE/LD_50_E_500_HL_512	runs/grid_search_small_data/proteinGroups/models/VAE/LD_50_E_500_HL_512	runs/grid_search_small_data/proteinGroups/models/VAE/LD_50_E_500_HL_512	runs/grid_search_small_data/proteinGroups/models/VAE/LD_50_E_500_HL_512/preds	50	0	TRUE	(512,)			1	N: 9,338	proteinGroups	LD: 50 HL: (512,)
proteinGroups_LD75_E_500_CF	CF	test_fake_na	MAE	0.445071	9337	4403	4096	TRUE	runs/grid_search_small_data/proteinGroups/data	52	500	csv	data/dev_datasets/df_intensities_proteinGroups_long/metadata.csv	runs/grid_search_small_data/proteinGroups/data/	runs/grid_search_small_data/proteinGroups/models/CF/LD_75_E_500	75	proteinGroups	CF	338580	runs/grid_search_small_data/proteinGroups/models/CF/LD_75_E_500/figures	runs/grid_search_small_data/proteinGroups/models/CF/LD_75_E_500	runs/grid_search_small_data/proteinGroups/models/CF/LD_75_E_500	runs/grid_search_small_data/proteinGroups/models/CF/LD_75_E_500	runs/grid_search_small_data/proteinGroups/models/CF/LD_75_E_500/preds	1	0	TRUE	-			0	N: 9,337	proteinGroups	LD: 75 HL: -
proteinGroups_LD75_E_500_CF	CF	test_fake_na	MSE	0.434963	9337	4403	4096	TRUE	runs/grid_search_small_data/proteinGroups/data	52	500	csv	data/dev_datasets/df_intensities_proteinGroups_long/metadata.csv	runs/grid_search_small_data/proteinGroups/data/	runs/grid_search_small_data/proteinGroups/models/CF/LD_75_E_500	75	proteinGroups	CF	338580	runs/grid_search_small_data/proteinGroups/models/CF/LD_75_E_500/figures	runs/grid_search_small_data/proteinGroups/models/CF/LD_75_E_500	runs/grid_search_small_data/proteinGroups/models/CF/LD_75_E_500	runs/grid_search_small_data/proteinGroups/models/CF/LD_75_E_500	runs/grid_search_small_data/proteinGroups/models/CF/LD_75_E_500/preds	1	0	TRUE	-			0	N: 9,337	proteinGroups	LD: 75 HL: -
proteinGroups_LD75_E_500_CF	CF	valid_fake_na	MAE	0.448877	9338	4403	4096	TRUE	runs/grid_search_small_data/proteinGroups/data	52	500	csv	data/dev_datasets/df_intensities_proteinGroups_long/metadata.csv	runs/grid_search_small_data/proteinGroups/data/	runs/grid_search_small_data/proteinGroups/models/CF/LD_75_E_500	75	proteinGroups	CF	338580	runs/grid_search_small_data/proteinGroups/models/CF/LD_75_E_500/figures	runs/grid_search_small_data/proteinGroups/models/CF/LD_75_E_500	runs/grid_search_small_data/proteinGroups/models/CF/LD_75_E_500	runs/grid_search_small_data/proteinGroups/models/CF/LD_75_E_500	runs/grid_search_small_data/proteinGroups/models/CF/LD_75_E_500/preds	1	0	TRUE	-			0	N: 9,338	proteinGroups	LD: 75 HL: -
proteinGroups_LD75_E_500_CF	CF	valid_fake_na	MSE	0.443321	9338	4403	4096	TRUE	runs/grid_search_small_data/proteinGroups/data	52	500	csv	data/dev_datasets/df_intensities_proteinGroups_long/metadata.csv	runs/grid_search_small_data/proteinGroups/data/	runs/grid_search_small_data/proteinGroups/models/CF/LD_75_E_500	75	proteinGroups	CF	338580	runs/grid_search_small_data/proteinGroups/models/CF/LD_75_E_500/figures	runs/grid_search_small_data/proteinGroups/models/CF/LD_75_E_500	runs/grid_search_small_data/proteinGroups/models/CF/LD_75_E_500	runs/grid_search_small_data/proteinGroups/models/CF/LD_75_E_500	runs/grid_search_small_data/proteinGroups/models/CF/LD_75_E_500/preds	1	0	TRUE	-			0	N: 9,338	proteinGroups	LD: 75 HL: -
proteinGroups_LD75_E_500_HL_1024_512_256_DAE	DAE	test_fake_na	MAE	0.514305	9337	4403	10	TRUE	runs/grid_search_small_data/proteinGroups/data	67	500	csv	data/dev_datasets/df_intensities_proteinGroups_long/metadata.csv	runs/grid_search_small_data/proteinGroups/data/	runs/grid_search_small_data/proteinGroups/models/DAE/LD_75_E_500_HL_1024_512_256	75	proteinGroups	DAE	10381694	runs/grid_search_small_data/proteinGroups/models/DAE/LD_75_E_500_HL_1024_512_256/figures	runs/grid_search_small_data/proteinGroups/models/DAE/LD_75_E_500_HL_1024_512_256	runs/grid_search_small_data/proteinGroups/models/DAE/LD_75_E_500_HL_1024_512_256	runs/grid_search_small_data/proteinGroups/models/DAE/LD_75_E_500_HL_1024_512_256	runs/grid_search_small_data/proteinGroups/models/DAE/LD_75_E_500_HL_1024_512_256/preds	25	0	TRUE	(1024, 512, 256)			3	N: 9,337	proteinGroups	LD: 75 HL: (1024, 512, 256)
proteinGroups_LD75_E_500_HL_1024_512_256_DAE	DAE	test_fake_na	MSE	0.538666	9337	4403	10	TRUE	runs/grid_search_small_data/proteinGroups/data	67	500	csv	data/dev_datasets/df_intensities_proteinGroups_long/metadata.csv	runs/grid_search_small_data/proteinGroups/data/	runs/grid_search_small_data/proteinGroups/models/DAE/LD_75_E_500_HL_1024_512_256	75	proteinGroups	DAE	10381694	runs/grid_search_small_data/proteinGroups/models/DAE/LD_75_E_500_HL_1024_512_256/figures	runs/grid_search_small_data/proteinGroups/models/DAE/LD_75_E_500_HL_1024_512_256	runs/grid_search_small_data/proteinGroups/models/DAE/LD_75_E_500_HL_1024_512_256	runs/grid_search_small_data/proteinGroups/models/DAE/LD_75_E_500_HL_1024_512_256	runs/grid_search_small_data/proteinGroups/models/DAE/LD_75_E_500_HL_1024_512_256/preds	25	0	TRUE	(1024, 512, 256)			3	N: 9,337	proteinGroups	LD: 75 HL: (1024, 512, 256)
proteinGroups_LD75_E_500_HL_1024_512_256_DAE	DAE	valid_fake_na	MAE	0.516249	9338	4403	10	TRUE	runs/grid_search_small_data/proteinGroups/data	67	500	csv	data/dev_datasets/df_intensities_proteinGroups_long/metadata.csv	runs/grid_search_small_data/proteinGroups/data/	runs/grid_search_small_data/proteinGroups/models/DAE/LD_75_E_500_HL_1024_512_256	75	proteinGroups	DAE	10381694	runs/grid_search_small_data/proteinGroups/models/DAE/LD_75_E_500_HL_1024_512_256/figures	runs/grid_search_small_data/proteinGroups/models/DAE/LD_75_E_500_HL_1024_512_256	runs/grid_search_small_data/proteinGroups/models/DAE/LD_75_E_500_HL_1024_512_256	runs/grid_search_small_data/proteinGroups/models/DAE/LD_75_E_500_HL_1024_512_256	runs/grid_search_small_data/proteinGroups/models/DAE/LD_75_E_500_HL_1024_512_256/preds	25	0	TRUE	(1024, 512, 256)			3	N: 9,338	proteinGroups	LD: 75 HL: (1024, 512, 256)
proteinGroups_LD75_E_500_HL_1024_512_256_DAE	DAE	valid_fake_na	MSE	0.535351	9338	4403	10	TRUE	runs/grid_search_small_data/proteinGroups/data	67	500	csv	data/dev_datasets/df_intensities_proteinGroups_long/metadata.csv	runs/grid_search_small_data/proteinGroups/data/	runs/grid_search_small_data/proteinGroups/models/DAE/LD_75_E_500_HL_1024_512_256	75	proteinGroups	DAE	10381694	runs/grid_search_small_data/proteinGroups/models/DAE/LD_75_E_500_HL_1024_512_256/figures	runs/grid_search_small_data/proteinGroups/models/DAE/LD_75_E_500_HL_1024_512_256	runs/grid_search_small_data/proteinGroups/models/DAE/LD_75_E_500_HL_1024_512_256	runs/grid_search_small_data/proteinGroups/models/DAE/LD_75_E_500_HL_1024_512_256	runs/grid_search_small_data/proteinGroups/models/DAE/LD_75_E_500_HL_1024_512_256/preds	25	0	TRUE	(1024, 512, 256)			3	N: 9,338	proteinGroups	LD: 75 HL: (1024, 512, 256)
proteinGroups_LD75_E_500_HL_1024_512_256_VAE	VAE	test_fake_na	MAE	0.552436	9337	4403	10	TRUE	runs/grid_search_small_data/proteinGroups/data	106	500	csv	data/dev_datasets/df_intensities_proteinGroups_long/metadata.csv	runs/grid_search_small_data/proteinGroups/data/	runs/grid_search_small_data/proteinGroups/models/VAE/LD_75_E_500_HL_1024_512_256	75	proteinGroups	VAE	14914044	runs/grid_search_small_data/proteinGroups/models/VAE/LD_75_E_500_HL_1024_512_256/figures	runs/grid_search_small_data/proteinGroups/models/VAE/LD_75_E_500_HL_1024_512_256	runs/grid_search_small_data/proteinGroups/models/VAE/LD_75_E_500_HL_1024_512_256	runs/grid_search_small_data/proteinGroups/models/VAE/LD_75_E_500_HL_1024_512_256	runs/grid_search_small_data/proteinGroups/models/VAE/LD_75_E_500_HL_1024_512_256/preds	50	0	TRUE	(1024, 512, 256)			3	N: 9,337	proteinGroups	LD: 75 HL: (1024, 512, 256)
proteinGroups_LD75_E_500_HL_1024_512_256_VAE	VAE	test_fake_na	MSE	0.592502	9337	4403	10	TRUE	runs/grid_search_small_data/proteinGroups/data	106	500	csv	data/dev_datasets/df_intensities_proteinGroups_long/metadata.csv	runs/grid_search_small_data/proteinGroups/data/	runs/grid_search_small_data/proteinGroups/models/VAE/LD_75_E_500_HL_1024_512_256	75	proteinGroups	VAE	14914044	runs/grid_search_small_data/proteinGroups/models/VAE/LD_75_E_500_HL_1024_512_256/figures	runs/grid_search_small_data/proteinGroups/models/VAE/LD_75_E_500_HL_1024_512_256	runs/grid_search_small_data/proteinGroups/models/VAE/LD_75_E_500_HL_1024_512_256	runs/grid_search_small_data/proteinGroups/models/VAE/LD_75_E_500_HL_1024_512_256	runs/grid_search_small_data/proteinGroups/models/VAE/LD_75_E_500_HL_1024_512_256/preds	50	0	TRUE	(1024, 512, 256)			3	N: 9,337	proteinGroups	LD: 75 HL: (1024, 512, 256)
proteinGroups_LD75_E_500_HL_1024_512_256_VAE	VAE	valid_fake_na	MAE	0.55361	9338	4403	10	TRUE	runs/grid_search_small_data/proteinGroups/data	106	500	csv	data/dev_datasets/df_intensities_proteinGroups_long/metadata.csv	runs/grid_search_small_data/proteinGroups/data/	runs/grid_search_small_data/proteinGroups/models/VAE/LD_75_E_500_HL_1024_512_256	75	proteinGroups	VAE	14914044	runs/grid_search_small_data/proteinGroups/models/VAE/LD_75_E_500_HL_1024_512_256/figures	runs/grid_search_small_data/proteinGroups/models/VAE/LD_75_E_500_HL_1024_512_256	runs/grid_search_small_data/proteinGroups/models/VAE/LD_75_E_500_HL_1024_512_256	runs/grid_search_small_data/proteinGroups/models/VAE/LD_75_E_500_HL_1024_512_256	runs/grid_search_small_data/proteinGroups/models/VAE/LD_75_E_500_HL_1024_512_256/preds	50	0	TRUE	(1024, 512, 256)			3	N: 9,338	proteinGroups	LD: 75 HL: (1024, 512, 256)
proteinGroups_LD75_E_500_HL_1024_512_256_VAE	VAE	valid_fake_na	MSE	0.594589	9338	4403	10	TRUE	runs/grid_search_small_data/proteinGroups/data	106	500	csv	data/dev_datasets/df_intensities_proteinGroups_long/metadata.csv	runs/grid_search_small_data/proteinGroups/data/	runs/grid_search_small_data/proteinGroups/models/VAE/LD_75_E_500_HL_1024_512_256	75	proteinGroups	VAE	14914044	runs/grid_search_small_data/proteinGroups/models/VAE/LD_75_E_500_HL_1024_512_256/figures	runs/grid_search_small_data/proteinGroups/models/VAE/LD_75_E_500_HL_1024_512_256	runs/grid_search_small_data/proteinGroups/models/VAE/LD_75_E_500_HL_1024_512_256	runs/grid_search_small_data/proteinGroups/models/VAE/LD_75_E_500_HL_1024_512_256	runs/grid_search_small_data/proteinGroups/models/VAE/LD_75_E_500_HL_1024_512_256/preds	50	0	TRUE	(1024, 512, 256)			3	N: 9,338	proteinGroups	LD: 75 HL: (1024, 512, 256)
proteinGroups_LD75_E_500_HL_1024_DAE	DAE	test_fake_na	MAE	0.501043	9337	4403	10	TRUE	runs/grid_search_small_data/proteinGroups/data	67	500	csv	data/dev_datasets/df_intensities_proteinGroups_long/metadata.csv	runs/grid_search_small_data/proteinGroups/data/	runs/grid_search_small_data/proteinGroups/models/DAE/LD_75_E_500_HL_1024	75	proteinGroups	DAE	9181566	runs/grid_search_small_data/proteinGroups/models/DAE/LD_75_E_500_HL_1024/figures	runs/grid_search_small_data/proteinGroups/models/DAE/LD_75_E_500_HL_1024	runs/grid_search_small_data/proteinGroups/models/DAE/LD_75_E_500_HL_1024	runs/grid_search_small_data/proteinGroups/models/DAE/LD_75_E_500_HL_1024	runs/grid_search_small_data/proteinGroups/models/DAE/LD_75_E_500_HL_1024/preds	25	0	TRUE	(1024,)			1	N: 9,337	proteinGroups	LD: 75 HL: (1024,)
proteinGroups_LD75_E_500_HL_1024_DAE	DAE	test_fake_na	MSE	0.523248	9337	4403	10	TRUE	runs/grid_search_small_data/proteinGroups/data	67	500	csv	data/dev_datasets/df_intensities_proteinGroups_long/metadata.csv	runs/grid_search_small_data/proteinGroups/data/	runs/grid_search_small_data/proteinGroups/models/DAE/LD_75_E_500_HL_1024	75	proteinGroups	DAE	9181566	runs/grid_search_small_data/proteinGroups/models/DAE/LD_75_E_500_HL_1024/figures	runs/grid_search_small_data/proteinGroups/models/DAE/LD_75_E_500_HL_1024	runs/grid_search_small_data/proteinGroups/models/DAE/LD_75_E_500_HL_1024	runs/grid_search_small_data/proteinGroups/models/DAE/LD_75_E_500_HL_1024	runs/grid_search_small_data/proteinGroups/models/DAE/LD_75_E_500_HL_1024/preds	25	0	TRUE	(1024,)			1	N: 9,337	proteinGroups	LD: 75 HL: (1024,)
proteinGroups_LD75_E_500_HL_1024_DAE	DAE	valid_fake_na	MAE	0.493863	9338	4403	10	TRUE	runs/grid_search_small_data/proteinGroups/data	67	500	csv	data/dev_datasets/df_intensities_proteinGroups_long/metadata.csv	runs/grid_search_small_data/proteinGroups/data/	runs/grid_search_small_data/proteinGroups/models/DAE/LD_75_E_500_HL_1024	75	proteinGroups	DAE	9181566	runs/grid_search_small_data/proteinGroups/models/DAE/LD_75_E_500_HL_1024/figures	runs/grid_search_small_data/proteinGroups/models/DAE/LD_75_E_500_HL_1024	runs/grid_search_small_data/proteinGroups/models/DAE/LD_75_E_500_HL_1024	runs/grid_search_small_data/proteinGroups/models/DAE/LD_75_E_500_HL_1024	runs/grid_search_small_data/proteinGroups/models/DAE/LD_75_E_500_HL_1024/preds	25	0	TRUE	(1024,)			1	N: 9,338	proteinGroups	LD: 75 HL: (1024,)
proteinGroups_LD75_E_500_HL_1024_DAE	DAE	valid_fake_na	MSE	0.508893	9338	4403	10	TRUE	runs/grid_search_small_data/proteinGroups/data	67	500	csv	data/dev_datasets/df_intensities_proteinGroups_long/metadata.csv	runs/grid_search_small_data/proteinGroups/data/	runs/grid_search_small_data/proteinGroups/models/DAE/LD_75_E_500_HL_1024	75	proteinGroups	DAE	9181566	runs/grid_search_small_data/proteinGroups/models/DAE/LD_75_E_500_HL_1024/figures	runs/grid_search_small_data/proteinGroups/models/DAE/LD_75_E_500_HL_1024	runs/grid_search_small_data/proteinGroups/models/DAE/LD_75_E_500_HL_1024	runs/grid_search_small_data/proteinGroups/models/DAE/LD_75_E_500_HL_1024	runs/grid_search_small_data/proteinGroups/models/DAE/LD_75_E_500_HL_1024/preds	25	0	TRUE	(1024,)			1	N: 9,338	proteinGroups	LD: 75 HL: (1024,)
proteinGroups_LD75_E_500_HL_1024_VAE	VAE	test_fake_na	MAE	0.508042	9337	4403	10	TRUE	runs/grid_search_small_data/proteinGroups/data	106	500	csv	data/dev_datasets/df_intensities_proteinGroups_long/metadata.csv	runs/grid_search_small_data/proteinGroups/data/	runs/grid_search_small_data/proteinGroups/models/VAE/LD_75_E_500_HL_1024	75	proteinGroups	VAE	13771516	runs/grid_search_small_data/proteinGroups/models/VAE/LD_75_E_500_HL_1024/figures	runs/grid_search_small_data/proteinGroups/models/VAE/LD_75_E_500_HL_1024	runs/grid_search_small_data/proteinGroups/models/VAE/LD_75_E_500_HL_1024	runs/grid_search_small_data/proteinGroups/models/VAE/LD_75_E_500_HL_1024	runs/grid_search_small_data/proteinGroups/models/VAE/LD_75_E_500_HL_1024/preds	50	0	TRUE	(1024,)			1	N: 9,337	proteinGroups	LD: 75 HL: (1024,)
proteinGroups_LD75_E_500_HL_1024_VAE	VAE	test_fake_na	MSE	0.546929	9337	4403	10	TRUE	runs/grid_search_small_data/proteinGroups/data	106	500	csv	data/dev_datasets/df_intensities_proteinGroups_long/metadata.csv	runs/grid_search_small_data/proteinGroups/data/	runs/grid_search_small_data/proteinGroups/models/VAE/LD_75_E_500_HL_1024	75	proteinGroups	VAE	13771516	runs/grid_search_small_data/proteinGroups/models/VAE/LD_75_E_500_HL_1024/figures	runs/grid_search_small_data/proteinGroups/models/VAE/LD_75_E_500_HL_1024	runs/grid_search_small_data/proteinGroups/models/VAE/LD_75_E_500_HL_1024	runs/grid_search_small_data/proteinGroups/models/VAE/LD_75_E_500_HL_1024	runs/grid_search_small_data/proteinGroups/models/VAE/LD_75_E_500_HL_1024/preds	50	0	TRUE	(1024,)			1	N: 9,337	proteinGroups	LD: 75 HL: (1024,)
proteinGroups_LD75_E_500_HL_1024_VAE	VAE	valid_fake_na	MAE	0.506426	9338	4403	10	TRUE	runs/grid_search_small_data/proteinGroups/data	106	500	csv	data/dev_datasets/df_intensities_proteinGroups_long/metadata.csv	runs/grid_search_small_data/proteinGroups/data/	runs/grid_search_small_data/proteinGroups/models/VAE/LD_75_E_500_HL_1024	75	proteinGroups	VAE	13771516	runs/grid_search_small_data/proteinGroups/models/VAE/LD_75_E_500_HL_1024/figures	runs/grid_search_small_data/proteinGroups/models/VAE/LD_75_E_500_HL_1024	runs/grid_search_small_data/proteinGroups/models/VAE/LD_75_E_500_HL_1024	runs/grid_search_small_data/proteinGroups/models/VAE/LD_75_E_500_HL_1024	runs/grid_search_small_data/proteinGroups/models/VAE/LD_75_E_500_HL_1024/preds	50	0	TRUE	(1024,)			1	N: 9,338	proteinGroups	LD: 75 HL: (1024,)
proteinGroups_LD75_E_500_HL_1024_VAE	VAE	valid_fake_na	MSE	0.538307	9338	4403	10	TRUE	runs/grid_search_small_data/proteinGroups/data	106	500	csv	data/dev_datasets/df_intensities_proteinGroups_long/metadata.csv	runs/grid_search_small_data/proteinGroups/data/	runs/grid_search_small_data/proteinGroups/models/VAE/LD_75_E_500_HL_1024	75	proteinGroups	VAE	13771516	runs/grid_search_small_data/proteinGroups/models/VAE/LD_75_E_500_HL_1024/figures	runs/grid_search_small_data/proteinGroups/models/VAE/LD_75_E_500_HL_1024	runs/grid_search_small_data/proteinGroups/models/VAE/LD_75_E_500_HL_1024	runs/grid_search_small_data/proteinGroups/models/VAE/LD_75_E_500_HL_1024	runs/grid_search_small_data/proteinGroups/models/VAE/LD_75_E_500_HL_1024/preds	50	0	TRUE	(1024,)			1	N: 9,338	proteinGroups	LD: 75 HL: (1024,)
proteinGroups_LD75_E_500_HL_128_64_DAE	DAE	test_fake_na	MAE	0.493603	9337	4403	10	TRUE	runs/grid_search_small_data/proteinGroups/data	74	500	csv	data/dev_datasets/df_intensities_proteinGroups_long/metadata.csv	runs/grid_search_small_data/proteinGroups/data/	runs/grid_search_small_data/proteinGroups/models/DAE/LD_75_E_500_HL_128_64	75	proteinGroups	DAE	1158782	runs/grid_search_small_data/proteinGroups/models/DAE/LD_75_E_500_HL_128_64/figures	runs/grid_search_small_data/proteinGroups/models/DAE/LD_75_E_500_HL_128_64	runs/grid_search_small_data/proteinGroups/models/DAE/LD_75_E_500_HL_128_64	runs/grid_search_small_data/proteinGroups/models/DAE/LD_75_E_500_HL_128_64	runs/grid_search_small_data/proteinGroups/models/DAE/LD_75_E_500_HL_128_64/preds	25	0	TRUE	(128, 64)			2	N: 9,337	proteinGroups	LD: 75 HL: (128, 64)
proteinGroups_LD75_E_500_HL_128_64_DAE	DAE	test_fake_na	MSE	0.514518	9337	4403	10	TRUE	runs/grid_search_small_data/proteinGroups/data	74	500	csv	data/dev_datasets/df_intensities_proteinGroups_long/metadata.csv	runs/grid_search_small_data/proteinGroups/data/	runs/grid_search_small_data/proteinGroups/models/DAE/LD_75_E_500_HL_128_64	75	proteinGroups	DAE	1158782	runs/grid_search_small_data/proteinGroups/models/DAE/LD_75_E_500_HL_128_64/figures	runs/grid_search_small_data/proteinGroups/models/DAE/LD_75_E_500_HL_128_64	runs/grid_search_small_data/proteinGroups/models/DAE/LD_75_E_500_HL_128_64	runs/grid_search_small_data/proteinGroups/models/DAE/LD_75_E_500_HL_128_64	runs/grid_search_small_data/proteinGroups/models/DAE/LD_75_E_500_HL_128_64/preds	25	0	TRUE	(128, 64)			2	N: 9,337	proteinGroups	LD: 75 HL: (128, 64)
proteinGroups_LD75_E_500_HL_128_64_DAE	DAE	valid_fake_na	MAE	0.495815	9338	4403	10	TRUE	runs/grid_search_small_data/proteinGroups/data	74	500	csv	data/dev_datasets/df_intensities_proteinGroups_long/metadata.csv	runs/grid_search_small_data/proteinGroups/data/	runs/grid_search_small_data/proteinGroups/models/DAE/LD_75_E_500_HL_128_64	75	proteinGroups	DAE	1158782	runs/grid_search_small_data/proteinGroups/models/DAE/LD_75_E_500_HL_128_64/figures	runs/grid_search_small_data/proteinGroups/models/DAE/LD_75_E_500_HL_128_64	runs/grid_search_small_data/proteinGroups/models/DAE/LD_75_E_500_HL_128_64	runs/grid_search_small_data/proteinGroups/models/DAE/LD_75_E_500_HL_128_64	runs/grid_search_small_data/proteinGroups/models/DAE/LD_75_E_500_HL_128_64/preds	25	0	TRUE	(128, 64)			2	N: 9,338	proteinGroups	LD: 75 HL: (128, 64)
proteinGroups_LD75_E_500_HL_128_64_DAE	DAE	valid_fake_na	MSE	0.512	9338	4403	10	TRUE	runs/grid_search_small_data/proteinGroups/data	74	500	csv	data/dev_datasets/df_intensities_proteinGroups_long/metadata.csv	runs/grid_search_small_data/proteinGroups/data/	runs/grid_search_small_data/proteinGroups/models/DAE/LD_75_E_500_HL_128_64	75	proteinGroups	DAE	1158782	runs/grid_search_small_data/proteinGroups/models/DAE/LD_75_E_500_HL_128_64/figures	runs/grid_search_small_data/proteinGroups/models/DAE/LD_75_E_500_HL_128_64	runs/grid_search_small_data/proteinGroups/models/DAE/LD_75_E_500_HL_128_64	runs/grid_search_small_data/proteinGroups/models/DAE/LD_75_E_500_HL_128_64	runs/grid_search_small_data/proteinGroups/models/DAE/LD_75_E_500_HL_128_64/preds	25	0	TRUE	(128, 64)			2	N: 9,338	proteinGroups	LD: 75 HL: (128, 64)
proteinGroups_LD75_E_500_HL_128_64_VAE	VAE	test_fake_na	MAE	0.528281	9337	4403	10	TRUE	runs/grid_search_small_data/proteinGroups/data	106	500	csv	data/dev_datasets/df_intensities_proteinGroups_long/metadata.csv	runs/grid_search_small_data/proteinGroups/data/	runs/grid_search_small_data/proteinGroups/models/VAE/LD_75_E_500_HL_128_64	75	proteinGroups	VAE	1731644	runs/grid_search_small_data/proteinGroups/models/VAE/LD_75_E_500_HL_128_64/figures	runs/grid_search_small_data/proteinGroups/models/VAE/LD_75_E_500_HL_128_64	runs/grid_search_small_data/proteinGroups/models/VAE/LD_75_E_500_HL_128_64	runs/grid_search_small_data/proteinGroups/models/VAE/LD_75_E_500_HL_128_64	runs/grid_search_small_data/proteinGroups/models/VAE/LD_75_E_500_HL_128_64/preds	50	0	TRUE	(128, 64)			2	N: 9,337	proteinGroups	LD: 75 HL: (128, 64)
proteinGroups_LD75_E_500_HL_128_64_VAE	VAE	test_fake_na	MSE	0.566929	9337	4403	10	TRUE	runs/grid_search_small_data/proteinGroups/data	106	500	csv	data/dev_datasets/df_intensities_proteinGroups_long/metadata.csv	runs/grid_search_small_data/proteinGroups/data/	runs/grid_search_small_data/proteinGroups/models/VAE/LD_75_E_500_HL_128_64	75	proteinGroups	VAE	1731644	runs/grid_search_small_data/proteinGroups/models/VAE/LD_75_E_500_HL_128_64/figures	runs/grid_search_small_data/proteinGroups/models/VAE/LD_75_E_500_HL_128_64	runs/grid_search_small_data/proteinGroups/models/VAE/LD_75_E_500_HL_128_64	runs/grid_search_small_data/proteinGroups/models/VAE/LD_75_E_500_HL_128_64	runs/grid_search_small_data/proteinGroups/models/VAE/LD_75_E_500_HL_128_64/preds	50	0	TRUE	(128, 64)			2	N: 9,337	proteinGroups	LD: 75 HL: (128, 64)
proteinGroups_LD75_E_500_HL_128_64_VAE	VAE	valid_fake_na	MAE	0.528724	9338	4403	10	TRUE	runs/grid_search_small_data/proteinGroups/data	106	500	csv	data/dev_datasets/df_intensities_proteinGroups_long/metadata.csv	runs/grid_search_small_data/proteinGroups/data/	runs/grid_search_small_data/proteinGroups/models/VAE/LD_75_E_500_HL_128_64	75	proteinGroups	VAE	1731644	runs/grid_search_small_data/proteinGroups/models/VAE/LD_75_E_500_HL_128_64/figures	runs/grid_search_small_data/proteinGroups/models/VAE/LD_75_E_500_HL_128_64	runs/grid_search_small_data/proteinGroups/models/VAE/LD_75_E_500_HL_128_64	runs/grid_search_small_data/proteinGroups/models/VAE/LD_75_E_500_HL_128_64	runs/grid_search_small_data/proteinGroups/models/VAE/LD_75_E_500_HL_128_64/preds	50	0	TRUE	(128, 64)			2	N: 9,338	proteinGroups	LD: 75 HL: (128, 64)
proteinGroups_LD75_E_500_HL_128_64_VAE	VAE	valid_fake_na	MSE	0.568301	9338	4403	10	TRUE	runs/grid_search_small_data/proteinGroups/data	106	500	csv	data/dev_datasets/df_intensities_proteinGroups_long/metadata.csv	runs/grid_search_small_data/proteinGroups/data/	runs/grid_search_small_data/proteinGroups/models/VAE/LD_75_E_500_HL_128_64	75	proteinGroups	VAE	1731644	runs/grid_search_small_data/proteinGroups/models/VAE/LD_75_E_500_HL_128_64/figures	runs/grid_search_small_data/proteinGroups/models/VAE/LD_75_E_500_HL_128_64	runs/grid_search_small_data/proteinGroups/models/VAE/LD_75_E_500_HL_128_64	runs/grid_search_small_data/proteinGroups/models/VAE/LD_75_E_500_HL_128_64	runs/grid_search_small_data/proteinGroups/models/VAE/LD_75_E_500_HL_128_64/preds	50	0	TRUE	(128, 64)			2	N: 9,338	proteinGroups	LD: 75 HL: (128, 64)
proteinGroups_LD75_E_500_HL_256_128_DAE	DAE	test_fake_na	MAE	0.505878	9337	4403	10	TRUE	runs/grid_search_small_data/proteinGroups/data	76	500	csv	data/dev_datasets/df_intensities_proteinGroups_long/metadata.csv	runs/grid_search_small_data/proteinGroups/data/	runs/grid_search_small_data/proteinGroups/models/DAE/LD_75_E_500_HL_256_128	75	proteinGroups	DAE	2345854	runs/grid_search_small_data/proteinGroups/models/DAE/LD_75_E_500_HL_256_128/figures	runs/grid_search_small_data/proteinGroups/models/DAE/LD_75_E_500_HL_256_128	runs/grid_search_small_data/proteinGroups/models/DAE/LD_75_E_500_HL_256_128	runs/grid_search_small_data/proteinGroups/models/DAE/LD_75_E_500_HL_256_128	runs/grid_search_small_data/proteinGroups/models/DAE/LD_75_E_500_HL_256_128/preds	25	0	TRUE	(256, 128)			2	N: 9,337	proteinGroups	LD: 75 HL: (256, 128)
proteinGroups_LD75_E_500_HL_256_128_DAE	DAE	test_fake_na	MSE	0.529557	9337	4403	10	TRUE	runs/grid_search_small_data/proteinGroups/data	76	500	csv	data/dev_datasets/df_intensities_proteinGroups_long/metadata.csv	runs/grid_search_small_data/proteinGroups/data/	runs/grid_search_small_data/proteinGroups/models/DAE/LD_75_E_500_HL_256_128	75	proteinGroups	DAE	2345854	runs/grid_search_small_data/proteinGroups/models/DAE/LD_75_E_500_HL_256_128/figures	runs/grid_search_small_data/proteinGroups/models/DAE/LD_75_E_500_HL_256_128	runs/grid_search_small_data/proteinGroups/models/DAE/LD_75_E_500_HL_256_128	runs/grid_search_small_data/proteinGroups/models/DAE/LD_75_E_500_HL_256_128	runs/grid_search_small_data/proteinGroups/models/DAE/LD_75_E_500_HL_256_128/preds	25	0	TRUE	(256, 128)			2	N: 9,337	proteinGroups	LD: 75 HL: (256, 128)
proteinGroups_LD75_E_500_HL_256_128_DAE	DAE	valid_fake_na	MAE	0.502528	9338	4403	10	TRUE	runs/grid_search_small_data/proteinGroups/data	76	500	csv	data/dev_datasets/df_intensities_proteinGroups_long/metadata.csv	runs/grid_search_small_data/proteinGroups/data/	runs/grid_search_small_data/proteinGroups/models/DAE/LD_75_E_500_HL_256_128	75	proteinGroups	DAE	2345854	runs/grid_search_small_data/proteinGroups/models/DAE/LD_75_E_500_HL_256_128/figures	runs/grid_search_small_data/proteinGroups/models/DAE/LD_75_E_500_HL_256_128	runs/grid_search_small_data/proteinGroups/models/DAE/LD_75_E_500_HL_256_128	runs/grid_search_small_data/proteinGroups/models/DAE/LD_75_E_500_HL_256_128	runs/grid_search_small_data/proteinGroups/models/DAE/LD_75_E_500_HL_256_128/preds	25	0	TRUE	(256, 128)			2	N: 9,338	proteinGroups	LD: 75 HL: (256, 128)
proteinGroups_LD75_E_500_HL_256_128_DAE	DAE	valid_fake_na	MSE	0.518712	9338	4403	10	TRUE	runs/grid_search_small_data/proteinGroups/data	76	500	csv	data/dev_datasets/df_intensities_proteinGroups_long/metadata.csv	runs/grid_search_small_data/proteinGroups/data/	runs/grid_search_small_data/proteinGroups/models/DAE/LD_75_E_500_HL_256_128	75	proteinGroups	DAE	2345854	runs/grid_search_small_data/proteinGroups/models/DAE/LD_75_E_500_HL_256_128/figures	runs/grid_search_small_data/proteinGroups/models/DAE/LD_75_E_500_HL_256_128	runs/grid_search_small_data/proteinGroups/models/DAE/LD_75_E_500_HL_256_128	runs/grid_search_small_data/proteinGroups/models/DAE/LD_75_E_500_HL_256_128	runs/grid_search_small_data/proteinGroups/models/DAE/LD_75_E_500_HL_256_128/preds	25	0	TRUE	(256, 128)			2	N: 9,338	proteinGroups	LD: 75 HL: (256, 128)
proteinGroups_LD75_E_500_HL_256_128_VAE	VAE	test_fake_na	MAE	0.531884	9337	4403	10	TRUE	runs/grid_search_small_data/proteinGroups/data	120	500	csv	data/dev_datasets/df_intensities_proteinGroups_long/metadata.csv	runs/grid_search_small_data/proteinGroups/data/	runs/grid_search_small_data/proteinGroups/models/VAE/LD_75_E_500_HL_256_128	75	proteinGroups	VAE	3487100	runs/grid_search_small_data/proteinGroups/models/VAE/LD_75_E_500_HL_256_128/figures	runs/grid_search_small_data/proteinGroups/models/VAE/LD_75_E_500_HL_256_128	runs/grid_search_small_data/proteinGroups/models/VAE/LD_75_E_500_HL_256_128	runs/grid_search_small_data/proteinGroups/models/VAE/LD_75_E_500_HL_256_128	runs/grid_search_small_data/proteinGroups/models/VAE/LD_75_E_500_HL_256_128/preds	50	0	TRUE	(256, 128)			2	N: 9,337	proteinGroups	LD: 75 HL: (256, 128)
proteinGroups_LD75_E_500_HL_256_128_VAE	VAE	test_fake_na	MSE	0.564506	9337	4403	10	TRUE	runs/grid_search_small_data/proteinGroups/data	120	500	csv	data/dev_datasets/df_intensities_proteinGroups_long/metadata.csv	runs/grid_search_small_data/proteinGroups/data/	runs/grid_search_small_data/proteinGroups/models/VAE/LD_75_E_500_HL_256_128	75	proteinGroups	VAE	3487100	runs/grid_search_small_data/proteinGroups/models/VAE/LD_75_E_500_HL_256_128/figures	runs/grid_search_small_data/proteinGroups/models/VAE/LD_75_E_500_HL_256_128	runs/grid_search_small_data/proteinGroups/models/VAE/LD_75_E_500_HL_256_128	runs/grid_search_small_data/proteinGroups/models/VAE/LD_75_E_500_HL_256_128	runs/grid_search_small_data/proteinGroups/models/VAE/LD_75_E_500_HL_256_128/preds	50	0	TRUE	(256, 128)			2	N: 9,337	proteinGroups	LD: 75 HL: (256, 128)
proteinGroups_LD75_E_500_HL_256_128_VAE	VAE	valid_fake_na	MAE	0.533871	9338	4403	10	TRUE	runs/grid_search_small_data/proteinGroups/data	120	500	csv	data/dev_datasets/df_intensities_proteinGroups_long/metadata.csv	runs/grid_search_small_data/proteinGroups/data/	runs/grid_search_small_data/proteinGroups/models/VAE/LD_75_E_500_HL_256_128	75	proteinGroups	VAE	3487100	runs/grid_search_small_data/proteinGroups/models/VAE/LD_75_E_500_HL_256_128/figures	runs/grid_search_small_data/proteinGroups/models/VAE/LD_75_E_500_HL_256_128	runs/grid_search_small_data/proteinGroups/models/VAE/LD_75_E_500_HL_256_128	runs/grid_search_small_data/proteinGroups/models/VAE/LD_75_E_500_HL_256_128	runs/grid_search_small_data/proteinGroups/models/VAE/LD_75_E_500_HL_256_128/preds	50	0	TRUE	(256, 128)			2	N: 9,338	proteinGroups	LD: 75 HL: (256, 128)
proteinGroups_LD75_E_500_HL_256_128_VAE	VAE	valid_fake_na	MSE	0.563172	9338	4403	10	TRUE	runs/grid_search_small_data/proteinGroups/data	120	500	csv	data/dev_datasets/df_intensities_proteinGroups_long/metadata.csv	runs/grid_search_small_data/proteinGroups/data/	runs/grid_search_small_data/proteinGroups/models/VAE/LD_75_E_500_HL_256_128	75	proteinGroups	VAE	3487100	runs/grid_search_small_data/proteinGroups/models/VAE/LD_75_E_500_HL_256_128/figures	runs/grid_search_small_data/proteinGroups/models/VAE/LD_75_E_500_HL_256_128	runs/grid_search_small_data/proteinGroups/models/VAE/LD_75_E_500_HL_256_128	runs/grid_search_small_data/proteinGroups/models/VAE/LD_75_E_500_HL_256_128	runs/grid_search_small_data/proteinGroups/models/VAE/LD_75_E_500_HL_256_128/preds	50	0	TRUE	(256, 128)			2	N: 9,338	proteinGroups	LD: 75 HL: (256, 128)
proteinGroups_LD75_E_500_HL_256_DAE	DAE	test_fake_na	MAE	0.495162	9337	4403	10	TRUE	runs/grid_search_small_data/proteinGroups/data	56	500	csv	data/dev_datasets/df_intensities_proteinGroups_long/metadata.csv	runs/grid_search_small_data/proteinGroups/data/	runs/grid_search_small_data/proteinGroups/models/DAE/LD_75_E_500_HL_256	75	proteinGroups	DAE	2298750	runs/grid_search_small_data/proteinGroups/models/DAE/LD_75_E_500_HL_256/figures	runs/grid_search_small_data/proteinGroups/models/DAE/LD_75_E_500_HL_256	runs/grid_search_small_data/proteinGroups/models/DAE/LD_75_E_500_HL_256	runs/grid_search_small_data/proteinGroups/models/DAE/LD_75_E_500_HL_256	runs/grid_search_small_data/proteinGroups/models/DAE/LD_75_E_500_HL_256/preds	25	0	TRUE	(256,)			1	N: 9,337	proteinGroups	LD: 75 HL: (256,)
proteinGroups_LD75_E_500_HL_256_DAE	DAE	test_fake_na	MSE	0.523854	9337	4403	10	TRUE	runs/grid_search_small_data/proteinGroups/data	56	500	csv	data/dev_datasets/df_intensities_proteinGroups_long/metadata.csv	runs/grid_search_small_data/proteinGroups/data/	runs/grid_search_small_data/proteinGroups/models/DAE/LD_75_E_500_HL_256	75	proteinGroups	DAE	2298750	runs/grid_search_small_data/proteinGroups/models/DAE/LD_75_E_500_HL_256/figures	runs/grid_search_small_data/proteinGroups/models/DAE/LD_75_E_500_HL_256	runs/grid_search_small_data/proteinGroups/models/DAE/LD_75_E_500_HL_256	runs/grid_search_small_data/proteinGroups/models/DAE/LD_75_E_500_HL_256	runs/grid_search_small_data/proteinGroups/models/DAE/LD_75_E_500_HL_256/preds	25	0	TRUE	(256,)			1	N: 9,337	proteinGroups	LD: 75 HL: (256,)
proteinGroups_LD75_E_500_HL_256_DAE	DAE	valid_fake_na	MAE	0.497285	9338	4403	10	TRUE	runs/grid_search_small_data/proteinGroups/data	56	500	csv	data/dev_datasets/df_intensities_proteinGroups_long/metadata.csv	runs/grid_search_small_data/proteinGroups/data/	runs/grid_search_small_data/proteinGroups/models/DAE/LD_75_E_500_HL_256	75	proteinGroups	DAE	2298750	runs/grid_search_small_data/proteinGroups/models/DAE/LD_75_E_500_HL_256/figures	runs/grid_search_small_data/proteinGroups/models/DAE/LD_75_E_500_HL_256	runs/grid_search_small_data/proteinGroups/models/DAE/LD_75_E_500_HL_256	runs/grid_search_small_data/proteinGroups/models/DAE/LD_75_E_500_HL_256	runs/grid_search_small_data/proteinGroups/models/DAE/LD_75_E_500_HL_256/preds	25	0	TRUE	(256,)			1	N: 9,338	proteinGroups	LD: 75 HL: (256,)
proteinGroups_LD75_E_500_HL_256_DAE	DAE	valid_fake_na	MSE	0.516944	9338	4403	10	TRUE	runs/grid_search_small_data/proteinGroups/data	56	500	csv	data/dev_datasets/df_intensities_proteinGroups_long/metadata.csv	runs/grid_search_small_data/proteinGroups/data/	runs/grid_search_small_data/proteinGroups/models/DAE/LD_75_E_500_HL_256	75	proteinGroups	DAE	2298750	runs/grid_search_small_data/proteinGroups/models/DAE/LD_75_E_500_HL_256/figures	runs/grid_search_small_data/proteinGroups/models/DAE/LD_75_E_500_HL_256	runs/grid_search_small_data/proteinGroups/models/DAE/LD_75_E_500_HL_256	runs/grid_search_small_data/proteinGroups/models/DAE/LD_75_E_500_HL_256	runs/grid_search_small_data/proteinGroups/models/DAE/LD_75_E_500_HL_256/preds	25	0	TRUE	(256,)			1	N: 9,338	proteinGroups	LD: 75 HL: (256,)
proteinGroups_LD75_E_500_HL_256_VAE	VAE	test_fake_na	MAE	0.514629	9337	4403	10	TRUE	runs/grid_search_small_data/proteinGroups/data	105	500	csv	data/dev_datasets/df_intensities_proteinGroups_long/metadata.csv	runs/grid_search_small_data/proteinGroups/data/	runs/grid_search_small_data/proteinGroups/models/VAE/LD_75_E_500_HL_256	75	proteinGroups	VAE	3449596	runs/grid_search_small_data/proteinGroups/models/VAE/LD_75_E_500_HL_256/figures	runs/grid_search_small_data/proteinGroups/models/VAE/LD_75_E_500_HL_256	runs/grid_search_small_data/proteinGroups/models/VAE/LD_75_E_500_HL_256	runs/grid_search_small_data/proteinGroups/models/VAE/LD_75_E_500_HL_256	runs/grid_search_small_data/proteinGroups/models/VAE/LD_75_E_500_HL_256/preds	50	0	TRUE	(256,)			1	N: 9,337	proteinGroups	LD: 75 HL: (256,)
proteinGroups_LD75_E_500_HL_256_VAE	VAE	test_fake_na	MSE	0.534505	9337	4403	10	TRUE	runs/grid_search_small_data/proteinGroups/data	105	500	csv	data/dev_datasets/df_intensities_proteinGroups_long/metadata.csv	runs/grid_search_small_data/proteinGroups/data/	runs/grid_search_small_data/proteinGroups/models/VAE/LD_75_E_500_HL_256	75	proteinGroups	VAE	3449596	runs/grid_search_small_data/proteinGroups/models/VAE/LD_75_E_500_HL_256/figures	runs/grid_search_small_data/proteinGroups/models/VAE/LD_75_E_500_HL_256	runs/grid_search_small_data/proteinGroups/models/VAE/LD_75_E_500_HL_256	runs/grid_search_small_data/proteinGroups/models/VAE/LD_75_E_500_HL_256	runs/grid_search_small_data/proteinGroups/models/VAE/LD_75_E_500_HL_256/preds	50	0	TRUE	(256,)			1	N: 9,337	proteinGroups	LD: 75 HL: (256,)
proteinGroups_LD75_E_500_HL_256_VAE	VAE	valid_fake_na	MAE	0.515615	9338	4403	10	TRUE	runs/grid_search_small_data/proteinGroups/data	105	500	csv	data/dev_datasets/df_intensities_proteinGroups_long/metadata.csv	runs/grid_search_small_data/proteinGroups/data/	runs/grid_search_small_data/proteinGroups/models/VAE/LD_75_E_500_HL_256	75	proteinGroups	VAE	3449596	runs/grid_search_small_data/proteinGroups/models/VAE/LD_75_E_500_HL_256/figures	runs/grid_search_small_data/proteinGroups/models/VAE/LD_75_E_500_HL_256	runs/grid_search_small_data/proteinGroups/models/VAE/LD_75_E_500_HL_256	runs/grid_search_small_data/proteinGroups/models/VAE/LD_75_E_500_HL_256	runs/grid_search_small_data/proteinGroups/models/VAE/LD_75_E_500_HL_256/preds	50	0	TRUE	(256,)			1	N: 9,338	proteinGroups	LD: 75 HL: (256,)
proteinGroups_LD75_E_500_HL_256_VAE	VAE	valid_fake_na	MSE	0.538508	9338	4403	10	TRUE	runs/grid_search_small_data/proteinGroups/data	105	500	csv	data/dev_datasets/df_intensities_proteinGroups_long/metadata.csv	runs/grid_search_small_data/proteinGroups/data/	runs/grid_search_small_data/proteinGroups/models/VAE/LD_75_E_500_HL_256	75	proteinGroups	VAE	3449596	runs/grid_search_small_data/proteinGroups/models/VAE/LD_75_E_500_HL_256/figures	runs/grid_search_small_data/proteinGroups/models/VAE/LD_75_E_500_HL_256	runs/grid_search_small_data/proteinGroups/models/VAE/LD_75_E_500_HL_256	runs/grid_search_small_data/proteinGroups/models/VAE/LD_75_E_500_HL_256	runs/grid_search_small_data/proteinGroups/models/VAE/LD_75_E_500_HL_256/preds	50	0	TRUE	(256,)			1	N: 9,338	proteinGroups	LD: 75 HL: (256,)
proteinGroups_LD75_E_500_HL_512_256_128_DAE	DAE	test_fake_na	MAE	0.544682	9337	4403	10	TRUE	runs/grid_search_small_data/proteinGroups/data	64	500	csv	data/dev_datasets/df_intensities_proteinGroups_long/metadata.csv	runs/grid_search_small_data/proteinGroups/data/	runs/grid_search_small_data/proteinGroups/models/DAE/LD_75_E_500_HL_512_256_128	75	proteinGroups	DAE	4865406	runs/grid_search_small_data/proteinGroups/models/DAE/LD_75_E_500_HL_512_256_128/figures	runs/grid_search_small_data/proteinGroups/models/DAE/LD_75_E_500_HL_512_256_128	runs/grid_search_small_data/proteinGroups/models/DAE/LD_75_E_500_HL_512_256_128	runs/grid_search_small_data/proteinGroups/models/DAE/LD_75_E_500_HL_512_256_128	runs/grid_search_small_data/proteinGroups/models/DAE/LD_75_E_500_HL_512_256_128/preds	25	0	TRUE	(512, 256, 128)			3	N: 9,337	proteinGroups	LD: 75 HL: (512, 256, 128)
proteinGroups_LD75_E_500_HL_512_256_128_DAE	DAE	test_fake_na	MSE	0.59428	9337	4403	10	TRUE	runs/grid_search_small_data/proteinGroups/data	64	500	csv	data/dev_datasets/df_intensities_proteinGroups_long/metadata.csv	runs/grid_search_small_data/proteinGroups/data/	runs/grid_search_small_data/proteinGroups/models/DAE/LD_75_E_500_HL_512_256_128	75	proteinGroups	DAE	4865406	runs/grid_search_small_data/proteinGroups/models/DAE/LD_75_E_500_HL_512_256_128/figures	runs/grid_search_small_data/proteinGroups/models/DAE/LD_75_E_500_HL_512_256_128	runs/grid_search_small_data/proteinGroups/models/DAE/LD_75_E_500_HL_512_256_128	runs/grid_search_small_data/proteinGroups/models/DAE/LD_75_E_500_HL_512_256_128	runs/grid_search_small_data/proteinGroups/models/DAE/LD_75_E_500_HL_512_256_128/preds	25	0	TRUE	(512, 256, 128)			3	N: 9,337	proteinGroups	LD: 75 HL: (512, 256, 128)
proteinGroups_LD75_E_500_HL_512_256_128_DAE	DAE	valid_fake_na	MAE	0.543963	9338	4403	10	TRUE	runs/grid_search_small_data/proteinGroups/data	64	500	csv	data/dev_datasets/df_intensities_proteinGroups_long/metadata.csv	runs/grid_search_small_data/proteinGroups/data/	runs/grid_search_small_data/proteinGroups/models/DAE/LD_75_E_500_HL_512_256_128	75	proteinGroups	DAE	4865406	runs/grid_search_small_data/proteinGroups/models/DAE/LD_75_E_500_HL_512_256_128/figures	runs/grid_search_small_data/proteinGroups/models/DAE/LD_75_E_500_HL_512_256_128	runs/grid_search_small_data/proteinGroups/models/DAE/LD_75_E_500_HL_512_256_128	runs/grid_search_small_data/proteinGroups/models/DAE/LD_75_E_500_HL_512_256_128	runs/grid_search_small_data/proteinGroups/models/DAE/LD_75_E_500_HL_512_256_128/preds	25	0	TRUE	(512, 256, 128)			3	N: 9,338	proteinGroups	LD: 75 HL: (512, 256, 128)
proteinGroups_LD75_E_500_HL_512_256_128_DAE	DAE	valid_fake_na	MSE	0.579946	9338	4403	10	TRUE	runs/grid_search_small_data/proteinGroups/data	64	500	csv	data/dev_datasets/df_intensities_proteinGroups_long/metadata.csv	runs/grid_search_small_data/proteinGroups/data/	runs/grid_search_small_data/proteinGroups/models/DAE/LD_75_E_500_HL_512_256_128	75	proteinGroups	DAE	4865406	runs/grid_search_small_data/proteinGroups/models/DAE/LD_75_E_500_HL_512_256_128/figures	runs/grid_search_small_data/proteinGroups/models/DAE/LD_75_E_500_HL_512_256_128	runs/grid_search_small_data/proteinGroups/models/DAE/LD_75_E_500_HL_512_256_128	runs/grid_search_small_data/proteinGroups/models/DAE/LD_75_E_500_HL_512_256_128	runs/grid_search_small_data/proteinGroups/models/DAE/LD_75_E_500_HL_512_256_128/preds	25	0	TRUE	(512, 256, 128)			3	N: 9,338	proteinGroups	LD: 75 HL: (512, 256, 128)
proteinGroups_LD75_E_500_HL_512_256_128_VAE	VAE	test_fake_na	MAE	0.555027	9337	4403	10	TRUE	runs/grid_search_small_data/proteinGroups/data	130	500	csv	data/dev_datasets/df_intensities_proteinGroups_long/metadata.csv	runs/grid_search_small_data/proteinGroups/data/	runs/grid_search_small_data/proteinGroups/models/VAE/LD_75_E_500_HL_512_256_128	75	proteinGroups	VAE	7133820	runs/grid_search_small_data/proteinGroups/models/VAE/LD_75_E_500_HL_512_256_128/figures	runs/grid_search_small_data/proteinGroups/models/VAE/LD_75_E_500_HL_512_256_128	runs/grid_search_small_data/proteinGroups/models/VAE/LD_75_E_500_HL_512_256_128	runs/grid_search_small_data/proteinGroups/models/VAE/LD_75_E_500_HL_512_256_128	runs/grid_search_small_data/proteinGroups/models/VAE/LD_75_E_500_HL_512_256_128/preds	50	0	TRUE	(512, 256, 128)			3	N: 9,337	proteinGroups	LD: 75 HL: (512, 256, 128)
proteinGroups_LD75_E_500_HL_512_256_128_VAE	VAE	test_fake_na	MSE	0.595855	9337	4403	10	TRUE	runs/grid_search_small_data/proteinGroups/data	130	500	csv	data/dev_datasets/df_intensities_proteinGroups_long/metadata.csv	runs/grid_search_small_data/proteinGroups/data/	runs/grid_search_small_data/proteinGroups/models/VAE/LD_75_E_500_HL_512_256_128	75	proteinGroups	VAE	7133820	runs/grid_search_small_data/proteinGroups/models/VAE/LD_75_E_500_HL_512_256_128/figures	runs/grid_search_small_data/proteinGroups/models/VAE/LD_75_E_500_HL_512_256_128	runs/grid_search_small_data/proteinGroups/models/VAE/LD_75_E_500_HL_512_256_128	runs/grid_search_small_data/proteinGroups/models/VAE/LD_75_E_500_HL_512_256_128	runs/grid_search_small_data/proteinGroups/models/VAE/LD_75_E_500_HL_512_256_128/preds	50	0	TRUE	(512, 256, 128)			3	N: 9,337	proteinGroups	LD: 75 HL: (512, 256, 128)
proteinGroups_LD75_E_500_HL_512_256_128_VAE	VAE	valid_fake_na	MAE	0.55421	9338	4403	10	TRUE	runs/grid_search_small_data/proteinGroups/data	130	500	csv	data/dev_datasets/df_intensities_proteinGroups_long/metadata.csv	runs/grid_search_small_data/proteinGroups/data/	runs/grid_search_small_data/proteinGroups/models/VAE/LD_75_E_500_HL_512_256_128	75	proteinGroups	VAE	7133820	runs/grid_search_small_data/proteinGroups/models/VAE/LD_75_E_500_HL_512_256_128/figures	runs/grid_search_small_data/proteinGroups/models/VAE/LD_75_E_500_HL_512_256_128	runs/grid_search_small_data/proteinGroups/models/VAE/LD_75_E_500_HL_512_256_128	runs/grid_search_small_data/proteinGroups/models/VAE/LD_75_E_500_HL_512_256_128	runs/grid_search_small_data/proteinGroups/models/VAE/LD_75_E_500_HL_512_256_128/preds	50	0	TRUE	(512, 256, 128)			3	N: 9,338	proteinGroups	LD: 75 HL: (512, 256, 128)
proteinGroups_LD75_E_500_HL_512_256_128_VAE	VAE	valid_fake_na	MSE	0.592085	9338	4403	10	TRUE	runs/grid_search_small_data/proteinGroups/data	130	500	csv	data/dev_datasets/df_intensities_proteinGroups_long/metadata.csv	runs/grid_search_small_data/proteinGroups/data/	runs/grid_search_small_data/proteinGroups/models/VAE/LD_75_E_500_HL_512_256_128	75	proteinGroups	VAE	7133820	runs/grid_search_small_data/proteinGroups/models/VAE/LD_75_E_500_HL_512_256_128/figures	runs/grid_search_small_data/proteinGroups/models/VAE/LD_75_E_500_HL_512_256_128	runs/grid_search_small_data/proteinGroups/models/VAE/LD_75_E_500_HL_512_256_128	runs/grid_search_small_data/proteinGroups/models/VAE/LD_75_E_500_HL_512_256_128	runs/grid_search_small_data/proteinGroups/models/VAE/LD_75_E_500_HL_512_256_128/preds	50	0	TRUE	(512, 256, 128)			3	N: 9,338	proteinGroups	LD: 75 HL: (512, 256, 128)
proteinGroups_LD75_E_500_HL_512_256_DAE	DAE	test_fake_na	MAE	0.49109	9337	4403	10	TRUE	runs/grid_search_small_data/proteinGroups/data	53	500	csv	data/dev_datasets/df_intensities_proteinGroups_long/metadata.csv	runs/grid_search_small_data/proteinGroups/data/	runs/grid_search_small_data/proteinGroups/models/DAE/LD_75_E_500_HL_512_256	75	proteinGroups	DAE	4818302	runs/grid_search_small_data/proteinGroups/models/DAE/LD_75_E_500_HL_512_256/figures	runs/grid_search_small_data/proteinGroups/models/DAE/LD_75_E_500_HL_512_256	runs/grid_search_small_data/proteinGroups/models/DAE/LD_75_E_500_HL_512_256	runs/grid_search_small_data/proteinGroups/models/DAE/LD_75_E_500_HL_512_256	runs/grid_search_small_data/proteinGroups/models/DAE/LD_75_E_500_HL_512_256/preds	25	0	TRUE	(512, 256)			2	N: 9,337	proteinGroups	LD: 75 HL: (512, 256)
proteinGroups_LD75_E_500_HL_512_256_DAE	DAE	test_fake_na	MSE	0.519848	9337	4403	10	TRUE	runs/grid_search_small_data/proteinGroups/data	53	500	csv	data/dev_datasets/df_intensities_proteinGroups_long/metadata.csv	runs/grid_search_small_data/proteinGroups/data/	runs/grid_search_small_data/proteinGroups/models/DAE/LD_75_E_500_HL_512_256	75	proteinGroups	DAE	4818302	runs/grid_search_small_data/proteinGroups/models/DAE/LD_75_E_500_HL_512_256/figures	runs/grid_search_small_data/proteinGroups/models/DAE/LD_75_E_500_HL_512_256	runs/grid_search_small_data/proteinGroups/models/DAE/LD_75_E_500_HL_512_256	runs/grid_search_small_data/proteinGroups/models/DAE/LD_75_E_500_HL_512_256	runs/grid_search_small_data/proteinGroups/models/DAE/LD_75_E_500_HL_512_256/preds	25	0	TRUE	(512, 256)			2	N: 9,337	proteinGroups	LD: 75 HL: (512, 256)
proteinGroups_LD75_E_500_HL_512_256_DAE	DAE	valid_fake_na	MAE	0.487521	9338	4403	10	TRUE	runs/grid_search_small_data/proteinGroups/data	53	500	csv	data/dev_datasets/df_intensities_proteinGroups_long/metadata.csv	runs/grid_search_small_data/proteinGroups/data/	runs/grid_search_small_data/proteinGroups/models/DAE/LD_75_E_500_HL_512_256	75	proteinGroups	DAE	4818302	runs/grid_search_small_data/proteinGroups/models/DAE/LD_75_E_500_HL_512_256/figures	runs/grid_search_small_data/proteinGroups/models/DAE/LD_75_E_500_HL_512_256	runs/grid_search_small_data/proteinGroups/models/DAE/LD_75_E_500_HL_512_256	runs/grid_search_small_data/proteinGroups/models/DAE/LD_75_E_500_HL_512_256	runs/grid_search_small_data/proteinGroups/models/DAE/LD_75_E_500_HL_512_256/preds	25	0	TRUE	(512, 256)			2	N: 9,338	proteinGroups	LD: 75 HL: (512, 256)
proteinGroups_LD75_E_500_HL_512_256_DAE	DAE	valid_fake_na	MSE	0.505105	9338	4403	10	TRUE	runs/grid_search_small_data/proteinGroups/data	53	500	csv	data/dev_datasets/df_intensities_proteinGroups_long/metadata.csv	runs/grid_search_small_data/proteinGroups/data/	runs/grid_search_small_data/proteinGroups/models/DAE/LD_75_E_500_HL_512_256	75	proteinGroups	DAE	4818302	runs/grid_search_small_data/proteinGroups/models/DAE/LD_75_E_500_HL_512_256/figures	runs/grid_search_small_data/proteinGroups/models/DAE/LD_75_E_500_HL_512_256	runs/grid_search_small_data/proteinGroups/models/DAE/LD_75_E_500_HL_512_256	runs/grid_search_small_data/proteinGroups/models/DAE/LD_75_E_500_HL_512_256	runs/grid_search_small_data/proteinGroups/models/DAE/LD_75_E_500_HL_512_256/preds	25	0	TRUE	(512, 256)			2	N: 9,338	proteinGroups	LD: 75 HL: (512, 256)
proteinGroups_LD75_E_500_HL_512_256_VAE	VAE	test_fake_na	MAE	0.510581	9337	4403	10	TRUE	runs/grid_search_small_data/proteinGroups/data	168	500	csv	data/dev_datasets/df_intensities_proteinGroups_long/metadata.csv	runs/grid_search_small_data/proteinGroups/data/	runs/grid_search_small_data/proteinGroups/models/VAE/LD_75_E_500_HL_512_256	75	proteinGroups	VAE	7096316	runs/grid_search_small_data/proteinGroups/models/VAE/LD_75_E_500_HL_512_256/figures	runs/grid_search_small_data/proteinGroups/models/VAE/LD_75_E_500_HL_512_256	runs/grid_search_small_data/proteinGroups/models/VAE/LD_75_E_500_HL_512_256	runs/grid_search_small_data/proteinGroups/models/VAE/LD_75_E_500_HL_512_256	runs/grid_search_small_data/proteinGroups/models/VAE/LD_75_E_500_HL_512_256/preds	50	0	TRUE	(512, 256)			2	N: 9,337	proteinGroups	LD: 75 HL: (512, 256)
proteinGroups_LD75_E_500_HL_512_256_VAE	VAE	test_fake_na	MSE	0.543169	9337	4403	10	TRUE	runs/grid_search_small_data/proteinGroups/data	168	500	csv	data/dev_datasets/df_intensities_proteinGroups_long/metadata.csv	runs/grid_search_small_data/proteinGroups/data/	runs/grid_search_small_data/proteinGroups/models/VAE/LD_75_E_500_HL_512_256	75	proteinGroups	VAE	7096316	runs/grid_search_small_data/proteinGroups/models/VAE/LD_75_E_500_HL_512_256/figures	runs/grid_search_small_data/proteinGroups/models/VAE/LD_75_E_500_HL_512_256	runs/grid_search_small_data/proteinGroups/models/VAE/LD_75_E_500_HL_512_256	runs/grid_search_small_data/proteinGroups/models/VAE/LD_75_E_500_HL_512_256	runs/grid_search_small_data/proteinGroups/models/VAE/LD_75_E_500_HL_512_256/preds	50	0	TRUE	(512, 256)			2	N: 9,337	proteinGroups	LD: 75 HL: (512, 256)
proteinGroups_LD75_E_500_HL_512_256_VAE	VAE	valid_fake_na	MAE	0.510232	9338	4403	10	TRUE	runs/grid_search_small_data/proteinGroups/data	168	500	csv	data/dev_datasets/df_intensities_proteinGroups_long/metadata.csv	runs/grid_search_small_data/proteinGroups/data/	runs/grid_search_small_data/proteinGroups/models/VAE/LD_75_E_500_HL_512_256	75	proteinGroups	VAE	7096316	runs/grid_search_small_data/proteinGroups/models/VAE/LD_75_E_500_HL_512_256/figures	runs/grid_search_small_data/proteinGroups/models/VAE/LD_75_E_500_HL_512_256	runs/grid_search_small_data/proteinGroups/models/VAE/LD_75_E_500_HL_512_256	runs/grid_search_small_data/proteinGroups/models/VAE/LD_75_E_500_HL_512_256	runs/grid_search_small_data/proteinGroups/models/VAE/LD_75_E_500_HL_512_256/preds	50	0	TRUE	(512, 256)			2	N: 9,338	proteinGroups	LD: 75 HL: (512, 256)
proteinGroups_LD75_E_500_HL_512_256_VAE	VAE	valid_fake_na	MSE	0.54019	9338	4403	10	TRUE	runs/grid_search_small_data/proteinGroups/data	168	500	csv	data/dev_datasets/df_intensities_proteinGroups_long/metadata.csv	runs/grid_search_small_data/proteinGroups/data/	runs/grid_search_small_data/proteinGroups/models/VAE/LD_75_E_500_HL_512_256	75	proteinGroups	VAE	7096316	runs/grid_search_small_data/proteinGroups/models/VAE/LD_75_E_500_HL_512_256/figures	runs/grid_search_small_data/proteinGroups/models/VAE/LD_75_E_500_HL_512_256	runs/grid_search_small_data/proteinGroups/models/VAE/LD_75_E_500_HL_512_256	runs/grid_search_small_data/proteinGroups/models/VAE/LD_75_E_500_HL_512_256	runs/grid_search_small_data/proteinGroups/models/VAE/LD_75_E_500_HL_512_256/preds	50	0	TRUE	(512, 256)			2	N: 9,338	proteinGroups	LD: 75 HL: (512, 256)
proteinGroups_LD75_E_500_HL_512_512_DAE	DAE	test_fake_na	MAE	0.535551	9337	4403	10	TRUE	runs/grid_search_small_data/proteinGroups/data	51	500	csv	data/dev_datasets/df_intensities_proteinGroups_long/metadata.csv	runs/grid_search_small_data/proteinGroups/data/	runs/grid_search_small_data/proteinGroups/models/DAE/LD_75_E_500_HL_512_512	75	proteinGroups	DAE	5120382	runs/grid_search_small_data/proteinGroups/models/DAE/LD_75_E_500_HL_512_512/figures	runs/grid_search_small_data/proteinGroups/models/DAE/LD_75_E_500_HL_512_512	runs/grid_search_small_data/proteinGroups/models/DAE/LD_75_E_500_HL_512_512	runs/grid_search_small_data/proteinGroups/models/DAE/LD_75_E_500_HL_512_512	runs/grid_search_small_data/proteinGroups/models/DAE/LD_75_E_500_HL_512_512/preds	25	0	TRUE	(512, 512)			2	N: 9,337	proteinGroups	LD: 75 HL: (512, 512)
proteinGroups_LD75_E_500_HL_512_512_DAE	DAE	test_fake_na	MSE	0.608748	9337	4403	10	TRUE	runs/grid_search_small_data/proteinGroups/data	51	500	csv	data/dev_datasets/df_intensities_proteinGroups_long/metadata.csv	runs/grid_search_small_data/proteinGroups/data/	runs/grid_search_small_data/proteinGroups/models/DAE/LD_75_E_500_HL_512_512	75	proteinGroups	DAE	5120382	runs/grid_search_small_data/proteinGroups/models/DAE/LD_75_E_500_HL_512_512/figures	runs/grid_search_small_data/proteinGroups/models/DAE/LD_75_E_500_HL_512_512	runs/grid_search_small_data/proteinGroups/models/DAE/LD_75_E_500_HL_512_512	runs/grid_search_small_data/proteinGroups/models/DAE/LD_75_E_500_HL_512_512	runs/grid_search_small_data/proteinGroups/models/DAE/LD_75_E_500_HL_512_512/preds	25	0	TRUE	(512, 512)			2	N: 9,337	proteinGroups	LD: 75 HL: (512, 512)
proteinGroups_LD75_E_500_HL_512_512_DAE	DAE	valid_fake_na	MAE	0.538528	9338	4403	10	TRUE	runs/grid_search_small_data/proteinGroups/data	51	500	csv	data/dev_datasets/df_intensities_proteinGroups_long/metadata.csv	runs/grid_search_small_data/proteinGroups/data/	runs/grid_search_small_data/proteinGroups/models/DAE/LD_75_E_500_HL_512_512	75	proteinGroups	DAE	5120382	runs/grid_search_small_data/proteinGroups/models/DAE/LD_75_E_500_HL_512_512/figures	runs/grid_search_small_data/proteinGroups/models/DAE/LD_75_E_500_HL_512_512	runs/grid_search_small_data/proteinGroups/models/DAE/LD_75_E_500_HL_512_512	runs/grid_search_small_data/proteinGroups/models/DAE/LD_75_E_500_HL_512_512	runs/grid_search_small_data/proteinGroups/models/DAE/LD_75_E_500_HL_512_512/preds	25	0	TRUE	(512, 512)			2	N: 9,338	proteinGroups	LD: 75 HL: (512, 512)
proteinGroups_LD75_E_500_HL_512_512_DAE	DAE	valid_fake_na	MSE	0.616125	9338	4403	10	TRUE	runs/grid_search_small_data/proteinGroups/data	51	500	csv	data/dev_datasets/df_intensities_proteinGroups_long/metadata.csv	runs/grid_search_small_data/proteinGroups/data/	runs/grid_search_small_data/proteinGroups/models/DAE/LD_75_E_500_HL_512_512	75	proteinGroups	DAE	5120382	runs/grid_search_small_data/proteinGroups/models/DAE/LD_75_E_500_HL_512_512/figures	runs/grid_search_small_data/proteinGroups/models/DAE/LD_75_E_500_HL_512_512	runs/grid_search_small_data/proteinGroups/models/DAE/LD_75_E_500_HL_512_512	runs/grid_search_small_data/proteinGroups/models/DAE/LD_75_E_500_HL_512_512	runs/grid_search_small_data/proteinGroups/models/DAE/LD_75_E_500_HL_512_512/preds	25	0	TRUE	(512, 512)			2	N: 9,338	proteinGroups	LD: 75 HL: (512, 512)
proteinGroups_LD75_E_500_HL_512_512_VAE	VAE	test_fake_na	MAE	0.507669	9337	4403	10	TRUE	runs/grid_search_small_data/proteinGroups/data	135	500	csv	data/dev_datasets/df_intensities_proteinGroups_long/metadata.csv	runs/grid_search_small_data/proteinGroups/data/	runs/grid_search_small_data/proteinGroups/models/VAE/LD_75_E_500_HL_512_512	75	proteinGroups	VAE	7417596	runs/grid_search_small_data/proteinGroups/models/VAE/LD_75_E_500_HL_512_512/figures	runs/grid_search_small_data/proteinGroups/models/VAE/LD_75_E_500_HL_512_512	runs/grid_search_small_data/proteinGroups/models/VAE/LD_75_E_500_HL_512_512	runs/grid_search_small_data/proteinGroups/models/VAE/LD_75_E_500_HL_512_512	runs/grid_search_small_data/proteinGroups/models/VAE/LD_75_E_500_HL_512_512/preds	50	0	TRUE	(512, 512)			2	N: 9,337	proteinGroups	LD: 75 HL: (512, 512)
proteinGroups_LD75_E_500_HL_512_512_VAE	VAE	test_fake_na	MSE	0.526391	9337	4403	10	TRUE	runs/grid_search_small_data/proteinGroups/data	135	500	csv	data/dev_datasets/df_intensities_proteinGroups_long/metadata.csv	runs/grid_search_small_data/proteinGroups/data/	runs/grid_search_small_data/proteinGroups/models/VAE/LD_75_E_500_HL_512_512	75	proteinGroups	VAE	7417596	runs/grid_search_small_data/proteinGroups/models/VAE/LD_75_E_500_HL_512_512/figures	runs/grid_search_small_data/proteinGroups/models/VAE/LD_75_E_500_HL_512_512	runs/grid_search_small_data/proteinGroups/models/VAE/LD_75_E_500_HL_512_512	runs/grid_search_small_data/proteinGroups/models/VAE/LD_75_E_500_HL_512_512	runs/grid_search_small_data/proteinGroups/models/VAE/LD_75_E_500_HL_512_512/preds	50	0	TRUE	(512, 512)			2	N: 9,337	proteinGroups	LD: 75 HL: (512, 512)
proteinGroups_LD75_E_500_HL_512_512_VAE	VAE	valid_fake_na	MAE	0.508015	9338	4403	10	TRUE	runs/grid_search_small_data/proteinGroups/data	135	500	csv	data/dev_datasets/df_intensities_proteinGroups_long/metadata.csv	runs/grid_search_small_data/proteinGroups/data/	runs/grid_search_small_data/proteinGroups/models/VAE/LD_75_E_500_HL_512_512	75	proteinGroups	VAE	7417596	runs/grid_search_small_data/proteinGroups/models/VAE/LD_75_E_500_HL_512_512/figures	runs/grid_search_small_data/proteinGroups/models/VAE/LD_75_E_500_HL_512_512	runs/grid_search_small_data/proteinGroups/models/VAE/LD_75_E_500_HL_512_512	runs/grid_search_small_data/proteinGroups/models/VAE/LD_75_E_500_HL_512_512	runs/grid_search_small_data/proteinGroups/models/VAE/LD_75_E_500_HL_512_512/preds	50	0	TRUE	(512, 512)			2	N: 9,338	proteinGroups	LD: 75 HL: (512, 512)
proteinGroups_LD75_E_500_HL_512_512_VAE	VAE	valid_fake_na	MSE	0.527887	9338	4403	10	TRUE	runs/grid_search_small_data/proteinGroups/data	135	500	csv	data/dev_datasets/df_intensities_proteinGroups_long/metadata.csv	runs/grid_search_small_data/proteinGroups/data/	runs/grid_search_small_data/proteinGroups/models/VAE/LD_75_E_500_HL_512_512	75	proteinGroups	VAE	7417596	runs/grid_search_small_data/proteinGroups/models/VAE/LD_75_E_500_HL_512_512/figures	runs/grid_search_small_data/proteinGroups/models/VAE/LD_75_E_500_HL_512_512	runs/grid_search_small_data/proteinGroups/models/VAE/LD_75_E_500_HL_512_512	runs/grid_search_small_data/proteinGroups/models/VAE/LD_75_E_500_HL_512_512	runs/grid_search_small_data/proteinGroups/models/VAE/LD_75_E_500_HL_512_512/preds	50	0	TRUE	(512, 512)			2	N: 9,338	proteinGroups	LD: 75 HL: (512, 512)
proteinGroups_LD75_E_500_HL_512_DAE	DAE	test_fake_na	MAE	0.513858	9337	4403	10	TRUE	runs/grid_search_small_data/proteinGroups/data	65	500	csv	data/dev_datasets/df_intensities_proteinGroups_long/metadata.csv	runs/grid_search_small_data/proteinGroups/data/	runs/grid_search_small_data/proteinGroups/models/DAE/LD_75_E_500_HL_512	75	proteinGroups	DAE	4593022	runs/grid_search_small_data/proteinGroups/models/DAE/LD_75_E_500_HL_512/figures	runs/grid_search_small_data/proteinGroups/models/DAE/LD_75_E_500_HL_512	runs/grid_search_small_data/proteinGroups/models/DAE/LD_75_E_500_HL_512	runs/grid_search_small_data/proteinGroups/models/DAE/LD_75_E_500_HL_512	runs/grid_search_small_data/proteinGroups/models/DAE/LD_75_E_500_HL_512/preds	25	0	TRUE	(512,)			1	N: 9,337	proteinGroups	LD: 75 HL: (512,)
proteinGroups_LD75_E_500_HL_512_DAE	DAE	test_fake_na	MSE	0.561655	9337	4403	10	TRUE	runs/grid_search_small_data/proteinGroups/data	65	500	csv	data/dev_datasets/df_intensities_proteinGroups_long/metadata.csv	runs/grid_search_small_data/proteinGroups/data/	runs/grid_search_small_data/proteinGroups/models/DAE/LD_75_E_500_HL_512	75	proteinGroups	DAE	4593022	runs/grid_search_small_data/proteinGroups/models/DAE/LD_75_E_500_HL_512/figures	runs/grid_search_small_data/proteinGroups/models/DAE/LD_75_E_500_HL_512	runs/grid_search_small_data/proteinGroups/models/DAE/LD_75_E_500_HL_512	runs/grid_search_small_data/proteinGroups/models/DAE/LD_75_E_500_HL_512	runs/grid_search_small_data/proteinGroups/models/DAE/LD_75_E_500_HL_512/preds	25	0	TRUE	(512,)			1	N: 9,337	proteinGroups	LD: 75 HL: (512,)
proteinGroups_LD75_E_500_HL_512_DAE	DAE	valid_fake_na	MAE	0.521191	9338	4403	10	TRUE	runs/grid_search_small_data/proteinGroups/data	65	500	csv	data/dev_datasets/df_intensities_proteinGroups_long/metadata.csv	runs/grid_search_small_data/proteinGroups/data/	runs/grid_search_small_data/proteinGroups/models/DAE/LD_75_E_500_HL_512	75	proteinGroups	DAE	4593022	runs/grid_search_small_data/proteinGroups/models/DAE/LD_75_E_500_HL_512/figures	runs/grid_search_small_data/proteinGroups/models/DAE/LD_75_E_500_HL_512	runs/grid_search_small_data/proteinGroups/models/DAE/LD_75_E_500_HL_512	runs/grid_search_small_data/proteinGroups/models/DAE/LD_75_E_500_HL_512	runs/grid_search_small_data/proteinGroups/models/DAE/LD_75_E_500_HL_512/preds	25	0	TRUE	(512,)			1	N: 9,338	proteinGroups	LD: 75 HL: (512,)
proteinGroups_LD75_E_500_HL_512_DAE	DAE	valid_fake_na	MSE	0.564369	9338	4403	10	TRUE	runs/grid_search_small_data/proteinGroups/data	65	500	csv	data/dev_datasets/df_intensities_proteinGroups_long/metadata.csv	runs/grid_search_small_data/proteinGroups/data/	runs/grid_search_small_data/proteinGroups/models/DAE/LD_75_E_500_HL_512	75	proteinGroups	DAE	4593022	runs/grid_search_small_data/proteinGroups/models/DAE/LD_75_E_500_HL_512/figures	runs/grid_search_small_data/proteinGroups/models/DAE/LD_75_E_500_HL_512	runs/grid_search_small_data/proteinGroups/models/DAE/LD_75_E_500_HL_512	runs/grid_search_small_data/proteinGroups/models/DAE/LD_75_E_500_HL_512	runs/grid_search_small_data/proteinGroups/models/DAE/LD_75_E_500_HL_512/preds	25	0	TRUE	(512,)			1	N: 9,338	proteinGroups	LD: 75 HL: (512,)
proteinGroups_LD75_E_500_HL_512_VAE	VAE	test_fake_na	MAE	0.521207	9337	4403	10	TRUE	runs/grid_search_small_data/proteinGroups/data	100	500	csv	data/dev_datasets/df_intensities_proteinGroups_long/metadata.csv	runs/grid_search_small_data/proteinGroups/data/	runs/grid_search_small_data/proteinGroups/models/VAE/LD_75_E_500_HL_512	75	proteinGroups	VAE	6890236	runs/grid_search_small_data/proteinGroups/models/VAE/LD_75_E_500_HL_512/figures	runs/grid_search_small_data/proteinGroups/models/VAE/LD_75_E_500_HL_512	runs/grid_search_small_data/proteinGroups/models/VAE/LD_75_E_500_HL_512	runs/grid_search_small_data/proteinGroups/models/VAE/LD_75_E_500_HL_512	runs/grid_search_small_data/proteinGroups/models/VAE/LD_75_E_500_HL_512/preds	50	0	TRUE	(512,)			1	N: 9,337	proteinGroups	LD: 75 HL: (512,)
proteinGroups_LD75_E_500_HL_512_VAE	VAE	test_fake_na	MSE	0.565778	9337	4403	10	TRUE	runs/grid_search_small_data/proteinGroups/data	100	500	csv	data/dev_datasets/df_intensities_proteinGroups_long/metadata.csv	runs/grid_search_small_data/proteinGroups/data/	runs/grid_search_small_data/proteinGroups/models/VAE/LD_75_E_500_HL_512	75	proteinGroups	VAE	6890236	runs/grid_search_small_data/proteinGroups/models/VAE/LD_75_E_500_HL_512/figures	runs/grid_search_small_data/proteinGroups/models/VAE/LD_75_E_500_HL_512	runs/grid_search_small_data/proteinGroups/models/VAE/LD_75_E_500_HL_512	runs/grid_search_small_data/proteinGroups/models/VAE/LD_75_E_500_HL_512	runs/grid_search_small_data/proteinGroups/models/VAE/LD_75_E_500_HL_512/preds	50	0	TRUE	(512,)			1	N: 9,337	proteinGroups	LD: 75 HL: (512,)
proteinGroups_LD75_E_500_HL_512_VAE	VAE	valid_fake_na	MAE	0.524796	9338	4403	10	TRUE	runs/grid_search_small_data/proteinGroups/data	100	500	csv	data/dev_datasets/df_intensities_proteinGroups_long/metadata.csv	runs/grid_search_small_data/proteinGroups/data/	runs/grid_search_small_data/proteinGroups/models/VAE/LD_75_E_500_HL_512	75	proteinGroups	VAE	6890236	runs/grid_search_small_data/proteinGroups/models/VAE/LD_75_E_500_HL_512/figures	runs/grid_search_small_data/proteinGroups/models/VAE/LD_75_E_500_HL_512	runs/grid_search_small_data/proteinGroups/models/VAE/LD_75_E_500_HL_512	runs/grid_search_small_data/proteinGroups/models/VAE/LD_75_E_500_HL_512	runs/grid_search_small_data/proteinGroups/models/VAE/LD_75_E_500_HL_512/preds	50	0	TRUE	(512,)			1	N: 9,338	proteinGroups	LD: 75 HL: (512,)
proteinGroups_LD75_E_500_HL_512_VAE	VAE	valid_fake_na	MSE	0.566177	9338	4403	10	TRUE	runs/grid_search_small_data/proteinGroups/data	100	500	csv	data/dev_datasets/df_intensities_proteinGroups_long/metadata.csv	runs/grid_search_small_data/proteinGroups/data/	runs/grid_search_small_data/proteinGroups/models/VAE/LD_75_E_500_HL_512	75	proteinGroups	VAE	6890236	runs/grid_search_small_data/proteinGroups/models/VAE/LD_75_E_500_HL_512/figures	runs/grid_search_small_data/proteinGroups/models/VAE/LD_75_E_500_HL_512	runs/grid_search_small_data/proteinGroups/models/VAE/LD_75_E_500_HL_512	runs/grid_search_small_data/proteinGroups/models/VAE/LD_75_E_500_HL_512	runs/grid_search_small_data/proteinGroups/models/VAE/LD_75_E_500_HL_512/preds	50	0	TRUE	(512,)			1	N: 9,338	proteinGroups	LD: 75 HL: (512,)
peptides_LD100_E_500_CF	CF	test_fake_na	MAE	0.420015	50111	37073	4096	TRUE	runs/grid_search_small_data/peptides/data	22	500	csv	data/dev_datasets/df_intensities_proteinGroups_long/metadata.csv	runs/grid_search_small_data/peptides/data/	runs/grid_search_small_data/peptides/models/CF/LD_100_E_500	100	peptides	CF	3748918	runs/grid_search_small_data/peptides/models/CF/LD_100_E_500/figures	runs/grid_search_small_data/peptides/models/CF/LD_100_E_500	runs/grid_search_small_data/peptides/models/CF/LD_100_E_500	runs/grid_search_small_data/peptides/models/CF/LD_100_E_500	runs/grid_search_small_data/peptides/models/CF/LD_100_E_500/preds	1	0	TRUE	-			0	N: 50,111	peptides	LD: 100 HL: -
peptides_LD100_E_500_CF	CF	test_fake_na	MSE	0.417957	50111	37073	4096	TRUE	runs/grid_search_small_data/peptides/data	22	500	csv	data/dev_datasets/df_intensities_proteinGroups_long/metadata.csv	runs/grid_search_small_data/peptides/data/	runs/grid_search_small_data/peptides/models/CF/LD_100_E_500	100	peptides	CF	3748918	runs/grid_search_small_data/peptides/models/CF/LD_100_E_500/figures	runs/grid_search_small_data/peptides/models/CF/LD_100_E_500	runs/grid_search_small_data/peptides/models/CF/LD_100_E_500	runs/grid_search_small_data/peptides/models/CF/LD_100_E_500	runs/grid_search_small_data/peptides/models/CF/LD_100_E_500/preds	1	0	TRUE	-			0	N: 50,111	peptides	LD: 100 HL: -
peptides_LD100_E_500_CF	CF	valid_fake_na	MAE	0.415885	50111	37073	4096	TRUE	runs/grid_search_small_data/peptides/data	22	500	csv	data/dev_datasets/df_intensities_proteinGroups_long/metadata.csv	runs/grid_search_small_data/peptides/data/	runs/grid_search_small_data/peptides/models/CF/LD_100_E_500	100	peptides	CF	3748918	runs/grid_search_small_data/peptides/models/CF/LD_100_E_500/figures	runs/grid_search_small_data/peptides/models/CF/LD_100_E_500	runs/grid_search_small_data/peptides/models/CF/LD_100_E_500	runs/grid_search_small_data/peptides/models/CF/LD_100_E_500	runs/grid_search_small_data/peptides/models/CF/LD_100_E_500/preds	1	0	TRUE	-			0	N: 50,111	peptides	LD: 100 HL: -
peptides_LD100_E_500_CF	CF	valid_fake_na	MSE	0.404817	50111	37073	4096	TRUE	runs/grid_search_small_data/peptides/data	22	500	csv	data/dev_datasets/df_intensities_proteinGroups_long/metadata.csv	runs/grid_search_small_data/peptides/data/	runs/grid_search_small_data/peptides/models/CF/LD_100_E_500	100	peptides	CF	3748918	runs/grid_search_small_data/peptides/models/CF/LD_100_E_500/figures	runs/grid_search_small_data/peptides/models/CF/LD_100_E_500	runs/grid_search_small_data/peptides/models/CF/LD_100_E_500	runs/grid_search_small_data/peptides/models/CF/LD_100_E_500	runs/grid_search_small_data/peptides/models/CF/LD_100_E_500/preds	1	0	TRUE	-			0	N: 50,111	peptides	LD: 100 HL: -
peptides_LD100_E_500_HL_1024_512_256_DAE	DAE	test_fake_na	MAE	0.545022	50111	37073	10	TRUE	runs/grid_search_small_data/peptides/data	59	500	csv	data/dev_datasets/df_intensities_proteinGroups_long/metadata.csv	runs/grid_search_small_data/peptides/data/	runs/grid_search_small_data/peptides/models/DAE/LD_100_E_500_HL_1024_512_256	100	peptides	DAE	77335349	runs/grid_search_small_data/peptides/models/DAE/LD_100_E_500_HL_1024_512_256/figures	runs/grid_search_small_data/peptides/models/DAE/LD_100_E_500_HL_1024_512_256	runs/grid_search_small_data/peptides/models/DAE/LD_100_E_500_HL_1024_512_256	runs/grid_search_small_data/peptides/models/DAE/LD_100_E_500_HL_1024_512_256	runs/grid_search_small_data/peptides/models/DAE/LD_100_E_500_HL_1024_512_256/preds	25	0	TRUE	(1024, 512, 256)			3	N: 50,111	peptides	LD: 100 HL: (1024, 512, 256)
peptides_LD100_E_500_HL_1024_512_256_DAE	DAE	test_fake_na	MSE	0.597679	50111	37073	10	TRUE	runs/grid_search_small_data/peptides/data	59	500	csv	data/dev_datasets/df_intensities_proteinGroups_long/metadata.csv	runs/grid_search_small_data/peptides/data/	runs/grid_search_small_data/peptides/models/DAE/LD_100_E_500_HL_1024_512_256	100	peptides	DAE	77335349	runs/grid_search_small_data/peptides/models/DAE/LD_100_E_500_HL_1024_512_256/figures	runs/grid_search_small_data/peptides/models/DAE/LD_100_E_500_HL_1024_512_256	runs/grid_search_small_data/peptides/models/DAE/LD_100_E_500_HL_1024_512_256	runs/grid_search_small_data/peptides/models/DAE/LD_100_E_500_HL_1024_512_256	runs/grid_search_small_data/peptides/models/DAE/LD_100_E_500_HL_1024_512_256/preds	25	0	TRUE	(1024, 512, 256)			3	N: 50,111	peptides	LD: 100 HL: (1024, 512, 256)
peptides_LD100_E_500_HL_1024_512_256_DAE	DAE	valid_fake_na	MAE	0.5453	50111	37073	10	TRUE	runs/grid_search_small_data/peptides/data	59	500	csv	data/dev_datasets/df_intensities_proteinGroups_long/metadata.csv	runs/grid_search_small_data/peptides/data/	runs/grid_search_small_data/peptides/models/DAE/LD_100_E_500_HL_1024_512_256	100	peptides	DAE	77335349	runs/grid_search_small_data/peptides/models/DAE/LD_100_E_500_HL_1024_512_256/figures	runs/grid_search_small_data/peptides/models/DAE/LD_100_E_500_HL_1024_512_256	runs/grid_search_small_data/peptides/models/DAE/LD_100_E_500_HL_1024_512_256	runs/grid_search_small_data/peptides/models/DAE/LD_100_E_500_HL_1024_512_256	runs/grid_search_small_data/peptides/models/DAE/LD_100_E_500_HL_1024_512_256/preds	25	0	TRUE	(1024, 512, 256)			3	N: 50,111	peptides	LD: 100 HL: (1024, 512, 256)
peptides_LD100_E_500_HL_1024_512_256_DAE	DAE	valid_fake_na	MSE	0.592783	50111	37073	10	TRUE	runs/grid_search_small_data/peptides/data	59	500	csv	data/dev_datasets/df_intensities_proteinGroups_long/metadata.csv	runs/grid_search_small_data/peptides/data/	runs/grid_search_small_data/peptides/models/DAE/LD_100_E_500_HL_1024_512_256	100	peptides	DAE	77335349	runs/grid_search_small_data/peptides/models/DAE/LD_100_E_500_HL_1024_512_256/figures	runs/grid_search_small_data/peptides/models/DAE/LD_100_E_500_HL_1024_512_256	runs/grid_search_small_data/peptides/models/DAE/LD_100_E_500_HL_1024_512_256	runs/grid_search_small_data/peptides/models/DAE/LD_100_E_500_HL_1024_512_256	runs/grid_search_small_data/peptides/models/DAE/LD_100_E_500_HL_1024_512_256/preds	25	0	TRUE	(1024, 512, 256)			3	N: 50,111	peptides	LD: 100 HL: (1024, 512, 256)
peptides_LD100_E_500_HL_1024_512_256_VAE	VAE	test_fake_na	MAE	0.627367	50111	37073	10	TRUE	runs/grid_search_small_data/peptides/data	145	500	csv	data/dev_datasets/df_intensities_proteinGroups_long/metadata.csv	runs/grid_search_small_data/peptides/data/	runs/grid_search_small_data/peptides/models/VAE/LD_100_E_500_HL_1024_512_256	100	peptides	VAE	115360874	runs/grid_search_small_data/peptides/models/VAE/LD_100_E_500_HL_1024_512_256/figures	runs/grid_search_small_data/peptides/models/VAE/LD_100_E_500_HL_1024_512_256	runs/grid_search_small_data/peptides/models/VAE/LD_100_E_500_HL_1024_512_256	runs/grid_search_small_data/peptides/models/VAE/LD_100_E_500_HL_1024_512_256	runs/grid_search_small_data/peptides/models/VAE/LD_100_E_500_HL_1024_512_256/preds	50	0	TRUE	(1024, 512, 256)			3	N: 50,111	peptides	LD: 100 HL: (1024, 512, 256)
peptides_LD100_E_500_HL_1024_512_256_VAE	VAE	test_fake_na	MSE	0.723776	50111	37073	10	TRUE	runs/grid_search_small_data/peptides/data	145	500	csv	data/dev_datasets/df_intensities_proteinGroups_long/metadata.csv	runs/grid_search_small_data/peptides/data/	runs/grid_search_small_data/peptides/models/VAE/LD_100_E_500_HL_1024_512_256	100	peptides	VAE	115360874	runs/grid_search_small_data/peptides/models/VAE/LD_100_E_500_HL_1024_512_256/figures	runs/grid_search_small_data/peptides/models/VAE/LD_100_E_500_HL_1024_512_256	runs/grid_search_small_data/peptides/models/VAE/LD_100_E_500_HL_1024_512_256	runs/grid_search_small_data/peptides/models/VAE/LD_100_E_500_HL_1024_512_256	runs/grid_search_small_data/peptides/models/VAE/LD_100_E_500_HL_1024_512_256/preds	50	0	TRUE	(1024, 512, 256)			3	N: 50,111	peptides	LD: 100 HL: (1024, 512, 256)
peptides_LD100_E_500_HL_1024_512_256_VAE	VAE	valid_fake_na	MAE	0.626478	50111	37073	10	TRUE	runs/grid_search_small_data/peptides/data	145	500	csv	data/dev_datasets/df_intensities_proteinGroups_long/metadata.csv	runs/grid_search_small_data/peptides/data/	runs/grid_search_small_data/peptides/models/VAE/LD_100_E_500_HL_1024_512_256	100	peptides	VAE	115360874	runs/grid_search_small_data/peptides/models/VAE/LD_100_E_500_HL_1024_512_256/figures	runs/grid_search_small_data/peptides/models/VAE/LD_100_E_500_HL_1024_512_256	runs/grid_search_small_data/peptides/models/VAE/LD_100_E_500_HL_1024_512_256	runs/grid_search_small_data/peptides/models/VAE/LD_100_E_500_HL_1024_512_256	runs/grid_search_small_data/peptides/models/VAE/LD_100_E_500_HL_1024_512_256/preds	50	0	TRUE	(1024, 512, 256)			3	N: 50,111	peptides	LD: 100 HL: (1024, 512, 256)
peptides_LD100_E_500_HL_1024_512_256_VAE	VAE	valid_fake_na	MSE	0.722477	50111	37073	10	TRUE	runs/grid_search_small_data/peptides/data	145	500	csv	data/dev_datasets/df_intensities_proteinGroups_long/metadata.csv	runs/grid_search_small_data/peptides/data/	runs/grid_search_small_data/peptides/models/VAE/LD_100_E_500_HL_1024_512_256	100	peptides	VAE	115360874	runs/grid_search_small_data/peptides/models/VAE/LD_100_E_500_HL_1024_512_256/figures	runs/grid_search_small_data/peptides/models/VAE/LD_100_E_500_HL_1024_512_256	runs/grid_search_small_data/peptides/models/VAE/LD_100_E_500_HL_1024_512_256	runs/grid_search_small_data/peptides/models/VAE/LD_100_E_500_HL_1024_512_256	runs/grid_search_small_data/peptides/models/VAE/LD_100_E_500_HL_1024_512_256/preds	50	0	TRUE	(1024, 512, 256)			3	N: 50,111	peptides	LD: 100 HL: (1024, 512, 256)
peptides_LD100_E_500_HL_1024_DAE	DAE	test_fake_na	MAE	0.49064	50111	37073	10	TRUE	runs/grid_search_small_data/peptides/data	98	500	csv	data/dev_datasets/df_intensities_proteinGroups_long/metadata.csv	runs/grid_search_small_data/peptides/data/	runs/grid_search_small_data/peptides/models/DAE/LD_100_E_500_HL_1024	100	peptides	DAE	76173621	runs/grid_search_small_data/peptides/models/DAE/LD_100_E_500_HL_1024/figures	runs/grid_search_small_data/peptides/models/DAE/LD_100_E_500_HL_1024	runs/grid_search_small_data/peptides/models/DAE/LD_100_E_500_HL_1024	runs/grid_search_small_data/peptides/models/DAE/LD_100_E_500_HL_1024	runs/grid_search_small_data/peptides/models/DAE/LD_100_E_500_HL_1024/preds	25	0	TRUE	(1024,)			1	N: 50,111	peptides	LD: 100 HL: (1024,)
peptides_LD100_E_500_HL_1024_DAE	DAE	test_fake_na	MSE	0.527776	50111	37073	10	TRUE	runs/grid_search_small_data/peptides/data	98	500	csv	data/dev_datasets/df_intensities_proteinGroups_long/metadata.csv	runs/grid_search_small_data/peptides/data/	runs/grid_search_small_data/peptides/models/DAE/LD_100_E_500_HL_1024	100	peptides	DAE	76173621	runs/grid_search_small_data/peptides/models/DAE/LD_100_E_500_HL_1024/figures	runs/grid_search_small_data/peptides/models/DAE/LD_100_E_500_HL_1024	runs/grid_search_small_data/peptides/models/DAE/LD_100_E_500_HL_1024	runs/grid_search_small_data/peptides/models/DAE/LD_100_E_500_HL_1024	runs/grid_search_small_data/peptides/models/DAE/LD_100_E_500_HL_1024/preds	25	0	TRUE	(1024,)			1	N: 50,111	peptides	LD: 100 HL: (1024,)
peptides_LD100_E_500_HL_1024_DAE	DAE	valid_fake_na	MAE	0.487438	50111	37073	10	TRUE	runs/grid_search_small_data/peptides/data	98	500	csv	data/dev_datasets/df_intensities_proteinGroups_long/metadata.csv	runs/grid_search_small_data/peptides/data/	runs/grid_search_small_data/peptides/models/DAE/LD_100_E_500_HL_1024	100	peptides	DAE	76173621	runs/grid_search_small_data/peptides/models/DAE/LD_100_E_500_HL_1024/figures	runs/grid_search_small_data/peptides/models/DAE/LD_100_E_500_HL_1024	runs/grid_search_small_data/peptides/models/DAE/LD_100_E_500_HL_1024	runs/grid_search_small_data/peptides/models/DAE/LD_100_E_500_HL_1024	runs/grid_search_small_data/peptides/models/DAE/LD_100_E_500_HL_1024/preds	25	0	TRUE	(1024,)			1	N: 50,111	peptides	LD: 100 HL: (1024,)
peptides_LD100_E_500_HL_1024_DAE	DAE	valid_fake_na	MSE	0.516677	50111	37073	10	TRUE	runs/grid_search_small_data/peptides/data	98	500	csv	data/dev_datasets/df_intensities_proteinGroups_long/metadata.csv	runs/grid_search_small_data/peptides/data/	runs/grid_search_small_data/peptides/models/DAE/LD_100_E_500_HL_1024	100	peptides	DAE	76173621	runs/grid_search_small_data/peptides/models/DAE/LD_100_E_500_HL_1024/figures	runs/grid_search_small_data/peptides/models/DAE/LD_100_E_500_HL_1024	runs/grid_search_small_data/peptides/models/DAE/LD_100_E_500_HL_1024	runs/grid_search_small_data/peptides/models/DAE/LD_100_E_500_HL_1024	runs/grid_search_small_data/peptides/models/DAE/LD_100_E_500_HL_1024/preds	25	0	TRUE	(1024,)			1	N: 50,111	peptides	LD: 100 HL: (1024,)
peptides_LD100_E_500_HL_1024_VAE	VAE	test_fake_na	MAE	0.539907	50111	37073	10	TRUE	runs/grid_search_small_data/peptides/data	102	500	csv	data/dev_datasets/df_intensities_proteinGroups_long/metadata.csv	runs/grid_search_small_data/peptides/data/	runs/grid_search_small_data/peptides/models/VAE/LD_100_E_500_HL_1024	100	peptides	VAE	114275946	runs/grid_search_small_data/peptides/models/VAE/LD_100_E_500_HL_1024/figures	runs/grid_search_small_data/peptides/models/VAE/LD_100_E_500_HL_1024	runs/grid_search_small_data/peptides/models/VAE/LD_100_E_500_HL_1024	runs/grid_search_small_data/peptides/models/VAE/LD_100_E_500_HL_1024	runs/grid_search_small_data/peptides/models/VAE/LD_100_E_500_HL_1024/preds	50	0	TRUE	(1024,)			1	N: 50,111	peptides	LD: 100 HL: (1024,)
peptides_LD100_E_500_HL_1024_VAE	VAE	test_fake_na	MSE	0.595761	50111	37073	10	TRUE	runs/grid_search_small_data/peptides/data	102	500	csv	data/dev_datasets/df_intensities_proteinGroups_long/metadata.csv	runs/grid_search_small_data/peptides/data/	runs/grid_search_small_data/peptides/models/VAE/LD_100_E_500_HL_1024	100	peptides	VAE	114275946	runs/grid_search_small_data/peptides/models/VAE/LD_100_E_500_HL_1024/figures	runs/grid_search_small_data/peptides/models/VAE/LD_100_E_500_HL_1024	runs/grid_search_small_data/peptides/models/VAE/LD_100_E_500_HL_1024	runs/grid_search_small_data/peptides/models/VAE/LD_100_E_500_HL_1024	runs/grid_search_small_data/peptides/models/VAE/LD_100_E_500_HL_1024/preds	50	0	TRUE	(1024,)			1	N: 50,111	peptides	LD: 100 HL: (1024,)
peptides_LD100_E_500_HL_1024_VAE	VAE	valid_fake_na	MAE	0.540592	50111	37073	10	TRUE	runs/grid_search_small_data/peptides/data	102	500	csv	data/dev_datasets/df_intensities_proteinGroups_long/metadata.csv	runs/grid_search_small_data/peptides/data/	runs/grid_search_small_data/peptides/models/VAE/LD_100_E_500_HL_1024	100	peptides	VAE	114275946	runs/grid_search_small_data/peptides/models/VAE/LD_100_E_500_HL_1024/figures	runs/grid_search_small_data/peptides/models/VAE/LD_100_E_500_HL_1024	runs/grid_search_small_data/peptides/models/VAE/LD_100_E_500_HL_1024	runs/grid_search_small_data/peptides/models/VAE/LD_100_E_500_HL_1024	runs/grid_search_small_data/peptides/models/VAE/LD_100_E_500_HL_1024/preds	50	0	TRUE	(1024,)			1	N: 50,111	peptides	LD: 100 HL: (1024,)
peptides_LD100_E_500_HL_1024_VAE	VAE	valid_fake_na	MSE	0.595524	50111	37073	10	TRUE	runs/grid_search_small_data/peptides/data	102	500	csv	data/dev_datasets/df_intensities_proteinGroups_long/metadata.csv	runs/grid_search_small_data/peptides/data/	runs/grid_search_small_data/peptides/models/VAE/LD_100_E_500_HL_1024	100	peptides	VAE	114275946	runs/grid_search_small_data/peptides/models/VAE/LD_100_E_500_HL_1024/figures	runs/grid_search_small_data/peptides/models/VAE/LD_100_E_500_HL_1024	runs/grid_search_small_data/peptides/models/VAE/LD_100_E_500_HL_1024	runs/grid_search_small_data/peptides/models/VAE/LD_100_E_500_HL_1024	runs/grid_search_small_data/peptides/models/VAE/LD_100_E_500_HL_1024/preds	50	0	TRUE	(1024,)			1	N: 50,111	peptides	LD: 100 HL: (1024,)
peptides_LD100_E_500_HL_128_64_DAE	DAE	test_fake_na	MAE	0.532498	50111	37073	10	TRUE	runs/grid_search_small_data/peptides/data	82	500	csv	data/dev_datasets/df_intensities_proteinGroups_long/metadata.csv	runs/grid_search_small_data/peptides/data/	runs/grid_search_small_data/peptides/models/DAE/LD_100_E_500_HL_128_64	100	peptides	DAE	9558197	runs/grid_search_small_data/peptides/models/DAE/LD_100_E_500_HL_128_64/figures	runs/grid_search_small_data/peptides/models/DAE/LD_100_E_500_HL_128_64	runs/grid_search_small_data/peptides/models/DAE/LD_100_E_500_HL_128_64	runs/grid_search_small_data/peptides/models/DAE/LD_100_E_500_HL_128_64	runs/grid_search_small_data/peptides/models/DAE/LD_100_E_500_HL_128_64/preds	25	0	TRUE	(128, 64)			2	N: 50,111	peptides	LD: 100 HL: (128, 64)
peptides_LD100_E_500_HL_128_64_DAE	DAE	test_fake_na	MSE	0.57094	50111	37073	10	TRUE	runs/grid_search_small_data/peptides/data	82	500	csv	data/dev_datasets/df_intensities_proteinGroups_long/metadata.csv	runs/grid_search_small_data/peptides/data/	runs/grid_search_small_data/peptides/models/DAE/LD_100_E_500_HL_128_64	100	peptides	DAE	9558197	runs/grid_search_small_data/peptides/models/DAE/LD_100_E_500_HL_128_64/figures	runs/grid_search_small_data/peptides/models/DAE/LD_100_E_500_HL_128_64	runs/grid_search_small_data/peptides/models/DAE/LD_100_E_500_HL_128_64	runs/grid_search_small_data/peptides/models/DAE/LD_100_E_500_HL_128_64	runs/grid_search_small_data/peptides/models/DAE/LD_100_E_500_HL_128_64/preds	25	0	TRUE	(128, 64)			2	N: 50,111	peptides	LD: 100 HL: (128, 64)
peptides_LD100_E_500_HL_128_64_DAE	DAE	valid_fake_na	MAE	0.532944	50111	37073	10	TRUE	runs/grid_search_small_data/peptides/data	82	500	csv	data/dev_datasets/df_intensities_proteinGroups_long/metadata.csv	runs/grid_search_small_data/peptides/data/	runs/grid_search_small_data/peptides/models/DAE/LD_100_E_500_HL_128_64	100	peptides	DAE	9558197	runs/grid_search_small_data/peptides/models/DAE/LD_100_E_500_HL_128_64/figures	runs/grid_search_small_data/peptides/models/DAE/LD_100_E_500_HL_128_64	runs/grid_search_small_data/peptides/models/DAE/LD_100_E_500_HL_128_64	runs/grid_search_small_data/peptides/models/DAE/LD_100_E_500_HL_128_64	runs/grid_search_small_data/peptides/models/DAE/LD_100_E_500_HL_128_64/preds	25	0	TRUE	(128, 64)			2	N: 50,111	peptides	LD: 100 HL: (128, 64)
peptides_LD100_E_500_HL_128_64_DAE	DAE	valid_fake_na	MSE	0.565725	50111	37073	10	TRUE	runs/grid_search_small_data/peptides/data	82	500	csv	data/dev_datasets/df_intensities_proteinGroups_long/metadata.csv	runs/grid_search_small_data/peptides/data/	runs/grid_search_small_data/peptides/models/DAE/LD_100_E_500_HL_128_64	100	peptides	DAE	9558197	runs/grid_search_small_data/peptides/models/DAE/LD_100_E_500_HL_128_64/figures	runs/grid_search_small_data/peptides/models/DAE/LD_100_E_500_HL_128_64	runs/grid_search_small_data/peptides/models/DAE/LD_100_E_500_HL_128_64	runs/grid_search_small_data/peptides/models/DAE/LD_100_E_500_HL_128_64	runs/grid_search_small_data/peptides/models/DAE/LD_100_E_500_HL_128_64/preds	25	0	TRUE	(128, 64)			2	N: 50,111	peptides	LD: 100 HL: (128, 64)
peptides_LD100_E_500_HL_128_64_VAE	VAE	test_fake_na	MAE	0.560824	50111	37073	10	TRUE	runs/grid_search_small_data/peptides/data	130	500	csv	data/dev_datasets/df_intensities_proteinGroups_long/metadata.csv	runs/grid_search_small_data/peptides/data/	runs/grid_search_small_data/peptides/models/VAE/LD_100_E_500_HL_128_64	100	peptides	VAE	14347114	runs/grid_search_small_data/peptides/models/VAE/LD_100_E_500_HL_128_64/figures	runs/grid_search_small_data/peptides/models/VAE/LD_100_E_500_HL_128_64	runs/grid_search_small_data/peptides/models/VAE/LD_100_E_500_HL_128_64	runs/grid_search_small_data/peptides/models/VAE/LD_100_E_500_HL_128_64	runs/grid_search_small_data/peptides/models/VAE/LD_100_E_500_HL_128_64/preds	50	0	TRUE	(128, 64)			2	N: 50,111	peptides	LD: 100 HL: (128, 64)
peptides_LD100_E_500_HL_128_64_VAE	VAE	test_fake_na	MSE	0.615684	50111	37073	10	TRUE	runs/grid_search_small_data/peptides/data	130	500	csv	data/dev_datasets/df_intensities_proteinGroups_long/metadata.csv	runs/grid_search_small_data/peptides/data/	runs/grid_search_small_data/peptides/models/VAE/LD_100_E_500_HL_128_64	100	peptides	VAE	14347114	runs/grid_search_small_data/peptides/models/VAE/LD_100_E_500_HL_128_64/figures	runs/grid_search_small_data/peptides/models/VAE/LD_100_E_500_HL_128_64	runs/grid_search_small_data/peptides/models/VAE/LD_100_E_500_HL_128_64	runs/grid_search_small_data/peptides/models/VAE/LD_100_E_500_HL_128_64	runs/grid_search_small_data/peptides/models/VAE/LD_100_E_500_HL_128_64/preds	50	0	TRUE	(128, 64)			2	N: 50,111	peptides	LD: 100 HL: (128, 64)
peptides_LD100_E_500_HL_128_64_VAE	VAE	valid_fake_na	MAE	0.558057	50111	37073	10	TRUE	runs/grid_search_small_data/peptides/data	130	500	csv	data/dev_datasets/df_intensities_proteinGroups_long/metadata.csv	runs/grid_search_small_data/peptides/data/	runs/grid_search_small_data/peptides/models/VAE/LD_100_E_500_HL_128_64	100	peptides	VAE	14347114	runs/grid_search_small_data/peptides/models/VAE/LD_100_E_500_HL_128_64/figures	runs/grid_search_small_data/peptides/models/VAE/LD_100_E_500_HL_128_64	runs/grid_search_small_data/peptides/models/VAE/LD_100_E_500_HL_128_64	runs/grid_search_small_data/peptides/models/VAE/LD_100_E_500_HL_128_64	runs/grid_search_small_data/peptides/models/VAE/LD_100_E_500_HL_128_64/preds	50	0	TRUE	(128, 64)			2	N: 50,111	peptides	LD: 100 HL: (128, 64)
peptides_LD100_E_500_HL_128_64_VAE	VAE	valid_fake_na	MSE	0.60626	50111	37073	10	TRUE	runs/grid_search_small_data/peptides/data	130	500	csv	data/dev_datasets/df_intensities_proteinGroups_long/metadata.csv	runs/grid_search_small_data/peptides/data/	runs/grid_search_small_data/peptides/models/VAE/LD_100_E_500_HL_128_64	100	peptides	VAE	14347114	runs/grid_search_small_data/peptides/models/VAE/LD_100_E_500_HL_128_64/figures	runs/grid_search_small_data/peptides/models/VAE/LD_100_E_500_HL_128_64	runs/grid_search_small_data/peptides/models/VAE/LD_100_E_500_HL_128_64	runs/grid_search_small_data/peptides/models/VAE/LD_100_E_500_HL_128_64	runs/grid_search_small_data/peptides/models/VAE/LD_100_E_500_HL_128_64/preds	50	0	TRUE	(128, 64)			2	N: 50,111	peptides	LD: 100 HL: (128, 64)
peptides_LD100_E_500_HL_256_128_DAE	DAE	test_fake_na	MAE	0.528898	50111	37073	10	TRUE	runs/grid_search_small_data/peptides/data	55	500	csv	data/dev_datasets/df_intensities_proteinGroups_long/metadata.csv	runs/grid_search_small_data/peptides/data/	runs/grid_search_small_data/peptides/models/DAE/LD_100_E_500_HL_256_128	100	peptides	DAE	19111989	runs/grid_search_small_data/peptides/models/DAE/LD_100_E_500_HL_256_128/figures	runs/grid_search_small_data/peptides/models/DAE/LD_100_E_500_HL_256_128	runs/grid_search_small_data/peptides/models/DAE/LD_100_E_500_HL_256_128	runs/grid_search_small_data/peptides/models/DAE/LD_100_E_500_HL_256_128	runs/grid_search_small_data/peptides/models/DAE/LD_100_E_500_HL_256_128/preds	25	0	TRUE	(256, 128)			2	N: 50,111	peptides	LD: 100 HL: (256, 128)
peptides_LD100_E_500_HL_256_128_DAE	DAE	test_fake_na	MSE	0.591721	50111	37073	10	TRUE	runs/grid_search_small_data/peptides/data	55	500	csv	data/dev_datasets/df_intensities_proteinGroups_long/metadata.csv	runs/grid_search_small_data/peptides/data/	runs/grid_search_small_data/peptides/models/DAE/LD_100_E_500_HL_256_128	100	peptides	DAE	19111989	runs/grid_search_small_data/peptides/models/DAE/LD_100_E_500_HL_256_128/figures	runs/grid_search_small_data/peptides/models/DAE/LD_100_E_500_HL_256_128	runs/grid_search_small_data/peptides/models/DAE/LD_100_E_500_HL_256_128	runs/grid_search_small_data/peptides/models/DAE/LD_100_E_500_HL_256_128	runs/grid_search_small_data/peptides/models/DAE/LD_100_E_500_HL_256_128/preds	25	0	TRUE	(256, 128)			2	N: 50,111	peptides	LD: 100 HL: (256, 128)
peptides_LD100_E_500_HL_256_128_DAE	DAE	valid_fake_na	MAE	0.528096	50111	37073	10	TRUE	runs/grid_search_small_data/peptides/data	55	500	csv	data/dev_datasets/df_intensities_proteinGroups_long/metadata.csv	runs/grid_search_small_data/peptides/data/	runs/grid_search_small_data/peptides/models/DAE/LD_100_E_500_HL_256_128	100	peptides	DAE	19111989	runs/grid_search_small_data/peptides/models/DAE/LD_100_E_500_HL_256_128/figures	runs/grid_search_small_data/peptides/models/DAE/LD_100_E_500_HL_256_128	runs/grid_search_small_data/peptides/models/DAE/LD_100_E_500_HL_256_128	runs/grid_search_small_data/peptides/models/DAE/LD_100_E_500_HL_256_128	runs/grid_search_small_data/peptides/models/DAE/LD_100_E_500_HL_256_128/preds	25	0	TRUE	(256, 128)			2	N: 50,111	peptides	LD: 100 HL: (256, 128)
peptides_LD100_E_500_HL_256_128_DAE	DAE	valid_fake_na	MSE	0.583797	50111	37073	10	TRUE	runs/grid_search_small_data/peptides/data	55	500	csv	data/dev_datasets/df_intensities_proteinGroups_long/metadata.csv	runs/grid_search_small_data/peptides/data/	runs/grid_search_small_data/peptides/models/DAE/LD_100_E_500_HL_256_128	100	peptides	DAE	19111989	runs/grid_search_small_data/peptides/models/DAE/LD_100_E_500_HL_256_128/figures	runs/grid_search_small_data/peptides/models/DAE/LD_100_E_500_HL_256_128	runs/grid_search_small_data/peptides/models/DAE/LD_100_E_500_HL_256_128	runs/grid_search_small_data/peptides/models/DAE/LD_100_E_500_HL_256_128	runs/grid_search_small_data/peptides/models/DAE/LD_100_E_500_HL_256_128/preds	25	0	TRUE	(256, 128)			2	N: 50,111	peptides	LD: 100 HL: (256, 128)
peptides_LD100_E_500_HL_256_128_VAE	VAE	test_fake_na	MAE	0.566144	50111	37073	10	TRUE	runs/grid_search_small_data/peptides/data	104	500	csv	data/dev_datasets/df_intensities_proteinGroups_long/metadata.csv	runs/grid_search_small_data/peptides/data/	runs/grid_search_small_data/peptides/models/VAE/LD_100_E_500_HL_256_128	100	peptides	VAE	28652650	runs/grid_search_small_data/peptides/models/VAE/LD_100_E_500_HL_256_128/figures	runs/grid_search_small_data/peptides/models/VAE/LD_100_E_500_HL_256_128	runs/grid_search_small_data/peptides/models/VAE/LD_100_E_500_HL_256_128	runs/grid_search_small_data/peptides/models/VAE/LD_100_E_500_HL_256_128	runs/grid_search_small_data/peptides/models/VAE/LD_100_E_500_HL_256_128/preds	50	0	TRUE	(256, 128)			2	N: 50,111	peptides	LD: 100 HL: (256, 128)
peptides_LD100_E_500_HL_256_128_VAE	VAE	test_fake_na	MSE	0.638975	50111	37073	10	TRUE	runs/grid_search_small_data/peptides/data	104	500	csv	data/dev_datasets/df_intensities_proteinGroups_long/metadata.csv	runs/grid_search_small_data/peptides/data/	runs/grid_search_small_data/peptides/models/VAE/LD_100_E_500_HL_256_128	100	peptides	VAE	28652650	runs/grid_search_small_data/peptides/models/VAE/LD_100_E_500_HL_256_128/figures	runs/grid_search_small_data/peptides/models/VAE/LD_100_E_500_HL_256_128	runs/grid_search_small_data/peptides/models/VAE/LD_100_E_500_HL_256_128	runs/grid_search_small_data/peptides/models/VAE/LD_100_E_500_HL_256_128	runs/grid_search_small_data/peptides/models/VAE/LD_100_E_500_HL_256_128/preds	50	0	TRUE	(256, 128)			2	N: 50,111	peptides	LD: 100 HL: (256, 128)
peptides_LD100_E_500_HL_256_128_VAE	VAE	valid_fake_na	MAE	0.563224	50111	37073	10	TRUE	runs/grid_search_small_data/peptides/data	104	500	csv	data/dev_datasets/df_intensities_proteinGroups_long/metadata.csv	runs/grid_search_small_data/peptides/data/	runs/grid_search_small_data/peptides/models/VAE/LD_100_E_500_HL_256_128	100	peptides	VAE	28652650	runs/grid_search_small_data/peptides/models/VAE/LD_100_E_500_HL_256_128/figures	runs/grid_search_small_data/peptides/models/VAE/LD_100_E_500_HL_256_128	runs/grid_search_small_data/peptides/models/VAE/LD_100_E_500_HL_256_128	runs/grid_search_small_data/peptides/models/VAE/LD_100_E_500_HL_256_128	runs/grid_search_small_data/peptides/models/VAE/LD_100_E_500_HL_256_128/preds	50	0	TRUE	(256, 128)			2	N: 50,111	peptides	LD: 100 HL: (256, 128)
peptides_LD100_E_500_HL_256_128_VAE	VAE	valid_fake_na	MSE	0.631047	50111	37073	10	TRUE	runs/grid_search_small_data/peptides/data	104	500	csv	data/dev_datasets/df_intensities_proteinGroups_long/metadata.csv	runs/grid_search_small_data/peptides/data/	runs/grid_search_small_data/peptides/models/VAE/LD_100_E_500_HL_256_128	100	peptides	VAE	28652650	runs/grid_search_small_data/peptides/models/VAE/LD_100_E_500_HL_256_128/figures	runs/grid_search_small_data/peptides/models/VAE/LD_100_E_500_HL_256_128	runs/grid_search_small_data/peptides/models/VAE/LD_100_E_500_HL_256_128	runs/grid_search_small_data/peptides/models/VAE/LD_100_E_500_HL_256_128	runs/grid_search_small_data/peptides/models/VAE/LD_100_E_500_HL_256_128/preds	50	0	TRUE	(256, 128)			2	N: 50,111	peptides	LD: 100 HL: (256, 128)
peptides_LD100_E_500_HL_256_DAE	DAE	test_fake_na	MAE	0.531692	50111	37073	10	TRUE	runs/grid_search_small_data/peptides/data	88	500	csv	data/dev_datasets/df_intensities_proteinGroups_long/metadata.csv	runs/grid_search_small_data/peptides/data/	runs/grid_search_small_data/peptides/models/DAE/LD_100_E_500_HL_256	100	peptides	DAE	19071285	runs/grid_search_small_data/peptides/models/DAE/LD_100_E_500_HL_256/figures	runs/grid_search_small_data/peptides/models/DAE/LD_100_E_500_HL_256	runs/grid_search_small_data/peptides/models/DAE/LD_100_E_500_HL_256	runs/grid_search_small_data/peptides/models/DAE/LD_100_E_500_HL_256	runs/grid_search_small_data/peptides/models/DAE/LD_100_E_500_HL_256/preds	25	0	TRUE	(256,)			1	N: 50,111	peptides	LD: 100 HL: (256,)
peptides_LD100_E_500_HL_256_DAE	DAE	test_fake_na	MSE	0.586464	50111	37073	10	TRUE	runs/grid_search_small_data/peptides/data	88	500	csv	data/dev_datasets/df_intensities_proteinGroups_long/metadata.csv	runs/grid_search_small_data/peptides/data/	runs/grid_search_small_data/peptides/models/DAE/LD_100_E_500_HL_256	100	peptides	DAE	19071285	runs/grid_search_small_data/peptides/models/DAE/LD_100_E_500_HL_256/figures	runs/grid_search_small_data/peptides/models/DAE/LD_100_E_500_HL_256	runs/grid_search_small_data/peptides/models/DAE/LD_100_E_500_HL_256	runs/grid_search_small_data/peptides/models/DAE/LD_100_E_500_HL_256	runs/grid_search_small_data/peptides/models/DAE/LD_100_E_500_HL_256/preds	25	0	TRUE	(256,)			1	N: 50,111	peptides	LD: 100 HL: (256,)
peptides_LD100_E_500_HL_256_DAE	DAE	valid_fake_na	MAE	0.532661	50111	37073	10	TRUE	runs/grid_search_small_data/peptides/data	88	500	csv	data/dev_datasets/df_intensities_proteinGroups_long/metadata.csv	runs/grid_search_small_data/peptides/data/	runs/grid_search_small_data/peptides/models/DAE/LD_100_E_500_HL_256	100	peptides	DAE	19071285	runs/grid_search_small_data/peptides/models/DAE/LD_100_E_500_HL_256/figures	runs/grid_search_small_data/peptides/models/DAE/LD_100_E_500_HL_256	runs/grid_search_small_data/peptides/models/DAE/LD_100_E_500_HL_256	runs/grid_search_small_data/peptides/models/DAE/LD_100_E_500_HL_256	runs/grid_search_small_data/peptides/models/DAE/LD_100_E_500_HL_256/preds	25	0	TRUE	(256,)			1	N: 50,111	peptides	LD: 100 HL: (256,)
peptides_LD100_E_500_HL_256_DAE	DAE	valid_fake_na	MSE	0.58412	50111	37073	10	TRUE	runs/grid_search_small_data/peptides/data	88	500	csv	data/dev_datasets/df_intensities_proteinGroups_long/metadata.csv	runs/grid_search_small_data/peptides/data/	runs/grid_search_small_data/peptides/models/DAE/LD_100_E_500_HL_256	100	peptides	DAE	19071285	runs/grid_search_small_data/peptides/models/DAE/LD_100_E_500_HL_256/figures	runs/grid_search_small_data/peptides/models/DAE/LD_100_E_500_HL_256	runs/grid_search_small_data/peptides/models/DAE/LD_100_E_500_HL_256	runs/grid_search_small_data/peptides/models/DAE/LD_100_E_500_HL_256	runs/grid_search_small_data/peptides/models/DAE/LD_100_E_500_HL_256/preds	25	0	TRUE	(256,)			1	N: 50,111	peptides	LD: 100 HL: (256,)
peptides_LD100_E_500_HL_256_VAE	VAE	test_fake_na	MAE	0.596885	50111	37073	10	TRUE	runs/grid_search_small_data/peptides/data	102	500	csv	data/dev_datasets/df_intensities_proteinGroups_long/metadata.csv	runs/grid_search_small_data/peptides/data/	runs/grid_search_small_data/peptides/models/VAE/LD_100_E_500_HL_256	100	peptides	VAE	28624746	runs/grid_search_small_data/peptides/models/VAE/LD_100_E_500_HL_256/figures	runs/grid_search_small_data/peptides/models/VAE/LD_100_E_500_HL_256	runs/grid_search_small_data/peptides/models/VAE/LD_100_E_500_HL_256	runs/grid_search_small_data/peptides/models/VAE/LD_100_E_500_HL_256	runs/grid_search_small_data/peptides/models/VAE/LD_100_E_500_HL_256/preds	50	0	TRUE	(256,)			1	N: 50,111	peptides	LD: 100 HL: (256,)
peptides_LD100_E_500_HL_256_VAE	VAE	test_fake_na	MSE	0.68184	50111	37073	10	TRUE	runs/grid_search_small_data/peptides/data	102	500	csv	data/dev_datasets/df_intensities_proteinGroups_long/metadata.csv	runs/grid_search_small_data/peptides/data/	runs/grid_search_small_data/peptides/models/VAE/LD_100_E_500_HL_256	100	peptides	VAE	28624746	runs/grid_search_small_data/peptides/models/VAE/LD_100_E_500_HL_256/figures	runs/grid_search_small_data/peptides/models/VAE/LD_100_E_500_HL_256	runs/grid_search_small_data/peptides/models/VAE/LD_100_E_500_HL_256	runs/grid_search_small_data/peptides/models/VAE/LD_100_E_500_HL_256	runs/grid_search_small_data/peptides/models/VAE/LD_100_E_500_HL_256/preds	50	0	TRUE	(256,)			1	N: 50,111	peptides	LD: 100 HL: (256,)
peptides_LD100_E_500_HL_256_VAE	VAE	valid_fake_na	MAE	0.595701	50111	37073	10	TRUE	runs/grid_search_small_data/peptides/data	102	500	csv	data/dev_datasets/df_intensities_proteinGroups_long/metadata.csv	runs/grid_search_small_data/peptides/data/	runs/grid_search_small_data/peptides/models/VAE/LD_100_E_500_HL_256	100	peptides	VAE	28624746	runs/grid_search_small_data/peptides/models/VAE/LD_100_E_500_HL_256/figures	runs/grid_search_small_data/peptides/models/VAE/LD_100_E_500_HL_256	runs/grid_search_small_data/peptides/models/VAE/LD_100_E_500_HL_256	runs/grid_search_small_data/peptides/models/VAE/LD_100_E_500_HL_256	runs/grid_search_small_data/peptides/models/VAE/LD_100_E_500_HL_256/preds	50	0	TRUE	(256,)			1	N: 50,111	peptides	LD: 100 HL: (256,)
peptides_LD100_E_500_HL_256_VAE	VAE	valid_fake_na	MSE	0.679374	50111	37073	10	TRUE	runs/grid_search_small_data/peptides/data	102	500	csv	data/dev_datasets/df_intensities_proteinGroups_long/metadata.csv	runs/grid_search_small_data/peptides/data/	runs/grid_search_small_data/peptides/models/VAE/LD_100_E_500_HL_256	100	peptides	VAE	28624746	runs/grid_search_small_data/peptides/models/VAE/LD_100_E_500_HL_256/figures	runs/grid_search_small_data/peptides/models/VAE/LD_100_E_500_HL_256	runs/grid_search_small_data/peptides/models/VAE/LD_100_E_500_HL_256	runs/grid_search_small_data/peptides/models/VAE/LD_100_E_500_HL_256	runs/grid_search_small_data/peptides/models/VAE/LD_100_E_500_HL_256/preds	50	0	TRUE	(256,)			1	N: 50,111	peptides	LD: 100 HL: (256,)
peptides_LD100_E_500_HL_512_256_128_DAE	DAE	test_fake_na	MAE	0.59079	50111	37073	10	TRUE	runs/grid_search_small_data/peptides/data	42	500	csv	data/dev_datasets/df_intensities_proteinGroups_long/metadata.csv	runs/grid_search_small_data/peptides/data/	runs/grid_search_small_data/peptides/models/DAE/LD_100_E_500_HL_512_256_128	100	peptides	DAE	38358581	runs/grid_search_small_data/peptides/models/DAE/LD_100_E_500_HL_512_256_128/figures	runs/grid_search_small_data/peptides/models/DAE/LD_100_E_500_HL_512_256_128	runs/grid_search_small_data/peptides/models/DAE/LD_100_E_500_HL_512_256_128	runs/grid_search_small_data/peptides/models/DAE/LD_100_E_500_HL_512_256_128	runs/grid_search_small_data/peptides/models/DAE/LD_100_E_500_HL_512_256_128/preds	25	0	TRUE	(512, 256, 128)			3	N: 50,111	peptides	LD: 100 HL: (512, 256, 128)
peptides_LD100_E_500_HL_512_256_128_DAE	DAE	test_fake_na	MSE	0.687677	50111	37073	10	TRUE	runs/grid_search_small_data/peptides/data	42	500	csv	data/dev_datasets/df_intensities_proteinGroups_long/metadata.csv	runs/grid_search_small_data/peptides/data/	runs/grid_search_small_data/peptides/models/DAE/LD_100_E_500_HL_512_256_128	100	peptides	DAE	38358581	runs/grid_search_small_data/peptides/models/DAE/LD_100_E_500_HL_512_256_128/figures	runs/grid_search_small_data/peptides/models/DAE/LD_100_E_500_HL_512_256_128	runs/grid_search_small_data/peptides/models/DAE/LD_100_E_500_HL_512_256_128	runs/grid_search_small_data/peptides/models/DAE/LD_100_E_500_HL_512_256_128	runs/grid_search_small_data/peptides/models/DAE/LD_100_E_500_HL_512_256_128/preds	25	0	TRUE	(512, 256, 128)			3	N: 50,111	peptides	LD: 100 HL: (512, 256, 128)
peptides_LD100_E_500_HL_512_256_128_DAE	DAE	valid_fake_na	MAE	0.590848	50111	37073	10	TRUE	runs/grid_search_small_data/peptides/data	42	500	csv	data/dev_datasets/df_intensities_proteinGroups_long/metadata.csv	runs/grid_search_small_data/peptides/data/	runs/grid_search_small_data/peptides/models/DAE/LD_100_E_500_HL_512_256_128	100	peptides	DAE	38358581	runs/grid_search_small_data/peptides/models/DAE/LD_100_E_500_HL_512_256_128/figures	runs/grid_search_small_data/peptides/models/DAE/LD_100_E_500_HL_512_256_128	runs/grid_search_small_data/peptides/models/DAE/LD_100_E_500_HL_512_256_128	runs/grid_search_small_data/peptides/models/DAE/LD_100_E_500_HL_512_256_128	runs/grid_search_small_data/peptides/models/DAE/LD_100_E_500_HL_512_256_128/preds	25	0	TRUE	(512, 256, 128)			3	N: 50,111	peptides	LD: 100 HL: (512, 256, 128)
peptides_LD100_E_500_HL_512_256_128_DAE	DAE	valid_fake_na	MSE	0.683992	50111	37073	10	TRUE	runs/grid_search_small_data/peptides/data	42	500	csv	data/dev_datasets/df_intensities_proteinGroups_long/metadata.csv	runs/grid_search_small_data/peptides/data/	runs/grid_search_small_data/peptides/models/DAE/LD_100_E_500_HL_512_256_128	100	peptides	DAE	38358581	runs/grid_search_small_data/peptides/models/DAE/LD_100_E_500_HL_512_256_128/figures	runs/grid_search_small_data/peptides/models/DAE/LD_100_E_500_HL_512_256_128	runs/grid_search_small_data/peptides/models/DAE/LD_100_E_500_HL_512_256_128	runs/grid_search_small_data/peptides/models/DAE/LD_100_E_500_HL_512_256_128	runs/grid_search_small_data/peptides/models/DAE/LD_100_E_500_HL_512_256_128/preds	25	0	TRUE	(512, 256, 128)			3	N: 50,111	peptides	LD: 100 HL: (512, 256, 128)
peptides_LD100_E_500_HL_512_256_128_VAE	VAE	test_fake_na	MAE	0.66838	50111	37073	10	TRUE	runs/grid_search_small_data/peptides/data	144	500	csv	data/dev_datasets/df_intensities_proteinGroups_long/metadata.csv	runs/grid_search_small_data/peptides/data/	runs/grid_search_small_data/peptides/models/VAE/LD_100_E_500_HL_512_256_128	100	peptides	VAE	57389930	runs/grid_search_small_data/peptides/models/VAE/LD_100_E_500_HL_512_256_128/figures	runs/grid_search_small_data/peptides/models/VAE/LD_100_E_500_HL_512_256_128	runs/grid_search_small_data/peptides/models/VAE/LD_100_E_500_HL_512_256_128	runs/grid_search_small_data/peptides/models/VAE/LD_100_E_500_HL_512_256_128	runs/grid_search_small_data/peptides/models/VAE/LD_100_E_500_HL_512_256_128/preds	50	0	TRUE	(512, 256, 128)			3	N: 50,111	peptides	LD: 100 HL: (512, 256, 128)
peptides_LD100_E_500_HL_512_256_128_VAE	VAE	test_fake_na	MSE	0.786264	50111	37073	10	TRUE	runs/grid_search_small_data/peptides/data	144	500	csv	data/dev_datasets/df_intensities_proteinGroups_long/metadata.csv	runs/grid_search_small_data/peptides/data/	runs/grid_search_small_data/peptides/models/VAE/LD_100_E_500_HL_512_256_128	100	peptides	VAE	57389930	runs/grid_search_small_data/peptides/models/VAE/LD_100_E_500_HL_512_256_128/figures	runs/grid_search_small_data/peptides/models/VAE/LD_100_E_500_HL_512_256_128	runs/grid_search_small_data/peptides/models/VAE/LD_100_E_500_HL_512_256_128	runs/grid_search_small_data/peptides/models/VAE/LD_100_E_500_HL_512_256_128	runs/grid_search_small_data/peptides/models/VAE/LD_100_E_500_HL_512_256_128/preds	50	0	TRUE	(512, 256, 128)			3	N: 50,111	peptides	LD: 100 HL: (512, 256, 128)
peptides_LD100_E_500_HL_512_256_128_VAE	VAE	valid_fake_na	MAE	0.667278	50111	37073	10	TRUE	runs/grid_search_small_data/peptides/data	144	500	csv	data/dev_datasets/df_intensities_proteinGroups_long/metadata.csv	runs/grid_search_small_data/peptides/data/	runs/grid_search_small_data/peptides/models/VAE/LD_100_E_500_HL_512_256_128	100	peptides	VAE	57389930	runs/grid_search_small_data/peptides/models/VAE/LD_100_E_500_HL_512_256_128/figures	runs/grid_search_small_data/peptides/models/VAE/LD_100_E_500_HL_512_256_128	runs/grid_search_small_data/peptides/models/VAE/LD_100_E_500_HL_512_256_128	runs/grid_search_small_data/peptides/models/VAE/LD_100_E_500_HL_512_256_128	runs/grid_search_small_data/peptides/models/VAE/LD_100_E_500_HL_512_256_128/preds	50	0	TRUE	(512, 256, 128)			3	N: 50,111	peptides	LD: 100 HL: (512, 256, 128)
peptides_LD100_E_500_HL_512_256_128_VAE	VAE	valid_fake_na	MSE	0.784079	50111	37073	10	TRUE	runs/grid_search_small_data/peptides/data	144	500	csv	data/dev_datasets/df_intensities_proteinGroups_long/metadata.csv	runs/grid_search_small_data/peptides/data/	runs/grid_search_small_data/peptides/models/VAE/LD_100_E_500_HL_512_256_128	100	peptides	VAE	57389930	runs/grid_search_small_data/peptides/models/VAE/LD_100_E_500_HL_512_256_128/figures	runs/grid_search_small_data/peptides/models/VAE/LD_100_E_500_HL_512_256_128	runs/grid_search_small_data/peptides/models/VAE/LD_100_E_500_HL_512_256_128	runs/grid_search_small_data/peptides/models/VAE/LD_100_E_500_HL_512_256_128	runs/grid_search_small_data/peptides/models/VAE/LD_100_E_500_HL_512_256_128/preds	50	0	TRUE	(512, 256, 128)			3	N: 50,111	peptides	LD: 100 HL: (512, 256, 128)
peptides_LD100_E_500_HL_512_256_DAE	DAE	test_fake_na	MAE	0.532569	50111	37073	10	TRUE	runs/grid_search_small_data/peptides/data	52	500	csv	data/dev_datasets/df_intensities_proteinGroups_long/metadata.csv	runs/grid_search_small_data/peptides/data/	runs/grid_search_small_data/peptides/models/DAE/LD_100_E_500_HL_512_256	100	peptides	DAE	38317877	runs/grid_search_small_data/peptides/models/DAE/LD_100_E_500_HL_512_256/figures	runs/grid_search_small_data/peptides/models/DAE/LD_100_E_500_HL_512_256	runs/grid_search_small_data/peptides/models/DAE/LD_100_E_500_HL_512_256	runs/grid_search_small_data/peptides/models/DAE/LD_100_E_500_HL_512_256	runs/grid_search_small_data/peptides/models/DAE/LD_100_E_500_HL_512_256/preds	25	0	TRUE	(512, 256)			2	N: 50,111	peptides	LD: 100 HL: (512, 256)
peptides_LD100_E_500_HL_512_256_DAE	DAE	test_fake_na	MSE	0.606287	50111	37073	10	TRUE	runs/grid_search_small_data/peptides/data	52	500	csv	data/dev_datasets/df_intensities_proteinGroups_long/metadata.csv	runs/grid_search_small_data/peptides/data/	runs/grid_search_small_data/peptides/models/DAE/LD_100_E_500_HL_512_256	100	peptides	DAE	38317877	runs/grid_search_small_data/peptides/models/DAE/LD_100_E_500_HL_512_256/figures	runs/grid_search_small_data/peptides/models/DAE/LD_100_E_500_HL_512_256	runs/grid_search_small_data/peptides/models/DAE/LD_100_E_500_HL_512_256	runs/grid_search_small_data/peptides/models/DAE/LD_100_E_500_HL_512_256	runs/grid_search_small_data/peptides/models/DAE/LD_100_E_500_HL_512_256/preds	25	0	TRUE	(512, 256)			2	N: 50,111	peptides	LD: 100 HL: (512, 256)
peptides_LD100_E_500_HL_512_256_DAE	DAE	valid_fake_na	MAE	0.53083	50111	37073	10	TRUE	runs/grid_search_small_data/peptides/data	52	500	csv	data/dev_datasets/df_intensities_proteinGroups_long/metadata.csv	runs/grid_search_small_data/peptides/data/	runs/grid_search_small_data/peptides/models/DAE/LD_100_E_500_HL_512_256	100	peptides	DAE	38317877	runs/grid_search_small_data/peptides/models/DAE/LD_100_E_500_HL_512_256/figures	runs/grid_search_small_data/peptides/models/DAE/LD_100_E_500_HL_512_256	runs/grid_search_small_data/peptides/models/DAE/LD_100_E_500_HL_512_256	runs/grid_search_small_data/peptides/models/DAE/LD_100_E_500_HL_512_256	runs/grid_search_small_data/peptides/models/DAE/LD_100_E_500_HL_512_256/preds	25	0	TRUE	(512, 256)			2	N: 50,111	peptides	LD: 100 HL: (512, 256)
peptides_LD100_E_500_HL_512_256_DAE	DAE	valid_fake_na	MSE	0.595876	50111	37073	10	TRUE	runs/grid_search_small_data/peptides/data	52	500	csv	data/dev_datasets/df_intensities_proteinGroups_long/metadata.csv	runs/grid_search_small_data/peptides/data/	runs/grid_search_small_data/peptides/models/DAE/LD_100_E_500_HL_512_256	100	peptides	DAE	38317877	runs/grid_search_small_data/peptides/models/DAE/LD_100_E_500_HL_512_256/figures	runs/grid_search_small_data/peptides/models/DAE/LD_100_E_500_HL_512_256	runs/grid_search_small_data/peptides/models/DAE/LD_100_E_500_HL_512_256	runs/grid_search_small_data/peptides/models/DAE/LD_100_E_500_HL_512_256	runs/grid_search_small_data/peptides/models/DAE/LD_100_E_500_HL_512_256/preds	25	0	TRUE	(512, 256)			2	N: 50,111	peptides	LD: 100 HL: (512, 256)
peptides_LD100_E_500_HL_512_256_VAE	VAE	test_fake_na	MAE	0.592549	50111	37073	10	TRUE	runs/grid_search_small_data/peptides/data	126	500	csv	data/dev_datasets/df_intensities_proteinGroups_long/metadata.csv	runs/grid_search_small_data/peptides/data/	runs/grid_search_small_data/peptides/models/VAE/LD_100_E_500_HL_512_256	100	peptides	VAE	57362026	runs/grid_search_small_data/peptides/models/VAE/LD_100_E_500_HL_512_256/figures	runs/grid_search_small_data/peptides/models/VAE/LD_100_E_500_HL_512_256	runs/grid_search_small_data/peptides/models/VAE/LD_100_E_500_HL_512_256	runs/grid_search_small_data/peptides/models/VAE/LD_100_E_500_HL_512_256	runs/grid_search_small_data/peptides/models/VAE/LD_100_E_500_HL_512_256/preds	50	0	TRUE	(512, 256)			2	N: 50,111	peptides	LD: 100 HL: (512, 256)
peptides_LD100_E_500_HL_512_256_VAE	VAE	test_fake_na	MSE	0.671825	50111	37073	10	TRUE	runs/grid_search_small_data/peptides/data	126	500	csv	data/dev_datasets/df_intensities_proteinGroups_long/metadata.csv	runs/grid_search_small_data/peptides/data/	runs/grid_search_small_data/peptides/models/VAE/LD_100_E_500_HL_512_256	100	peptides	VAE	57362026	runs/grid_search_small_data/peptides/models/VAE/LD_100_E_500_HL_512_256/figures	runs/grid_search_small_data/peptides/models/VAE/LD_100_E_500_HL_512_256	runs/grid_search_small_data/peptides/models/VAE/LD_100_E_500_HL_512_256	runs/grid_search_small_data/peptides/models/VAE/LD_100_E_500_HL_512_256	runs/grid_search_small_data/peptides/models/VAE/LD_100_E_500_HL_512_256/preds	50	0	TRUE	(512, 256)			2	N: 50,111	peptides	LD: 100 HL: (512, 256)
peptides_LD100_E_500_HL_512_256_VAE	VAE	valid_fake_na	MAE	0.594252	50111	37073	10	TRUE	runs/grid_search_small_data/peptides/data	126	500	csv	data/dev_datasets/df_intensities_proteinGroups_long/metadata.csv	runs/grid_search_small_data/peptides/data/	runs/grid_search_small_data/peptides/models/VAE/LD_100_E_500_HL_512_256	100	peptides	VAE	57362026	runs/grid_search_small_data/peptides/models/VAE/LD_100_E_500_HL_512_256/figures	runs/grid_search_small_data/peptides/models/VAE/LD_100_E_500_HL_512_256	runs/grid_search_small_data/peptides/models/VAE/LD_100_E_500_HL_512_256	runs/grid_search_small_data/peptides/models/VAE/LD_100_E_500_HL_512_256	runs/grid_search_small_data/peptides/models/VAE/LD_100_E_500_HL_512_256/preds	50	0	TRUE	(512, 256)			2	N: 50,111	peptides	LD: 100 HL: (512, 256)
peptides_LD100_E_500_HL_512_256_VAE	VAE	valid_fake_na	MSE	0.669827	50111	37073	10	TRUE	runs/grid_search_small_data/peptides/data	126	500	csv	data/dev_datasets/df_intensities_proteinGroups_long/metadata.csv	runs/grid_search_small_data/peptides/data/	runs/grid_search_small_data/peptides/models/VAE/LD_100_E_500_HL_512_256	100	peptides	VAE	57362026	runs/grid_search_small_data/peptides/models/VAE/LD_100_E_500_HL_512_256/figures	runs/grid_search_small_data/peptides/models/VAE/LD_100_E_500_HL_512_256	runs/grid_search_small_data/peptides/models/VAE/LD_100_E_500_HL_512_256	runs/grid_search_small_data/peptides/models/VAE/LD_100_E_500_HL_512_256	runs/grid_search_small_data/peptides/models/VAE/LD_100_E_500_HL_512_256/preds	50	0	TRUE	(512, 256)			2	N: 50,111	peptides	LD: 100 HL: (512, 256)
peptides_LD100_E_500_HL_512_512_DAE	DAE	test_fake_na	MAE	0.554167	50111	37073	10	TRUE	runs/grid_search_small_data/peptides/data	44	500	csv	data/dev_datasets/df_intensities_proteinGroups_long/metadata.csv	runs/grid_search_small_data/peptides/data/	runs/grid_search_small_data/peptides/models/DAE/LD_100_E_500_HL_512_512	100	peptides	DAE	38632757	runs/grid_search_small_data/peptides/models/DAE/LD_100_E_500_HL_512_512/figures	runs/grid_search_small_data/peptides/models/DAE/LD_100_E_500_HL_512_512	runs/grid_search_small_data/peptides/models/DAE/LD_100_E_500_HL_512_512	runs/grid_search_small_data/peptides/models/DAE/LD_100_E_500_HL_512_512	runs/grid_search_small_data/peptides/models/DAE/LD_100_E_500_HL_512_512/preds	25	0	TRUE	(512, 512)			2	N: 50,111	peptides	LD: 100 HL: (512, 512)
peptides_LD100_E_500_HL_512_512_DAE	DAE	test_fake_na	MSE	0.646168	50111	37073	10	TRUE	runs/grid_search_small_data/peptides/data	44	500	csv	data/dev_datasets/df_intensities_proteinGroups_long/metadata.csv	runs/grid_search_small_data/peptides/data/	runs/grid_search_small_data/peptides/models/DAE/LD_100_E_500_HL_512_512	100	peptides	DAE	38632757	runs/grid_search_small_data/peptides/models/DAE/LD_100_E_500_HL_512_512/figures	runs/grid_search_small_data/peptides/models/DAE/LD_100_E_500_HL_512_512	runs/grid_search_small_data/peptides/models/DAE/LD_100_E_500_HL_512_512	runs/grid_search_small_data/peptides/models/DAE/LD_100_E_500_HL_512_512	runs/grid_search_small_data/peptides/models/DAE/LD_100_E_500_HL_512_512/preds	25	0	TRUE	(512, 512)			2	N: 50,111	peptides	LD: 100 HL: (512, 512)
peptides_LD100_E_500_HL_512_512_DAE	DAE	valid_fake_na	MAE	0.554928	50111	37073	10	TRUE	runs/grid_search_small_data/peptides/data	44	500	csv	data/dev_datasets/df_intensities_proteinGroups_long/metadata.csv	runs/grid_search_small_data/peptides/data/	runs/grid_search_small_data/peptides/models/DAE/LD_100_E_500_HL_512_512	100	peptides	DAE	38632757	runs/grid_search_small_data/peptides/models/DAE/LD_100_E_500_HL_512_512/figures	runs/grid_search_small_data/peptides/models/DAE/LD_100_E_500_HL_512_512	runs/grid_search_small_data/peptides/models/DAE/LD_100_E_500_HL_512_512	runs/grid_search_small_data/peptides/models/DAE/LD_100_E_500_HL_512_512	runs/grid_search_small_data/peptides/models/DAE/LD_100_E_500_HL_512_512/preds	25	0	TRUE	(512, 512)			2	N: 50,111	peptides	LD: 100 HL: (512, 512)
peptides_LD100_E_500_HL_512_512_DAE	DAE	valid_fake_na	MSE	0.647209	50111	37073	10	TRUE	runs/grid_search_small_data/peptides/data	44	500	csv	data/dev_datasets/df_intensities_proteinGroups_long/metadata.csv	runs/grid_search_small_data/peptides/data/	runs/grid_search_small_data/peptides/models/DAE/LD_100_E_500_HL_512_512	100	peptides	DAE	38632757	runs/grid_search_small_data/peptides/models/DAE/LD_100_E_500_HL_512_512/figures	runs/grid_search_small_data/peptides/models/DAE/LD_100_E_500_HL_512_512	runs/grid_search_small_data/peptides/models/DAE/LD_100_E_500_HL_512_512	runs/grid_search_small_data/peptides/models/DAE/LD_100_E_500_HL_512_512	runs/grid_search_small_data/peptides/models/DAE/LD_100_E_500_HL_512_512/preds	25	0	TRUE	(512, 512)			2	N: 50,111	peptides	LD: 100 HL: (512, 512)
peptides_LD100_E_500_HL_512_512_VAE	VAE	test_fake_na	MAE	0.570345	50111	37073	10	TRUE	runs/grid_search_small_data/peptides/data	170	500	csv	data/dev_datasets/df_intensities_proteinGroups_long/metadata.csv	runs/grid_search_small_data/peptides/data/	runs/grid_search_small_data/peptides/models/VAE/LD_100_E_500_HL_512_512	100	peptides	VAE	57702506	runs/grid_search_small_data/peptides/models/VAE/LD_100_E_500_HL_512_512/figures	runs/grid_search_small_data/peptides/models/VAE/LD_100_E_500_HL_512_512	runs/grid_search_small_data/peptides/models/VAE/LD_100_E_500_HL_512_512	runs/grid_search_small_data/peptides/models/VAE/LD_100_E_500_HL_512_512	runs/grid_search_small_data/peptides/models/VAE/LD_100_E_500_HL_512_512/preds	50	0	TRUE	(512, 512)			2	N: 50,111	peptides	LD: 100 HL: (512, 512)
peptides_LD100_E_500_HL_512_512_VAE	VAE	test_fake_na	MSE	0.625181	50111	37073	10	TRUE	runs/grid_search_small_data/peptides/data	170	500	csv	data/dev_datasets/df_intensities_proteinGroups_long/metadata.csv	runs/grid_search_small_data/peptides/data/	runs/grid_search_small_data/peptides/models/VAE/LD_100_E_500_HL_512_512	100	peptides	VAE	57702506	runs/grid_search_small_data/peptides/models/VAE/LD_100_E_500_HL_512_512/figures	runs/grid_search_small_data/peptides/models/VAE/LD_100_E_500_HL_512_512	runs/grid_search_small_data/peptides/models/VAE/LD_100_E_500_HL_512_512	runs/grid_search_small_data/peptides/models/VAE/LD_100_E_500_HL_512_512	runs/grid_search_small_data/peptides/models/VAE/LD_100_E_500_HL_512_512/preds	50	0	TRUE	(512, 512)			2	N: 50,111	peptides	LD: 100 HL: (512, 512)
peptides_LD100_E_500_HL_512_512_VAE	VAE	valid_fake_na	MAE	0.569398	50111	37073	10	TRUE	runs/grid_search_small_data/peptides/data	170	500	csv	data/dev_datasets/df_intensities_proteinGroups_long/metadata.csv	runs/grid_search_small_data/peptides/data/	runs/grid_search_small_data/peptides/models/VAE/LD_100_E_500_HL_512_512	100	peptides	VAE	57702506	runs/grid_search_small_data/peptides/models/VAE/LD_100_E_500_HL_512_512/figures	runs/grid_search_small_data/peptides/models/VAE/LD_100_E_500_HL_512_512	runs/grid_search_small_data/peptides/models/VAE/LD_100_E_500_HL_512_512	runs/grid_search_small_data/peptides/models/VAE/LD_100_E_500_HL_512_512	runs/grid_search_small_data/peptides/models/VAE/LD_100_E_500_HL_512_512/preds	50	0	TRUE	(512, 512)			2	N: 50,111	peptides	LD: 100 HL: (512, 512)
peptides_LD100_E_500_HL_512_512_VAE	VAE	valid_fake_na	MSE	0.619321	50111	37073	10	TRUE	runs/grid_search_small_data/peptides/data	170	500	csv	data/dev_datasets/df_intensities_proteinGroups_long/metadata.csv	runs/grid_search_small_data/peptides/data/	runs/grid_search_small_data/peptides/models/VAE/LD_100_E_500_HL_512_512	100	peptides	VAE	57702506	runs/grid_search_small_data/peptides/models/VAE/LD_100_E_500_HL_512_512/figures	runs/grid_search_small_data/peptides/models/VAE/LD_100_E_500_HL_512_512	runs/grid_search_small_data/peptides/models/VAE/LD_100_E_500_HL_512_512	runs/grid_search_small_data/peptides/models/VAE/LD_100_E_500_HL_512_512	runs/grid_search_small_data/peptides/models/VAE/LD_100_E_500_HL_512_512/preds	50	0	TRUE	(512, 512)			2	N: 50,111	peptides	LD: 100 HL: (512, 512)
peptides_LD100_E_500_HL_512_DAE	DAE	test_fake_na	MAE	0.559736	50111	37073	10	TRUE	runs/grid_search_small_data/peptides/data	71	500	csv	data/dev_datasets/df_intensities_proteinGroups_long/metadata.csv	runs/grid_search_small_data/peptides/data/	runs/grid_search_small_data/peptides/models/DAE/LD_100_E_500_HL_512	100	peptides	DAE	38105397	runs/grid_search_small_data/peptides/models/DAE/LD_100_E_500_HL_512/figures	runs/grid_search_small_data/peptides/models/DAE/LD_100_E_500_HL_512	runs/grid_search_small_data/peptides/models/DAE/LD_100_E_500_HL_512	runs/grid_search_small_data/peptides/models/DAE/LD_100_E_500_HL_512	runs/grid_search_small_data/peptides/models/DAE/LD_100_E_500_HL_512/preds	25	0	TRUE	(512,)			1	N: 50,111	peptides	LD: 100 HL: (512,)
peptides_LD100_E_500_HL_512_DAE	DAE	test_fake_na	MSE	0.629456	50111	37073	10	TRUE	runs/grid_search_small_data/peptides/data	71	500	csv	data/dev_datasets/df_intensities_proteinGroups_long/metadata.csv	runs/grid_search_small_data/peptides/data/	runs/grid_search_small_data/peptides/models/DAE/LD_100_E_500_HL_512	100	peptides	DAE	38105397	runs/grid_search_small_data/peptides/models/DAE/LD_100_E_500_HL_512/figures	runs/grid_search_small_data/peptides/models/DAE/LD_100_E_500_HL_512	runs/grid_search_small_data/peptides/models/DAE/LD_100_E_500_HL_512	runs/grid_search_small_data/peptides/models/DAE/LD_100_E_500_HL_512	runs/grid_search_small_data/peptides/models/DAE/LD_100_E_500_HL_512/preds	25	0	TRUE	(512,)			1	N: 50,111	peptides	LD: 100 HL: (512,)
peptides_LD100_E_500_HL_512_DAE	DAE	valid_fake_na	MAE	0.558902	50111	37073	10	TRUE	runs/grid_search_small_data/peptides/data	71	500	csv	data/dev_datasets/df_intensities_proteinGroups_long/metadata.csv	runs/grid_search_small_data/peptides/data/	runs/grid_search_small_data/peptides/models/DAE/LD_100_E_500_HL_512	100	peptides	DAE	38105397	runs/grid_search_small_data/peptides/models/DAE/LD_100_E_500_HL_512/figures	runs/grid_search_small_data/peptides/models/DAE/LD_100_E_500_HL_512	runs/grid_search_small_data/peptides/models/DAE/LD_100_E_500_HL_512	runs/grid_search_small_data/peptides/models/DAE/LD_100_E_500_HL_512	runs/grid_search_small_data/peptides/models/DAE/LD_100_E_500_HL_512/preds	25	0	TRUE	(512,)			1	N: 50,111	peptides	LD: 100 HL: (512,)
peptides_LD100_E_500_HL_512_DAE	DAE	valid_fake_na	MSE	0.622225	50111	37073	10	TRUE	runs/grid_search_small_data/peptides/data	71	500	csv	data/dev_datasets/df_intensities_proteinGroups_long/metadata.csv	runs/grid_search_small_data/peptides/data/	runs/grid_search_small_data/peptides/models/DAE/LD_100_E_500_HL_512	100	peptides	DAE	38105397	runs/grid_search_small_data/peptides/models/DAE/LD_100_E_500_HL_512/figures	runs/grid_search_small_data/peptides/models/DAE/LD_100_E_500_HL_512	runs/grid_search_small_data/peptides/models/DAE/LD_100_E_500_HL_512	runs/grid_search_small_data/peptides/models/DAE/LD_100_E_500_HL_512	runs/grid_search_small_data/peptides/models/DAE/LD_100_E_500_HL_512/preds	25	0	TRUE	(512,)			1	N: 50,111	peptides	LD: 100 HL: (512,)
peptides_LD100_E_500_HL_512_VAE	VAE	test_fake_na	MAE	0.58644	50111	37073	10	TRUE	runs/grid_search_small_data/peptides/data	101	500	csv	data/dev_datasets/df_intensities_proteinGroups_long/metadata.csv	runs/grid_search_small_data/peptides/data/	runs/grid_search_small_data/peptides/models/VAE/LD_100_E_500_HL_512	100	peptides	VAE	57175146	runs/grid_search_small_data/peptides/models/VAE/LD_100_E_500_HL_512/figures	runs/grid_search_small_data/peptides/models/VAE/LD_100_E_500_HL_512	runs/grid_search_small_data/peptides/models/VAE/LD_100_E_500_HL_512	runs/grid_search_small_data/peptides/models/VAE/LD_100_E_500_HL_512	runs/grid_search_small_data/peptides/models/VAE/LD_100_E_500_HL_512/preds	50	0	TRUE	(512,)			1	N: 50,111	peptides	LD: 100 HL: (512,)
peptides_LD100_E_500_HL_512_VAE	VAE	test_fake_na	MSE	0.651716	50111	37073	10	TRUE	runs/grid_search_small_data/peptides/data	101	500	csv	data/dev_datasets/df_intensities_proteinGroups_long/metadata.csv	runs/grid_search_small_data/peptides/data/	runs/grid_search_small_data/peptides/models/VAE/LD_100_E_500_HL_512	100	peptides	VAE	57175146	runs/grid_search_small_data/peptides/models/VAE/LD_100_E_500_HL_512/figures	runs/grid_search_small_data/peptides/models/VAE/LD_100_E_500_HL_512	runs/grid_search_small_data/peptides/models/VAE/LD_100_E_500_HL_512	runs/grid_search_small_data/peptides/models/VAE/LD_100_E_500_HL_512	runs/grid_search_small_data/peptides/models/VAE/LD_100_E_500_HL_512/preds	50	0	TRUE	(512,)			1	N: 50,111	peptides	LD: 100 HL: (512,)
peptides_LD100_E_500_HL_512_VAE	VAE	valid_fake_na	MAE	0.588306	50111	37073	10	TRUE	runs/grid_search_small_data/peptides/data	101	500	csv	data/dev_datasets/df_intensities_proteinGroups_long/metadata.csv	runs/grid_search_small_data/peptides/data/	runs/grid_search_small_data/peptides/models/VAE/LD_100_E_500_HL_512	100	peptides	VAE	57175146	runs/grid_search_small_data/peptides/models/VAE/LD_100_E_500_HL_512/figures	runs/grid_search_small_data/peptides/models/VAE/LD_100_E_500_HL_512	runs/grid_search_small_data/peptides/models/VAE/LD_100_E_500_HL_512	runs/grid_search_small_data/peptides/models/VAE/LD_100_E_500_HL_512	runs/grid_search_small_data/peptides/models/VAE/LD_100_E_500_HL_512/preds	50	0	TRUE	(512,)			1	N: 50,111	peptides	LD: 100 HL: (512,)
peptides_LD100_E_500_HL_512_VAE	VAE	valid_fake_na	MSE	0.654703	50111	37073	10	TRUE	runs/grid_search_small_data/peptides/data	101	500	csv	data/dev_datasets/df_intensities_proteinGroups_long/metadata.csv	runs/grid_search_small_data/peptides/data/	runs/grid_search_small_data/peptides/models/VAE/LD_100_E_500_HL_512	100	peptides	VAE	57175146	runs/grid_search_small_data/peptides/models/VAE/LD_100_E_500_HL_512/figures	runs/grid_search_small_data/peptides/models/VAE/LD_100_E_500_HL_512	runs/grid_search_small_data/peptides/models/VAE/LD_100_E_500_HL_512	runs/grid_search_small_data/peptides/models/VAE/LD_100_E_500_HL_512	runs/grid_search_small_data/peptides/models/VAE/LD_100_E_500_HL_512/preds	50	0	TRUE	(512,)			1	N: 50,111	peptides	LD: 100 HL: (512,)
peptides_LD10_E_500_CF	CF	test_fake_na	MAE	0.435699	50111	37073	4096	TRUE	runs/grid_search_small_data/peptides/data	42	500	csv	data/dev_datasets/df_intensities_proteinGroups_long/metadata.csv	runs/grid_search_small_data/peptides/data/	runs/grid_search_small_data/peptides/models/CF/LD_10_E_500	10	peptides	CF	408298	runs/grid_search_small_data/peptides/models/CF/LD_10_E_500/figures	runs/grid_search_small_data/peptides/models/CF/LD_10_E_500	runs/grid_search_small_data/peptides/models/CF/LD_10_E_500	runs/grid_search_small_data/peptides/models/CF/LD_10_E_500	runs/grid_search_small_data/peptides/models/CF/LD_10_E_500/preds	1	0	TRUE	-			0	N: 50,111	peptides	LD: 10 HL: -
peptides_LD10_E_500_CF	CF	test_fake_na	MSE	0.434188	50111	37073	4096	TRUE	runs/grid_search_small_data/peptides/data	42	500	csv	data/dev_datasets/df_intensities_proteinGroups_long/metadata.csv	runs/grid_search_small_data/peptides/data/	runs/grid_search_small_data/peptides/models/CF/LD_10_E_500	10	peptides	CF	408298	runs/grid_search_small_data/peptides/models/CF/LD_10_E_500/figures	runs/grid_search_small_data/peptides/models/CF/LD_10_E_500	runs/grid_search_small_data/peptides/models/CF/LD_10_E_500	runs/grid_search_small_data/peptides/models/CF/LD_10_E_500	runs/grid_search_small_data/peptides/models/CF/LD_10_E_500/preds	1	0	TRUE	-			0	N: 50,111	peptides	LD: 10 HL: -
peptides_LD10_E_500_CF	CF	valid_fake_na	MAE	0.432978	50111	37073	4096	TRUE	runs/grid_search_small_data/peptides/data	42	500	csv	data/dev_datasets/df_intensities_proteinGroups_long/metadata.csv	runs/grid_search_small_data/peptides/data/	runs/grid_search_small_data/peptides/models/CF/LD_10_E_500	10	peptides	CF	408298	runs/grid_search_small_data/peptides/models/CF/LD_10_E_500/figures	runs/grid_search_small_data/peptides/models/CF/LD_10_E_500	runs/grid_search_small_data/peptides/models/CF/LD_10_E_500	runs/grid_search_small_data/peptides/models/CF/LD_10_E_500	runs/grid_search_small_data/peptides/models/CF/LD_10_E_500/preds	1	0	TRUE	-			0	N: 50,111	peptides	LD: 10 HL: -
peptides_LD10_E_500_CF	CF	valid_fake_na	MSE	0.425329	50111	37073	4096	TRUE	runs/grid_search_small_data/peptides/data	42	500	csv	data/dev_datasets/df_intensities_proteinGroups_long/metadata.csv	runs/grid_search_small_data/peptides/data/	runs/grid_search_small_data/peptides/models/CF/LD_10_E_500	10	peptides	CF	408298	runs/grid_search_small_data/peptides/models/CF/LD_10_E_500/figures	runs/grid_search_small_data/peptides/models/CF/LD_10_E_500	runs/grid_search_small_data/peptides/models/CF/LD_10_E_500	runs/grid_search_small_data/peptides/models/CF/LD_10_E_500	runs/grid_search_small_data/peptides/models/CF/LD_10_E_500/preds	1	0	TRUE	-			0	N: 50,111	peptides	LD: 10 HL: -
peptides_LD10_E_500_HL_1024_512_256_DAE	DAE	test_fake_na	MAE	0.545209	50111	37073	10	TRUE	runs/grid_search_small_data/peptides/data	79	500	csv	data/dev_datasets/df_intensities_proteinGroups_long/metadata.csv	runs/grid_search_small_data/peptides/data/	runs/grid_search_small_data/peptides/models/DAE/LD_10_E_500_HL_1024_512_256	10	peptides	DAE	77289179	runs/grid_search_small_data/peptides/models/DAE/LD_10_E_500_HL_1024_512_256/figures	runs/grid_search_small_data/peptides/models/DAE/LD_10_E_500_HL_1024_512_256	runs/grid_search_small_data/peptides/models/DAE/LD_10_E_500_HL_1024_512_256	runs/grid_search_small_data/peptides/models/DAE/LD_10_E_500_HL_1024_512_256	runs/grid_search_small_data/peptides/models/DAE/LD_10_E_500_HL_1024_512_256/preds	25	0	TRUE	(1024, 512, 256)			3	N: 50,111	peptides	LD: 10 HL: (1024, 512, 256)
peptides_LD10_E_500_HL_1024_512_256_DAE	DAE	test_fake_na	MSE	0.592955	50111	37073	10	TRUE	runs/grid_search_small_data/peptides/data	79	500	csv	data/dev_datasets/df_intensities_proteinGroups_long/metadata.csv	runs/grid_search_small_data/peptides/data/	runs/grid_search_small_data/peptides/models/DAE/LD_10_E_500_HL_1024_512_256	10	peptides	DAE	77289179	runs/grid_search_small_data/peptides/models/DAE/LD_10_E_500_HL_1024_512_256/figures	runs/grid_search_small_data/peptides/models/DAE/LD_10_E_500_HL_1024_512_256	runs/grid_search_small_data/peptides/models/DAE/LD_10_E_500_HL_1024_512_256	runs/grid_search_small_data/peptides/models/DAE/LD_10_E_500_HL_1024_512_256	runs/grid_search_small_data/peptides/models/DAE/LD_10_E_500_HL_1024_512_256/preds	25	0	TRUE	(1024, 512, 256)			3	N: 50,111	peptides	LD: 10 HL: (1024, 512, 256)
peptides_LD10_E_500_HL_1024_512_256_DAE	DAE	valid_fake_na	MAE	0.545116	50111	37073	10	TRUE	runs/grid_search_small_data/peptides/data	79	500	csv	data/dev_datasets/df_intensities_proteinGroups_long/metadata.csv	runs/grid_search_small_data/peptides/data/	runs/grid_search_small_data/peptides/models/DAE/LD_10_E_500_HL_1024_512_256	10	peptides	DAE	77289179	runs/grid_search_small_data/peptides/models/DAE/LD_10_E_500_HL_1024_512_256/figures	runs/grid_search_small_data/peptides/models/DAE/LD_10_E_500_HL_1024_512_256	runs/grid_search_small_data/peptides/models/DAE/LD_10_E_500_HL_1024_512_256	runs/grid_search_small_data/peptides/models/DAE/LD_10_E_500_HL_1024_512_256	runs/grid_search_small_data/peptides/models/DAE/LD_10_E_500_HL_1024_512_256/preds	25	0	TRUE	(1024, 512, 256)			3	N: 50,111	peptides	LD: 10 HL: (1024, 512, 256)
peptides_LD10_E_500_HL_1024_512_256_DAE	DAE	valid_fake_na	MSE	0.589738	50111	37073	10	TRUE	runs/grid_search_small_data/peptides/data	79	500	csv	data/dev_datasets/df_intensities_proteinGroups_long/metadata.csv	runs/grid_search_small_data/peptides/data/	runs/grid_search_small_data/peptides/models/DAE/LD_10_E_500_HL_1024_512_256	10	peptides	DAE	77289179	runs/grid_search_small_data/peptides/models/DAE/LD_10_E_500_HL_1024_512_256/figures	runs/grid_search_small_data/peptides/models/DAE/LD_10_E_500_HL_1024_512_256	runs/grid_search_small_data/peptides/models/DAE/LD_10_E_500_HL_1024_512_256	runs/grid_search_small_data/peptides/models/DAE/LD_10_E_500_HL_1024_512_256	runs/grid_search_small_data/peptides/models/DAE/LD_10_E_500_HL_1024_512_256/preds	25	0	TRUE	(1024, 512, 256)			3	N: 50,111	peptides	LD: 10 HL: (1024, 512, 256)
peptides_LD10_E_500_HL_1024_512_256_VAE	VAE	test_fake_na	MAE	0.62945	50111	37073	10	TRUE	runs/grid_search_small_data/peptides/data	126	500	csv	data/dev_datasets/df_intensities_proteinGroups_long/metadata.csv	runs/grid_search_small_data/peptides/data/	runs/grid_search_small_data/peptides/models/VAE/LD_10_E_500_HL_1024_512_256	10	peptides	VAE	115291574	runs/grid_search_small_data/peptides/models/VAE/LD_10_E_500_HL_1024_512_256/figures	runs/grid_search_small_data/peptides/models/VAE/LD_10_E_500_HL_1024_512_256	runs/grid_search_small_data/peptides/models/VAE/LD_10_E_500_HL_1024_512_256	runs/grid_search_small_data/peptides/models/VAE/LD_10_E_500_HL_1024_512_256	runs/grid_search_small_data/peptides/models/VAE/LD_10_E_500_HL_1024_512_256/preds	50	0	TRUE	(1024, 512, 256)			3	N: 50,111	peptides	LD: 10 HL: (1024, 512, 256)
peptides_LD10_E_500_HL_1024_512_256_VAE	VAE	test_fake_na	MSE	0.733446	50111	37073	10	TRUE	runs/grid_search_small_data/peptides/data	126	500	csv	data/dev_datasets/df_intensities_proteinGroups_long/metadata.csv	runs/grid_search_small_data/peptides/data/	runs/grid_search_small_data/peptides/models/VAE/LD_10_E_500_HL_1024_512_256	10	peptides	VAE	115291574	runs/grid_search_small_data/peptides/models/VAE/LD_10_E_500_HL_1024_512_256/figures	runs/grid_search_small_data/peptides/models/VAE/LD_10_E_500_HL_1024_512_256	runs/grid_search_small_data/peptides/models/VAE/LD_10_E_500_HL_1024_512_256	runs/grid_search_small_data/peptides/models/VAE/LD_10_E_500_HL_1024_512_256	runs/grid_search_small_data/peptides/models/VAE/LD_10_E_500_HL_1024_512_256/preds	50	0	TRUE	(1024, 512, 256)			3	N: 50,111	peptides	LD: 10 HL: (1024, 512, 256)
peptides_LD10_E_500_HL_1024_512_256_VAE	VAE	valid_fake_na	MAE	0.6294	50111	37073	10	TRUE	runs/grid_search_small_data/peptides/data	126	500	csv	data/dev_datasets/df_intensities_proteinGroups_long/metadata.csv	runs/grid_search_small_data/peptides/data/	runs/grid_search_small_data/peptides/models/VAE/LD_10_E_500_HL_1024_512_256	10	peptides	VAE	115291574	runs/grid_search_small_data/peptides/models/VAE/LD_10_E_500_HL_1024_512_256/figures	runs/grid_search_small_data/peptides/models/VAE/LD_10_E_500_HL_1024_512_256	runs/grid_search_small_data/peptides/models/VAE/LD_10_E_500_HL_1024_512_256	runs/grid_search_small_data/peptides/models/VAE/LD_10_E_500_HL_1024_512_256	runs/grid_search_small_data/peptides/models/VAE/LD_10_E_500_HL_1024_512_256/preds	50	0	TRUE	(1024, 512, 256)			3	N: 50,111	peptides	LD: 10 HL: (1024, 512, 256)
peptides_LD10_E_500_HL_1024_512_256_VAE	VAE	valid_fake_na	MSE	0.725441	50111	37073	10	TRUE	runs/grid_search_small_data/peptides/data	126	500	csv	data/dev_datasets/df_intensities_proteinGroups_long/metadata.csv	runs/grid_search_small_data/peptides/data/	runs/grid_search_small_data/peptides/models/VAE/LD_10_E_500_HL_1024_512_256	10	peptides	VAE	115291574	runs/grid_search_small_data/peptides/models/VAE/LD_10_E_500_HL_1024_512_256/figures	runs/grid_search_small_data/peptides/models/VAE/LD_10_E_500_HL_1024_512_256	runs/grid_search_small_data/peptides/models/VAE/LD_10_E_500_HL_1024_512_256	runs/grid_search_small_data/peptides/models/VAE/LD_10_E_500_HL_1024_512_256	runs/grid_search_small_data/peptides/models/VAE/LD_10_E_500_HL_1024_512_256/preds	50	0	TRUE	(1024, 512, 256)			3	N: 50,111	peptides	LD: 10 HL: (1024, 512, 256)
peptides_LD10_E_500_HL_1024_DAE	DAE	test_fake_na	MAE	0.507401	50111	37073	10	TRUE	runs/grid_search_small_data/peptides/data	106	500	csv	data/dev_datasets/df_intensities_proteinGroups_long/metadata.csv	runs/grid_search_small_data/peptides/data/	runs/grid_search_small_data/peptides/models/DAE/LD_10_E_500_HL_1024	10	peptides	DAE	75989211	runs/grid_search_small_data/peptides/models/DAE/LD_10_E_500_HL_1024/figures	runs/grid_search_small_data/peptides/models/DAE/LD_10_E_500_HL_1024	runs/grid_search_small_data/peptides/models/DAE/LD_10_E_500_HL_1024	runs/grid_search_small_data/peptides/models/DAE/LD_10_E_500_HL_1024	runs/grid_search_small_data/peptides/models/DAE/LD_10_E_500_HL_1024/preds	25	0	TRUE	(1024,)			1	N: 50,111	peptides	LD: 10 HL: (1024,)
peptides_LD10_E_500_HL_1024_DAE	DAE	test_fake_na	MSE	0.552982	50111	37073	10	TRUE	runs/grid_search_small_data/peptides/data	106	500	csv	data/dev_datasets/df_intensities_proteinGroups_long/metadata.csv	runs/grid_search_small_data/peptides/data/	runs/grid_search_small_data/peptides/models/DAE/LD_10_E_500_HL_1024	10	peptides	DAE	75989211	runs/grid_search_small_data/peptides/models/DAE/LD_10_E_500_HL_1024/figures	runs/grid_search_small_data/peptides/models/DAE/LD_10_E_500_HL_1024	runs/grid_search_small_data/peptides/models/DAE/LD_10_E_500_HL_1024	runs/grid_search_small_data/peptides/models/DAE/LD_10_E_500_HL_1024	runs/grid_search_small_data/peptides/models/DAE/LD_10_E_500_HL_1024/preds	25	0	TRUE	(1024,)			1	N: 50,111	peptides	LD: 10 HL: (1024,)
peptides_LD10_E_500_HL_1024_DAE	DAE	valid_fake_na	MAE	0.505984	50111	37073	10	TRUE	runs/grid_search_small_data/peptides/data	106	500	csv	data/dev_datasets/df_intensities_proteinGroups_long/metadata.csv	runs/grid_search_small_data/peptides/data/	runs/grid_search_small_data/peptides/models/DAE/LD_10_E_500_HL_1024	10	peptides	DAE	75989211	runs/grid_search_small_data/peptides/models/DAE/LD_10_E_500_HL_1024/figures	runs/grid_search_small_data/peptides/models/DAE/LD_10_E_500_HL_1024	runs/grid_search_small_data/peptides/models/DAE/LD_10_E_500_HL_1024	runs/grid_search_small_data/peptides/models/DAE/LD_10_E_500_HL_1024	runs/grid_search_small_data/peptides/models/DAE/LD_10_E_500_HL_1024/preds	25	0	TRUE	(1024,)			1	N: 50,111	peptides	LD: 10 HL: (1024,)
peptides_LD10_E_500_HL_1024_DAE	DAE	valid_fake_na	MSE	0.545504	50111	37073	10	TRUE	runs/grid_search_small_data/peptides/data	106	500	csv	data/dev_datasets/df_intensities_proteinGroups_long/metadata.csv	runs/grid_search_small_data/peptides/data/	runs/grid_search_small_data/peptides/models/DAE/LD_10_E_500_HL_1024	10	peptides	DAE	75989211	runs/grid_search_small_data/peptides/models/DAE/LD_10_E_500_HL_1024/figures	runs/grid_search_small_data/peptides/models/DAE/LD_10_E_500_HL_1024	runs/grid_search_small_data/peptides/models/DAE/LD_10_E_500_HL_1024	runs/grid_search_small_data/peptides/models/DAE/LD_10_E_500_HL_1024	runs/grid_search_small_data/peptides/models/DAE/LD_10_E_500_HL_1024/preds	25	0	TRUE	(1024,)			1	N: 50,111	peptides	LD: 10 HL: (1024,)
peptides_LD10_E_500_HL_1024_VAE	VAE	test_fake_na	MAE	0.543197	50111	37073	10	TRUE	runs/grid_search_small_data/peptides/data	104	500	csv	data/dev_datasets/df_intensities_proteinGroups_long/metadata.csv	runs/grid_search_small_data/peptides/data/	runs/grid_search_small_data/peptides/models/VAE/LD_10_E_500_HL_1024	10	peptides	VAE	113999286	runs/grid_search_small_data/peptides/models/VAE/LD_10_E_500_HL_1024/figures	runs/grid_search_small_data/peptides/models/VAE/LD_10_E_500_HL_1024	runs/grid_search_small_data/peptides/models/VAE/LD_10_E_500_HL_1024	runs/grid_search_small_data/peptides/models/VAE/LD_10_E_500_HL_1024	runs/grid_search_small_data/peptides/models/VAE/LD_10_E_500_HL_1024/preds	50	0	TRUE	(1024,)			1	N: 50,111	peptides	LD: 10 HL: (1024,)
peptides_LD10_E_500_HL_1024_VAE	VAE	test_fake_na	MSE	0.614105	50111	37073	10	TRUE	runs/grid_search_small_data/peptides/data	104	500	csv	data/dev_datasets/df_intensities_proteinGroups_long/metadata.csv	runs/grid_search_small_data/peptides/data/	runs/grid_search_small_data/peptides/models/VAE/LD_10_E_500_HL_1024	10	peptides	VAE	113999286	runs/grid_search_small_data/peptides/models/VAE/LD_10_E_500_HL_1024/figures	runs/grid_search_small_data/peptides/models/VAE/LD_10_E_500_HL_1024	runs/grid_search_small_data/peptides/models/VAE/LD_10_E_500_HL_1024	runs/grid_search_small_data/peptides/models/VAE/LD_10_E_500_HL_1024	runs/grid_search_small_data/peptides/models/VAE/LD_10_E_500_HL_1024/preds	50	0	TRUE	(1024,)			1	N: 50,111	peptides	LD: 10 HL: (1024,)
peptides_LD10_E_500_HL_1024_VAE	VAE	valid_fake_na	MAE	0.539294	50111	37073	10	TRUE	runs/grid_search_small_data/peptides/data	104	500	csv	data/dev_datasets/df_intensities_proteinGroups_long/metadata.csv	runs/grid_search_small_data/peptides/data/	runs/grid_search_small_data/peptides/models/VAE/LD_10_E_500_HL_1024	10	peptides	VAE	113999286	runs/grid_search_small_data/peptides/models/VAE/LD_10_E_500_HL_1024/figures	runs/grid_search_small_data/peptides/models/VAE/LD_10_E_500_HL_1024	runs/grid_search_small_data/peptides/models/VAE/LD_10_E_500_HL_1024	runs/grid_search_small_data/peptides/models/VAE/LD_10_E_500_HL_1024	runs/grid_search_small_data/peptides/models/VAE/LD_10_E_500_HL_1024/preds	50	0	TRUE	(1024,)			1	N: 50,111	peptides	LD: 10 HL: (1024,)
peptides_LD10_E_500_HL_1024_VAE	VAE	valid_fake_na	MSE	0.605286	50111	37073	10	TRUE	runs/grid_search_small_data/peptides/data	104	500	csv	data/dev_datasets/df_intensities_proteinGroups_long/metadata.csv	runs/grid_search_small_data/peptides/data/	runs/grid_search_small_data/peptides/models/VAE/LD_10_E_500_HL_1024	10	peptides	VAE	113999286	runs/grid_search_small_data/peptides/models/VAE/LD_10_E_500_HL_1024/figures	runs/grid_search_small_data/peptides/models/VAE/LD_10_E_500_HL_1024	runs/grid_search_small_data/peptides/models/VAE/LD_10_E_500_HL_1024	runs/grid_search_small_data/peptides/models/VAE/LD_10_E_500_HL_1024	runs/grid_search_small_data/peptides/models/VAE/LD_10_E_500_HL_1024/preds	50	0	TRUE	(1024,)			1	N: 50,111	peptides	LD: 10 HL: (1024,)
peptides_LD10_E_500_HL_128_64_DAE	DAE	test_fake_na	MAE	0.54248	50111	37073	10	TRUE	runs/grid_search_small_data/peptides/data	60	500	csv	data/dev_datasets/df_intensities_proteinGroups_long/metadata.csv	runs/grid_search_small_data/peptides/data/	runs/grid_search_small_data/peptides/models/DAE/LD_10_E_500_HL_128_64	10	peptides	DAE	9546587	runs/grid_search_small_data/peptides/models/DAE/LD_10_E_500_HL_128_64/figures	runs/grid_search_small_data/peptides/models/DAE/LD_10_E_500_HL_128_64	runs/grid_search_small_data/peptides/models/DAE/LD_10_E_500_HL_128_64	runs/grid_search_small_data/peptides/models/DAE/LD_10_E_500_HL_128_64	runs/grid_search_small_data/peptides/models/DAE/LD_10_E_500_HL_128_64/preds	25	0	TRUE	(128, 64)			2	N: 50,111	peptides	LD: 10 HL: (128, 64)
peptides_LD10_E_500_HL_128_64_DAE	DAE	test_fake_na	MSE	0.58186	50111	37073	10	TRUE	runs/grid_search_small_data/peptides/data	60	500	csv	data/dev_datasets/df_intensities_proteinGroups_long/metadata.csv	runs/grid_search_small_data/peptides/data/	runs/grid_search_small_data/peptides/models/DAE/LD_10_E_500_HL_128_64	10	peptides	DAE	9546587	runs/grid_search_small_data/peptides/models/DAE/LD_10_E_500_HL_128_64/figures	runs/grid_search_small_data/peptides/models/DAE/LD_10_E_500_HL_128_64	runs/grid_search_small_data/peptides/models/DAE/LD_10_E_500_HL_128_64	runs/grid_search_small_data/peptides/models/DAE/LD_10_E_500_HL_128_64	runs/grid_search_small_data/peptides/models/DAE/LD_10_E_500_HL_128_64/preds	25	0	TRUE	(128, 64)			2	N: 50,111	peptides	LD: 10 HL: (128, 64)
peptides_LD10_E_500_HL_128_64_DAE	DAE	valid_fake_na	MAE	0.542224	50111	37073	10	TRUE	runs/grid_search_small_data/peptides/data	60	500	csv	data/dev_datasets/df_intensities_proteinGroups_long/metadata.csv	runs/grid_search_small_data/peptides/data/	runs/grid_search_small_data/peptides/models/DAE/LD_10_E_500_HL_128_64	10	peptides	DAE	9546587	runs/grid_search_small_data/peptides/models/DAE/LD_10_E_500_HL_128_64/figures	runs/grid_search_small_data/peptides/models/DAE/LD_10_E_500_HL_128_64	runs/grid_search_small_data/peptides/models/DAE/LD_10_E_500_HL_128_64	runs/grid_search_small_data/peptides/models/DAE/LD_10_E_500_HL_128_64	runs/grid_search_small_data/peptides/models/DAE/LD_10_E_500_HL_128_64/preds	25	0	TRUE	(128, 64)			2	N: 50,111	peptides	LD: 10 HL: (128, 64)
peptides_LD10_E_500_HL_128_64_DAE	DAE	valid_fake_na	MSE	0.575156	50111	37073	10	TRUE	runs/grid_search_small_data/peptides/data	60	500	csv	data/dev_datasets/df_intensities_proteinGroups_long/metadata.csv	runs/grid_search_small_data/peptides/data/	runs/grid_search_small_data/peptides/models/DAE/LD_10_E_500_HL_128_64	10	peptides	DAE	9546587	runs/grid_search_small_data/peptides/models/DAE/LD_10_E_500_HL_128_64/figures	runs/grid_search_small_data/peptides/models/DAE/LD_10_E_500_HL_128_64	runs/grid_search_small_data/peptides/models/DAE/LD_10_E_500_HL_128_64	runs/grid_search_small_data/peptides/models/DAE/LD_10_E_500_HL_128_64	runs/grid_search_small_data/peptides/models/DAE/LD_10_E_500_HL_128_64/preds	25	0	TRUE	(128, 64)			2	N: 50,111	peptides	LD: 10 HL: (128, 64)
peptides_LD10_E_500_HL_128_64_VAE	VAE	test_fake_na	MAE	0.576184	50111	37073	10	TRUE	runs/grid_search_small_data/peptides/data	137	500	csv	data/dev_datasets/df_intensities_proteinGroups_long/metadata.csv	runs/grid_search_small_data/peptides/data/	runs/grid_search_small_data/peptides/models/VAE/LD_10_E_500_HL_128_64	10	peptides	VAE	14329654	runs/grid_search_small_data/peptides/models/VAE/LD_10_E_500_HL_128_64/figures	runs/grid_search_small_data/peptides/models/VAE/LD_10_E_500_HL_128_64	runs/grid_search_small_data/peptides/models/VAE/LD_10_E_500_HL_128_64	runs/grid_search_small_data/peptides/models/VAE/LD_10_E_500_HL_128_64	runs/grid_search_small_data/peptides/models/VAE/LD_10_E_500_HL_128_64/preds	50	0	TRUE	(128, 64)			2	N: 50,111	peptides	LD: 10 HL: (128, 64)
peptides_LD10_E_500_HL_128_64_VAE	VAE	test_fake_na	MSE	0.63349	50111	37073	10	TRUE	runs/grid_search_small_data/peptides/data	137	500	csv	data/dev_datasets/df_intensities_proteinGroups_long/metadata.csv	runs/grid_search_small_data/peptides/data/	runs/grid_search_small_data/peptides/models/VAE/LD_10_E_500_HL_128_64	10	peptides	VAE	14329654	runs/grid_search_small_data/peptides/models/VAE/LD_10_E_500_HL_128_64/figures	runs/grid_search_small_data/peptides/models/VAE/LD_10_E_500_HL_128_64	runs/grid_search_small_data/peptides/models/VAE/LD_10_E_500_HL_128_64	runs/grid_search_small_data/peptides/models/VAE/LD_10_E_500_HL_128_64	runs/grid_search_small_data/peptides/models/VAE/LD_10_E_500_HL_128_64/preds	50	0	TRUE	(128, 64)			2	N: 50,111	peptides	LD: 10 HL: (128, 64)
peptides_LD10_E_500_HL_128_64_VAE	VAE	valid_fake_na	MAE	0.574398	50111	37073	10	TRUE	runs/grid_search_small_data/peptides/data	137	500	csv	data/dev_datasets/df_intensities_proteinGroups_long/metadata.csv	runs/grid_search_small_data/peptides/data/	runs/grid_search_small_data/peptides/models/VAE/LD_10_E_500_HL_128_64	10	peptides	VAE	14329654	runs/grid_search_small_data/peptides/models/VAE/LD_10_E_500_HL_128_64/figures	runs/grid_search_small_data/peptides/models/VAE/LD_10_E_500_HL_128_64	runs/grid_search_small_data/peptides/models/VAE/LD_10_E_500_HL_128_64	runs/grid_search_small_data/peptides/models/VAE/LD_10_E_500_HL_128_64	runs/grid_search_small_data/peptides/models/VAE/LD_10_E_500_HL_128_64/preds	50	0	TRUE	(128, 64)			2	N: 50,111	peptides	LD: 10 HL: (128, 64)
peptides_LD10_E_500_HL_128_64_VAE	VAE	valid_fake_na	MSE	0.626125	50111	37073	10	TRUE	runs/grid_search_small_data/peptides/data	137	500	csv	data/dev_datasets/df_intensities_proteinGroups_long/metadata.csv	runs/grid_search_small_data/peptides/data/	runs/grid_search_small_data/peptides/models/VAE/LD_10_E_500_HL_128_64	10	peptides	VAE	14329654	runs/grid_search_small_data/peptides/models/VAE/LD_10_E_500_HL_128_64/figures	runs/grid_search_small_data/peptides/models/VAE/LD_10_E_500_HL_128_64	runs/grid_search_small_data/peptides/models/VAE/LD_10_E_500_HL_128_64	runs/grid_search_small_data/peptides/models/VAE/LD_10_E_500_HL_128_64	runs/grid_search_small_data/peptides/models/VAE/LD_10_E_500_HL_128_64/preds	50	0	TRUE	(128, 64)			2	N: 50,111	peptides	LD: 10 HL: (128, 64)
peptides_LD10_E_500_HL_256_128_DAE	DAE	test_fake_na	MAE	0.518576	50111	37073	10	TRUE	runs/grid_search_small_data/peptides/data	101	500	csv	data/dev_datasets/df_intensities_proteinGroups_long/metadata.csv	runs/grid_search_small_data/peptides/data/	runs/grid_search_small_data/peptides/models/DAE/LD_10_E_500_HL_256_128	10	peptides	DAE	19088859	runs/grid_search_small_data/peptides/models/DAE/LD_10_E_500_HL_256_128/figures	runs/grid_search_small_data/peptides/models/DAE/LD_10_E_500_HL_256_128	runs/grid_search_small_data/peptides/models/DAE/LD_10_E_500_HL_256_128	runs/grid_search_small_data/peptides/models/DAE/LD_10_E_500_HL_256_128	runs/grid_search_small_data/peptides/models/DAE/LD_10_E_500_HL_256_128/preds	25	0	TRUE	(256, 128)			2	N: 50,111	peptides	LD: 10 HL: (256, 128)
peptides_LD10_E_500_HL_256_128_DAE	DAE	test_fake_na	MSE	0.559276	50111	37073	10	TRUE	runs/grid_search_small_data/peptides/data	101	500	csv	data/dev_datasets/df_intensities_proteinGroups_long/metadata.csv	runs/grid_search_small_data/peptides/data/	runs/grid_search_small_data/peptides/models/DAE/LD_10_E_500_HL_256_128	10	peptides	DAE	19088859	runs/grid_search_small_data/peptides/models/DAE/LD_10_E_500_HL_256_128/figures	runs/grid_search_small_data/peptides/models/DAE/LD_10_E_500_HL_256_128	runs/grid_search_small_data/peptides/models/DAE/LD_10_E_500_HL_256_128	runs/grid_search_small_data/peptides/models/DAE/LD_10_E_500_HL_256_128	runs/grid_search_small_data/peptides/models/DAE/LD_10_E_500_HL_256_128/preds	25	0	TRUE	(256, 128)			2	N: 50,111	peptides	LD: 10 HL: (256, 128)
[truncated: 654 more rows]
