# Supplementary material for: Imputation of label-free quantitative mass spectrometry-based proteomics data using self-supervised deep learning
Source: Nat Commun. 2024 Jun 26;15:5405. doi: 10.1038/s41467-024-48711-5 (PMC11208500; doi:10.1038/s41467-024-48711-5)
Supplement: Supplementary file 6 — Supplementary Data 3 [file 41467_2024_48711_MOESM6_ESM.xlsx]

## Sheet: 3_perf_dev
Performance overview for comparisons reported in main figures two and three with different percentage of MNAR in simulated missing values (blanks: method did not run due to error or time limit of 24h)
	medium HeLa ( 50 samples)																		large HeLa (ca. 500 samples)																		ALD
(ordered by mean over validation test results (per row)	protein groups						peptides						precursors						protein groups						peptides						precursors						protein groups
	pg_m_25MNAR		pg_m_50MNAR		pg_m_75MNAR		pep_m_25MNAR		pep_m_50MNAR		pep_m_75MNAR		evi_m_25MNAR		evi_m_50MNAR		evi_m_75MNAR		pg_l_25MNAR		pg_l_50MNAR		pg_l_75MNAR		pep_l_25MNAR		pep_l_50MNAR		pep_l_75MNAR		evi_l_25MNAR		evi_l_50MNAR		evi_l_75MNAR		25MNAR
	val	test	val	test	val	test	val	test	val	test	val	test	val	test	val	test	val	test	val	test	val	test	val	test	val	test	val	test	val	test	val	test	val	test	val	test	val	test
CF	0.571	0.5709	0.6877	0.6933	0.9019	0.8967	0.5127	0.5107	0.5607	0.5613	0.6601	0.6523	0.4558	0.4571	0.4976	0.5027	0.5624	0.5615	0.5527	0.5479	0.6502	0.642	0.7871	0.7927	0.3897	0.3911	0.4938	0.4938	0.4665	0.4665	0.4146	0.4157	0.378	0.377	0.4434	0.4445	0.5278	0.5373
IMPSEQ	0.5516	0.5535	0.6591	0.6595	0.8039	0.7993	0.4436	0.4416	0.4864	0.4855	0.55	0.5433	0.4126	0.4111	0.5835	0.5946	0.5064	0.5054
DAE	0.6045	0.6164	0.7512	0.7594	0.9359	0.9359	0.5261	0.5228	0.5813	0.5821	0.6843	0.6757	0.4604	0.4632	0.5165	0.5224	0.6218	0.6207	0.5417	0.5384	0.6563	0.6501	0.8067	0.8103	0.4423	0.4433	0.5352	0.5347	0.6797	0.6795	0.5131	0.5137	0.6139	0.6123	0.5935	0.5938	0.5185	0.5246
MICE-NORM	0.611	0.6129	0.722	0.7222	0.8733	0.8737	0.5115	0.5089	0.5647	0.5654	0.6459	0.6394	0.476	0.477	0.5208	0.5275	0.5991	0.5978
SEQKNN	0.6149	0.6104	0.7628	0.7621	0.9711	0.9705	0.4879	0.4882	0.5497	0.5493	0.6441	0.638	0.4521	0.4488	0.5026	0.5062	0.5977	0.5965
VAE	0.5981	0.5958	0.7398	0.7432	0.9075	0.901	0.5526	0.5528	0.6188	0.6209	0.7098	0.7008	0.5131	0.5132	0.5985	0.6038	0.6938	0.6915	0.5782	0.5732	0.7126	0.7056	0.8761	0.8804	0.5209	0.5226	0.618	0.6174	0.728	0.7288	0.4533	0.4539	0.4941	0.4932	0.6765	0.6752	0.5385	0.5484
MICE-CART	0.619	0.6159	0.7387	0.7411	0.9141	0.9114	0.5267	0.5211	0.5912	0.5909	0.6935	0.6867	0.4889	0.4886	0.5445	0.5528	0.6483	0.6433
KNN	0.6507	0.6542	0.7918	0.7983	0.9892	0.9851	0.5884	0.5855	0.6715	0.6728	0.8021	0.7908	0.547	0.5451	0.6138	0.6222	0.7348	0.7303	0.592	0.5867	0.7072	0.6983	0.8594	0.8606	0.4919	0.4938	0.5506	0.55	0.6354	0.6363	0.4646	0.4653	0.5192	0.5177	0.6014	0.601	0.6023	0.6086
RF	0.6354	0.6343	0.7671	0.7902	0.9766	0.9732	0.579	0.5805	0.666	0.6663	0.7947	0.7868	0.5412	0.5442	0.6131	0.6192	0.7374	0.731	0.5913	0.5888	0.7167	0.7079	0.8864	0.89													0.5363	0.541
KNN_IMPUTE	0.7006	0.6913	0.8621	0.8518	1.1272	1.1282	0.601	0.602	0.7039	0.6999	0.8695	0.8579	0.5699	0.5675	0.658	0.6582	0.8163	0.8119	0.6758	0.6716	0.8482	0.8427	1.0953	1.0953	0.5762	0.5785	0.6572	0.6562	0.7976	0.7975	0.5491	0.55	0.6206	0.6195	0.7532	0.7529	0.6289	0.631
IRM	0.7621	0.7582	0.8303	0.8351	0.9601	0.9523	0.5606	0.556	0.6157	0.6147	0.6697	0.6681	0.4926	0.4908	0.5519	0.5546	0.6124	0.6157	0.6461	0.6414	0.7591	0.7541	0.8872	0.8889													1.3178	1.3313
BPCA	0.5554	0.5575	0.6739	0.6797	0.8457	0.8428	0.4554	0.4535	0.5181	0.5175	0.6136	0.6046	0.4188	0.4181	0.4691	0.4742	0.5561	0.5557	0.5341	0.5312	0.6402	0.6352	0.7794	0.7832													2.9481	2.951
TRKNN	0.6994	0.7011	0.8705	0.8792	1.1062	1.0968	0.8558	0.8596	0.9485	0.9505	1.094	1.0837	0.8163	0.8254	0.9092	0.9099	1.042	1.0389	0.6572	0.6535	0.8381	0.8293	1.0814	1.0835													0.5235	0.5316
Median	1.2119	1.2103	1.4162	1.4428	1.7006	1.7217	1.1303	1.1359	1.3051	1.3133	1.5401	1.5252	1.0736	1.0769	1.2339	1.2357	1.4522	1.452	1.2487	1.2418	1.5008	1.4912	1.8189	1.8227	1.1324	1.1332	1.3311	1.328	1.5718	1.5742	1.1111	1.1118	1.3027	1.3033	1.5421	1.5398	0.5988	0.5994
ROWMEDIAN	1.2119	1.2103	1.4162	1.4428	1.7006	1.7217	1.1303	1.1359	1.3051	1.3133	1.5401	1.5252	1.0736	1.0769	1.2339	1.2357	1.4522	1.452	1.2487	1.2418	1.5008	1.4912	1.8189	1.8227	1.1324	1.1332	1.3311	1.328	1.5718	1.5742	1.1111	1.1118	1.3027	1.3033	1.5421	1.5398	0.5988	0.5994
COLMEDIAN	2.2787	2.2994	2.6566	2.6526	3.1281	3.1055	1.5893	1.5858	1.7887	1.7945	2.041	2.0399	1.5306	1.5262	1.717	1.7131	1.9607	1.955	2.3261	2.3151	2.6939	2.675	3.1343	3.1294	1.5568	1.556	1.731	1.7341	1.9765	1.9771	1.4663	1.467	1.6332	1.6295	1.861	1.8599	2.8628	2.8598
SVDMETHOD	2.2381	2.2604	2.6924	2.686	3.2585	3.2345	1.6149	1.6133	1.8823	1.8884	2.2112	2.2071	1.5489	1.5447	1.8083	1.8068	2.1272	2.1202	2.3787	2.3664	2.8047	2.7853	3.3151	3.3091	1.6257	1.6248	1.8574	1.8606	2.1657	2.1661	1.5344	1.5346	1.7574	1.7537	2.0463	2.0446	2.9481	2.951
QRILC	2.6175	2.5926	2.3133	2.2843	1.9641	1.9723	2.5674	2.553	2.2028	2.1863	1.7809	1.7923	2.4785	2.4747	2.1526	2.1425	1.7639	1.7615	2.9068	2.9175	2.5809	2.5962	2.1928	2.195	2.768	2.7666	2.3648	2.3672	1.9262	1.9297	2.7279	2.7322	2.3266	2.3281	1.8887	1.8918	1.6766	1.7171
GSIMP	2.5991	2.5678	2.1349	2.1217	1.6058	1.6286																															2.8675	2.9038
PI	3.6828	3.6794	2.7789	2.7486	1.8852	1.8613	2.7742	2.7658	2.1736	2.1668	1.5051	1.5149	2.671	2.6622	2.0844	2.0745	1.4435	1.4561	3.7185	3.7349	2.8325	2.8237	1.8973	1.9079	2.7679	2.7646	2.1775	2.1759	1.5323	1.534	2.6349	2.6353	2.0833	2.0823	1.4764	1.4792	4.5045	4.4292
LLS	0.7687	0.7579	0.9315	0.9226	1.2356	1.1639	0.9532	1.0175	0.9434	0.9541	1.0503	0.9676							0.6636	0.659	0.8015	0.7948	0.9801	0.9886													16.3503	6.7761
MINDET	3.9773	3.9835	3.0465	3.0217	2.0434	2.0462	2.7567	2.7471	2.158	2.1484	1.4724	1.482	2.6717	2.6648	2.0859	2.0758	1.4247	1.4388	3.922	3.9394	3.0081	3.01	1.9978	2.008	2.6511	2.6481	2.0701	2.0692	1.4363	1.438	2.5401	2.5403	1.9944	1.9929	1.3941	1.397	4.7607	4.6572
MINPROB	4.0845	4.0831	3.2234	3.1721	2.2738	2.2858	2.8768	2.8682	2.3392	2.3284	1.7492	1.76	2.7822	2.7793	2.2603	2.2384	1.6822	1.6871	4.0434	4.0534	3.1966	3.1959	2.2727	2.281	2.7859	2.7838	2.2753	2.2727	1.7284	1.731	2.6631	2.6683	2.1886	2.1877	1.6715	1.6747	4.7798	4.6868
RSN	same as PI																																				3.9867	3.9173
MINIMUM	7.1611	7.1589	6.2146	6.1806	4.9127	4.9172	6.851	6.846	6.1692	6.1589	5.4219	5.4393	6.7469	6.7396	6.0699	6.0687	5.3615	5.3777	8.0717	8.0946	7.1179	7.1252	6.1096	6.1185	7.2462	7.2445	6.564	6.5653	5.4601	5.4619	6.8005	6.7993	5.6712	5.6688	5.4627	5.4691	8.9545	8.8601
MSIMPUTE_MNAR	1.4753	1.4792	1.2626	1.2539	1.1132	1.0963	1.6267	1.626	1.4605	1.4597	1.2281	1.2359	1.6346	1.6298	1.4719	1.4658	1.2349	1.2394	22.4638	22.4859	20.5974	20.6027	18.3827	18.3868	21.1308	21.1287	20.4586	20.4595	19.7453	19.7466	21.0006	21	20.3617	20.3594	19.6767	19.6826	13.5132	13.4124
MSIMPUTE	1.025	1.0254	0.9984	1.0003	1.0433	1.0331	1.4013	1.4034	1.3491	1.3524	1.2377	1.2424	1.4271	1.4238	1.3752	1.3718	1.2525	1.2536	27.176	27.1989	25.0926	25.0997	22.6062	22.6088	25.7323	25.7305	25.0501	25.0513	24.337	24.3389	25.6026	25.6015	24.9518	24.9494	24.2648	24.2712	15.8013	15.7069
ZERO	27.2321	27.23	26.2857	26.2516	25.2877	25.2922	25.7415	25.7365	25.0597	25.0494	24.3124	24.3299	25.6374	25.6301	24.9605	24.9592	24.252	24.2682	27.176	27.1989	26.2222	26.2295	25.2139	25.2228	25.7323	25.7305	25.0501	25.0513	24.337	24.3389	25.6026	25.6015	24.9518	24.9494	24.2648	24.2712	15.8013	15.7069
MLE	1793.02	1825.42	2089.93	2091.06	1499.63	1505.94	596.116	593.909	570.729	574.206	425.414	424.482	531.241	525.836	362.594	365.039	257.223	253.672	2238.35	2241.85	2216.26	2219.37	2133.3	2129.35	414.068	413.844	344.163	345.679	259.119	259.171	410.488	407.18	330.297	331.005	263.476	263.814	2747.36	2727.17
IMPSEQROB	2309.43	2309.95	0.6602	0.6594	0.7985	0.7935	1772.54	1770.96	0.4866	0.4859	0.5535	0.5464	1717.88	1716.46	1681.79	1682.46	0.506	0.5048	2391.48	2399.7	2395.48	2394.27	2385.85	2384.36	1743.75	1744.18	1736.84	1737.28	1766.31	1765.98	1632.41	1631.87	1665.29	1664.97	1674.14	1673.73	2907.79	2899.06
Performance overview for comparison with N=10, N=20, N=30 and N=40 samples with 100% MCAR simulated missing values (maximum runtime: 20mins).
	proteinGroups_N10		proteinGroups_N20		proteinGroups_N30		proteinGroups_N40		peptides_N10		peptides_N20		peptides_N30		peptides_N40		evidence_N10		evidence_N20		evidence_N30		evidence_N40
	val	test	val	test	val	test	val	test	val	test	val	test	val	test	val	test	val	test	val	test	val	test	val	test
IMPSEQ	0.4806	0.4872	0.4591	0.4647	0.4525	0.456	0.4503	0.4496
SEQKNN	0.515	0.5231	0.5048	0.5033	0.4889	0.4943	0.4828	0.4809
BPCA	0.4978	0.5042	0.4665	0.4759	0.4559	0.4535	0.4406	0.44	0.7118	0.7108	0.5331	0.5307	0.5206	0.5222	0.4998	0.5018	0.5708	0.5706	0.5403	0.5311	0.4599	0.4613	0.4245	0.4256
MICE-CART	0.5552	0.552	0.5233	0.5206	0.5152	0.5143	0.499	0.5065
CF	0.6501	0.6605	0.4893	0.4955	0.4812	0.4846	0.4542	0.4528	0.798	0.7976	0.567	0.5686	0.5503	0.5528	0.5554	0.5585	0.6078	0.6112	0.5679	0.559	0.4909	0.4923	0.4514	0.4517
MICE-NORM	0.5633	0.5675	0.5325	0.5335	0.5311	0.5222	0.5096	0.513	0.785	0.7844	0.6049	0.6027	0.5864	0.5888	0.5644	0.5683	0.6467	0.6485	0.6057	0.5996	0.5248	0.5257	0.4852	0.4867
RF	0.6947	0.7009	0.6036	0.6033	0.5511	0.5565	0.5085	0.507
VAE	0.6008	0.6036	0.5335	0.544	0.5263	0.525	0.4913	0.4875	1.0298	1.0277	0.6593	0.6601	0.6178	0.6162	0.6051	0.6089	0.7227	0.7204	0.6809	0.6683	0.6263	0.6291	0.5132	0.5134
DAE	0.6016	0.6096	0.6076	0.6137	0.6069	0.6176	0.5037	0.5072	1.0421	1.0296	0.7749	0.7732	0.6334	0.6317	0.5907	0.5925	0.7127	0.7134	0.674	0.6621	0.6206	0.6182	0.5147	0.5146
KNN	0.685	0.6971	0.6082	0.608	0.5639	0.5682	0.5175	0.5215	1.1079	1.0942	0.7109	0.7142	0.676	0.6753	0.6744	0.6807	0.7675	0.7764	0.745	0.7346	0.666	0.6685	0.5674	0.5672
IRM	0.7743	0.765	0.7125	0.7171	0.705	0.7001	0.69	0.6861
KNN_IMPUTE	0.8028	0.8665	0.5586	0.559	0.5418	0.5404	0.5261	0.5342	1.1567	1.1653	0.7831	0.77	0.6731	0.6755	0.6382	0.6434	1.0557	1.066	0.7681	0.7627	0.6331	0.6356	0.5897	0.5919
LLS	1.0025	1.3537	1.1407	1.0804	0.7346	0.7077	0.6078	0.5925
Median	1.0111	1.0599	1.1563	1.1472	1.0562	1.0468	0.9958	1.0072	1.2918	1.2886	1.0058	1.008	1.022	1.0271	1.017	1.0198	0.9291	0.9303	1.0033	0.9929	1.0502	1.0532	0.85	0.8535
ROWMEDIAN	1.0111	1.0599	1.1563	1.1472	1.0562	1.0468	0.9958	1.0072	1.2918	1.2886	1.0058	1.008	1.022	1.0271	1.017	1.0198	0.9291	0.9303	1.0033	0.9929	1.0502	1.0532	0.85	0.8535
SVDMETHOD	1.5338	1.5804	1.7287	1.7343	1.8364	1.8287	1.8622	1.8909	1.3558	1.3766	1.3625	1.3613	1.3842	1.3824	1.4278	1.4348	1.229	1.2402	1.2891	1.2775	1.3464	1.3488	1.3269	1.3366
COLMEDIAN	1.9774	2.051	1.9702	1.9651	1.9848	1.9689	1.9465	1.9904	1.4815	1.5049	1.4829	1.4847	1.4918	1.4936	1.4865	1.4935	1.3975	1.4102	1.4025	1.399	1.4125	1.4108	1.3966	1.404
QRILC	2.0217	2.1389	2.7682	2.7346	2.6503	2.6727	2.6747	2.6705			2.3532	2.365	2.6866	2.6884	2.8536	2.8603			2.5036	2.4857	2.7529	2.7572	2.3369	2.3383
PI	4.7884	4.8069	4.6735	4.7661	4.7919	4.6982	4.7459	4.8159	3.5384	3.5656	3.5108	3.5058	3.5372	3.5279	3.5195	3.5348	3.2932	3.3184	3.2971	3.3093	3.3324	3.3306	3.2972	3.3011
MINDET	5.0626	5.0932	4.9922	5.0917	5.1139	5.0394	5.0381	5.1146	3.4383	3.4758	3.4418	3.4412	3.3964	3.3903	3.414	3.4293	3.1829	3.2035	3.1786	3.1896	3.2683	3.2669	3.1917	3.196
MINPROB	5.0904	5.1011	5.0454	5.091	5.1492	5.0691	5.0586	5.1454	3.4977	3.5585	3.4774	3.4823	3.45	3.4541	3.472	3.5064	3.2028	3.2265	3.2333	3.2552	3.3494	3.3331	3.2281	3.2341
MINIMUM	7.5721	7.6112	7.9717	8.0668	8.8511	8.7693	8.8441	8.921	6.3258	6.3649	7.6556	7.6539	7.1804	7.1778	7.6536	7.6686	6.5532	6.5803	6.525	6.5276	7.2422	7.2419	6.7541	6.7605
ZERO	27.9474	27.9861	28.6432	28.7383	28.3361	28.2543	28.3292	28.406	26.2591	26.2982	26.6588	26.6571	26.5897	26.5871	26.5305	26.5456	26.4086	26.4356	26.3004	26.3031	26.2454	26.2451	26.3101	26.3165
MLE	0.7973	0.8059	0.7297	0.7254	0.7231	0.7222	1638.12	1654.94	1.0748	1.0587	0.8205	0.8245	0.7984	0.7922	572.068	563.73	0.8709	0.8786	0.8224	0.8065	0.7163	0.7168	503.224	510.327
IMPSEQROB	0.485	0.4848	0.4598	0.4631	0.4509	0.4547	2065.96	2114.07	0.6899	0.6924	0.5267	0.5227	0.8002	0.8088	1688.24	1687.17	0.5669	0.5653	0.5314	0.5262	0.7114	0.7178	1598.23	1601.53
ALD protein groups with 100 percent vs. 80 percent of the data recovery experiment with 100 percent MCAR
	100% of data 100% MCAR		100% of data 100% MCAR
	val	test	val	test
CF	0.4419	0.4489	0.44657	0.44971
DAE	0.4314	0.4254	0.42585	0.42814
VAE	0.4342	0.4341	0.42829	0.43053
RF	0.4367	0.4412	0.43853	0.44167
KNN	0.5013	0.4981	0.50449	0.51008
Median	0.5047	0.5	0.50038	0.50506
