# Supplementary material for: Imputation of label-free quantitative mass spectrometry-based proteomics data using self-supervised deep learning
Source: Nat Commun. 2024 Jun 26;15:5405. doi: 10.1038/s41467-024-48711-5 (PMC11208500; doi:10.1038/s41467-024-48711-5)
Supplement: Supplementary file 7 — Supplementary Data 4 [file 41467_2024_48711_MOESM7_ESM.xlsx]

## Sheet: 4_runtimes
Model runtimes (h:m:s). Training times vary based on model architecture, early stopping criteria, maximum number of epochs and mini-batch sizes for PIMMS models.
	on cluster with 40 cores and 192 GB of memory - most methods use a single core, methods were partly run in parallel																		T2000 GPU available
	precursor, large Hela			precursor, medium HeLa			peptides, large HeLa			peptides, medium HeLa			protein groups, large HeLa			protein groups, medium HeLa			ALD data
	evi_l_25MNAR	evi_l_50MNAR	evi_l_75MNAR	evi_m_25MNAR	evi_m_50MNAR	evi_m_75MNAR	pep_l_25MNAR	pep_l_50MNAR	pep_l_75MNAR	pep_m_25MNAR	pep_m_50MNAR	pep_m_75MNAR	pg_l_25MNAR	pg_l_50MNAR	pg_l_75MNAR	pg_m_25MNAR	pg_m_50MNAR	pg_m_75MNAR	proteinGroups
CF	0:18:23	0:56:03	0:31:22	0:02:15	0:01:45	0:02:10	0:41:41	0:11:12	0:51:11	0:01:21	0:01:42	0:01:21	0:02:28	0:03:14	0:03:34	0:00:37	0:00:44	0:00:37	0:00:37
DAE	0:33:08	0:30:33	0:44:22	0:02:55	0:03:35	0:02:18	4:01:41	1:41:13	1:28:52	0:02:22	0:02:36	0:01:56	0:02:24	0:02:19	0:02:09	0:00:41	0:00:35	0:00:33	0:00:36
KNN	0:04:17	0:04:15	0:04:18	0:00:30	0:00:31	0:00:43	0:03:21	0:03:08	0:03:37	0:00:39	0:00:37	0:00:38	0:00:41	0:00:41	0:00:42	0:00:22	0:00:16	0:00:16	0:00:14
MEDIAN	0:03:05	0:02:12	0:02:10	0:00:30	0:00:31	0:00:31	0:01:48	0:01:49	0:02:11	0:00:26	0:00:24	0:00:21	0:00:31	0:00:38	0:00:38	0:00:15	0:00:12	0:00:29	0:00:15
COLMEDIAN	0:00:51	0:00:55	0:01:00	0:00:19	0:00:19	0:00:18	0:00:53	0:00:36	0:00:54	0:00:23	0:00:19	0:00:23	0:00:14	0:00:17	0:00:21	0:00:10	0:00:17	0:00:14	0:00:09
IMPSEQ				0:01:09	0:00:57	0:00:57				0:01:10	0:00:56	0:01:15				0:00:17	0:00:13	0:00:18
IMPSEQROB	0:01:59	0:01:51	0:02:18	0:01:10	0:01:12	0:02:28	0:01:45	0:01:58	0:01:38	0:00:43	0:01:51	0:01:49	0:00:29	0:00:27	0:00:28	0:00:24	0:00:20	0:00:24	0:00:11
KNN_IMPUTE	0:01:40	0:01:59	0:01:42	0:00:28	0:00:20	0:00:21	0:01:47	0:01:48	0:02:18	0:00:24	0:00:18	0:00:50	0:00:19	0:00:21	0:00:17	0:00:17	0:00:17	0:00:17	0:00:11
MINDET	0:00:40	0:01:31	0:00:48	0:00:21	0:00:18	0:00:18	0:01:03	0:00:45	0:00:44	0:00:25	0:00:20	0:00:25	0:00:35	0:00:28	0:00:35	0:00:19	0:00:15	0:00:12	0:00:11
MINIMUM	0:00:42	0:00:52	0:00:45	0:00:19	0:00:14	0:00:14	0:00:50	0:01:00	0:00:42	0:00:16	0:00:15	0:00:17	0:00:14	0:00:16	0:00:15	0:00:09	0:00:10	0:00:08	0:00:10
MINPROB	0:00:53	0:00:53	0:01:10	0:00:19	0:00:26	0:00:26	0:01:03	0:00:39	0:01:05	0:00:21	0:00:56	0:00:20	0:00:19	0:00:36	0:00:15	0:00:22	0:00:22	0:00:22	0:00:11
MLE	0:02:15	0:02:10	0:01:59	0:02:14	0:01:57	0:01:53	0:02:06	0:02:01	0:01:42	0:01:53	0:01:48	0:01:58	0:00:28	0:00:24	0:00:25	0:00:40	0:00:19	0:00:25	0:00:13
MSIMPUTE	3:58:12	3:29:03	3:37:07	0:10:18	0:13:56	0:08:19	4:01:56	3:15:59	4:12:05	0:09:33	0:09:44	0:09:04	0:28:05	0:29:04	0:21:58	0:01:10	0:01:23	0:01:09	0:01:46
MSIMPUTE_MNAR	4:06:54	4:29:57	3:53:37	0:10:45	0:15:14	0:14:28	3:40:18	4:02:51	3:37:20	0:08:19	0:11:19	0:09:11	0:25:01	0:22:53	0:25:53	0:01:13	0:00:58	0:01:09	0:01:42
PI	0:00:44	0:00:53	0:00:53	0:00:12	0:00:20	0:00:13	0:00:45	0:00:57	0:00:45	0:00:19	0:00:19	0:00:23	0:00:25	0:00:20	0:00:20	0:00:15	0:00:11	0:00:09	0:00:13
QRILC	0:02:30	0:02:15	0:02:13	0:01:42	0:01:12	0:01:47	0:02:14	0:02:27	0:02:22	0:01:28	0:01:27	0:01:35	0:00:23	0:00:27	0:00:32	0:00:20	0:00:24	0:00:25	0:00:12
ROWMEDIAN	0:00:54	0:00:53	0:00:53	0:00:17	0:00:12	0:00:24	0:01:01	0:00:58	0:01:04	0:00:19	0:00:22	0:00:18	0:00:22	0:00:17	0:00:21	0:00:15	0:00:19	0:00:16	0:00:10
SVDMETHOD	2:12:46	2:33:58	2:35:15	0:00:58	0:00:50	0:00:49	2:25:52	2:16:02	2:13:50	0:00:54	0:00:53	0:00:58	0:25:25	0:28:38	0:28:16	0:00:19	0:00:22	0:00:16	0:01:07
ZERO	0:00:42	0:00:42	0:00:35	0:00:22	0:01:18	0:00:20	0:00:52	0:00:40	0:00:51	0:00:21	0:00:15	0:00:12	0:00:15	0:00:16	0:00:16	0:00:10	0:00:09	0:00:10	0:00:10
VAE	1:35:51	2:36:16	1:12:23	0:02:31	0:04:13	0:02:38	1:18:46	1:40:34	1:20:57	0:02:04	0:02:03	0:01:59	0:01:58	0:01:59	0:02:02	0:01:09	0:00:39	0:00:46	0:00:36
BPCA				0:28:10	0:28:43	0:28:43				0:21:59	0:23:15	0:31:54	6:37:56	6:31:42	2:04:13	0:02:57	0:02:51	0:03:21	0:10:48
IRM				9:50:01	12:36:39	12:27:39				10:17:04	10:20:05	8:57:16	8:05:50	8:17:29	7:49:52	0:07:22	0:07:12	0:05:06	0:04:30
MICE-CART				3:03:16	3:08:50	3:10:09				1:57:18	1:59:45	2:06:11				0:13:00	0:11:12	0:09:39
MICE-NORM				0:06:23	0:05:14	0:05:44				0:05:07	0:05:06	0:05:08				0:01:07	0:01:07	0:01:01
RF				5:05:25	5:13:44	4:56:14				3:19:57	4:07:00	4:05:27	1:05:02	1:14:37	1:11:48	0:03:55	0:03:55	0:03:39	0:01:08
SEQKNN				0:22:22	0:26:35	0:26:19				0:17:45	0:17:37	0:16:33				0:00:33	0:00:27	0:00:31
TRKNN				6:29:33	4:57:37	4:51:55				5:15:03	5:10:14	3:47:57	5:41:44	5:20:45	5:15:28	0:02:37	0:03:26	0:03:30	0:01:03
LLS										0:00:23	0:00:25	0:00:33	0:09:16	0:08:05	0:09:36	0:00:34	0:00:17	0:00:19	0:00:22
GSIMP																15:02:01	18:46:50	18:31:30	2:25:42
RSN																			0:00:17
