# Supplementary material for: Imputation of label-free quantitative mass spectrometry-based proteomics data using self-supervised deep learning
Source: Nat Commun. 2024 Jun 26;15:5405. doi: 10.1038/s41467-024-48711-5 (PMC11208500; doi:10.1038/s41467-024-48711-5)
Supplement: Supplementary file 8 — Supplementary Data 5 [file 41467_2024_48711_MOESM8_ESM.xlsx]

## Sheet: 5_Fig_S5
Training stability with a share of 25 percent MNAR in simulated missing values
permuted protein groups of large development dataset
	CF	Median	VAE	KNN_IMPUTE	DAE	KNN
count	103902	103902	103902	103902	103902	103902
mean	1.24327	1.24553	1.26314	1.30484	1.32268	1.38083
std	1.00317	1.01966	1.02185	1.05275	1.07423	1.11517
min	1e-05	0	0	0	2e-05	1e-05
25%	0.47957	0.47519	0.48351	0.49458	0.50305	0.52637
50%	1.01158	1.00055	1.02502	1.06331	1.07108	1.12069
75%	1.7537	1.7526	1.77924	1.84765	1.87196	1.95585
max	10.1707	10.7536	10.6375	11.0019	11.096	10.6527
5x repeated training and splitting (mean and std)								5x repeated training and splitting (min-max)
model	CF		DAE		VAE			model	CF		DAE		VAE
data level	mean	std	mean	std	mean	std		data level	min	max	min	max	min	max
proteinGroups	0.543809	0.00454938	0.540526	0.00370592	0.570694	0.00668861		proteinGroups	0.537579	0.549557	0.535938	0.545346	0.560641	0.576028
peptides	0.402321	0.00344958	0.401567	0.00189619	0.446477	0.00867616		peptides	0.397383	0.406309	0.398502	0.40367	0.439588	0.459441
evidence	0.362754	0.00239643	0.368708	0.0010662	0.384194	0.0024456		evidence	0.360032	0.365401	0.367736	0.370393	0.381399	0.387504
5x repeated training (mean and std)								5x repeated training (min-max)
model	CF		DAE		VAE			model	CF		DAE		VAE
data level	mean	std	mean	std	mean	std		data level	min	max	min	max	min	max
proteinGroups	0.544202	0.00286992	0.53703	0.00292019	0.578085	0.00782558		proteinGroups	0.540929	0.547623	0.53472	0.541945	0.568925	0.586881
peptides	0.400039	0.00360293	0.401716	0.00201898	0.441004	0.0047722		peptides	0.395165	0.403572	0.399831	0.404707	0.435316	0.447569
evidence	0.365345	0.00368946	0.369896	0.000860753	0.389648	0.00798076		evidence	0.362654	0.371778	0.368486	0.370588	0.380718	0.401557
