# Supplementary material for: Imputation of label-free quantitative mass spectrometry-based proteomics data using self-supervised deep learning
Source: Nat Commun. 2024 Jun 26;15:5405. doi: 10.1038/s41467-024-48711-5 (PMC11208500; doi:10.1038/s41467-024-48711-5)
Supplement: Supplementary file 9 — Supplementary Data 6 [file 41467_2024_48711_MOESM9_ESM.xlsx]

## Sheet: 6_Fig_S6
Summary statistics of correlations reported as boxplot in Fig. S8 for protein groups development datasets
large development dataset, betw. protein groups, a)	BPCA	DAE	CF	VAE	RF	KNN	IRM	TRKNN	LLS	KNN_IMPUTE	Median	ROWMEDIAN	COLMEDIAN	SVDMETHOD	QRILC	PI	MINDET	MINPROB	MINIMUM	MSIMPUTE_MNAR	MSIMPUTE	ZERO	MLE	IMPSEQROB	IMPSEQ	n_obs
count	4494	4494	4494	4494	4494	4494	4494	4494	4494	4494	0	0	4494	4494	4494	4494	4494	4494	0	4494	0	0	4494	3556	0	4494
mean	0.858521	0.856737	0.854856	0.841451	0.83416	0.824522	0.816768	0.834369	0.801018	0.777446			0.739061	0.733118	-0.00302075	0.553623	0.708279	0.398139		0.520385			0.092925	-0.141187		23.1197
std	0.129438	0.132825	0.132085	0.13705	0.142391	0.154282	0.141425	0.140637	0.173145	0.203578			0.18112	0.179625	0.226747	0.199796	0.176213	0.211953		0.197482			0.298981	0.616536		6.62438
min	-0.508209	-0.892154	-0.935729	-0.963087	-0.926079	-0.996911	-0.830179	-0.998697	-0.994655	-0.973923			-0.98439	-0.990418	-0.944713	-0.817845	-0.999674	-0.745811		-0.98214			-0.999099	-1		3
25%	0.809596	0.807118	0.804321	0.789169	0.782691	0.766347	0.758231	0.778863	0.733538	0.705868			0.659222	0.654844	-0.152963	0.447319	0.628657	0.273823		0.414889			-0.0911084	-0.645087		19
50%	0.893117	0.89243	0.889204	0.87538	0.869068	0.865676	0.850283	0.869012	0.852308	0.841873			0.77828	0.770788	-0.00417862	0.586691	0.744382	0.417135		0.551067			0.102717	-0.18984		23
75%	0.94941	0.947958	0.945416	0.935746	0.932202	0.931775	0.915695	0.933953	0.924436	0.919805			0.864649	0.858979	0.141874	0.697354	0.830214	0.547829		0.657707			0.299412	0.25452		27
max	0.999576	0.998773	0.997245	0.99632	0.997421	0.997785	0.997294	0.997744	0.996785	0.991369			0.999903	0.999933	0.909119	0.961775	0.992719	0.998717		0.997046			0.977983	1		51
large development dataset, betw. Samples, d)	BPCA	DAE	CF	VAE	RF	KNN	IRM	TRKNN	LLS	KNN_IMPUTE	Median	ROWMEDIAN	COLMEDIAN	SVDMETHOD	QRILC	PI	MINDET	MINPROB	MINIMUM	MSIMPUTE_MNAR	MSIMPUTE	ZERO	MLE	IMPSEQROB	IMPSEQ	n_obs
count	564	564	564	564	564	564	564	564	564	564	564	564	0	564	564	564	0	564	0	564	0	0	59	25	0	564
mean	0.95686	0.955745	0.955801	0.951919	0.94975	0.94794	0.943681	0.946717	0.939881	0.931257	0.919355	0.919355		0.0482357	0.844388	0.00500297		0.00115374		-0.00160175			-0.000340058	0.0558235		184.223
std	0.0230939	0.0270378	0.022917	0.0264925	0.0266635	0.028362	0.0270433	0.024315	0.0298903	0.0345929	0.0312421	0.0312421		0.12433	0.0459243	0.0764293		0.07565		0.0730759			0.0786373	0.198246		26.627
min	0.770063	0.711919	0.763342	0.708205	0.733336	0.705323	0.729593	0.736793	0.685901	0.679006	0.695399	0.695399		-0.258114	0.60428	-0.192045		-0.238397		-0.199899			-0.173942	-0.260734		107
25%	0.951609	0.951173	0.950279	0.946491	0.942232	0.940674	0.93573	0.941305	0.934536	0.920709	0.903543	0.903543		-0.034659	0.814286	-0.0470444		-0.0489695		-0.0465832			-0.0535634	-0.14382		166
50%	0.962079	0.962119	0.961277	0.958617	0.956992	0.955552	0.949756	0.95285	0.947217	0.94012	0.927818	0.927818		0.0404065	0.8532	0.006289		-0.00185306		-0.00278621			-0.00580863	0.0815451		182.5
75%	0.969286	0.969249	0.967824	0.966044	0.965191	0.964036	0.958505	0.960786	0.956289	0.953164	0.941157	0.941157		0.118413	0.878423	0.0568192		0.0536682		0.0470127			0.0429413	0.222405		202
max	0.984397	0.984231	0.982899	0.982242	0.984071	0.984055	0.976611	0.978144	0.97261	0.97893	0.969045	0.969045		0.638347	0.927419	0.210235		0.223527		0.197967			0.228946	0.381304		278
small development dataset, betw. protein groups, c)	IMPSEQ	BPCA	CF	VAE	DAE	MICE-NORM	SEQKNN	MICE-CART	RF	KNN	TRKNN	KNN_IMPUTE	IRM	LLS	MSIMPUTE	ROWMEDIAN	Median	MSIMPUTE_MNAR	SVDMETHOD	COLMEDIAN	GSIMP	QRILC	PI	MINDET	MINPROB	MINIMUM	ZERO	MLE	IMPSEQROB	n_obs
count	1566	1566	1566	1566	1566	1566	1566	1566	1566	1564	1566	1566	1566	1566	1566	0	0	1566	1566	1566	1566	1566	1566	1566	1566	0	0	1566	369	1566
mean	0.799326	0.795537	0.791694	0.777387	0.763347	0.7687	0.77928	0.756339	0.765018	0.742769	0.726853	0.724239	0.690017	0.712383	0.704644			0.687876	0.616566	0.6837	0.107555	0.0147523	0.52146	0.67018	0.378047			-0.0247329	-0.267736	3.76884
std	0.351707	0.356948	0.363873	0.379724	0.386825	0.375802	0.378011	0.391945	0.389564	0.413373	0.432176	0.43229	0.43249	0.435827	0.438374			0.450835	0.493251	0.447325	0.649419	0.628894	0.51229	0.453029	0.583033			0.694817	0.861795	1.03434
min	-0.999237	-0.999548	-0.999952	-0.995341	-0.995677	-0.999918	-0.998996	-0.99994	-1	-0.999864	-0.99874	-0.999974	-0.999362	-0.999479	-0.999932			-0.999463	-0.99981	-0.999805	-1	-1	-0.999925	-0.999895	-1			-0.999997	-1	3
25%	0.795166	0.797085	0.786905	0.768294	0.735435	0.748091	0.775148	0.730222	0.749907	0.732576	0.693983	0.684996	0.609956	0.666042	0.65247			0.620185	0.503213	0.61956	-0.46733	-0.552198	0.282201	0.587934	0.0135166			-0.736253	-1	3
50%	0.939857	0.937912	0.937269	0.931474	0.929619	0.923606	0.93348	0.923531	0.928096	0.914303	0.912685	0.91421	0.864131	0.903737	0.88827			0.881381	0.819142	0.867067	0.202804	0.0214728	0.718447	0.855685	0.57559			-0.00988398	-0.827788	3
75%	0.985581	0.98693	0.985388	0.983757	0.983422	0.979925	0.984928	0.979433	0.980384	0.977663	0.982911	0.981536	0.960638	0.976155	0.973949			0.96955	0.954341	0.966435	0.707612	0.571416	0.916288	0.964658	0.858631			0.659305	0.944061	4
max	0.999998	0.999999	1	1	1	1	1	1	0.999998	1	1	0.999999	1	1	0.999999			1	0.999997	1	0.999995	0.999999	0.999999	0.999991	1			1	1	10
small development dataset, betw. Samples, d)	IMPSEQ	BPCA	CF	VAE	DAE	MICE-NORM	SEQKNN	MICE-CART	RF	KNN	TRKNN	KNN_IMPUTE	IRM	LLS	MSIMPUTE	ROWMEDIAN	Median	MSIMPUTE_MNAR	SVDMETHOD	COLMEDIAN	GSIMP	QRILC	PI	MINDET	MINPROB	MINIMUM	ZERO	MLE	IMPSEQROB	n_obs
count	50	50	50	50	50	50	50	50	50	50	50	50	50	50	50	50	50	50	50	0	50	50	50	0	50	0	0	33	32	50
mean	0.951174	0.951986	0.95048	0.947278	0.941298	0.944739	0.948195	0.941612	0.943151	0.940557	0.927074	0.917679	0.925311	0.883116	0.91018	0.915548	0.915548	0.906604	0.144792		0.858595	0.851944	0.0107333		0.00353378			-0.0878265	-0.217616	186.54
std	0.0226912	0.0220535	0.0197664	0.0217734	0.0249216	0.0224097	0.0172158	0.021715	0.0210783	0.0223076	0.0211777	0.0310742	0.0276512	0.103464	0.0358493	0.0259958	0.0259958	0.0363438	0.251687		0.0234526	0.0404193	0.0746713		0.0774791			0.204077	0.156941	27.8195
min	0.83464	0.839519	0.855135	0.848235	0.831898	0.829754	0.875952	0.840471	0.858979	0.857402	0.866682	0.770436	0.796328	0.370697	0.772519	0.82488	0.82488	0.768804	-0.151449		0.78144	0.699844	-0.145053		-0.141678			-0.393108	-0.554631	145
25%	0.943219	0.945599	0.941949	0.938646	0.930411	0.935824	0.941885	0.932439	0.936725	0.931803	0.916709	0.902849	0.913765	0.887622	0.890244	0.906602	0.906602	0.886521	-0.00919846		0.845812	0.834808	-0.0310159		-0.0506495			-0.233146	-0.311998	167
50%	0.956846	0.957144	0.954822	0.951048	0.945517	0.949612	0.952067	0.946402	0.947323	0.944277	0.930814	0.918974	0.931034	0.906734	0.920006	0.917629	0.917629	0.915914	0.0681594		0.858143	0.859799	0.0075112		-0.00370004			-0.174386	-0.24245	176
75%	0.964018	0.96449	0.961197	0.961153	0.959882	0.956952	0.95918	0.955266	0.957389	0.956275	0.937872	0.935354	0.945224	0.934965	0.936009	0.936316	0.936316	0.932418	0.179357		0.874884	0.88108	0.0493788		0.0520031			0.0991743	-0.118651	202.5
max	0.97439	0.975436	0.973538	0.975326	0.972371	0.971216	0.970774	0.967131	0.973323	0.972652	0.96631	0.959264	0.963489	0.969979	0.957503	0.960371	0.960371	0.955592	0.891702		0.900421	0.908002	0.172516		0.160519			0.342755	0.278149	252
