# Supplementary material for: Imputation of label-free quantitative mass spectrometry-based proteomics data using self-supervised deep learning
Source: Nat Commun. 2024 Jun 26;15:5405. doi: 10.1038/s41467-024-48711-5 (PMC11208500; doi:10.1038/s41467-024-48711-5)
Supplement: Supplementary file 10 — Supplementary Data 7 [file 41467_2024_48711_MOESM10_ESM.xlsx]

## Sheet: 7_ALD_test
Mean absolute error (MAE) for protein groups on test split with a share of 25 percent MNAR
	DAE	TRKNN	CF	RF	VAE	Median	ROWMEDIAN	KNN	KNN_IMPUTE	IRM	QRILC	COLMEDIAN	GSIMP	SVDMETHOD	BPCA	RSN	PI	MINDET	MINPROB	MINIMUM	MSIMPUTE_MNAR	ZERO	MSIMPUTE	LLS	MLE	IMPSEQROB	IMPSEQ
count	7395	7395	7395	7395	7395	7395	7395	7395	7395	7395	7395	7395	7395	7395	7395	7395	7395	7395	7395	7395	7395	7395	7395	7395	7395	1675	0
mean	0.52465	0.53156	0.53728	0.54101	0.54838	0.59944	0.59944	0.60859	0.63098	1.33131	1.71715	2.85985	2.90381	2.95095	2.95095	3.9173	4.42924	4.65717	4.68681	8.86009	13.4124	15.7069	15.7069	6.77613	2727.17	2899.06
std	0.74838	0.75047	0.73232	0.73189	0.7465	0.77609	0.77609	0.80641	0.78169	1.14271	1.59034	1.88108	1.95738	1.91413	1.91413	3.04353	3.21235	3.21343	3.24945	3.30271	3.30449	3.30276	3.30276	226.688	909.223	609.749
min	3e-05	3e-05	0	0.00019	0.00016	3e-05	3e-05	0.00011	6e-05	0.0003	4e-05	0.00015	0.00612	0.00024	0.00024	0.00014	0.00124	0.00151	0.00214	0.07924	4.25247	6.76755	6.76755	6e-05	0.00062	0.0318
25%	0.13416	0.13713	0.1441	0.14384	0.14504	0.16944	0.16944	0.16411	0.18082	0.50103	0.79716	1.28616	1.67527	1.317	1.317	1.35752	1.72955	2.00206	2.03077	6.21545	10.7649	13.0622	13.0622	0.15377	2952.77	2962.3
50%	0.30922	0.31441	0.32752	0.32993	0.33955	0.38123	0.38123	0.38388	0.40237	1.06684	1.32819	2.69228	2.37847	2.78536	2.78536	3.2816	3.9239	4.24751	4.26931	8.50124	13.051	15.348	15.348	0.3457	3018.2	3019.39
75%	0.62186	0.63768	0.6541	0.66069	0.66588	0.756	0.756	0.74464	0.78461	1.82972	2.14064	4.19152	3.56201	4.35926	4.35926	5.92176	6.55649	6.81655	6.8089	11.0888	15.659	17.9355	17.9355	0.69625	3073.96	3077.38
max	12.5223	12.4048	12.3826	12.3609	12.3068	11.9854	11.9854	11.8517	11.5804	11.91	22.0435	11.1305	23.1523	10.8252	10.8252	15.897	17.9413	16.9151	17.9584	20.702	25.4847	27.5487	27.5487	13585.3	3240.49	3268.86
Between sample correlation of simulated missing values for ALD protein groups on test split (for protein groups with at least three intensities in test split)
	DAE	TRKNN	CF	RF	VAE	Median	ROWMEDIAN	KNN	KNN_IMPUTE	IRM	QRILC	COLMEDIAN	GSIMP	SVDMETHOD	BPCA	RSN	PI	MINDET	MINPROB	MINIMUM	MSIMPUTE_MNAR	ZERO	MSIMPUTE	LLS	MLE	IMPSEQROB	IMPSEQ	n_obs
count	377	377	377	377	377	0	0	377	377	377	377	377	377	377	377	377	377	377	377	0	377	0	0	377	377	238	0	377
mean	0.533894	0.533576	0.490619	0.473446	0.489772			0.309862	0.308249	0.0431477	0.0138476	0.105087	0.0575171	0.110993	0.110993	0.0295963	0.01679	0.0825818	0.0567144		0.0250012			0.432542	0.00623935	0.000252246		19.6154
std	0.290167	0.296696	0.294699	0.281244	0.291437			0.303988	0.316298	0.267304	0.256262	0.341204	0.266887	0.336214	0.336214	0.253807	0.254547	0.296107	0.297166		0.258397			0.34434	0.266592	0.673295		8.52113
min	-0.584183	-0.480203	-0.967802	-0.538694	-0.870546			-0.792057	-0.728413	-0.690027	-0.736981	-0.882584	-0.834625	-0.970694	-0.970694	-0.96825	-0.699652	-0.688772	-0.707378		-0.688583			-0.971088	-0.832367	-1		3
25%	0.379607	0.383528	0.337113	0.289238	0.303201			0.111621	0.102325	-0.145961	-0.147637	-0.107319	-0.10143	-0.105029	-0.105029	-0.119272	-0.133428	-0.122013	-0.132104		-0.159712			0.208686	-0.158101	-0.507273		14
50%	0.595213	0.581037	0.539766	0.523945	0.529916			0.332709	0.343688	0.0287266	0.0191454	0.118029	0.0622312	0.111189	0.111189	0.0497571	0.0111042	0.103139	0.0554083		0.0145753			0.503353	0.00854536	-0.00789074		19
75%	0.749282	0.75865	0.696107	0.687321	0.71597			0.529298	0.542682	0.220852	0.174568	0.336532	0.229094	0.35368	0.35368	0.183298	0.168033	0.295846	0.262606		0.207004			0.712569	0.169141	0.543712		22
max	0.959218	0.9727	0.949997	0.947544	0.951437			0.895942	0.93355	0.967334	0.920017	0.921817	0.764325	0.859737	0.859737	0.826316	0.934047	0.824817	0.875107		0.77713			0.984052	0.86528	1		58
Witin sample correlation of simulated missing values for ALD protein groups
	DAE	TRKNN	CF	RF	VAE	Median	ROWMEDIAN	KNN	KNN_IMPUTE	IRM	QRILC	COLMEDIAN	GSIMP	SVDMETHOD	BPCA	RSN	PI	MINDET	MINPROB	MINIMUM	MSIMPUTE_MNAR	ZERO	MSIMPUTE	LLS	MLE	IMPSEQROB	IMPSEQ	n_obs
count	455	455	455	455	455	455	455	455	455	455	455	0	455	455	0	455	455	0	455	0	455	0	0	455	43	15	0	455
mean	0.957198	0.955769	0.956383	0.956966	0.956037	0.950946	0.950946	0.947694	0.951254	0.854403	0.908153		0.849419	0.256117		0.0264074	-0.0148791		-0.00934361		0.0190742			0.935844	0.0201635	0.0538312		16.2527
std	0.0745087	0.0741858	0.0704569	0.0724302	0.0722341	0.0805238	0.0805238	0.0794487	0.0721243	0.0959019	0.106388		0.124117	0.35034		0.268525	0.260717		0.275965		0.273141			0.150472	0.279963	0.807851		4.02469
min	0.178032	0.236847	0.291532	0.138577	0.187353	0.0315361	0.0315361	0.0454582	0.0819431	0.129326	0.0969362		0.297694	-0.824824		-0.740415	-0.887067		-0.768947		-0.669276			-0.221288	-0.602194	-1		5
25%	0.957475	0.954681	0.95642	0.956738	0.955034	0.949619	0.949619	0.944385	0.946559	0.819359	0.891358		0.80832	0.00350265		-0.159334	-0.178682		-0.19377		-0.153019			0.946389	-0.202529	-0.79549		13
50%	0.977544	0.978635	0.97692	0.975621	0.976062	0.974305	0.974305	0.970156	0.971295	0.875578	0.941952		0.888468	0.298157		0.0154417	-0.023512		0.00241067		0.0202273			0.975763	0.0153562	0.416896		16
75%	0.987624	0.987739	0.986678	0.987106	0.987018	0.985052	0.985052	0.982649	0.983713	0.915369	0.96715		0.934506	0.527353		0.228718	0.164616		0.177695		0.204923			0.986222	0.227814	0.784944		19
max	0.997556	0.99829	0.998657	0.997767	0.997998	0.99702	0.99702	0.997452	0.997072	0.98528	0.995576		0.993726	0.971104		0.73172	0.729614		0.907496		0.788507			0.997903	0.612335	1		29
