# Supplementary material for: Imputation of label-free quantitative mass spectrometry-based proteomics data using self-supervised deep learning
Source: Nat Commun. 2024 Jun 26;15:5405. doi: 10.1038/s41467-024-48711-5 (PMC11208500; doi:10.1038/s41467-024-48711-5)
Supplement: Supplementary file 11 — Supplementary Data 8 [file 41467_2024_48711_MOESM11_ESM.xlsx]

## Sheet: 8_sampling_techniques
Compare different sampling approaches for simulated missing values: Sample from all samples simulated missing values ("iid") in comparison to sampling only from a subset of samples simulated missing values (MVs)
Experiment:	trained with simulated MVs in all samples						and only in subset
	simulated MVs from all 455 samples			simluated MVs in subset of 69 samples			simulated MVs from 69 samples
	count	mean	std	count	mean	std	count	mean	std
DAE	7395	0.52465	0.74838	1086	0.5188	0.722545	1086	0.51155	0.67036
TRKNN	7395	0.53156	0.75047	1086	0.519991	0.696941	1086	0.51657	0.68208
CF	7395	0.53728	0.73232	1086	0.545587	0.705442	1086	0.5443	0.73907
RF	7395	0.54101	0.73189	1086	0.536331	0.69655	1086	0.53294	0.70673
VAE	7395	0.54838	0.7465	1086	0.542989	0.716682	1086	0.52156	0.68939
Median	7395	0.59944	0.77609	1086	0.588243	0.762081	1086	0.58395	0.75796
ROWMEDIAN	7395	0.59944	0.77609	1086	0.588243	0.762081	1086	0.58395	0.75796
KNN	7395	0.60859	0.80641	1086	0.611333	0.778364	1086	0.61324	0.76366
KNN_IMPUTE	7395	0.63098	0.78169	1086	0.627528	0.775158	1086	0.61412	0.74586
IRM	7395	1.33131	1.14271	1086	1.3284	1.1333	1086	1.22499	1.0461
QRILC	7395	1.71715	1.59034	1086	1.78648	1.70955	1086	1.8405	1.62497
COLMEDIAN	7395	2.85985	1.88108	1086	2.86145	1.87056	1086	2.86145	1.87056
GSIMP	7395	2.90381	1.95738	1086	2.95121	2.01172	1086	3.17296	2.46708
SVDMETHOD	7395	2.95095	1.91413	1086	2.968	1.90328	1086	2.968	1.90328
BPCA	7395	2.95095	1.91413	1086	2.968	1.90328	1086	0.56941	0.89376
RSN	7395	3.9173	3.04353	1086	3.8335	3.01421	1086	3.96183	3.0562
PI	7395	4.42924	3.21235	1086	4.38181	3.13223	1086	4.34078	3.14862
MINDET	7395	4.65717	3.21343	1086	4.50027	3.17766	1086	4.50027	3.17766
MINPROB	7395	4.68681	3.24945	1086	4.56125	3.22479	1086	4.49703	3.19698
MINIMUM	7395	8.86009	3.30271	1086	8.78936	3.28962	1086	8.8686	3.28962
MSIMPUTE_MNAR	7395	13.4124	3.30449	1086	13.3254	3.28976	1086	11.3031	2.72448
ZERO	7395	15.7069	3.30276	1086	15.6361	3.28962	1086	15.6362	3.28962
MSIMPUTE	7395	15.7069	3.30276	1086	15.6361	3.28962	1086	13.0795	2.57216
LLS	7395	6.77613	226.688	1086	7.56911	164.325	1086	6922.99	154832
MLE	7395	2727.17	909.223	1086	2778.13	816.893	1086	2778.16	816.798
IMPSEQROB	1675	2899.06	609.749	249	2853.62	673.501	253	2791.74	775.909
