# Supplementary material for: Imputation of label-free quantitative mass spectrometry-based proteomics data using self-supervised deep learning
Source: Nat Commun. 2024 Jun 26;15:5405. doi: 10.1038/s41467-024-48711-5 (PMC11208500; doi:10.1038/s41467-024-48711-5)
Supplement: Supplementary file 12 — Supplementary Data 9 [file 41467_2024_48711_MOESM12_ESM.xlsx]

## Sheet: 9_80%_ald_data
Lost Signal in comparions to no imputation using 100% of available data (all simulated values with share of 25MNAR)
PG.ProteinAccessions	Source	PG.Genes	frequency	DAE	VAE	TRKNN	RF	CF	Median	QRILC	No imputation (None 80%)	No imputation (None 100%)
P22792	kleiner	CPN2	285	0.0284353	0.0246234	0.0192638	0.0436273	0.0293471	0.029924	0.846496	0.0537195	0.0379388
A0A075B6S2	kleiner	IGKV2D-29	283	0.00061084	0.000883884	3.85491e-05	0.00140397	0.00107467	0.0654739	0.653627	0.0572848	0.00139516
P61626	kleiner	LYZ	295	0.00258726	0.002069	0.000664681	0.00456924	0.00403467	0.0667556	0.382019	0.0581773	0.00691083
A0A1B0GU03;A0A1B0GU92;A0A1B0GV23;A0A1B0GVD5;A0A1B0GWE8;P07339	kleiner	;;CTSD;CTSD;CTSD;CTSD	103	2.63009e-12	2.03097e-09	7.85847e-09	3.89655e-07	1.68184e-09	0.0801818	0.00142128	0.0581773	0.0162996
P23470;P23470-2	kleiner	PTPRG	124	4.49104e-05	1.28934e-06	2.9454e-08	6.74279e-09	1.12252e-05	0.017988	0.27716	0.0639903	0.0280628
P07358	kleiner	C8B	286	0.00909731	0.0129604	0.00209168	0.0137253	0.00829462	0.0801998	0.382019	0.0744172	0.0227845
D6RF35;P02774;P02774-3	kleiner	GC	303	0.0463001	0.0266434	0.0272187	0.0326651	0.0678349	0.0685419	0.634399	0.0767643	0.031879
P06727	kleiner	APOA4	281	0.0161112	0.0168633	0.0027987	0.0202324	0.0183269	0.073518	0.769717	0.0972314	0.0144335
P02765	kleiner	AHSG	290	0.120257	0.0405166	0.0766004	0.080123	0.0447939	0.112529	0.156523	0.105908	0.0447851
A0A140T912;A0A140T930;A0A140T937;A0A140T962;A0A140T9B3;A0A140T9J9;A0A1W2PP77;A0A1W2PR11;A0A1W2PRX1;A0A1W2PRZ0;P30501;P30505;P30508;Q07000;Q29963	kleiner	HLA-C	141	0.0611543	0.00131981	3.35891e-06	0.00232452	0.00700577	0.153516	0.37267	0.105952	0.045794
A0A075B7D0	kleiner	IGHV1OR15-1	285	0.0112049	0.0112396	0.00406611	0.0243743	0.0169161	0.112808	0.15529	0.116164	0.0458772
P01034	kleiner	CST3	274	0.00128131	0.000381647	0.000483529	0.00454345	0.00184877	0.0683823	0.489822	0.138109	0.0165549
P02786	kleiner	TFRC	246	0.0116607	0.0118827	8.03865e-05	0.00456924	0.0188837	0.185521	0.38127	0.142487	0.0175156
O75882;O75882-2;O75882-3	kleiner	ATRN	291	0.0366527	0.0683882	0.0652786	0.0876147	0.0601175	0.192077	0.409468	0.150936	0.0276092
P02741	kleiner	CRP	271	0.0330896	0.0168633	0.0332218	0.0456243	0.0799339	0.142172	0.0490587	0.159775	0.030311
P15144	kleiner	ANPEP	215	0.000492516	0.0028669	0.000102326	0.00143303	0.00225098	0.239498	0.455431	0.262098	0.00214048
P80748	kleiner	IGLV3-21	284	0.168755	0.223859	0.0272624	0.17331	0.121805	0.442459	0.366482	0.405642	0.0277951
Gained Signal in comparions to no imputation using 100% of available data (all simulated values with share of 25MNAR)
PG.ProteinAccessions	Source	PG.Genes	frequency	DAE	VAE	TRKNN	RF	CF	Median	QRILC	No imputation (None 80%)	No imputation (None 100%)
P06702	kleiner	S100A9	122	6.91091e-15	8.30925e-08	2.23664e-13	2.62119e-08	7.64446e-14	0.0230202	0.932692	0.00178126	0.0506514
A0A0B4J1Y8	kleiner	IGLV9-49	281	0.00174688	0.00613198	0.000646357	0.0083863	0.00478677	0.0303149	0.0988321	0.0285602	0.0815158
C9JF17;P05090	kleiner	APOD	288	0.0336812	0.0523175	0.0334923	0.0725471	0.0399587	0.054674	0.825698	0.0442236	0.0594042
								0
