# Supplementary material for: Imputation of label-free quantitative mass spectrometry-based proteomics data using self-supervised deep learning
Source: Nat Commun. 2024 Jun 26;15:5405. doi: 10.1038/s41467-024-48711-5 (PMC11208500; doi:10.1038/s41467-024-48711-5)
Supplement: Supplementary file 13 — Supplementary Data 10 [file 41467_2024_48711_MOESM13_ESM.xlsx]

## Sheet: 10_ald_diff_abundant
Number of differently abundant protein groups of 313 shared protein groups											comparison
reject equality	CF	DAE	Median	No Imputation (None)	QRILC	RF	RSN	TRKNN	VAE		None-VAE		RSN-VAE
FALSE	94	94	102	101	97	96	104	92	93
TRUE	219	219	211	212	216	217	209	221	220		8
Number of differently abundant protein groups of 64 newly included protein groups
reject equality	CF	DAE	Median	No Imputation (None)	QRILC	RF	RSN	TRKNN	VAE
FALSE	31	32	50	48	45	30		20	26
TRUE	33	32	14	16	19	34		44	38		22
											30	0.131579	1.23445
