# Supplementary material for: Imputation of label-free quantitative mass spectrometry-based proteomics data using self-supervised deep learning
Source: Nat Commun. 2024 Jun 26;15:5405. doi: 10.1038/s41467-024-48711-5 (PMC11208500; doi:10.1038/s41467-024-48711-5)
Supplement: Supplementary file 14 — Supplementary Data 11 [file 41467_2024_48711_MOESM14_ESM.xlsx]

## Sheet: 11_DA_diff
26 differences for differential analysis results on common protein groups (using full datset)
PG.ProteinAccessions	Source	PG.Genes	frequency	CF	DAE	Median	None	QRILC	RF	RSN	TRKNN	VAE
A0A075B6R2	kleiner	IGHV4-4	290	2.94736e-09	5.18426e-09	6.14819e-07	5.4738e-07	0.00325652	2.46185e-09	0.0798955	2.27787e-09	3.31158e-10
P0DP01	kleiner	IGHV1-8	264	2.0002e-09	9.39166e-10	1.35366e-05	5.77695e-06	0.0146977	8.94842e-09	0.161753	1.32662e-11	7.48463e-11
B4DV12;F5GXK7;F5GYU3;F5H265;F5H2Z3;F5H388;F5H6Q2;F5H747;J3QKN0;J3QS39;J3QTR3;P0CG47;P0CG48;P62979;P62987;Q5PY61;Q96C32	kleiner	UBB;UBC;UBC;UBC;UBC;UBC;UBC;UBC;UBB;UBB;RPS27A;UBB;UBC;RPS27A;UBA52;UBC;UBC	246	3.01302e-13	6.47699e-12	5.03273e-05	6.13054e-06	0.118019	3.94837e-11	0.117018	5.35496e-13	1.63726e-12
A0A0B4J1V6	kleiner	IGHV3-73	302	7.42957e-07	7.65741e-07	1.17921e-05	8.93507e-06	0.00238773	3.46635e-07	0.182894	3.51922e-08	2.20082e-07
Q96RL7;Q96RL7-2;Q96RL7-3;Q96RL7-4	kleiner	VPS13A	270	5.6494e-09	2.34581e-08	7.48241e-05	2.01003e-05	0.35132	2.90414e-08	0.404925	2.31828e-10	1.64417e-10
A0A0G2JRQ6	kleiner		321	1.54829e-05	1.87556e-05	8.13058e-05	9.59008e-05	0.00650379	2.37524e-05	0.283631	1.23386e-05	6.76566e-06
A0A075B6I0	kleiner	IGLV8-61	319	3.64962e-05	5.70439e-05	0.000596351	0.000567711	0.00542125	9.99684e-05	0.0656785	1.85811e-05	3.6404e-05
I3L0A1;J3KPA1;P54108;P54108-2;P54108-3	kleiner	CRISP3	267	0.000504234	0.000535742	0.0509256	0.0178609	0.625945	0.000136291	0.745255	3.79305e-06	5.34962e-06
P02741	kleiner	CRP	340	0.0311044	0.0382805	0.0302862	0.030311	0.0616312	0.0404921	0.0523204	0.0294545	0.0394373
Q9UHG3	kleiner	PCYOX1	320	0.0045219	0.0271937	0.121638	0.0517493	8.71808e-05	0.051551	0.0315114	0.00127336	0.0331113
P27918	kleiner	CFP	348	0.0480761	0.0479928	0.0531514	0.0529481	0.0508107	0.0492738	0.0481988	0.0475805	0.0481597
P22692;P22692-2	kleiner	IGFBP4	221	0.00956666	0.0212374	0.0717537	0.0563867	0.756797	0.0044438	0.60689	0.000127203	0.00211537
A0A0B4J1Y8	kleiner	IGLV9-49	332	0.0711542	0.0599198	0.0905276	0.0815158	0.0105342	0.0743618	0.0082161	0.0524259	0.0694011
A0A0A0MTS7;Q8WZ42-12	kleiner	TTN	278	0.0731889	0.103096	0.156159	0.100417	0.0362851	0.134787	0.0442471	0.0748558	0.125909
P00338;P00338-3	kleiner	LDHA	259	0.0370055	0.0316116	0.0774533	0.10757	0.0903675	0.0150748	0.774363	0.00314024	0.0130237
P33908	kleiner	MAN1A1	258	0.0438736	0.0748559	0.101339	0.110245	0.522235	0.0126981	0.251844	0.000325147	0.0308295
Q14376;Q14376-2;Q5QPP1;Q5QPP3;Q5QPP4	kleiner	GALE	220	0.0277565	0.0221329	0.0727844	0.116089	0.244801	0.0133163	0.549418	9.20362e-06	0.00071778
A0A0D9SG88	kleiner	CFH	210	0.0793142	0.0218925	0.112981	0.116961	0.72678	0.0610908	0.951095	0.0593538	0.038312
A0A0B4J2D9;P0DP09	kleiner	IGKV1D-13;IGKV1-13	326	0.0590663	0.0674955	0.162644	0.150175	0.512646	0.0822012	0.776326	0.031583	0.0646884
P12111	kleiner	COL6A3	274	0.115824	0.158312	0.193589	0.173508	0.236516	0.0916351	0.173081	0.0462676	0.063936
P59665;P59666	kleiner	DEFA1B;DEFA3	281	0.021941	0.0252084	0.372876	0.364941	0.0292214	0.0613655	0.0121167	0.081617	0.0225935
O95497	kleiner	VNN1	227	0.16725	0.123981	0.26138	0.407301	0.548639	0.132297	0.132941	0.0105696	0.21573
Q06830	kleiner	PRDX1	208	0.496343	0.423751	0.68907	0.684288	0.000616376	0.614646	0.0771411	0.700707	0.708181
P62736;P63267	kleiner	ACTA2;ACTG2	253	0.490937	0.640741	0.442705	0.702348	0.030238	0.399478	0.0199845	0.232767	0.588519
Q13103	kleiner	SPP2	260	0.842742	0.816043	0.868482	0.866374	0.0373869	0.565109	0.776326	0.582774	0.653866
F5H8B0;P08709;P08709-2	kleiner	F7	222	0.841058	0.916344	0.936509	0.953981	0.00173793	0.91473	0.0822136	0.470189	0.918468
38 differences for differential analysis results on 64 additionally added protein groups with (using full datset)
PG.ProteinAccessions	Source	PG.Genes	frequency	CF	DAE	Median	None	QRILC	RF	RSN	TRKNN	VAE
P04066	kleiner	FUCA1	131	1.12566e-17	4.53865e-16	0.000278928	0.000452501	0.162578	4.84967e-17	NA	3.73128e-24	3.06825e-21
P0DP08	kleiner	IGHV4-38-2	121	1.26396e-12	2.33736e-10	0.000683615	0.000452501	0.843787	5.29812e-13	NA	5.7243e-15	1.66145e-14
A0A1B0GU03;A0A1B0GU92;A0A1B0GV23;A0A1B0GVD5;A0A1B0GWE8;P07339	kleiner	;;CTSD;CTSD;CTSD;CTSD	148	6.40071e-06	0.000162894	0.372351	0.0162996	9.73473e-08	0.000292641	NA	1.56131e-06	1.67974e-06
A0A075B6Q5	kleiner	IGHV3-64	177	0.00105149	0.000200805	0.0659046	0.0427995	0.0351209	0.00652543	NA	1.78772e-06	0.000296887
A0A140T912;A0A140T930;A0A140T937;A0A140T962;A0A140T9B3;A0A140T9J9;A0A1W2PP77;A0A1W2PR11;A0A1W2PRX1;A0A1W2PRZ0;P30501;P30505;P30508;Q07000;Q29963	kleiner	HLA-C	196	0.000255504	0.00151701	0.0860883	0.045794	0.64041	0.00374111	NA	8.89789e-08	1.16724e-06
Q9H8L6	kleiner	MMRN2	219	0.0113883	0.0271414	0.0736734	0.0494567	0.0274667	0.0092136	NA	4.8315e-05	0.0060606
P06702	kleiner	S100A9	168	1.06762e-05	0.000143458	0.116729	0.0506514	0.934069	6.44112e-05	NA	1.43056e-07	2.20223e-07
Q96S96	kleiner	PEBP4	124	1.73211e-05	1.10217e-06	0.233522	0.0583481	0.71289	6.91656e-05	NA	1.03659e-10	8.03684e-11
Q9H4G4	kleiner	GLIPR2	167	2.8095e-07	3.83012e-07	0.063341	0.0688268	0.503046	1.20706e-07	NA	1.21206e-08	4.95208e-13
A0A075B6S9	kleiner	IGKV1-37	156	0.00522306	0.00450391	0.075978	0.104798	0.000491543	0.00231475	NA	1.31654e-07	0.00676989
P98160	kleiner	HSPG2	137	0.0323216	0.101736	0.0109336	0.108563	9.71601e-08	0.0576304	NA	0.00281743	0.0972842
P32119	kleiner	PRDX2	110	0.0244622	0.00262122	0.0986805	0.120113	0.639661	0.00533418	NA	0.0251403	1.12832e-05
Q7Z3Z0	kleiner	KRT25	148	0.0586999	0.0356539	0.221771	0.147554	0.244801	0.130268	NA	0.00824551	0.0409838
Q9Y490	kleiner	TLN1	106	0.516066	0.453223	0.136884	0.203548	0.559494	0.0478853	NA	0.369342	0.0239835
P49368	kleiner	CCT3	108	0.511145	0.0131484	0.162644	0.214753	0.931083	0.546966	NA	0.665821	0.104381
J3KPS3;P04075	kleiner	ALDOA	102	0.00105149	0.000222616	0.262245	0.227749	0.6049	0.165181	NA	5.32974e-05	3.28735e-08
P16157-12;P16157-13;P16157-14;P16157-15;P16157-16;P16157-3;P16157-7	kleiner	ANK1	112	1.37243e-06	2.0916e-06	0.18831	0.246356	0.023792	2.30743e-07	NA	2.46098e-11	2.0509e-09
P20742	kleiner	PZP	200	0.021941	0.041497	0.312299	0.283983	0.441933	0.00878622	NA	0.000421651	3.02266e-05
Q8WUD1;Q8WUD1-2	kleiner	RAB2B	187	0.000941257	2.04056e-05	0.428761	0.283983	0.305121	0.000814923	NA	6.87743e-08	1.3487e-06
A0A0G2JIW1;P0DMV8;P0DMV9	kleiner	HSPA1B;HSPA1A;HSPA1B	107	0.000313054	0.0108657	0.305463	0.335562	0.239946	0.00187727	NA	2.0416e-07	0.000134906
P04745	kleiner	AMY1C	92	0.00131115	0.00161929	0.0330821	0.34456	0.000342955	0.0056765	NA	1.0118e-09	1.0262e-05
Q13740;Q13740-2	kleiner	ALCAM	124	0.000386647	0.00457358	0.0966023	0.359704	0.0103126	6.39276e-06	NA	2.79184e-10	1.7628e-05
P78417	kleiner	GSTO1	111	0.362802	0.359932	0.280002	0.447571	0.166724	0.403789	NA	0.0178244	0.274911
P07451	kleiner	CA3	152	0.152324	0.14345	0.529078	0.483377	0.205463	0.164947	NA	3.40763e-07	0.00284348
H7BZ94;P07237	kleiner	P4HB	111	0.417755	0.236369	0.66202	0.483377	0.96331	0.549107	NA	0.0349079	0.00263774
P05451;P48304	kleiner	REG1A;REG1B	107	0.144744	0.236369	0.552231	0.486365	0.73039	0.0056765	NA	1.92995e-05	0.0208205
P21333;P21333-2	kleiner	FLNA	99	0.00159195	0.0567053	0.560258	0.521318	0.905938	0.00677847	NA	6.28794e-07	1.97311e-06
H7BY64;Q96NZ9;Q96NZ9-2;Q96NZ9-3;Q96NZ9-4	kleiner	ZNF511-PRAP1;PRAP1;PRAP1;PRAP1;PRAP1	148	0.0178012	0.171649	0.745867	0.528677	0.819066	0.105098	NA	4.23737e-06	0.00864952
P08294	kleiner	SOD3	117	0.139916	0.219722	0.645864	0.560578	0.836992	0.416496	NA	0.00526569	0.113609
P62328	kleiner	TMSB4X	125	0.17555	0.544905	0.513331	0.58277	0.261519	0.0413574	NA	0.041283	0.323171
P27487	kleiner	DPP4	110	0.671617	0.745052	0.634792	0.600558	0.971917	0.153309	NA	0.0199078	0.557392
J3QQR8;J3QQX6;J3QRQ1;J3QRT5;P13598	kleiner	ICAM2	132	0.00371226	0.00359604	0.79371	0.623177	7.38194e-05	0.00595736	NA	8.24647e-07	0.00347826
P13645	kleiner	KRT10	117	0.206334	0.989272	0.72453	0.667517	0.977013	0.587259	NA	0.00119564	0.290258
P81605;P81605-2	kleiner	DCD	94	0.994996	0.764277	0.769831	0.772388	0.419954	0.528514	NA	0.00708054	0.841961
Q99969	kleiner	RARRES2	110	0.640065	0.164911	0.900034	0.788527	0.178299	0.220722	NA	0.0203064	2.29672e-06
A8CTZ0;F8W7U0;Q15811;Q15811-10;Q15811-11;Q15811-12;Q15811-13;Q15811-2;Q15811-3;Q15811-4;Q15811-5;Q15811-6;Q15811-7;Q15811-8;Q15811-9	kleiner	ITSN1	124	0.00864493	0.051129	0.832558	0.825768	0.384374	0.0319981	NA	0.285285	0.0747329
P0DJI9	kleiner	SAA2	130	0.0601296	0.0210751	0.775407	0.835392	0.545818	0.0108827	NA	0.0526131	0.00284345
Q9HDC9	kleiner	APMAP	196	0.758064	0.908078	0.935101	0.841728	0.101443	0.721156	NA	0.00381779	0.900873
