# Supplementary material for: Imputation of label-free quantitative mass spectrometry-based proteomics data using self-supervised deep learning
Source: Nat Commun. 2024 Jun 26;15:5405. doi: 10.1038/s41467-024-48711-5 (PMC11208500; doi:10.1038/s41467-024-48711-5)
Supplement: Supplementary file 15 — Supplementary Data 12 [file 41467_2024_48711_MOESM15_ESM.xlsx]

## Sheet: 12_ALD_comp_repeated
27 of 313 previously included protein groups that showed differences for ten repetitions														pattern counted of 27 protein groups
PG.ProteinAccessions	Source	PG.Genes	frequency	CF	DAE	Median	None	QRILC	RF	RSN	TRKNN	VAE		CF	DAE	Median	None	QRILC	RF	RSN	TRKNN	VAE	N
A0A075B6R2	kleiner	IGHV4-4	290	10	10	10	10	10	10	0	10	10		0	0	0	0	0	0	0	10	0	1
P0DP01	kleiner	IGHV1-8	264	10	10	10	10	10	10	0	10	10										1	1
B4DV12;F5GXK7;F5GYU3;F5H265;F5H2Z3;F5H388;F5H6Q2;F5H747;J3QKN0;J3QS39;J3QTR3;P0CG47;P0CG48;P62979;P62987;Q5PY61;Q96C32	kleiner	UBB;UBC;UBC;UBC;UBC;UBC;UBC;UBC;UBB;UBB;RPS27A;UBB;UBC;RPS27A;UBA52;UBC;UBC	246	10	10	10	10	2	10	0	10	10						3	0	0	0	0	1
A0A0B4J1V6	kleiner	IGHV3-73	302	10	10	10	10	10	10	0	10	10						6	0	10	0	0	1
Q96RL7;Q96RL7-2;Q96RL7-3;Q96RL7-4	kleiner	VPS13A	270	10	10	10	10	0	10	0	10	10						9	0	10	0	0	1
A0A0G2JRQ6	kleiner		321	10	10	10	10	10	10	0	10	10						10	0	0	0	0	1
A0A075B6I0	kleiner	IGLV8-61	319	10	10	10	10	10	10	0	10	10								10	0	0	1
I3L0A1;J3KPA1;P54108;P54108-2;P54108-3	kleiner	CRISP3	267	10	10	0	10	0	10	0	10	10			1	0	0	0	0	0	10	1	1
P02741	kleiner	CRP	340	10	10	10	10	4	10	0	10	10							2	0	0	3	1
Q9UHG3	kleiner	PCYOX1	320	10	7	0	0	10	6	10	10	8						10	0	0	0	0	1
P27918	kleiner	CFP	348	10	10	0	0	0	8	10	10	10		6	6	0	0	0	9	0	10	9	1
P22692;P22692-2	kleiner	IGFBP4	221	10	9	0	0	0	10	0	10	10		10	7	0	0	10	6	10	10	8	1
A0A0B4J1Y8	kleiner	IGLV9-49	332	0	0	0	0	10	0	10	0	0			9	0	0	0	4	0	0	9	1
A0A0A0MTS7;Q8WZ42-12	kleiner	TTN	278	0	0	0	0	6	0	10	0	0							10	0	10	10	1
P00338;P00338-3	kleiner	LDHA	259	10	10	0	0	2	10	0	10	10						7	6	10	0	9	1
P33908	kleiner	MAN1A1	258	6	6	0	0	0	9	0	10	9			10	0	0	0	8	10	10	10	1
Q14376;Q14376-2;Q5QPP1;Q5QPP3;Q5QPP4	kleiner	GALE	220	10	10	0	0	0	10	0	10	10							10	0	10	10	1
A0A0D9SG88	kleiner	CFH	210	10	9	0	0	0	4	0	0	9						2	10	0	10	10	1
A0A0B4J2D9;P0DP09	kleiner	IGKV1D-13;IGKV1-13	326	0	0	0	0	0	0	0	10	1					10	0	10	0	10	10	1
P12111	kleiner	COL6A3	274	0	0	0	0	0	0	0	10	0				10	10	0	10	0	10	10	1
A0A087WXX2;A0A3B3IS80;P05062	kleiner	ALDOB	285	0	1	0	0	0	2	0	0	3						2	10	0	10	10	1
P59665;P59666	kleiner	DEFA1B;DEFA3	281	10	9	0	0	7	6	10	0	9						4	10	0	10	10	1
O95497	kleiner	VNN1	227	0	1	0	0	0	0	0	10	1						10	10	0	10	10	5
Q06830	kleiner	PRDX1	208	0	1	0	0	10	0	0	0	0
P62736;P63267	kleiner	ACTA2;ACTG2	253	0	0	0	0	9	0	10	0	0
Q13103	kleiner	SPP2	260	0	0	0	0	3	0	0	0	0
F5H8B0;P08709;P08709-2	kleiner	F7	222	0	0	0	0	10	0	0	0	0
46 of 64 newly included protein groups were differentially abundanct at least for once for one method. 34 of these 54 showed differences for ten repetitions of the CF model. TRKNN is deterministc and does not change.														pattern counted of 54 protein groups
PG.ProteinAccessions	Source	PG.Genes	frequency	CF	DAE	Median	None	QRILC	RF	TRKNN	VAE			CF	DAE	Median	None	QRILC	RF	TRKNN	VAE	N
P01033;Q5H9A7	kleiner	TIMP1	182	10	10	10	10	10	10	10	10			0	0	0	0	0	0	10	0	3
Q9UJJ9	kleiner	GNPTG	167	10	10	10	10	10	10	10	10										1	1
A0A087X0S5;P12109	kleiner	COL6A1	165	10	10	10	10	10	10	10	10							1	0	0	0	1
E7EUF1;Q13822;Q13822-2;Q13822-3	kleiner	ENPP2	159	10	10	10	10	10	10	10	10							2	0	0	0	1
K4DIA0;O75144;O75144-2	kleiner	ICOSLG	176	10	10	10	10	10	10	10	10									10	0	1
P05362	kleiner	ICAM1	179	10	10	10	10	10	10	10	10							4	0	0	0	1
Q99784;Q99784-3;Q99784-5	kleiner	OLFM1	164	10	10	10	10	10	10	10	10				1	0	0	0	0	0	0	1
Q6YHK3	kleiner	CD109	126	10	10	10	10	10	10	10	10										1	1
Q08830	kleiner	FGL1	196	10	10	10	10	10	10	10	10									10	1	1
P04066	kleiner	FUCA1	131	10	10	10	10	0	10	10	10							3	0	10	0	1
P0DP08	kleiner	IGHV4-38-2	121	10	10	10	10	0	10	10	10				2	0	0	0	0	0	0	1
A0A1B0GU03;A0A1B0GU92;A0A1B0GV23;A0A1B0GVD5;A0A1B0GWE8;P07339	kleiner	;;CTSD;CTSD;CTSD;CTSD	148	10	10	0	10	10	10	10	10										2	1
P23470;P23470-2	kleiner	PTPRG	199	10	10	10	10	8	10	10	10								1	10	6	1
A0A075B6Q5	kleiner	IGHV3-64	177	10	10	0	10	4	10	10	10				3	0	0	0	1	0	9	1
A0A140T912;A0A140T930;A0A140T937;A0A140T962;A0A140T9B3;A0A140T9J9;A0A1W2PP77;A0A1W2PR11;A0A1W2PRX1;A0A1W2PRZ0;P30501;P30505;P30508;Q07000;Q29963	kleiner	HLA-C	196	10	10	0	10	0	10	10	10								3	10	2	1
Q9H8L6	kleiner	MMRN2	219	10	10	0	10	2	10	10	10				5	0	0	0	4	10	6	1
P06702	kleiner	S100A9	168	10	10	0	0	0	10	10	10				8	0	0	0	1	10	7	1
Q96S96	kleiner	PEBP4	124	10	10	0	0	0	10	10	10			3	9	0	0	0	0	10	7	1
Q9H4G4	kleiner	GLIPR2	167	10	10	0	0	3	10	10	10			7	0	0	0	1	6	10	3	1
A0A075B6S9	kleiner	IGKV1-37	156	10	10	0	0	9	10	10	10			10	1	10	0	10	7	10	5	1
P98160	kleiner	HSPG2	137	10	1	10	0	10	7	10	5				4	0	0	0	7	10	10	1
P32119	kleiner	PRDX2	110	10	10	0	0	4	9	10	10				8	0	0	0	10	0	5	1
Q7Z3Z0	kleiner	KRT25	148	3	9	0	0	0	0	10	7							2	1	0	4	1
B1AXG1;B4DG22;B7ZB17;P51812	kleiner	RPS6KA3	179	0	0	0	0	4	0	0	0				9	0	0	0	9	10	9	1
Q9Y490	kleiner	TLN1	106	0	3	0	0	0	1	0	9				10	0	0	0	8	10	10	1
P49368	kleiner	CCT3	108	0	2	0	0	0	0	0	2								10	10	10	4
J3KPS3;P04075	kleiner	ALDOA	102	10	10	0	0	0	8	10	10							3	10	10	10	1
P16157-12;P16157-13;P16157-14;P16157-15;P16157-16;P16157-3;P16157-7	kleiner	ANK1	112	10	10	0	0	8	10	10	10							4	9	10	10	1
Q8WUD1;Q8WUD1-2	kleiner	RAB2B	187	10	10	0	0	0	10	10	10							8	10	10	10	1
P20742	kleiner	PZP	200	10	4	0	0	0	7	10	10							9	10	10	10	1
A0A0G2JIW1;P0DMV8;P0DMV9	kleiner	HSPA1B;HSPA1A;HSPA1B	107	10	10	0	0	0	10	10	10							10	10	10	9	1
P04745	kleiner	AMY1C	92	10	10	10	0	7	10	10	9										10	1
Q13740;Q13740-2	kleiner	ALCAM	124	10	10	0	0	10	10	10	10						10	0	10	10	10	1
P40227;P40227-2	kleiner	CCT6A	139	0	2	0	0	0	0	0	0							2	10	10	10	1
P78417	kleiner	GSTO1	111	0	1	0	0	3	0	10	0							4	10	10	10	1
Q6P387;Q6P387-2	kleiner	C16orf46	195	0	1	0	0	0	0	0	0							10	10	10	10	1
P07451	kleiner	CA3	152	0	8	0	0	0	1	10	7					10	0	7	10	10	9	1
H7BZ94;P07237	kleiner	P4HB	111	0	3	0	0	0	3	10	2						10	0	10	10	10	2
P05451;P48304	kleiner	REG1A;REG1B	107	7	0	0	0	1	6	10	3							8	10	10	10	1
P21333;P21333-2	kleiner	FLNA	99	10	9	0	0	0	9	10	9							10	10	10	10	9
H7BY64;Q96NZ9;Q96NZ9-2;Q96NZ9-3;Q96NZ9-4	kleiner	ZNF511-PRAP1;PRAP1;PRAP1;PRAP1;PRAP1	148	0	5	0	0	0	4	10	6
P08294	kleiner	SOD3	117	0	0	0	0	0	0	10	0
P62328	kleiner	TMSB4X	125	0	0	0	0	0	0	10	0
P27487	kleiner	DPP4	110	0	0	0	0	0	0	10	1
J3QQR8;J3QQX6;J3QRQ1;J3QRT5;P13598	kleiner	ICAM2	132	10	10	0	0	10	10	10	9
P13645	kleiner	KRT10	117	0	1	0	0	0	0	10	1
P81605;P81605-2	kleiner	DCD	94	0	0	0	0	0	0	10	0
Q99969	kleiner	RARRES2	110	0	2	0	0	0	1	10	6
A8CTZ0;F8W7U0;Q15811;Q15811-10;Q15811-11;Q15811-12;Q15811-13;Q15811-2;Q15811-3;Q15811-4;Q15811-5;Q15811-6;Q15811-7;Q15811-8;Q15811-9	kleiner	ITSN1	124	10	8	0	0	2	1	0	4
P0DJI9	kleiner	SAA2	130	10	8	0	0	0	10	0	5
Q9HDC9	kleiner	APMAP	196	0	0	0	0	2	0	10	0
E9PLK3;P55786;P55786-2	kleiner	NPEPPS	180	0	0	0	0	1	0	0	0
P62937	kleiner	PPIA	185	0	0	0	0	2	0	0	0
P16930	kleiner	FAH	115	0	1	0	0	0	0	0	1
Focusing on 38 out of 54 differentially abundant which are not diff. Abundant without imputation													Counts of how many times a protein group was diff. Abundant in table to the left
PG.ProteinAccessions	Source	PG.Genes	frequency	CF	DAE	Median	None	QRILC	RF	TRKNN	VAE			CF	DAE	Median	None	QRILC	RF	TRKNN	VAE
P06702	kleiner	S100A9	168	10	10	0	0	0	10	10	10		0	19	9	36	38	23	15	10	10
Q96S96	kleiner	PEBP4	124	10	10	0	0	0	10	10	10		1	0	5	0	0	2	4	0	3
Q9H4G4	kleiner	GLIPR2	167	10	10	0	0	3	10	10	10		2	0	3	0	0	3	0	0	2
A0A075B6S9	kleiner	IGKV1-37	156	10	10	0	0	9	10	10	10		3	1	2	0	0	2	1	0	1
P98160	kleiner	HSPG2	137	10	1	10	0	10	7	10	5		4	0	1	0	0	2	1	0	1
P32119	kleiner	PRDX2	110	10	10	0	0	4	9	10	10		5	0	1	0	0	0	0	0	2
Q7Z3Z0	kleiner	KRT25	148	3	9	0	0	0	0	10	7		6	0	0	0	0	0	1	0	2
B1AXG1;B4DG22;B7ZB17;P51812	kleiner	RPS6KA3	179	0	0	0	0	4	0	0	0		7	1	0	0	0	1	2	0	2
Q9Y490	kleiner	TLN1	106	0	3	0	0	0	1	0	9		8	0	3	0	0	1	1	0	0
P49368	kleiner	CCT3	108	0	2	0	0	0	0	0	2		9	0	2	0	0	1	2	0	4
J3KPS3;P04075	kleiner	ALDOA	102	10	10	0	0	0	8	10	10		10	17	12	2	0	3	11	28	11
P16157-12;P16157-13;P16157-14;P16157-15;P16157-16;P16157-3;P16157-7	kleiner	ANK1	112	10	10	0	0	8	10	10	10
Q8WUD1;Q8WUD1-2	kleiner	RAB2B	187	10	10	0	0	0	10	10	10
P20742	kleiner	PZP	200	10	4	0	0	0	7	10	10
A0A0G2JIW1;P0DMV8;P0DMV9	kleiner	HSPA1B;HSPA1A;HSPA1B	107	10	10	0	0	0	10	10	10
P04745	kleiner	AMY1C	92	10	10	10	0	7	10	10	9
Q13740;Q13740-2	kleiner	ALCAM	124	10	10	0	0	10	10	10	10
P40227;P40227-2	kleiner	CCT6A	139	0	2	0	0	0	0	0	0
P78417	kleiner	GSTO1	111	0	1	0	0	3	0	10	0
Q6P387;Q6P387-2	kleiner	C16orf46	195	0	1	0	0	0	0	0	0
P07451	kleiner	CA3	152	0	8	0	0	0	1	10	7
H7BZ94;P07237	kleiner	P4HB	111	0	3	0	0	0	3	10	2
P05451;P48304	kleiner	REG1A;REG1B	107	7	0	0	0	1	6	10	3
P21333;P21333-2	kleiner	FLNA	99	10	9	0	0	0	9	10	9
H7BY64;Q96NZ9;Q96NZ9-2;Q96NZ9-3;Q96NZ9-4	kleiner	ZNF511-PRAP1;PRAP1;PRAP1;PRAP1;PRAP1	148	0	5	0	0	0	4	10	6
P08294	kleiner	SOD3	117	0	0	0	0	0	0	10	0
P62328	kleiner	TMSB4X	125	0	0	0	0	0	0	10	0
P27487	kleiner	DPP4	110	0	0	0	0	0	0	10	1
J3QQR8;J3QQX6;J3QRQ1;J3QRT5;P13598	kleiner	ICAM2	132	10	10	0	0	10	10	10	9
P13645	kleiner	KRT10	117	0	1	0	0	0	0	10	1
P81605;P81605-2	kleiner	DCD	94	0	0	0	0	0	0	10	0
Q99969	kleiner	RARRES2	110	0	2	0	0	0	1	10	6
A8CTZ0;F8W7U0;Q15811;Q15811-10;Q15811-11;Q15811-12;Q15811-13;Q15811-2;Q15811-3;Q15811-4;Q15811-5;Q15811-6;Q15811-7;Q15811-8;Q15811-9	kleiner	ITSN1	124	10	8	0	0	2	1	0	4
P0DJI9	kleiner	SAA2	130	10	8	0	0	0	10	0	5
Q9HDC9	kleiner	APMAP	196	0	0	0	0	2	0	10	0
E9PLK3;P55786;P55786-2	kleiner	NPEPPS	180	0	0	0	0	1	0	0	0
P62937	kleiner	PPIA	185	0	0	0	0	2	0	0	0
P16930	kleiner	FAH	115	0	1	0	0	0	0	0	1
