# Supplementary material for: Imputation of label-free quantitative mass spectrometry-based proteomics data using self-supervised deep learning
Source: Nat Commun. 2024 Jun 26;15:5405. doi: 10.1038/s41467-024-48711-5 (PMC11208500; doi:10.1038/s41467-024-48711-5)
Supplement: Supplementary file 16 — Supplementary Data 13 [file 41467_2024_48711_MOESM16_ESM.xlsx]

## Sheet: 13_ALD_method_comparison
Comparions of qvalues from differential analysis using different models imputated missing values and no imputation (NONE) for N=348 patients
PG.ProteinAccessions	Source	PG.Genes	frequency	CF	DAE	Median	None	QRILC	RF	RSN	TRKNN	VAE
P10643	kleiner	C7	348	1.19359e-65	1.19359e-65	1.19359e-65	1.19359e-65	1.19359e-65	1.19359e-65	9.90963e-66	1.19359e-65	1.19359e-65
O00391	kleiner	QSOX1	348	7.41618e-38	4.94412e-38	7.41618e-38	7.41618e-38	7.41618e-38	7.41618e-38	6.1572e-38	7.41618e-38	7.41618e-38
Q08380	kleiner	LGALS3BP	348	1.1284e-30	1.1284e-30	1.88066e-30	1.88066e-30	1.88066e-30	1.1284e-30	1.5614e-30	9.04973e-31	9.40331e-31
P04180	kleiner	LCAT	348	1.54982e-30	1.54982e-30	2.32473e-30	2.32473e-30	2.32473e-30	1.54982e-30	1.93008e-30	1.16236e-30	1.32842e-30
P08253;P08253-2;P08253-3	kleiner	MMP2	334	1.7688e-29	2.44575e-29	2.33507e-29	5.74393e-29	1.90887e-23	3.10117e-30	4.4768e-26	2.82804e-30	1.68267e-29
P51884	kleiner	LUM	348	2.04178e-27	2.26865e-27	3.40297e-27	3.40297e-27	4.08356e-27	2.04178e-27	3.39033e-27	2.04178e-27	2.04178e-27
P05546	kleiner	SERPIND1	348	5.09245e-27	5.6017e-27	8.00242e-27	8.00242e-27	9.33616e-27	4.66808e-27	7.75124e-27	5.09245e-27	5.09245e-27
H0YAC1;P03952	kleiner	KLKB1	348	4.09788e-26	4.09788e-26	6.14683e-26	6.14683e-26	7.02494e-26	3.78266e-26	5.10333e-26	3.78266e-26	4.09788e-26
A0A0U1RQV3;Q12805;Q12805-2;Q12805-3;Q12805-4;Q12805-5	kleiner	EFEMP1	348	1.17347e-25	1.17347e-25	1.69501e-25	1.69501e-25	1.90688e-25	1.08965e-25	1.40726e-25	1.08965e-25	1.17347e-25
P23142	kleiner	FBLN1	348	2.07733e-25	2.07733e-25	2.90826e-25	2.90826e-25	3.2314e-25	1.93884e-25	2.19504e-25	1.93884e-25	2.07733e-25
E7END6;P04070;P04070-2	kleiner	PROC	348	2.57189e-25	2.57189e-25	3.50713e-25	3.50713e-25	3.85784e-25	2.41115e-25	2.66911e-25	2.41115e-25	2.57189e-25
P00734	kleiner	F2	348	4.14937e-25	4.14937e-25	5.53249e-25	5.53249e-25	6.03544e-25	3.90528e-25	4.23996e-25	3.90528e-25	3.90528e-25
O14791;O14791-2	kleiner	APOL1	348	8.36296e-22	8.36296e-22	1.11506e-21	1.28661e-21	1.19471e-21	8.36296e-22	9.91893e-22	7.27214e-22	8.36296e-22
P0DOY2	kleiner	IGLC2	348	2.70909e-21	2.95881e-21	3.88344e-21	4.43821e-21	3.88344e-21	2.95881e-21	3.43913e-21	2.44119e-21	2.95881e-21
A0A0B4J231;B9A064	kleiner	IGLL5	348	3.05682e-21	3.32263e-21	4.24559e-21	4.77629e-21	4.24559e-21	3.32263e-21	3.7322e-21	2.72931e-21	3.18419e-21
P01591	kleiner	JCHAIN	348	3.05682e-21	3.32263e-21	4.24559e-21	4.77629e-21	4.24559e-21	3.32263e-21	3.7322e-21	2.72931e-21	3.18419e-21
P01023	kleiner	A2M	348	5.30703e-21	5.30703e-21	7.26225e-21	8.11663e-21	7.26225e-21	5.51931e-21	6.36436e-21	4.75802e-21	5.11047e-21
P03951;P03951-2	kleiner	F11	346	2.70909e-21	3.77793e-21	1.32899e-20	1.11152e-20	1.21169e-20	3.40657e-21	1.31058e-17	2.25935e-21	3.50809e-21
P01834	kleiner	IGKC	348	8.77156e-21	8.77156e-21	1.18416e-20	1.24648e-20	1.18416e-20	8.77156e-21	1.03488e-20	7.8944e-21	8.16663e-21
Q16270;Q16270-2	kleiner	IGFBP7	227	6.07342e-33	5.52374e-34	3.3056e-24	1.52606e-20	9.25466e-13	1.27992e-34	7.52758e-09	9.44369e-36	3.16929e-36
P02753;Q5VY30	kleiner	RBP4	348	4.9932e-20	4.9932e-20	6.58195e-20	6.89537e-20	6.29577e-20	4.9932e-20	5.46459e-20	4.52509e-20	4.67106e-20
P01700	kleiner	IGLV1-47	348	6.18762e-20	6.18762e-20	8.07081e-20	8.43766e-20	7.73452e-20	6.18762e-20	6.7007e-20	5.62511e-20	5.80089e-20
P02743	kleiner	APCS	348	6.81072e-20	6.81072e-20	8.79718e-20	9.17966e-20	8.44529e-20	6.81072e-20	7.30376e-20	6.20977e-20	6.39795e-20
Q96KN2	kleiner	CNDP1	347	2.00059e-20	3.61763e-20	2.01618e-19	1.158e-19	3.77405e-20	3.44308e-20	2.56019e-20	1.92719e-20	1.63916e-20
P00739;P00739-2	kleiner	HPR	348	7.74793e-19	7.51315e-19	9.28285e-19	9.91735e-19	9.18273e-19	7.74793e-19	7.91709e-19	6.88705e-19	6.88705e-19
P01008	kleiner	SERPINC1	348	7.87195e-19	7.64042e-19	9.28285e-19	9.99132e-19	9.27765e-19	7.87195e-19	7.98795e-19	7.02093e-19	7.02093e-19
P01033;Q5H9A7	kleiner	TIMP1	182	5.00809e-37	4.14889e-38	1.36088e-23	1.04814e-18	1.04073e-11	5.55466e-36		1.98751e-33	5.11551e-36
P01780	kleiner	IGHV3-7	348	8.9138e-19	8.65912e-19	1.04507e-18	1.08239e-18	1.04507e-18	8.9138e-19	8.98642e-19	7.97551e-19	7.97551e-19
Q15582	kleiner	TGFBI	348	3.15534e-18	3.15534e-18	3.7864e-18	3.91697e-18	3.66426e-18	3.15534e-18	3.25202e-18	2.8398e-18	2.77054e-18
A0A0J9YY99	kleiner		348	3.54088e-18	3.54088e-18	4.22621e-18	4.36708e-18	4.09414e-18	3.54088e-18	3.62572e-18	3.19543e-18	3.11935e-18
P33151	kleiner	CDH5	348	4.76086e-18	4.88615e-18	5.8023e-18	5.98947e-18	5.62647e-18	4.88615e-18	4.97269e-18	4.4208e-18	4.31799e-18
P06276	kleiner	BCHE	345	9.28842e-19	4.88222e-19	4.01792e-16	3.363e-17	8.16746e-19	2.75227e-18	5.60118e-19	1.08184e-18	1.8195e-19
P19827	kleiner	ITIH1	348	4.37512e-17	4.71167e-17	5.40456e-17	5.56834e-17	5.40456e-17	4.54363e-17	4.48708e-17	4.17625e-17	4.17625e-17
P01782;P0DP04	kleiner	IGHV3-9;IGHV3-43D	348	9.6244e-17	1.05868e-16	1.20992e-16	1.24551e-16	1.17632e-16	9.84822e-17	1.00453e-16	9.20595e-17	9.20595e-17
H7BY35;Q92736;Q92736-2	kleiner	RYR2	348	9.89448e-17	1.08598e-16	1.23681e-16	1.27215e-16	1.20338e-16	1.01193e-16	1.02685e-16	9.47343e-17	9.47343e-17
A0A0A0MS08;P01857	kleiner	IGHG1	348	1.67513e-16	1.83467e-16	2.02779e-16	2.14045e-16	2.02779e-16	1.71236e-16	1.68355e-16	1.60534e-16	1.60534e-16
E9PEK4;P07333	kleiner	CSF1R	268	1.1541e-23	4.26977e-23	9.28285e-19	8.90817e-16	7.22052e-17	5.31902e-22	1.48186e-14	1.40199e-22	1.94489e-22
P55058	kleiner	PLTP	348	1.13996e-15	1.16474e-15	1.27567e-15	1.40995e-15	1.30679e-15	1.13996e-15	1.14058e-15	1.09343e-15	1.07156e-15
P06331	kleiner	IGHV4-34	348	1.74135e-15	1.81127e-15	1.97976e-15	2.18281e-15	1.97976e-15	1.77354e-15	1.76695e-15	1.7026e-15	1.66921e-15
Q13790	kleiner	APOF	348	5.83439e-15	6.19159e-15	6.89518e-15	7.5847e-15	6.89518e-15	6.06776e-15	6.14352e-15	5.7243e-15	5.83439e-15
P01619	kleiner	IGKV3-20	348	6.19272e-15	6.56428e-15	7.29365e-15	8.00522e-15	7.29365e-15	6.43557e-15	6.488e-15	6.07804e-15	6.19272e-15
A0A0A0MRJ7;P12259	kleiner	F5	348	1.06785e-14	1.13066e-14	1.25356e-14	1.37295e-14	1.22689e-14	1.10892e-14	1.11336e-14	1.02971e-14	1.06785e-14
A0A2Q2TTZ9	kleiner	IGKV1D-33	348	1.34762e-14	1.42537e-14	1.577e-14	1.7237e-14	1.54415e-14	1.39847e-14	1.39856e-14	1.30034e-14	1.32356e-14
O43866	kleiner	CD5L	348	2.29441e-14	2.46757e-14	2.72461e-14	2.9723e-14	2.669e-14	2.42187e-14	2.36042e-14	2.21663e-14	2.25485e-14
P01717	kleiner	IGLV3-25	348	2.3498e-14	2.52386e-14	2.7814e-14	3.02863e-14	2.72577e-14	2.47797e-14	2.40749e-14	2.27147e-14	2.30997e-14
K7ER74	kleiner	APOC4-APOC2	348	2.66635e-14	2.86027e-14	3.14629e-14	3.37482e-14	3.02528e-14	2.80919e-14	2.68983e-14	2.57893e-14	2.57893e-14
P01714	kleiner	IGLV3-19	348	2.69986e-14	2.8927e-14	3.1763e-14	3.37482e-14	3.05644e-14	2.84195e-14	2.68983e-14	2.61276e-14	2.61276e-14
Q9UJJ9	kleiner	GNPTG	167	2.43429e-24	7.03826e-24	1.21712e-15	3.37482e-14	4.07798e-06	2.83749e-27		3.51812e-31	3.79131e-25
P01597;P04432	kleiner	IGKV1-39;IGKV1D-39	345	2.74013e-14	2.98677e-14	5.64042e-14	4.36856e-14	5.15548e-13	3.15646e-14	2.43327e-07	3.14749e-14	2.57893e-14
K7ERI9;P02654	kleiner	APOC1	348	3.57958e-14	3.7616e-14	4.26797e-14	4.43868e-14	4.10989e-14	3.7616e-14	3.61291e-14	3.46772e-14	3.52277e-14
P19320	kleiner	VCAM1	260	3.19556e-22	6.67627e-22	2.40714e-16	5.22535e-14	2.9503e-21	6.19358e-21	2.59134e-20	2.44119e-21	3.48734e-21
A0A075B6K5	kleiner	IGLV3-9	348	5.70312e-14	5.98827e-14	6.65364e-14	6.90955e-14	6.53266e-14	5.8901e-14	5.73657e-14	5.52764e-14	5.52764e-14
A0A0C4DH73;P01611	kleiner	IGKV1-12;IGKV1D-12	348	5.77462e-14	6.05862e-14	6.71956e-14	6.97313e-14	6.59957e-14	5.9609e-14	5.78936e-14	5.59963e-14	5.59963e-14
P06312	kleiner	IGKV4-1	348	1.87698e-13	1.90631e-13	2.17864e-13	2.25933e-13	2.06786e-13	1.93657e-13	1.87579e-13	1.82095e-13	1.79418e-13
Q9Y6R7	kleiner	FCGBP	339	2.27849e-14	2.98677e-14	3.47473e-13	2.47688e-13	2.78707e-14	4.34161e-14	2.25843e-13	1.79245e-14	3.68329e-14
O75636	kleiner	FCN3	348	3.01302e-13	3.04062e-13	3.47473e-13	3.58359e-13	3.34468e-13	3.04062e-13	2.92304e-13	2.90842e-13	2.90842e-13
A0A0B4J1V0	kleiner	IGHV3-15	348	3.6546e-13	3.70915e-13	4.21209e-13	4.35988e-13	4.07398e-13	3.70915e-13	3.55733e-13	3.55019e-13	3.55019e-13
P13671	kleiner	C6	348	4.06988e-13	4.12973e-13	4.68036e-13	4.84175e-13	4.52938e-13	4.12973e-13	3.90429e-13	3.95523e-13	3.95523e-13
A0A0B4J2B5;S4R460	kleiner	IGHV3OR16-9	348	5.11235e-13	5.18644e-13	5.86663e-13	6.0655e-13	5.59163e-13	5.18644e-13	4.8707e-13	4.97034e-13	4.95208e-13
A0A0A0MRE5;H0YBF7;Q9ULH1;Q9ULH1-2	kleiner	ASAP1	220	1.7688e-29	7.57204e-27	6.20638e-05	6.34993e-13	1.9428e-15	4.78033e-28	4.59799e-08	8.01324e-27	6.13826e-32
A0A075B6P5;P01615	kleiner	IGKV2-28;IGKV2D-28	348	6.02533e-13	6.11141e-13	6.89998e-13	7.01309e-13	6.58152e-13	6.02533e-13	5.72863e-13	5.78106e-13	5.78106e-13
O75460	kleiner	ERN1	348	6.14304e-13	6.23863e-13	7.03083e-13	7.14423e-13	6.71125e-13	6.15198e-13	5.83727e-13	5.9059e-13	5.9059e-13
P01721	kleiner	IGLV6-57	348	8.22778e-13	8.45633e-13	9.51337e-13	9.66438e-13	8.824e-13	8.34049e-13	7.89837e-13	8.01126e-13	8.01126e-13
A0A0A0MRZ8;P04433	kleiner	IGKV3D-11;IGKV3-11	348	8.33123e-13	8.55948e-13	9.61296e-13	9.76316e-13	8.92632e-13	8.44382e-13	7.98105e-13	8.11484e-13	8.11484e-13
P00742	kleiner	F10	348	1.26396e-12	1.3152e-12	1.47461e-12	1.4973e-12	1.35173e-12	1.28059e-12	1.22428e-12	1.24775e-12	1.24775e-12
A0A075B7D8	kleiner	IGHV3OR15-7	348	1.45643e-12	1.51468e-12	1.69554e-12	1.72123e-12	1.55618e-12	1.47534e-12	1.4077e-12	1.43799e-12	1.43799e-12
P01601	kleiner	IGKV1D-16	348	1.99339e-12	2.04451e-12	2.31118e-12	2.38017e-12	2.15502e-12	2.01863e-12	1.94705e-12	1.96878e-12	1.94477e-12
Q9Y5Y7	kleiner	LYVE1	345	1.49248e-12	1.61443e-12	2.13402e-12	2.71261e-12	3.12525e-12	1.56496e-12	3.06789e-11	1.44317e-12	1.46784e-12
A0A0G2JMB2	kleiner	IGHA2	348	2.32225e-12	2.38104e-12	2.68718e-12	2.72612e-12	2.50803e-12	2.32225e-12	2.26333e-12	2.28226e-12	2.26629e-12
O95445-2;Q5SRP5	kleiner	APOM	348	2.4218e-12	2.48234e-12	2.797e-12	2.83696e-12	2.61299e-12	2.4218e-12	2.35535e-12	2.36413e-12	2.36413e-12
A0A0C4DH38	kleiner	IGHV5-51	348	3.36102e-12	3.44401e-12	3.87451e-12	3.92908e-12	3.57647e-12	3.36102e-12	3.26207e-12	3.28194e-12	3.28194e-12
A0A087X0S5;P12109	kleiner	COL6A1	165	1.7688e-29	1.69751e-28	1.29593e-17	5.70847e-12	8.99991e-14	1.75747e-28		9.04973e-31	2.5841e-29
A0A075B7D4	kleiner	IGKV1OR2-108	348	1.18493e-11	1.19839e-11	1.36959e-11	1.38761e-11	1.27058e-11	1.18493e-11	1.16741e-11	1.14629e-11	1.17176e-11
P02766	kleiner	TTR	348	1.81639e-11	1.8368e-11	2.06931e-11	2.12306e-11	1.94613e-11	1.81639e-11	1.78584e-11	1.72079e-11	1.7578e-11
Q15485;Q15485-2	kleiner	FCN2	311	7.04589e-17	1.83607e-15	5.06717e-07	2.89016e-11	7.93908e-23	1.9939e-13	1.87299e-25	2.31799e-17	5.40216e-17
A0A0C4DH67	kleiner	IGKV1-8	348	2.57739e-11	2.57739e-11	2.93179e-11	2.9689e-11	2.72724e-11	2.52197e-11	2.52892e-11	2.43265e-11	2.46887e-11
P19652	kleiner	ORM2	348	3.96134e-11	3.91874e-11	4.4993e-11	4.4993e-11	4.189e-11	3.87705e-11	3.78218e-11	3.68124e-11	3.79628e-11
Q9BWP8-10	kleiner	COLEC11	317	9.10133e-12	6.47699e-12	4.18941e-12	4.80777e-11	7.8853e-13	7.3998e-12	3.23405e-11	1.01233e-11	1.63708e-11
P00738	kleiner	HP	348	5.3352e-11	5.39077e-11	6.23511e-11	6.16088e-11	5.81477e-11	5.28076e-11	5.23976e-11	5.1239e-11	5.28076e-11
P29622	kleiner	SERPINA4	348	5.3352e-11	5.39077e-11	6.23511e-11	6.16088e-11	5.81477e-11	5.28076e-11	5.23976e-11	5.1239e-11	5.28076e-11
P27169	kleiner	PON1	348	8.12136e-11	8.12136e-11	9.47492e-11	9.36345e-11	8.74608e-11	8.03932e-11	7.96122e-11	7.80287e-11	7.95893e-11
D6RAR4;Q04756	kleiner	HGFAC	343	4.27706e-11	1.84601e-11	4.99839e-10	9.54254e-11	7.8853e-13	1.13157e-11	3.90429e-13	2.28226e-12	1.06119e-11
P55056	kleiner	APOC4	333	1.74135e-15	6.91717e-14	6.0272e-09	1.47842e-10	5.34122e-16	2.3513e-13	1.28635e-16	3.84577e-15	6.07322e-16
E7EUF1;Q13822;Q13822-2;Q13822-3	kleiner	ENPP2	159	1.89006e-21	4.31777e-21	1.9894e-16	1.58611e-10	8.29815e-11	5.732e-23		5.26659e-22	8.44834e-23
P01599	kleiner	IGKV1-17	348	2.34112e-10	2.33736e-10	2.72223e-10	2.63047e-10	2.5447e-10	2.31794e-10	2.31391e-10	2.25108e-10	2.22964e-10
A0A286YEY1;P01876	kleiner	IGHA1	348	3.83345e-10	3.79586e-10	4.45032e-10	4.30198e-10	4.16321e-10	3.79586e-10	3.78177e-10	3.61849e-10	3.61849e-10
P80108	kleiner	GPLD1	348	4.99241e-10	4.99241e-10	5.77773e-10	5.65075e-10	5.47041e-10	4.99241e-10	4.96423e-10	4.76128e-10	4.76128e-10
P10909-6	kleiner	CLU	348	9.11798e-10	9.11798e-10	1.04205e-09	1.01964e-09	9.87781e-10	9.11798e-10	8.94648e-10	8.69972e-10	8.69972e-10
P01833	kleiner	PIGR	317	1.05503e-11	1.70213e-12	1.20527e-10	1.07885e-09	1.46311e-13	2.04722e-11	2.06928e-13	5.42747e-12	1.31261e-10
A0A140T8Y3;A0A140T8Z8;A0A140T902;A0A140T9C0;A0A140TA33;A0A140TA41;A0A140TA52;A0A3B3ISX9;P22105;P22105-1;P22105-4	kleiner	TNXB	332	3.45048e-09	2.64641e-09	2.17639e-09	1.10795e-09	2.53391e-08	2.46052e-09	2.98473e-09	1.22678e-09	2.85947e-09
G3XAP6;P49747;P49747-2	kleiner	COMP	297	2.34061e-10	4.77657e-11	6.47194e-10	3.20546e-09	1.5467e-08	4.45479e-11	5.65014e-09	1.51536e-11	1.99879e-11
A0A0U1RR20;Q92954;Q92954-2;Q92954-3;Q92954-4;Q92954-5;Q92954-6	kleiner	PRG4	348	6.42252e-09	6.42252e-09	7.38589e-09	7.24107e-09	7.24107e-09	6.59455e-09	6.45479e-09	6.15491e-09	6.20663e-09
P20851;P20851-2	kleiner	C4BPB	348	8.44031e-09	8.44031e-09	9.69383e-09	9.5056e-09	9.5056e-09	8.58839e-09	8.38007e-09	8.09154e-09	8.15897e-09
P01703	kleiner	IGLV1-40	348	9.57513e-09	9.65697e-09	1.10771e-08	1.08641e-08	1.06591e-08	9.74022e-09	9.57202e-09	9.1859e-09	9.33773e-09
A0A0C4DH35	kleiner	IGHV3-35	348	1.12809e-08	1.12809e-08	1.30333e-08	1.2785e-08	1.25461e-08	1.13765e-08	1.12579e-08	1.06542e-08	1.0914e-08
P01701	kleiner	IGLV1-51	347	8.88922e-09	1.00297e-08	1.37048e-08	1.36399e-08	9.61658e-09	1.07842e-08	1.78871e-08	9.28665e-09	1.0914e-08
P41222	kleiner	PTGDS	304	4.10335e-11	6.83396e-11	6.29435e-09	1.553e-08	9.07645e-07	2.10959e-10	0.0161838	2.43265e-11	1.52239e-11
A0A075B6K4	kleiner	IGLV3-10	348	1.51451e-08	1.5022e-08	1.72683e-08	1.67973e-08	1.67973e-08	1.52703e-08	1.51885e-08	1.42131e-08	1.45489e-08
K4DIA0;O75144;O75144-2	kleiner	ICOSLG	176	5.63898e-15	2.82526e-13	5.0426e-08	1.84511e-08	0.000118221	3.58344e-15		9.12978e-20	1.33392e-18
P35542	kleiner	SAA4	348	1.9933e-08	1.97761e-08	2.28324e-08	2.22262e-08	2.20312e-08	2.02545e-08	1.9859e-08	1.88839e-08	1.91722e-08
P61769	kleiner	B2M	346	1.96241e-08	1.77494e-08	2.23761e-08	2.35769e-08	2.03814e-08	1.93803e-08	1.8784e-08	1.79616e-08	1.88305e-08
P01715	kleiner	IGLV3-1	340	1.33303e-08	1.32692e-08	3.73243e-08	3.60303e-08	6.08234e-08	1.50487e-08	8.60514e-07	9.11716e-09	1.1257e-08
P0C0L5	kleiner	C4B_2	348	3.39034e-08	3.36426e-08	3.83644e-08	3.73807e-08	3.70639e-08	3.41683e-08	3.39353e-08	3.21584e-08	3.27546e-08
A0A286YEY4;P01859	kleiner	IGHG2	348	3.69966e-08	3.65788e-08	4.14235e-08	4.07273e-08	4.03879e-08	3.69966e-08	3.658e-08	3.51199e-08	3.53763e-08
P04275	kleiner	VWF	347	3.39034e-08	3.71411e-08	4.04515e-08	4.07585e-08	2.98215e-08	3.62111e-08	3.658e-08	3.16284e-08	3.27546e-08
A0A0C4DH31	kleiner	IGHV1-18	343	7.76769e-08	3.65788e-08	9.70176e-08	7.83241e-08	5.00574e-07	7.64313e-08	9.15787e-05	6.47409e-08	6.24555e-08
A0A286YES1;P01860	kleiner	IGHG3	348	1.01866e-07	1.00357e-07	1.11051e-07	1.11051e-07	1.0926e-07	1.00357e-07	9.95419e-08	9.34358e-08	9.7469e-08
P02675	kleiner	FGB	348	1.23408e-07	1.21593e-07	1.34445e-07	1.34445e-07	1.31244e-07	1.20706e-07	1.20433e-07	1.13265e-07	1.18119e-07
A0A1B0GUU9;P01871;P01871-2	kleiner	IGHM	348	1.85816e-07	1.80507e-07	2.02168e-07	2.03798e-07	1.98984e-07	1.81806e-07	1.82443e-07	1.68473e-07	1.78205e-07
Q7Z7M9	kleiner	GALNT5	347	1.77766e-07	1.80507e-07	1.96763e-07	2.03917e-07	2.18994e-07	1.75648e-07	0.00176783	1.63271e-07	1.78205e-07
P05362	kleiner	ICAM1	179	2.07562e-15	1.48533e-10	1.03177e-06	2.15803e-07	1.06808e-14	2.36579e-17		4.47762e-17	3.46687e-19
A0A0J9YX35	kleiner	IGHV3-64D	348	3.22255e-07	3.15541e-07	3.57779e-07	3.54984e-07	3.49523e-07	3.17748e-07	3.19698e-07	2.9698e-07	3.09102e-07
P00740	kleiner	F9	348	3.34922e-07	3.27992e-07	3.68674e-07	3.68674e-07	3.63045e-07	3.3027e-07	3.31809e-07	3.06832e-07	3.21344e-07
P04430	kleiner	IGKV1-16	348	4.5465e-07	4.45496e-07	5.02871e-07	5.02871e-07	4.95365e-07	4.48507e-07	4.51725e-07	4.14869e-07	4.39596e-07
P02790	kleiner	HPX	348	4.61905e-07	4.52667e-07	5.06717e-07	5.10526e-07	5.00574e-07	4.55705e-07	4.58319e-07	4.21739e-07	4.46711e-07
A0A075B6R2	kleiner	IGHV4-4	290	2.94736e-09	5.18426e-09	6.14819e-07	5.4738e-07	0.00325652	2.46185e-09	0.0798955	2.27787e-09	3.31158e-10
P25311	kleiner	AZGP1	348	6.62374e-07	6.45057e-07	7.20392e-07	7.25689e-07	7.15172e-07	6.536e-07	6.50312e-07	6.01791e-07	6.40868e-07
A0A075B7B8	kleiner	IGHV3OR16-12	348	8.05233e-07	7.89648e-07	8.86924e-07	8.93398e-07	8.80543e-07	8.05233e-07	8.00138e-07	7.32907e-07	7.84586e-07
A0A075B6S5	kleiner	IGKV1-27	346	7.17739e-07	9.26637e-07	1.62217e-06	1.18403e-06	1.22957e-05	9.41587e-07	0.000454135	7.31746e-07	6.64329e-07
I3L145;P04278	kleiner	SHBG	348	1.21243e-06	1.18193e-06	1.33281e-06	1.34233e-06	1.32342e-06	1.21243e-06	1.20018e-06	1.10545e-06	1.16724e-06
A0A0A0MS15	kleiner	IGHV3-49	348	1.43024e-06	1.4213e-06	1.60147e-06	1.61282e-06	1.59027e-06	1.45774e-06	1.43033e-06	1.32987e-06	1.38663e-06
A6XND0;A6XND1;B3KWK7;P17936;P17936-2	kleiner	IGFBP3	314	4.99241e-10	5.37343e-12	0.000254286	1.69046e-06	1.98004e-11	2.34264e-11	2.68983e-14	1.01233e-11	1.35962e-10
Q99784;Q99784-3;Q99784-5	kleiner	OLFM1	164	4.57693e-18	4.98878e-16	3.63528e-07	2.0092e-06	1.41878e-05	2.85518e-16		5.42865e-22	1.22835e-18
P23083	kleiner	IGHV1-2	348	2.14524e-06	2.10576e-06	2.3836e-06	2.36716e-06	2.36716e-06	2.18623e-06	2.14263e-06	1.96136e-06	2.04308e-06
P19823	kleiner	ITIH2	348	2.29865e-06	2.25661e-06	2.5523e-06	2.53482e-06	2.53482e-06	2.3423e-06	2.29297e-06	2.10275e-06	2.18984e-06
P01624	kleiner	IGKV3-15	348	2.59044e-06	2.52839e-06	2.87239e-06	2.85298e-06	2.83384e-06	2.63901e-06	2.57766e-06	2.35889e-06	2.45489e-06
E7ETH0;G3XAM2;P05156	kleiner	CFI	348	3.89947e-06	3.83486e-06	4.31101e-06	4.31739e-06	4.23329e-06	3.95107e-06	3.92214e-06	3.56244e-06	3.6832e-06
P22891;P22891-2	kleiner	PROZ	345	6.33633e-06	6.15035e-06	4.75566e-06	5.49527e-06	3.83717e-05	5.12547e-06	0.000514447	5.36944e-06	6.73421e-06
P0DP01	kleiner	IGHV1-8	264	2.0002e-09	9.39166e-10	1.35366e-05	5.77695e-06	0.0146977	8.94842e-09	0.161753	1.32662e-11	7.48463e-11
B4DV12;F5GXK7;F5GYU3;F5H265;F5H2Z3;F5H388;F5H6Q2;F5H747;J3QKN0;J3QS39;J3QTR3;P0CG47;P0CG48;P62979;P62987;Q5PY61;Q96C32	kleiner	UBB;UBC;UBC;UBC;UBC;UBC;UBC;UBC;UBB;UBB;RPS27A;UBB;UBC;RPS27A;UBA52;UBC;UBC	246	3.01302e-13	6.47699e-12	5.03273e-05	6.13054e-06	0.118019	3.94837e-11	0.117018	5.35496e-13	1.63726e-12
G3V2W1;Q9UK55	kleiner	SERPINA10	347	3.89947e-06	4.63704e-06	8.7426e-06	6.16313e-06	2.69078e-06	4.55134e-06	1.38537e-06	3.04372e-06	3.91244e-06
Q6EMK4	kleiner	VASN	347	6.96894e-06	6.15035e-06	8.01691e-06	8.76396e-06	6.26089e-06	6.39276e-06	1.08017e-05	5.83685e-06	6.09356e-06
A0A0B4J1V6	kleiner	IGHV3-73	302	7.42957e-07	7.65741e-07	1.17921e-05	8.93507e-06	0.00238773	3.46635e-07	0.182894	3.51922e-08	2.20082e-07
A0A075B6J9	kleiner	IGLV2-18	348	8.27719e-06	8.14e-06	9.15118e-06	9.09469e-06	9.09469e-06	8.37125e-06	8.49461e-06	7.59454e-06	7.79545e-06
A0A075B6R9;A0A0C4DH68	kleiner	IGKV2D-24;IGKV2-24	348	1.0058e-05	9.78465e-06	1.10453e-05	1.10453e-05	1.10453e-05	1.01716e-05	1.0238e-05	9.13897e-06	9.47567e-06
P0C0L4	kleiner	C4A	347	1.16811e-05	9.65113e-06	1.06843e-05	1.12531e-05	1.91349e-05	1.04337e-05	0.000203565	1.0343e-05	9.67888e-06
P01742	kleiner	IGHV1-69	348	1.14956e-05	1.13112e-05	1.26658e-05	1.25905e-05	1.24423e-05	1.15584e-05	1.16299e-05	1.04197e-05	1.08472e-05
P02671	kleiner	FGA	348	1.25648e-05	1.24987e-05	1.38875e-05	1.38875e-05	1.37269e-05	1.27675e-05	1.27201e-05	1.14722e-05	1.19334e-05
Q6UXB8	kleiner	PI16	348	1.28252e-05	1.27581e-05	1.41674e-05	1.41674e-05	1.40046e-05	1.3031e-05	1.29687e-05	1.17154e-05	1.2184e-05
Q6YHK3	kleiner	CD109	126	2.21637e-17	3.01896e-16	7.76804e-08	1.72947e-05	0.000463445	4.54363e-17		6.06925e-22	6.97e-21
Q96RL7;Q96RL7-2;Q96RL7-3;Q96RL7-4	kleiner	VPS13A	270	5.6494e-09	2.34581e-08	7.48241e-05	2.01003e-05	0.35132	2.90414e-08	0.404925	2.31828e-10	1.64417e-10
A0A0B4J1X5	kleiner	IGHV3-74	343	1.47781e-05	2.79088e-05	2.59168e-05	2.21562e-05	2.44672e-05	1.85409e-05	8.94453e-06	1.50906e-05	1.86344e-05
P13473;P13473-2;P13473-3	kleiner	LAMP2	348	2.2812e-05	2.29249e-05	2.57268e-05	2.51675e-05	2.47638e-05	2.35067e-05	2.35871e-05	2.08596e-05	2.1741e-05
Q08830	kleiner	FGL1	196	4.10335e-11	3.84907e-11	7.70186e-05	2.57142e-05	0.0240026	1.04023e-12		9.31162e-15	1.32356e-14
Q9UIQ6;Q9UIQ6-2;Q9UIQ6-3	kleiner	LNPEP	287	3.14154e-07	1.54235e-07	8.50461e-05	2.57401e-05	0.000621441	9.1502e-08	0.000884159	1.0118e-09	1.65068e-09
A0A0B4J1U3	kleiner	IGLV1-36	343	2.45053e-05	3.19124e-05	3.08268e-05	3.76279e-05	1.84265e-05	3.2059e-05	4.09293e-05	2.52577e-05	3.39621e-05
P15814	kleiner	IGLL1	325	3.45369e-05	3.04206e-05	2.18568e-05	4.6634e-05	1.18851e-05	1.61742e-05	0.000120189	1.06417e-05	2.53852e-05
A0A0C4DH36	kleiner	IGHV3-38	348	4.50554e-05	4.48487e-05	5.0922e-05	4.98828e-05	4.91308e-05	4.6118e-05	4.63843e-05	4.19615e-05	4.28817e-05
P01743	kleiner	IGHV1-46	347	3.46195e-05	3.68121e-05	5.49721e-05	5.1315e-05	3.36169e-05	4.13122e-05	2.3996e-05	3.13815e-05	3.61092e-05
A0A182DWH7;P49908	kleiner	SELENOP	348	4.84492e-05	4.80127e-05	5.46606e-05	5.32941e-05	5.25065e-05	4.95759e-05	4.97156e-05	4.51645e-05	4.59432e-05
B0YIW2;P02656	kleiner	APOC3	348	5.28888e-05	5.26517e-05	5.96006e-05	5.84145e-05	5.75555e-05	5.41075e-05	5.41561e-05	4.93333e-05	5.03919e-05
A0A0S2Z4L3;A0A3B3ISJ1;P07225	kleiner	PROS1	348	5.584e-05	5.584e-05	6.282e-05	6.18916e-05	6.09903e-05	5.73698e-05	5.73138e-05	5.235e-05	5.34638e-05
P08571	kleiner	CD14	348	5.63545e-05	5.63545e-05	6.33638e-05	6.24319e-05	6.15271e-05	5.78914e-05	5.77815e-05	5.28469e-05	5.39666e-05
P08697	kleiner	SERPINF2	348	6.16654e-05	6.13972e-05	6.95634e-05	6.85503e-05	6.75663e-05	6.36098e-05	6.30328e-05	5.76382e-05	5.93335e-05
A0A087X1J7;P22352	kleiner	GPX3	348	7.45368e-05	7.45368e-05	8.30553e-05	8.30553e-05	8.15028e-05	7.64983e-05	7.66175e-05	7.00466e-05	7.20728e-05
H0Y6I0;Q13439;Q13439-3;Q13439-4;Q13439-5	kleiner	GOLGA4	310	1.60906e-05	1.89019e-05	4.27177e-05	8.6011e-05	0.000210272	1.04311e-05	1.16587e-05	8.91719e-06	1.70522e-05
A0A0G2JRQ6	kleiner		321	1.54829e-05	1.87556e-05	8.13058e-05	9.59008e-05	0.00650379	2.37524e-05	0.283631	1.23386e-05	6.76566e-06
P14151;P14151-2	kleiner	SELL	348	8.68332e-05	8.64714e-05	9.60794e-05	9.59008e-05	9.43325e-05	8.90693e-05	8.79085e-05	8.17053e-05	8.40208e-05
P35858;P35858-2	kleiner	IGFALS	348	9.35415e-05	9.3155e-05	0.000103411	0.000102938	0.000101547	9.55233e-05	9.40527e-05	8.73779e-05	8.98148e-05
P02745	kleiner	C1QA	347	5.33443e-05	0.00010664	0.000118988	0.000108422	0.000374485	6.71052e-05	0.0211348	8.39402e-05	4.42231e-05
A0A087WW87;A0A087X0Q4;P01614	kleiner	IGKV2-40;IGKV2-40;IGKV2D-40	347	0.000107232	0.00010664	0.000119572	0.000123718	0.000133578	0.00010898	0.000108815	0.000100847	0.000103125
A0A0C4DH24	kleiner	IGKV6-21	323	6.85475e-05	4.37815e-05	0.000120768	0.000129535	0.00104812	3.87765e-05	0.0155299	1.63017e-05	4.1063e-05
Q9UNN8	kleiner	PROCR	305	2.58341e-05	4.48487e-05	0.00012015	0.000134597	0.0039351	5.27057e-05	0.000634784	9.14325e-06	2.54951e-05
Q14624	kleiner	ITIH4	348	0.000127936	0.000125378	0.00013993	0.000139308	0.000138692	0.000129522	0.000126943	0.000119635	0.000122439
P02749	kleiner	APOH	348	0.000143427	0.000140615	0.00015658	0.00015658	0.000155899	0.000145169	0.000142439	0.000134295	0.000135309
P01602	kleiner	IGKV1-5	348	0.000144792	0.000141964	0.000158013	0.000158013	0.00015665	0.000146544	0.000143682	0.000135608	0.000136627
H0Y5E4;H0YCV9;H0YD13;H0YDW7;P16070;P16070-10;P16070-11;P16070-12;P16070-13;P16070-14;P16070-15;P16070-16;P16070-17;P16070-18;P16070-3;P16070-4;P16070-5;P16070-6;P16070-7;P16070-8;P16070-9	kleiner	CD44	348	0.000237155	0.000230728	0.000259811	0.000260907	0.000255517	0.000237827	0.000234419	0.000223231	0.000227335
H0Y755;M9MML0;P08637	kleiner	FCGR3A	220	1.40314e-06	1.5764e-06	0.00150794	0.000391697	6.7641e-09	4.21381e-06	5.09588e-07	9.96526e-09	5.70765e-06
P07360	kleiner	C8G	348	0.000402261	0.000393672	0.000447861	0.000446055	0.000435519	0.00040971	0.000395873	0.000381454	0.000388146
P04066	kleiner	FUCA1	131	1.12566e-17	4.53865e-16	0.000278928	0.000452501	0.162578	4.84967e-17		3.73128e-24	3.06825e-21
P0DP08	kleiner	IGHV4-38-2	121	1.26396e-12	2.33736e-10	0.000683615	0.000452501	0.843787	5.29812e-13		5.7243e-15	1.66145e-14
E7EX60;E9PEP6;O14786;O14786-2;O14786-3;Q5T7F0	kleiner	NRP1	301	0.000159281	0.000229017	0.000146917	0.000470147	0.00127146	0.000182628	0.00421094	0.000138581	0.000134906
P02775	kleiner	PPBP	338	3.83925e-05	6.97336e-05	0.000648513	0.000479636	1.20807e-05	8.98199e-05	1.06757e-05	1.34388e-05	7.02985e-05
Q6UX71	kleiner	PLXDC2	320	7.26676e-05	0.000110671	0.000171161	0.000550808	4.51403e-06	0.000168017	0.000162276	5.75232e-05	0.000126746
A0A075B6I0	kleiner	IGLV8-61	319	3.64962e-05	5.70439e-05	0.000596351	0.000567711	0.00542125	9.99684e-05	0.0656785	1.85811e-05	3.6404e-05
P04004	kleiner	VTN	348	0.000521477	0.000514284	0.00058032	0.000569246	0.000558586	0.000532651	0.000513791	0.000493849	0.000507287
P01009	kleiner	SERPINA1	348	0.000680666	0.000667053	0.000746701	0.000743925	0.000717261	0.000694847	0.000664576	0.000649727	0.000667053
P04003	kleiner	C4BPA	348	0.000912996	0.000895094	0.000995996	0.000992387	0.000957688	0.000919124	0.000888287	0.000866769	0.000886404
A0A075B6S2	kleiner	IGKV2D-29	340	0.000911885	0.00098609	0.00122561	0.00139516	0.000298715	0.00105822	0.000257247	0.000730402	0.000951548
Q06033;Q06033-2	kleiner	ITIH3	348	0.00132902	0.00133322	0.00146746	0.00146746	0.00140409	0.00136773	0.00131417	0.00127298	0.00132072
F2Z2G4;F2Z2G5;Q8IUB2	kleiner	WFDC3	348	0.00145589	0.00146045	0.00160097	0.00161205	0.00154266	0.00149802	0.0014379	0.00139486	0.00144684
A0A0C4DH33	kleiner	IGHV1-24	298	0.000181619	0.000207262	0.000646779	0.00168995	0.00449479	0.000156394	0.00845769	8.95158e-05	0.000103875
P00450	kleiner	CP	348	0.00160635	0.00160141	0.00176426	0.00177026	0.0016898	0.00164182	0.00158862	0.00153982	0.0015965
E7ES19;P35443	kleiner	THBS4	268	1.09722e-05	4.52868e-05	0.000993453	0.00186928	0.00197734	3.70775e-05	0.0261889	1.20116e-05	8.78248e-05
P00488	kleiner	F13A1	348	0.00191476	0.00190316	0.00210048	0.00210048	0.00200653	0.00195652	0.00188922	0.00183103	0.00190684
P15144	kleiner	ANPEP	329	0.000451806	0.00055418	0.00247465	0.00214048	0.00844277	0.000561035	0.00318992	0.000254642	0.000419312
A0A0B4J1V2	kleiner	IGHV2-26	347	0.00250787	0.00245529	0.00281271	0.00290841	0.00262174	0.00257236	0.00277239	0.00242619	0.00246992
A0A087WSY5;Q96IY4	kleiner	CPB2	348	0.00266088	0.00263774	0.00292611	0.00292611	0.00280871	0.0027328	0.002651	0.00258529	0.00263774
P07996	kleiner	THBS1	306	1.19599e-05	2.37138e-06	0.0129082	0.00317983	1.66183e-06	4.21172e-05	4.09293e-05	2.13113e-06	1.48998e-05
J3KNB4;P49913	kleiner	CAMP	313	0.00629001	0.00265863	0.00579905	0.00365434	3.83717e-05	0.000769928	0.0389989	0.000249835	0.00335107
F8VZY9;P05783	kleiner	KRT18	328	0.00222122	0.00258598	0.00237864	0.0039318	0.00370654	0.0029812	0.0196872	0.00394938	0.00255979
A0A0B4J1Y9	kleiner	IGHV3-72	347	0.0041439	0.00437874	0.00453897	0.00451438	0.00385879	0.00424331	0.00463448	0.00426987	0.0043162
K7ERG9;P00746	kleiner	CFD	348	0.00498335	0.00496999	0.0055009	0.00538897	0.00522198	0.00509287	0.00499708	0.00481508	0.00490424
Q15166	kleiner	PON3	333	0.00196763	0.00133889	0.0154029	0.00581832	4.67815e-05	0.000527648	3.11837e-05	0.000385254	0.000142777
O95445	kleiner	APOM	348	0.00554821	0.00554821	0.00613567	0.0060119	0.00581094	0.0056765	0.00558705	0.0053628	0.00544681
D6R934;P02746	kleiner	C1QB	348	0.00628945	0.00633897	0.00695921	0.00686064	0.0065629	0.00640623	0.0063629	0.00609886	0.00619269
P04114	kleiner	APOB	348	0.00628945	0.00633897	0.00695921	0.00686064	0.0065629	0.00640623	0.0063629	0.00609886	0.00619269
P61626	kleiner	LYZ	348	0.00632153	0.00638756	0.00700984	0.00691083	0.00661198	0.00645497	0.00638718	0.00614682	0.0062409
A0A0A0MT36	kleiner	IGKV6D-21	345	0.00628945	0.00660212	0.00727873	0.00771902	0.00597841	0.00697405	0.00654731	0.00626566	0.0063659
Q16610	kleiner	ECM1	348	0.0084532	0.0084532	0.009322	0.00916918	0.00873937	0.00856102	0.00844307	0.00814544	0.00828622
P02768	kleiner	ALB	348	0.00860384	0.00860384	0.00945947	0.0093306	0.00887132	0.00871331	0.00856329	0.00827133	0.00843431
P02787	kleiner	TF	348	0.00928369	0.00928369	0.0103039	0.0101095	0.00966652	0.00944738	0.00932306	0.00899427	0.00914783
P02647	kleiner	APOA1	348	0.012407	0.0123486	0.0137028	0.0137028	0.0130227	0.0126462	0.0124138	0.0120926	0.0123778
P06727	kleiner	APOA4	348	0.0131152	0.0130237	0.0144708	0.0144335	0.013726	0.0133163	0.0130972	0.0127567	0.0130237
A0A1B0GU03;A0A1B0GU92;A0A1B0GV23;A0A1B0GVD5;A0A1B0GWE8;P07339	kleiner	;;CTSD;CTSD;CTSD;CTSD	148	6.40071e-06	0.000162894	0.372351	0.0162996	9.73473e-08	0.000292641		1.56131e-06	1.67974e-06
P01034	kleiner	CST3	348	0.0150438	0.0149754	0.0164314	0.0165549	0.0158014	0.0153237	0.0150249	0.0147409	0.0149415
P02652;V9GYM3	kleiner	APOA2	348	0.0152959	0.015193	0.0166899	0.0168141	0.0160571	0.0155772	0.015246	0.0149914	0.015193
P02786	kleiner	TFRC	345	0.0138479	0.014553	0.0156865	0.0175156	0.00772399	0.0156328	0.00730159	0.0158033	0.0159514
I3L0A1;J3KPA1;P54108;P54108-2;P54108-3	kleiner	CRISP3	267	0.000504234	0.000535742	0.0509256	0.0178609	0.625945	0.000136291	0.745255	3.79305e-06	5.34962e-06
P07358	kleiner	C8B	348	0.0206378	0.0206378	0.0226773	0.0227845	0.0217559	0.0209064	0.02057	0.0201208	0.0205498
P02679;P02679-2	kleiner	FGG	348	0.0207961	0.0207961	0.0228416	0.0228416	0.0219177	0.0209888	0.0207101	0.0202773	0.0207078
P00747	kleiner	PLG	348	0.0209688	0.0210114	0.0230657	0.0230657	0.022139	0.0211914	0.0208469	0.0204471	0.0208784
P01019	kleiner	AGT	348	0.0223197	0.0223197	0.0246286	0.0247424	0.0238077	0.0227946	0.0223485	0.0219538	0.0224131
O75882;O75882-2;O75882-3	kleiner	ATRN	348	0.0247473	0.0247977	0.0274226	0.0276092	0.0263542	0.0255255	0.0247762	0.0244001	0.0247473
P80748	kleiner	IGLV3-21	341	0.0216437	0.0284492	0.030828	0.0277951	0.0105294	0.0257032	0.0105936	0.019813	0.0296807
P23470;P23470-2	kleiner	PTPRG	199	1.72633e-05	1.94137e-05	0.0120453	0.0280628	0.0266866	1.12103e-05		7.11944e-08	1.30452e-06
Q14520;Q14520-2	kleiner	HABP2	348	0.026143	0.0261956	0.0288763	0.0290607	0.027583	0.0268992	0.026172	0.0257296	0.0261956
P02741	kleiner	CRP	340	0.0311044	0.0382805	0.0302862	0.030311	0.0616312	0.0404921	0.0523204	0.0294545	0.0394373
D6RF35;P02774;P02774-3	kleiner	GC	348	0.0286848	0.0286286	0.031603	0.031879	0.0304814	0.0295558	0.0288593	0.0285726	0.028798
P15169	kleiner	CPN1	348	0.0286943	0.0286381	0.0316071	0.0318825	0.0304877	0.0295638	0.0288593	0.0285822	0.0288072
P22792	kleiner	CPN2	348	0.0337705	0.0339602	0.0377807	0.0379388	0.0362695	0.0351449	0.0342965	0.0339602	0.0342165
A0A075B6Q5	kleiner	IGHV3-64	177	0.00105149	0.000200805	0.0659046	0.0427995	0.0351209	0.00652543		1.78772e-06	0.000296887
P02765	kleiner	AHSG	348	0.0400879	0.0401606	0.0446049	0.0447851	0.0428074	0.0415143	0.0406297	0.0402335	0.0402335
A0A140T912;A0A140T930;A0A140T937;A0A140T962;A0A140T9B3;A0A140T9J9;A0A1W2PP77;A0A1W2PR11;A0A1W2PRX1;A0A1W2PRZ0;P30501;P30505;P30508;Q07000;Q29963	kleiner	HLA-C	196	0.000255504	0.00151701	0.0860883	0.045794	0.64041	0.00374111		8.89789e-08	1.16724e-06
A0A075B7D0	kleiner	IGHV1OR15-1	348	0.0412647	0.0412647	0.0457858	0.0458772	0.0439473	0.0426428	0.041665	0.0413389	0.0413389
A0A0C4DH29	kleiner	IGHV1-3	247	0.0022836	0.0103244	0.0484534	0.0464125	0.0309267	0.00257661	0.0239347	0.000403879	0.00283196
Q9H8L6	kleiner	MMRN2	219	0.0113883	0.0271414	0.0736734	0.0494567	0.0274667	0.0092136		4.8315e-05	0.0060606
E9PHK0;P05452	kleiner	CLEC3B	348	0.0446257	0.0447041	0.0496988	0.0494772	0.0475451	0.0459976	0.044933	0.0443147	0.0448618
P06702	kleiner	S100A9	168	1.06762e-05	0.000143458	0.116729	0.0506514	0.934069	6.44112e-05		1.43056e-07	2.20223e-07
Q9UHG3	kleiner	PCYOX1	320	0.0045219	0.0271937	0.121638	0.0517493	8.71808e-05	0.051551	0.0315114	0.00127336	0.0331113
P27918	kleiner	CFP	348	0.0480761	0.0479928	0.0531514	0.0529481	0.0508107	0.0492738	0.0481988	0.0475805	0.0481597
Q15848	kleiner	ADIPOQ	341	0.0514641	0.0706343	0.0599904	0.0539391	0.0668674	0.0600552	0.0751506	0.0591862	0.0621763
P22692;P22692-2	kleiner	IGFBP4	221	0.00956666	0.0212374	0.0717537	0.0563867	0.756797	0.0044438	0.60689	0.000127203	0.00211537
Q96S96	kleiner	PEBP4	124	1.73211e-05	1.10217e-06	0.233522	0.0583481	0.71289	6.91656e-05		1.03659e-10	8.03684e-11
C9JF17;P05090	kleiner	APOD	348	0.0541217	0.0534934	0.0595138	0.0594042	0.0574982	0.0556147	0.0543217	0.0533165	0.0543955
Q9H4G4	kleiner	GLIPR2	167	2.8095e-07	3.83012e-07	0.063341	0.0688268	0.503046	1.20706e-07		1.21206e-08	4.95208e-13
P08603	kleiner	CFH	348	0.0630109	0.0618183	0.0692452	0.0693182	0.0672261	0.064568	0.0635535	0.0624089	0.0634383
A0A3B3ISR2;B4DPQ0	kleiner	C1R	348	0.0665666	0.0656319	0.0732928	0.0732928	0.0710643	0.0686298	0.0671696	0.0660795	0.0667779
P07357	kleiner	C8A	348	0.0683284	0.0674955	0.075097	0.0753568	0.0730131	0.0707082	0.0691436	0.0677391	0.0687007
P04217-2	kleiner	A1BG	348	0.0687896	0.0678357	0.0756449	0.0759058	0.0734981	0.0712384	0.069622	0.0682564	0.0692223
P43251;P43251-2;P43251-3;P43251-4	kleiner	BTD	348	0.0718567	0.0713564	0.0794322	0.0801088	0.0775972	0.0746411	0.0736624	0.0717922	0.072866
P05543	kleiner	SERPINA7	348	0.0720488	0.0716821	0.0796486	0.0803229	0.077941	0.0748579	0.0739713	0.0720094	0.0731224
A0A0B4J1Y8	kleiner	IGLV9-49	332	0.0711542	0.0599198	0.0905276	0.0815158	0.0105342	0.0743618	0.0082161	0.0524259	0.0694011
P05160	kleiner	F13B	348	0.0731505	0.0727894	0.0809448	0.0815158	0.0790931	0.075989	0.0751171	0.0732299	0.0740137
P36955	kleiner	SERPINF1	348	0.0745231	0.0744766	0.0830648	0.0832922	0.0807835	0.0776475	0.0767395	0.0748578	0.0758801
P02747	kleiner	C1QC	348	0.0751891	0.0748559	0.0837644	0.0837644	0.0813442	0.0780854	0.0771411	0.0753904	0.0764366
B7ZKJ8	kleiner	ITIH4	342	0.0879473	0.0689987	0.0891758	0.0870192	0.091219	0.0791689	0.0813411	0.0683351	0.0687007
A0A0A0MTS7;Q8WZ42-12	kleiner	TTN	278	0.0731889	0.103096	0.156159	0.100417	0.0362851	0.134787	0.0442471	0.0748558	0.125909
P06396	kleiner	GSN	348	0.0926077	0.0928639	0.102819	0.102726	0.100963	0.0964664	0.0944792	0.0931215	0.0941663
A0A075B6S9	kleiner	IGKV1-37	156	0.00522306	0.00450391	0.075978	0.104798	0.000491543	0.00231475		1.31654e-07	0.00676989
P00338;P00338-3	kleiner	LDHA	259	0.0370055	0.0316116	0.0774533	0.10757	0.0903675	0.0150748	0.774363	0.00314024	0.0130237
P98160	kleiner	HSPG2	137	0.0323216	0.101736	0.0109336	0.108563	9.71601e-08	0.0576304		0.00281743	0.0972842
P33908	kleiner	MAN1A1	258	0.0438736	0.0748559	0.101339	0.110245	0.522235	0.0126981	0.251844	0.000325147	0.0308295
P35968;P35968-2;P35968-3	kleiner	KDR	341	0.112991	0.105913	0.126768	0.11536	0.182413	0.121073	0.604276	0.116503	0.123726
Q14376;Q14376-2;Q5QPP1;Q5QPP3;Q5QPP4	kleiner	GALE	220	0.0277565	0.0221329	0.0727844	0.116089	0.244801	0.0133163	0.549418	9.20362e-06	0.00071778
A0A0D9SG88	kleiner	CFH	210	0.0793142	0.0218925	0.112981	0.116961	0.72678	0.0610908	0.951095	0.0593538	0.038312
P32119	kleiner	PRDX2	110	0.0244622	0.00262122	0.0986805	0.120113	0.639661	0.00533418		0.0251403	1.12832e-05
B1AKG0;Q03591	kleiner	CFHR1	348	0.133347	0.129864	0.144214	0.143422	0.142161	0.135234	0.132143	0.131469	0.131832
Q7Z3Z0	kleiner	KRT25	148	0.0586999	0.0356539	0.221771	0.147554	0.244801	0.130268		0.00824551	0.0409838
A0A0B4J2D9;P0DP09	kleiner	IGKV1D-13;IGKV1-13	326	0.0590663	0.0674955	0.162644	0.150175	0.512646	0.0822012	0.776326	0.031583	0.0646884
A0A075B6S6;P06310	kleiner	IGKV2D-30;IGKV2-30	339	0.182927	0.168034	0.161225	0.163093	0.208569	0.164947	0.381624	0.150675	0.168749
B1AXG1;B4DG22;B7ZB17;P51812	kleiner	RPS6KA3	179	0.295533	0.20562	0.279428	0.166003	0.119308	0.254118		0.422689	0.249571
P01024	kleiner	C3	348	0.160619	0.156457	0.172509	0.171396	0.170297	0.162585	0.160761	0.15889	0.15908
P12111	kleiner	COL6A3	274	0.115824	0.158312	0.193589	0.173508	0.236516	0.0916351	0.173081	0.0462676	0.063936
P60709	kleiner	ACTB	345	0.161139	0.157183	0.169456	0.178812	0.16641	0.158486	0.154903	0.15216	0.155623
P05154	kleiner	SERPINA5	342	0.167522	0.154652	0.193589	0.200697	0.212058	0.173303	0.41275	0.159341	0.153698
A0A087WXX2;A0A3B3IS80;P05062	kleiner	ALDOB	285	0.12472	0.105809	0.173438	0.20083	0.535329	0.0533634	0.212341	0.0809599	0.124657
Q9Y490	kleiner	TLN1	106	0.516066	0.453223	0.136884	0.203548	0.559494	0.0478853		0.369342	0.0239835
P49368	kleiner	CCT3	108	0.511145	0.0131484	0.162644	0.214753	0.931083	0.546966		0.665821	0.104381
P18428	kleiner	LBP	348	0.202566	0.196095	0.21536	0.215109	0.214607	0.205735	0.201258	0.200144	0.200362
A0A0A0MS09;P01880;P01880-2	kleiner	IGHD	317	0.175753	0.196163	0.231673	0.219912	0.168537	0.249937	0.124901	0.166851	0.183531
P69905	kleiner	HBA2	348	0.208109	0.201943	0.220365	0.220875	0.220009	0.212276	0.20684	0.206532	0.206532
J3KPS3;P04075	kleiner	ALDOA	102	0.00105149	0.000222616	0.262245	0.227749	0.6049	0.165181		5.32974e-05	3.28735e-08
P16157-12;P16157-13;P16157-14;P16157-15;P16157-16;P16157-3;P16157-7	kleiner	ANK1	112	1.37243e-06	2.0916e-06	0.18831	0.246356	0.023792	2.30743e-07		2.46098e-11	2.0509e-09
P01031	kleiner	C5	348	0.245293	0.236262	0.258091	0.257252	0.257531	0.249941	0.243677	0.240815	0.243782
P01042	kleiner	KNG1	348	0.250093	0.240237	0.261913	0.260792	0.260738	0.253473	0.247792	0.244089	0.247303
P43121	kleiner	MCAM	289	0.221832	0.263763	0.245669	0.26144	0.173044	0.185444	0.115983	0.111412	0.135689
P06681	kleiner	C2	348	0.269019	0.25918	0.278477	0.278477	0.279435	0.270369	0.265955	0.262408	0.265047
P20742	kleiner	PZP	200	0.021941	0.041497	0.312299	0.283983	0.441933	0.00878622		0.000421651	3.02266e-05
Q8WUD1;Q8WUD1-2	kleiner	RAB2B	187	0.000941257	2.04056e-05	0.428761	0.283983	0.305121	0.000814923		6.87743e-08	1.3487e-06
P09871	kleiner	C1S	348	0.27926	0.269024	0.289365	0.290012	0.290012	0.28008	0.27698	0.271746	0.276295
Q5JRA6;Q5JRA6-2	kleiner	MIA3	342	0.243353	0.242182	0.31173	0.307511	0.162462	0.251303	0.0871525	0.25999	0.261551
P24592	kleiner	IGFBP6	308	0.414625	0.51524	0.28036	0.323735	0.437441	0.302925	0.692934	0.298215	0.318397
P09172	kleiner	DBH	260	0.342467	0.208305	0.356045	0.326117	0.332321	0.240931	0.247208	0.127987	0.260028
A0A0G2JIW1;P0DMV8;P0DMV9	kleiner	HSPA1B;HSPA1A;HSPA1B	107	0.000313054	0.0108657	0.305463	0.335562	0.239946	0.00187727		2.0416e-07	0.000134906
P0DJI8	kleiner	SAA1	328	0.330191	0.275524	0.334543	0.335562	0.483593	0.272808	0.459554	0.26886	0.259137
P01011	kleiner	SERPINA3	348	0.330281	0.318942	0.341488	0.343756	0.340154	0.331793	0.329836	0.322634	0.327594
P04745	kleiner	AMY1C	92	0.00131115	0.00161929	0.0330821	0.34456	0.000342955	0.0056765		1.0118e-09	1.0262e-05
Q13740;Q13740-2	kleiner	ALCAM	124	0.000386647	0.00457358	0.0966023	0.359704	0.0103126	6.39276e-06		2.79184e-10	1.7628e-05
P59665;P59666	kleiner	DEFA1B;DEFA3	281	0.021941	0.0252084	0.372876	0.364941	0.0292214	0.0613655	0.0121167	0.081617	0.0225935
P13796	kleiner	LCP1	347	0.34677	0.340056	0.359667	0.368785	0.385322	0.344617	0.355589	0.330637	0.339837
P68871	kleiner	HBB	348	0.365446	0.351888	0.37666	0.379055	0.375643	0.366087	0.363962	0.359156	0.360397
P40227;P40227-2	kleiner	CCT6A	139	0.658708	0.308264	0.593026	0.388013	0.920871	0.5359		0.408603	0.5209
P00915	kleiner	CA1	337	0.34535	0.351296	0.406193	0.392906	0.273638	0.36506	0.373617	0.303569	0.351851
P05155;P05155-3	kleiner	SERPING1	348	0.386684	0.374211	0.399312	0.399665	0.397907	0.387678	0.38604	0.382059	0.383314
A0A286YFJ8;P01861	kleiner	IGHG4	348	0.390803	0.378863	0.404588	0.404232	0.402459	0.392475	0.391084	0.385549	0.387176
P49327	kleiner	FASN	205	0.463809	0.331878	0.261913	0.40689	0.900582	0.380506	0.716475	0.498864	0.352025
O95497	kleiner	VNN1	227	0.16725	0.123981	0.26138	0.407301	0.548639	0.132297	0.132941	0.0105696	0.21573
A0A0C4DGZ8;P07359	kleiner	GP1BA	348	0.397634	0.384328	0.409401	0.410115	0.409401	0.397634	0.396091	0.390699	0.393971
A0A0C4DFP6;Q9NQ79;Q9NQ79-2;Q9NQ79-3	kleiner	CRTAC1	347	0.367178	0.321303	0.385351	0.413262	0.524649	0.346112	0.507356	0.298215	0.303641
B1AHL2;P23142-4	kleiner	FBLN1	338	0.326297	0.270774	0.437038	0.418493	0.448298	0.332424	0.642285	0.209428	0.296532
M0R009	kleiner	A1BG	348	0.406404	0.393198	0.419071	0.418709	0.417985	0.405044	0.405099	0.398704	0.402685
P12955	kleiner	PEPD	348	0.432996	0.421049	0.445462	0.445122	0.444342	0.433443	0.431629	0.427156	0.430626
P78417	kleiner	GSTO1	111	0.362802	0.359932	0.280002	0.447571	0.166724	0.403789		0.0178244	0.274911
Q6P387;Q6P387-2	kleiner	C16orf46	195	0.385548	0.554535	0.477942	0.451895	0.330919	0.42258		0.549201	0.356968
P02750	kleiner	LRG1	348	0.455728	0.447546	0.472246	0.470309	0.464592	0.458278	0.458115	0.4493	0.455366
P02763	kleiner	ORM1	348	0.456366	0.447829	0.472856	0.470955	0.465142	0.458917	0.458679	0.449933	0.455642
P02042	kleiner	HBD	347	0.459422	0.448313	0.472856	0.471993	0.474925	0.458261	0.468609	0.450648	0.456329
H7BZ94;P07237	kleiner	P4HB	111	0.417755	0.236369	0.66202	0.483377	0.96331	0.549107		0.0349079	0.00263774
O00187	kleiner	MASP2	345	0.534732	0.51524	0.5433	0.483377	0.276633	0.552467	0.175272	0.481529	0.47222
P07451	kleiner	CA3	152	0.152324	0.14345	0.529078	0.483377	0.205463	0.164947		3.40763e-07	0.00284348
P55290;P55290-4	kleiner	CDH13	274	0.275561	0.165071	0.670611	0.483377	0.161842	0.359086	0.613827	0.173235	0.274996
P05451;P48304	kleiner	REG1A;REG1B	107	0.144744	0.236369	0.552231	0.486365	0.73039	0.0056765		1.92995e-05	0.0208205
G3V3A0	kleiner	SERPINA3	268	0.260204	0.381725	0.615239	0.50277	0.679177	0.335681	0.87957	0.1719	0.582641
P21333;P21333-2	kleiner	FLNA	99	0.00159195	0.0567053	0.560258	0.521318	0.905938	0.00677847		6.28794e-07	1.97311e-06
H7BY64;Q96NZ9;Q96NZ9-2;Q96NZ9-3;Q96NZ9-4	kleiner	ZNF511-PRAP1;PRAP1;PRAP1;PRAP1;PRAP1	148	0.0178012	0.171649	0.745867	0.528677	0.819066	0.105098		4.23737e-06	0.00864952
P11226	kleiner	MBL2	344	0.507542	0.526262	0.554317	0.529044	0.464264	0.546728	0.479693	0.504119	0.531888
G3XAK1;P26927	kleiner	MST1	348	0.524489	0.515863	0.547224	0.543504	0.529897	0.533828	0.531057	0.521367	0.5251
E7EQB2;E7ER44;P02788	kleiner	LTF	348	0.528739	0.518171	0.55164	0.545833	0.533401	0.536951	0.535022	0.524916	0.528354
P08294	kleiner	SOD3	117	0.139916	0.219722	0.645864	0.560578	0.836992	0.416496		0.00526569	0.113609
H3BMH2;H3BSC1;P62491;P62491-2;Q15907;Q15907-2	kleiner	RAB11A;RAB11A;RAB11A;RAB11A;RAB11B;RAB11B	347	0.589694	0.565759	0.561591	0.56792	0.47327	0.566202	0.419975	0.559316	0.559144
P43652	kleiner	AFM	348	0.554779	0.54448	0.577454	0.57322	0.558082	0.563309	0.561055	0.549757	0.557392
P62328	kleiner	TMSB4X	125	0.17555	0.544905	0.513331	0.58277	0.261519	0.0413574		0.041283	0.323171
P04196	kleiner	HRG	348	0.575401	0.565759	0.596452	0.593049	0.578604	0.583068	0.582045	0.571446	0.5758
P08519	kleiner	LPA	335	0.475967	0.358284	0.577454	0.59324	0.217435	0.488021	0.325231	0.255213	0.401389
P27487	kleiner	DPP4	110	0.671617	0.745052	0.634792	0.600558	0.971917	0.153309		0.0199078	0.557392
O00533;O00533-2	kleiner	CHL1	308	0.465332	0.528116	0.578496	0.601174	0.577244	0.538968	0.519976	0.453883	0.564161
P02751	kleiner	FN1	348	0.593272	0.583377	0.615833	0.610855	0.598141	0.601846	0.600024	0.591666	0.594481
J3QQR8;J3QQX6;J3QRQ1;J3QRT5;P13598	kleiner	ICAM2	132	0.00371226	0.00359604	0.79371	0.623177	7.38194e-05	0.00595736		8.24647e-07	0.00347826
P07195	kleiner	LDHB	202	0.72138	0.565759	0.745193	0.624507	0.503046	0.507749		0.558508	0.532582
P00748	kleiner	F12	348	0.613592	0.604392	0.634792	0.629411	0.618913	0.621384	0.618182	0.611103	0.612377
P10124	kleiner	SRGN	164	0.637731	0.248291	0.28036	0.631183	0.922072	0.205057		0.0660795	0.221792
P01704	kleiner	IGLV2-14	337	0.462222	0.588716	0.670174	0.635338	0.311723	0.597003	0.19389	0.541129	0.592764
Q96PD5	kleiner	PGLYRP2	348	0.627789	0.617683	0.645967	0.642506	0.630149	0.631354	0.634595	0.622493	0.623707
P69891	kleiner	HBG1	348	0.647536	0.639789	0.670174	0.666219	0.653385	0.647536	0.657018	0.643435	0.642621
D6RAC8;Q9NQ76;Q9NQ76-2	kleiner	MEPE	279	0.554779	0.40204	0.619848	0.667183	0.14172	0.549107	0.17166	0.462774	0.609181
P13645	kleiner	KRT10	117	0.206334	0.989272	0.72453	0.667517	0.977013	0.587259		0.00119564	0.290258
P02760	kleiner	AMBP	348	0.658384	0.651833	0.680615	0.677536	0.666761	0.659627	0.66991	0.656047	0.653866
Q06830	kleiner	PRDX1	208	0.496343	0.423751	0.68907	0.684288	0.000616376	0.614646	0.0771411	0.700707	0.708181
C9JXI5;Q66K66	kleiner	TMEM198	348	0.674954	0.667763	0.694462	0.692569	0.679177	0.677476	0.685893	0.672812	0.669967
B7Z7P8;P62495;P62495-2	kleiner	ETF1	132	0.923024	0.754256	0.855506	0.698194	0.974104	0.856295		0.265249	0.785822
P62736;P63267	kleiner	ACTA2;ACTG2	253	0.490937	0.640741	0.442705	0.702348	0.030238	0.399478	0.0199845	0.232767	0.588519
Q15113	kleiner	PCOLCE	161	0.689308	0.273895	0.81091	0.708801	0.693003	0.815926		0.614074	0.708193
Q14126	kleiner	DSG2	173	0.432996	0.847272	0.749487	0.709401	0.879121	0.634061		0.480906	0.653866
O15195;O15195-2	kleiner	VILL	347	0.74268	0.722054	0.746738	0.747241	0.673369	0.736661	0.492849	0.731114	0.722403
P02649	kleiner	APOE	348	0.728566	0.721811	0.745886	0.747241	0.729566	0.735114	0.734815	0.726558	0.726986
P81605;P81605-2	kleiner	DCD	94	0.994996	0.764277	0.769831	0.772388	0.419954	0.528514		0.00708054	0.841961
Q99969	kleiner	RARRES2	110	0.640065	0.164911	0.900034	0.788527	0.178299	0.220722		0.0203064	2.29672e-06
P48740-2	kleiner	MASP1	317	0.624892	0.755957	0.694462	0.793736	0.928097	0.625224	0.906372	0.567746	0.742337
Q9UGM5;Q9UGM5-2	kleiner	FETUB	348	0.780972	0.773596	0.797065	0.796154	0.786264	0.789136	0.790215	0.777797	0.780844
B4E1Z4	kleiner		348	0.786242	0.781029	0.802647	0.802306	0.794193	0.794193	0.797141	0.783627	0.784932
A8CTZ0;F8W7U0;Q15811;Q15811-10;Q15811-11;Q15811-12;Q15811-13;Q15811-2;Q15811-3;Q15811-4;Q15811-5;Q15811-6;Q15811-7;Q15811-8;Q15811-9	kleiner	ITSN1	124	0.00864493	0.051129	0.832558	0.825768	0.384374	0.0319981		0.285285	0.0747329
P0DJI9	kleiner	SAA2	130	0.0601296	0.0210751	0.775407	0.835392	0.545818	0.0108827		0.0526131	0.00284345
P02776	kleiner	PF4	300	0.828968	0.805353	0.901729	0.836015	0.731103	0.858682	0.911531	0.728629	0.780903
Q9HDC9	kleiner	APMAP	196	0.758064	0.908078	0.935101	0.841728	0.101443	0.721156		0.00381779	0.900873
E9PLK3;P55786;P55786-2	kleiner	NPEPPS	180	0.856229	0.522625	0.577932	0.842097	0.397921	0.802346		0.554786	0.239362
Q9NZP8	kleiner	C1RL	348	0.847265	0.847705	0.862483	0.862939	0.856151	0.856151	0.856183	0.850354	0.849202
Q13103	kleiner	SPP2	260	0.842742	0.816043	0.868482	0.866374	0.0373869	0.565109	0.776326	0.582774	0.653866
P62937	kleiner	PPIA	185	0.452059	0.809974	0.889926	0.869945	0.211865	0.738878		0.242698	0.779959
P04264	kleiner	KRT1	242	0.78208	0.834189	0.892453	0.88552	0.65966	0.820397	0.352685	0.771343	0.801781
P02748	kleiner	C9	348	0.872674	0.878857	0.887389	0.891489	0.883662	0.883777	0.88498	0.882429	0.880193
P10809	kleiner	HSPD1	233	0.909217	0.969809	0.907892	0.894647	0.99331	0.846872	0.959337	0.802376	0.892832
Q92820	kleiner	GGH	299	0.871102	0.770639	0.932018	0.908206	0.725354	0.721156	0.91661	0.280499	0.918468
P48740	kleiner	MASP1	348	0.895351	0.903491	0.907892	0.912442	0.909235	0.903867	0.908544	0.903466	0.900873
P16930	kleiner	FAH	115	0.304134	0.309941	0.97749	0.917495	0.746297	0.849185		0.0805885	0.0528645
P17066	kleiner	HSPA6	267	0.821961	0.80413	0.934331	0.917495	0.977013	0.815926	0.70834	0.764844	0.888845
P11021	kleiner	HSPA5	294	0.842979	0.902732	0.925529	0.938243	0.659561	0.796296	0.920917	0.700814	0.894339
A0A0J9YYC8;A6XMV8;A6XMV9;P07478	kleiner	PRSS2	316	0.919996	0.91291	0.937465	0.939372	0.804184	0.916906	0.624175	0.909473	0.903965
Q8NBP7	kleiner	PCSK9	189	0.924453	0.821985	0.91379	0.948135	0.228165	0.954096		0.798246	0.703652
Q9UHD9;Q9UMX0;Q9UMX0-2	kleiner	UBQLN2;UBQLN1;UBQLN1	190	0.875869	0.977647	0.969539	0.953605	0.668369	0.866775		0.730863	0.520325
F5H8B0;P08709;P08709-2	kleiner	F7	222	0.841058	0.916344	0.936509	0.953981	0.00173793	0.91473	0.0822136	0.470189	0.918468
P13591-1;P13591-4	kleiner	NCAM1	175	0.986948	0.967506	0.953834	0.954556	0.194306	0.986066		0.82037	0.620674
P08185	kleiner	SERPINA6	348	0.958151	0.962558	0.962116	0.959469	0.962558	0.961232	0.959337	0.958151	0.959721
A0A024R6I7	kleiner	SERPINA1	345	0.984207	0.986647	0.985013	0.986456	0.980476	0.978562	0.978583	0.982793	0.982003
D3VVP3	kleiner	ATXN3	145	0.837227	0.64657	0.981695	0.988129	0.759567	0.853579		0.912343	0.821774
P05109	kleiner	S100A8	212	0.972698	0.947516	0.964257	0.988831	0.448759	0.935315	0.842176	0.982793	0.60922
Q562R1	kleiner	ACTBL2	111	0.631071	0.824084	0.989979	0.998119	0.803804	0.939705		0.222378	0.42908
