# Supplementary material for: Imputation of label-free quantitative mass spectrometry-based proteomics data using self-supervised deep learning
Source: Nat Commun. 2024 Jun 26;15:5405. doi: 10.1038/s41467-024-48711-5 (PMC11208500; doi:10.1038/s41467-024-48711-5)
Supplement: Supplementary file 17 — Supplementary Data 14 [file 41467_2024_48711_MOESM17_ESM.xlsx]

## Sheet: 14_ALD_DISEASE
DISEASES scores for protein groups in ALD data which have a gene annotation and an entry in DISEASES (2023-07)
PG.ProteinAccessions	PG.Genes	ENSP	score
P02768	ALB	ENSP00000295897	3.895
P00734	F2	ENSP00000308541	3.66
A0A024R6I7	SERPINA1	ENSP00000416066	3.523
P01009	SERPINA1	ENSP00000416066	3.523
P05362	ICAM1	ENSP00000264832	3.313
P02741	CRP	ENSP00000255030	3.042
P01033;Q5H9A7	TIMP1	ENSP00000218388	2.952
P04406	GAPDH	ENSP00000229239	2.858
P60709	ACTB	ENSP00000349960	2.849
Q15848	ADIPOQ	ENSP00000389814	2.779
P04180	LCAT	ENSP00000264005	2.777
F8VZY9;P05783	KRT18	ENSP00000373487	2.751
P02751	FN1	ENSP00000346839	2.67
P01008	SERPINC1	ENSP00000356671	2.65
Q08380	LGALS3BP	ENSP00000262776	2.634
E9PFZ2	CP	ENSP00000264613	2.632
P00450	CP	ENSP00000264613	2.632
Q8NBJ4;Q8NBJ4-2	GOLM1	ENSP00000373364	2.604
P00738	HP	ENSP00000348170	2.588
P04114	APOB	ENSP00000233242	2.543
P10451;P10451-4	SPP1	ENSP00000378517	2.489
P02647	APOA1	ENSP00000236850	2.483
P04275	VWF	ENSP00000261405	2.473
P06276	BCHE	ENSP00000264381	2.471
P08185	SERPINA6	ENSP00000342850	2.466
P02766	TTR	ENSP00000237014	2.442
P49327	FASN	ENSP00000304592	2.44
K7ERG9;P00746	CFD	ENSP00000332139	2.407
P08253;P08253-2;P08253-3	MMP2	ENSP00000219070	2.405
P01023	A2M	ENSP00000323929	2.393
H0Y5E4;H0YCV9;H0YD13;H0YDW7;P16070;P16070-10;P16070-11;P16070-12;P16070-13;P16070-14;P16070-15;P16070-16;P16070-17;P16070-18;P16070-3;P16070-4;P16070-5;P16070-6;P16070-7;P16070-8;P16070-9	CD44	ENSP00000398632	2.338
P01034	CST3	ENSP00000381448	2.338
P00747	PLG	ENSP00000308938	2.333
P30044;P30044-2;P30044-3	PRDX5	ENSP00000265462	2.325
P16930	FAH	ENSP00000385080	2.311
P18428	LBP	ENSP00000217407	2.309
P27487	DPP4	ENSP00000353731	2.29
P02649	APOE	ENSP00000252486	2.269
P13591-1;P13591-4	NCAM1	ENSP00000480132	2.235
P19320	VCAM1	ENSP00000294728	2.214
P35968;P35968-2;P35968-3	KDR	ENSP00000263923	2.206
P11021	HSPA5	ENSP00000324173	2.179
H0Y755;M9MML0;P08637	FCGR3A	ENSP00000356946	2.177
P02786	TFRC	ENSP00000353224	2.154
E7EUF1;Q13822;Q13822-2;Q13822-3	ENPP2	ENSP00000259486	2.14
B0YIW2;P02656	APOC3	ENSP00000227667	2.132
O75460	ERN1	ENSP00000401445	2.122
F5H8B0;P08709;P08709-2	F7	ENSP00000364731	2.117
P01024	C3	ENSP00000245907	2.094
P61769	B2M	ENSP00000452780	2.081
P02765	AHSG	ENSP00000393887	2.044
P36222	CHI3L1	ENSP00000255409	2.036
I3L145;P04278	SHBG	ENSP00000369816	2.016
A6XND0;A6XND1;B3KWK7;P17936;P17936-2	IGFBP3	ENSP00000370473	1.995
P08697	SERPINF2	ENSP00000321853	1.988
P02461;P02461-2	COL3A1	ENSP00000304408	1.97
P02753;Q5VY30	RBP4	ENSP00000360522	1.97
B7ZKJ8	ITIH4	ENSP00000266041	1.964
Q14624	ITIH4	ENSP00000266041	1.964
A0A087X271;B4DDF4;B4DUT8;H3BVI6;Q99439	CNN2	ENSP00000263097	1.961
P53396;P53396-2	ACLY	ENSP00000253792	1.957
P11279	LAMP1	ENSP00000333298	1.949
D6RF35;P02774;P02774-3	GC	ENSP00000421725	1.928
P23141;P23141-2;P23141-3	CES1	ENSP00000353720	1.908
P01042	KNG1	ENSP00000265023	1.903
P07900;P07900-2	HSP90AA1	ENSP00000335153	1.874
P27169	PON1	ENSP00000222381	1.872
P07996	THBS1	ENSP00000260356	1.867
G3V2W1;Q9UK55	SERPINA10	ENSP00000261994	1.862
P00390;P00390-2;P00390-3;P00390-4;P00390-5	GSR	ENSP00000221130	1.86
P62937	PPIA	ENSP00000419425	1.858
P05543	SERPINA7	ENSP00000329374	1.845
H0YMD0;H0YMU9;H0YN42;P07355;P07355-2	ANXA2	ENSP00000346032	1.823
Q16853;Q16853-2	AOC3	ENSP00000312326	1.802
P14151;P14151-2	SELL	ENSP00000236147	1.802
P02790	HPX	ENSP00000265983	1.801
O43866	CD5L	ENSP00000357156	1.761
A0A087WSY5;Q96IY4	CPB2	ENSP00000181383	1.76
P14618	PKM	ENSP00000320171	1.76
P04004	VTN	ENSP00000226218	1.757
Q9Y5Y7	LYVE1	ENSP00000256178	1.753
A0A140T912;A0A140T930;A0A140T937;A0A140T962;A0A140T9B3;A0A140T9J9;A0A1W2PP77;A0A1W2PR11;A0A1W2PRX1;A0A1W2PRZ0;P30501;P30505;P30508;Q07000;Q29963	HLA-C	ENSP00000365402	1.742
A0A140T921;A0A140T9H5;A0A140T9U8;A0A1W2PRU9;A2AEA2;O19617;P10321	HLA-C	ENSP00000365402	1.742
P10909-6	CLU	ENSP00000315130	1.738
Q8NBP7	PCSK9	ENSP00000303208	1.734
P01019	AGT	ENSP00000355627	1.726
P15144	ANPEP	ENSP00000300060	1.706
P51884	LUM	ENSP00000266718	1.7
A0A087WXX2;A0A3B3IS80;P05062	ALDOB	ENSP00000363988	1.695
P27797	CALR	ENSP00000320866	1.686
P0DJI8	SAA1	ENSP00000384906	1.678
P11413;P11413-2;P11413-3	G6PD	ENSP00000377192	1.675
P01833	PIGR	ENSP00000348888	1.675
P63261	ACTG1	ENSP00000458162	1.674
P02776	PF4	ENSP00000296029	1.673
P06727	APOA4	ENSP00000350425	1.663
P14625	HSP90B1	ENSP00000299767	1.655
P02652;V9GYM3	APOA2	ENSP00000356969	1.645
P11597;P11597-2	CETP	ENSP00000200676	1.643
P11142	HSPA8	ENSP00000432083	1.643
P00441	SOD1	ENSP00000270142	1.639
P08514	ITGA2B	ENSP00000262407	1.636
P14174	MIF	ENSP00000215754	1.622
H7BZ94;P07237	P4HB	ENSP00000327801	1.62
E9PEK4;P07333	CSF1R	ENSP00000286301	1.619
P43121	MCAM	ENSP00000264036	1.617
P08519	LPA	ENSP00000321334	1.613
P11226	MBL2	ENSP00000363079	1.606
A0A0G2JPR0	C4A	ENSP00000396688	1.599
P0C0L4	C4A	ENSP00000396688	1.599
A0A2R8Y6G6;P06733	ENO1	ENSP00000234590	1.592
P10645	CHGA	ENSP00000216492	1.585
P04196	HRG	ENSP00000232003	1.585
P33151	CDH5	ENSP00000344115	1.584
K7ERI9;P02654	APOC1	ENSP00000465356	1.582
Q15485;Q15485-2	FCN2	ENSP00000291744	1.576
P00740	F9	ENSP00000218099	1.562
P02749	APOH	ENSP00000205948	1.558
Q99969	RARRES2	ENSP00000418009	1.558
P05109	S100A8	ENSP00000357722	1.545
Q15063-5	POSTN	ENSP00000369071	1.543
Q16270;Q16270-2	IGFBP7	ENSP00000295666	1.536
P10809	HSPD1	ENSP00000373620	1.529
P00352	ALDH1A1	ENSP00000297785	1.495
P00338;P00338-3	LDHA	ENSP00000445175	1.483
P02675	FGB	ENSP00000306099	1.478
P29622	SERPINA4	ENSP00000450838	1.477
P02743	APCS	ENSP00000255040	1.471
P05546	SERPIND1	ENSP00000215727	1.468
P63104	YWHAZ	ENSP00000379287	1.467
C9JMY1;P18065	IGFBP2	ENSP00000233809	1.462
B1AXG1;B4DG22;B7ZB17;P51812	RPS6KA3	ENSP00000368884	1.462
P02763	ORM1	ENSP00000259396	1.451
O95497	VNN1	ENSP00000356905	1.448
P05106	ITGB3	ENSP00000452786	1.445
P21796	VDAC1	ENSP00000265333	1.432
O75636	FCN3	ENSP00000270879	1.426
P68871	HBB	ENSP00000333994	1.421
P09486	SPARC	ENSP00000231061	1.419
J3KNB4;P49913	CAMP	ENSP00000296435	1.416
P02671	FGA	ENSP00000306361	1.412
A0A0A0MTH3;Q13418;Q13418-2;Q13418-3	ILK	ENSP00000379975	1.412
P98160	HSPG2	ENSP00000363827	1.411
H0YAC1;P03952	KLKB1	ENSP00000264690	1.41
P02775	PPBP	ENSP00000296028	1.41
O00533;O00533-2	CHL1	ENSP00000256509	1.409
P02679;P02679-2	FGG	ENSP00000336829	1.408
P00918	CA2	ENSP00000285379	1.402
P05154	SERPINA5	ENSP00000333203	1.402
P39060;P39060-1;P39060-2	COL18A1	ENSP00000347665	1.387
P13473;P13473-2;P13473-3	LAMP2	ENSP00000408411	1.384
P00742	F10	ENSP00000364709	1.374
P02792	FTL	ENSP00000366525	1.37
Q13740;Q13740-2	ALCAM	ENSP00000305988	1.367
P43652	AFM	ENSP00000226355	1.366
P62805	HIST4H4	ENSP00000443017	1.356
P18206;P18206-2	VCL	ENSP00000211998	1.356
P30101	PDIA3	ENSP00000300289	1.352
P30048;P30048-2	PRDX3	ENSP00000298510	1.347
O95445	APOM	ENSP00000365081	1.343
O95445-2;Q5SRP5	APOM	ENSP00000365081	1.343
P55058	PLTP	ENSP00000417138	1.338
P02787	TF	ENSP00000385834	1.327
P03951;P03951-2	F11	ENSP00000384957	1.313
A0A087X1J7;P22352	GPX3	ENSP00000373477	1.309
Q9UGM5;Q9UGM5-2	FETUB	ENSP00000265029	1.308
E7EX60;E9PEP6;O14786;O14786-2;O14786-3;Q5T7F0	NRP1	ENSP00000265371	1.305
P12955	PEPD	ENSP00000244137	1.302
Q8WWA0	ITLN1	ENSP00000323587	1.292
Q06830	PRDX1	ENSP00000262746	1.291
A0A3B3ISR2;B4DPQ0	C1R	ENSP00000438615	1.289
D6RAR4;Q04756	HGFAC	ENSP00000421801	1.286
P09871	C1S	ENSP00000385035	1.27
P38646	HSPA9	ENSP00000297185	1.257
P19652	ORM2	ENSP00000394936	1.257
P06702	S100A9	ENSP00000357727	1.256
P32119	PRDX2	ENSP00000301522	1.254
A0A0D9SG88	CFH	ENSP00000356399	1.25
P08603	CFH	ENSP00000356399	1.25
E7END6;P04070;P04070-2	PROC	ENSP00000234071	1.25
P62328	TMSB4X	ENSP00000370010	1.248
Q08830	FGL1	ENSP00000381133	1.241
P00558	PGK1	ENSP00000362413	1.239
P25311	AZGP1	ENSP00000292401	1.238
A0A494C0L6;C9JGI3;P19971;P19971-2	TYMP	ENSP00000379038	1.233
P69905	HBA2	ENSP00000251595	1.232
F5GZS6;J3KPF3;P08195;P08195-2;P08195-3;P08195-4	SLC3A2	ENSP00000367123	1.229
A0A0C4DGZ8;P07359	GP1BA	ENSP00000329380	1.228
P05155;P05155-3	SERPING1	ENSP00000278407	1.223
A0A0A0MRJ7;P12259	F5	ENSP00000356771	1.213
Q15582	TGFBI	ENSP00000416330	1.212
P55290;P55290-4	CDH13	ENSP00000268613	1.21
Q13790	APOF	ENSP00000381250	1.205
P06396	GSN	ENSP00000362924	1.204
J3KPS3;P04075	ALDOA	ENSP00000378669	1.196
E7EQB2;E7ER44;P02788	LTF	ENSP00000231751	1.196
A0A087X0S5;P12109	COL6A1	ENSP00000355180	1.19
Q15166	PON3	ENSP00000265627	1.188
A0A0S2Z4L3;A0A3B3ISJ1;P07225	PROS1	ENSP00000377783	1.185
A0A0A0MTS7;Q8WZ42-12	TTN	ENSP00000467141	1.181
A0A0U1RQV3;Q12805;Q12805-2;Q12805-3;Q12805-4;Q12805-5	EFEMP1	ENSP00000378058	1.176
G3XAK1;P26927	MST1	ENSP00000414287	1.174
A0A087WUI2;P22626;P22626-2	HNRNPA2B1	ENSP00000346694	1.173
P61978;P61978-2;P61978-3	HNRNPK	ENSP00000365439	1.172
P01031	C5	ENSP00000223642	1.17
P61626	LYZ	ENSP00000261267	1.165
O00187	MASP2	ENSP00000383690	1.158
Q9HCU0	CD248	ENSP00000308117	1.154
P19827	ITIH1	ENSP00000273283	1.15
P41222	PTGDS	ENSP00000360687	1.15
P48740	MASP1	ENSP00000296280	1.149
P48740-2	MASP1	ENSP00000296280	1.149
P00748	F12	ENSP00000253496	1.142
B1AHL2;P23142-4	FBLN1	ENSP00000331544	1.138
P23142	FBLN1	ENSP00000331544	1.138
P09172	DBH	ENSP00000376776	1.136
G3XAP6;P49747;P49747-2	COMP	ENSP00000222271	1.134
O14791;O14791-2	APOL1	ENSP00000317674	1.133
P08294	SOD3	ENSP00000371554	1.126
C9JD84;E7EV71;Q14766;Q14766-2;Q14766-3;Q14766-4;Q14766-5	LTBP1	ENSP00000386043	1.125
P60174;P60174-1	TPI1	ENSP00000229270	1.122
P07451	CA3	ENSP00000285381	1.121
P02538	KRT6A	ENSP00000369317	1.112
P12111	COL6A3	ENSP00000295550	1.11
Q07021	C1QBP	ENSP00000225698	1.108
P0DP08	IGHV4-38-2	ENSP00000478289	1.107
Q16610	ECM1	ENSP00000358045	1.105
A0A0A0MSA9;A0A0C4DG49;P15151;P15151-2;P15151-3;P15151-4	PVR	ENSP00000402060	1.102
P23528	CFL1	ENSP00000432660	1.099
J3QQR8;J3QQX6;J3QRQ1;J3QRT5;P13598	ICAM2	ENSP00000415283	1.098
A0A499FI48;P13667	PDIA4	ENSP00000286091	1.092
P02760	AMBP	ENSP00000265132	1.087
Q07075	ENPEP	ENSP00000265162	1.083
P04264	KRT1	ENSP00000252244	1.083
P02750	LRG1	ENSP00000302621	1.071
P0DJI9	SAA2	ENSP00000436126	1.068
P30740	SERPINB1	ENSP00000370115	1.064
P21333;P21333-2	FLNA	ENSP00000358866	1.062
P08238	HSP90AB1	ENSP00000360609	1.062
P78417	GSTO1	ENSP00000358727	1.041
P27918	CFP	ENSP00000247153	1.037
P49368	CCT3	ENSP00000295688	1.014
P35858;P35858-2	IGFALS	ENSP00000416683	1.013
P55056	APOC4	ENSP00000468236	1.01
P07195	LDHB	ENSP00000379386	1.01
P19338	NCL	ENSP00000318195	1.01
Q9UBG0	MRC2	ENSP00000307513	1.003
P19823	ITIH2	ENSP00000351190	0.994
P00915	CA1	ENSP00000430656	0.99
P10643	C7	ENSP00000322061	0.981
P08493;P08493-2	MGP	ENSP00000228938	0.977
P13639	EEF2	ENSP00000307940	0.97
P07358	C8B	ENSP00000360281	0.965
P00488	F13A1	ENSP00000264870	0.964
M0R009	A1BG	ENSP00000263100	0.961
P04217-2	A1BG	ENSP00000263100	0.961
P30041	PRDX6	ENSP00000342026	0.955
P30043	BLVRB	ENSP00000263368	0.954
Q9NSD9;Q9NSD9-2	FARSB	ENSP00000281828	0.947
O95479;R4GMU1	H6PD	ENSP00000473348	0.943
Q9Y490	TLN1	ENSP00000316029	0.94
P02745	C1QA	ENSP00000363773	0.934
P35527	KRT9	ENSP00000246662	0.928
P04003	C4BPA	ENSP00000356037	0.927
Q9UNN8	PROCR	ENSP00000216968	0.923
P02042	HBD	ENSP00000369654	0.922
P13647	KRT5	ENSP00000252242	0.913
P35579	MYH9	ENSP00000216181	0.906
Q13093	PLA2G7	ENSP00000274793	0.906
C9JF17;P05090	APOD	ENSP00000345179	0.901
P02533	KRT14	ENSP00000167586	0.895
B7Z6Z4;F8W1R7;G3V1V0;G8JLA2;J3KND3;P60660;P60660-2	MYL6	ENSP00000446955	0.89
P05387	RPLP2	ENSP00000322419	0.887
Q6UXB8	PI16	ENSP00000362778	0.884
P22692;P22692-2	IGFBP4	ENSP00000269593	0.882
P60842	EIF4A1	ENSP00000293831	0.88
P62269	RPS18	ENSP00000393241	0.879
Q15113	PCOLCE	ENSP00000223061	0.873
P20742	PZP	ENSP00000261336	0.864
E7ES19;P35443	THBS4	ENSP00000339730	0.856
P37802;P37802-2;X6RJP6	TAGLN2	ENSP00000357076	0.848
E9PL09;E9PPU1;H0YEU2;P23396;P23396-2	RPS3	ENSP00000278572	0.842
Q06033;Q06033-2	ITIH3	ENSP00000415769	0.823
P81605;P81605-2	DCD	ENSP00000406773	0.822
Q5JRA6;Q5JRA6-2	MIA3	ENSP00000340900	0.822
P07360	C8G	ENSP00000224181	0.817
P07357	C8A	ENSP00000354458	0.813
Q06323	PSME1	ENSP00000372155	0.809
A0A140T8Y3;A0A140T8Z8;A0A140T902;A0A140T9C0;A0A140TA33;A0A140TA41;A0A140TA52;A0A3B3ISX9;P22105;P22105-1;P22105-4	TNXB	ENSP00000407685	0.805
A0A0S2Z4G6;P09493;P09493-10;P09493-4	TPM1	ENSP00000351022	0.801
Q9Y6R7	FCGBP	ENSP00000481056	0.798
Q14520;Q14520-2	HABP2	ENSP00000277903	0.797
Q6YHK3	CD109	ENSP00000287097	0.792
P35542	SAA4	ENSP00000278222	0.791
P13645	KRT10	ENSP00000269576	0.788
P08571	CD14	ENSP00000304236	0.782
P69891	HBG1	ENSP00000327431	0.78
P15169	CPN1	ENSP00000359446	0.779
P33908	MAN1A1	ENSP00000357453	0.764
P04066	FUCA1	ENSP00000363603	0.763
H7BY35;Q92736;Q92736-2	RYR2	ENSP00000355533	0.756
Q6EMK4	VASN	ENSP00000306864	0.75
P05160	F13B	ENSP00000356382	0.74
P17066	HSPA6	ENSP00000310219	0.74
P22891;P22891-2	PROZ	ENSP00000344458	0.74
P52209;P52209-2	PGD	ENSP00000270776	0.739
P13796	LCP1	ENSP00000381581	0.736
P00491	PNP	ENSP00000354532	0.727
P16157-12;P16157-13;P16157-14;P16157-15;P16157-16;P16157-3;P16157-7	ANK1	ENSP00000265709	0.724
P22314;P22314-2	UBA1	ENSP00000338413	0.718
Q9BYE9	CDHR2	ENSP00000424565	0.712
Q9Y265	RUVBL1	ENSP00000318297	0.711
A0A2R8Y5V9	TPM4	ENSP00000345230	0.707
Q15084;Q15084-2;Q15084-3;Q15084-4;Q15084-5	PDIA6	ENSP00000385385	0.706
P36955	SERPINF1	ENSP00000254722	0.705
B8ZZQ6;P06454;P06454-2	PTMA	ENSP00000344547	0.693
E7ETH0;G3XAM2;P05156	CFI	ENSP00000378130	0.692
B1AKG0;Q03591	CFHR1	ENSP00000314299	0.678
A0A087WWU8;P06753-2;P06753-5;Q5HYB6	TPM3	ENSP00000357516	0.673
P10124	SRGN	ENSP00000242465	0.67
Q9UIQ6;Q9UIQ6-2;Q9UIQ6-3	LNPEP	ENSP00000231368	0.666
D6R934;P02746	C1QB	ENSP00000313967	0.659
P80108	GPLD1	ENSP00000230036	0.656
E9PHK0;P05452	CLEC3B	ENSP00000296130	0.653
P02747	C1QC	ENSP00000363770	0.65
Q96KN2	CNDP1	ENSP00000351682	0.648
Q15942	ZYX	ENSP00000324422	0.644
P04040	CAT	ENSP00000241052	0.639
Q14697;Q14697-2	GANAB	ENSP00000340466	0.639
Q92859;Q92859-2;Q92859-3;Q92859-4	NEO1	ENSP00000341198	0.635
P15814	IGLL1	ENSP00000329312	0.633
P24592	IGFBP6	ENSP00000301464	0.604
Q04695	KRT17	ENSP00000308452	0.598
P13671	C6	ENSP00000263413	0.597
P69892	HBG2	ENSP00000369609	0.562
O00391	QSOX1	ENSP00000356574	0.56
P09960;P09960-4	LTA4H	ENSP00000228740	0.555
Q99832;Q99832-2;Q99832-3;Q99832-4	CCT7	ENSP00000258091	0.55
P00739;P00739-2	HPR	ENSP00000441828	0.549
Q96PD5	PGLYRP2	ENSP00000345968	0.543
Q13201	MMRN1	ENSP00000378431	0.538
P02748	C9	ENSP00000263408	0.534
Q9BWP8-10	COLEC11	ENSP00000411770	0.528
P43251;P43251-2;P43251-3;P43251-4	BTD	ENSP00000400995	0.526
A0A0A0MRE5;H0YBF7;Q9ULH1;Q9ULH1-2	ASAP1	ENSP00000429900	0.523
F5GWF6;P78371	CCT2	ENSP00000299300	0.516
H0Y6I0;Q13439;Q13439-3;Q13439-4;Q13439-5	GOLGA4	ENSP00000349305	0.515
Q9NZ08;Q9NZ08-2	ERAP1	ENSP00000296754	0.513
P06732	CKM	ENSP00000221476	0.511
P08779	KRT16	ENSP00000301653	0.511
P06681	C2	ENSP00000299367	0.51
