# Supplementary material for: Imputation of label-free quantitative mass spectrometry-based proteomics data using self-supervised deep learning
Source: Nat Commun. 2024 Jun 26;15:5405. doi: 10.1038/s41467-024-48711-5 (PMC11208500; doi:10.1038/s41467-024-48711-5)
Supplement: Supplementary file 18 — Source Data [file 41467_2024_48711_MOESM18_ESM.xlsx]

## Sheet: 1b
Sample ID	principal component 1 (48.07 %)	principal component 2 (9.83 %)	identified protein groups
2018_03_24_16_19_Q-Exactive-HF-X-Orbitrap_6070	-66.5077	-34.7756	3738
2017_12_13_21_00_Q-Exactive-HF-X-Orbitrap_6070	-45.3345	-26.7382	3718
2018_04_20_21_58_Q-Exactive-HF-X-Orbitrap_6070	-35.0669	-24.6443	3704
2017_12_13_15_34_Q-Exactive-HF-X-Orbitrap_6070	-11.0092	-18.4845	3460
2017_12_13_18_17_Q-Exactive-HF-X-Orbitrap_6070	-40.5344	-26.2612	3678
2017_12_22_19_05_Q-Exactive-HF-X-Orbitrap_6070	-96.4875	-32.3398	3975
2017_12_13_23_42_Q-Exactive-HF-X-Orbitrap_6070	-48.7769	-26.8542	3767
2018_10_25_16_33_Q-Exactive-HF-X-Orbitrap_6070	31.6266	-9.78172	3641
2018_12_11_16_49_Q-Exactive-HF-X-Orbitrap_6070	45.0861	-5.75063	3575
2018_12_05_00_54_Q-Exactive-HF-X-Orbitrap_6070	-76.0601	34.6273	3918
2018_05_28_02_57_Q-Exactive-HF-X-Orbitrap_6070	-5.52745	-19.1166	3788
2018_09_19_17_09_Q-Exactive-HF-X-Orbitrap_6070	13.3695	-12.5068	3319
2018_08_27_08_56_Q-Exactive-HF-X-Orbitrap_6070	-17.9791	-21.1867	3955
2018_06_06_04_50_Q-Exactive-HF-X-Orbitrap_6070	2.07931	-2.08843	3541
2018_10_06_21_11_Q-Exactive-HF-X-Orbitrap_6070	20.1095	-9.61445	3410
2018_06_06_08_42_Q-Exactive-HF-X-Orbitrap_6070	40.1256	10.6476	3233
2018_08_12_14_33_Q-Exactive-HF-X-Orbitrap_6070	77.0765	18.8819	2587
2018_07_27_00_30_Q-Exactive-HF-X-Orbitrap_6070	41.9791	-10.7028	3693
2018_05_15_18_22_Q-Exactive-HF-X-Orbitrap_6070	106.218	10.679	3374
2018_05_18_09_34_Q-Exactive-HF-X-Orbitrap_6070	84.8973	1.19584	3577
2018_06_03_10_34_Q-Exactive-HF-X-Orbitrap_6070	46.1309	-13.174	3684
2018_06_18_03_54_Q-Exactive-HF-X-Orbitrap_6070	57.5205	-8.2208	3756
2018_06_16_17_13_Q-Exactive-HF-X-Orbitrap_6070	22.366	-16.8723	3761
2018_08_05_11_48_Q-Exactive-HF-X-Orbitrap_6070	41.7482	-6.29474	3749
2018_05_28_05_37_Q-Exactive-HF-X-Orbitrap_6070	-1.95757	-17.7912	3777
2018_06_16_19_53_Q-Exactive-HF-X-Orbitrap_6070	19.8635	-16.9508	3807
2018_06_18_20_46_Q-Exactive-HF-X-Orbitrap_6070	73.4513	-3.65465	3758
2018_09_19_00_23_Q-Exactive-HF-X-Orbitrap_6070	9.69167	-12.0829	3519
2018_04_10_18_06_Q-Exactive-HF-X-Orbitrap_6070	-7.8992	-20.3443	3735
2018_05_31_12_19_Q-Exactive-HF-X-Orbitrap_6070	101.634	19.0135	3048
2018_06_17_17_13_Q-Exactive-HF-X-Orbitrap_6070	49.2446	-9.86312	3739
2018_06_13_19_02_Q-Exactive-HF-X-Orbitrap_6070	43.2821	-9.62794	3836
2018_06_11_19_21_Q-Exactive-HF-X-Orbitrap_6070	112.572	12.6174	3338
2018_05_27_19_00_Q-Exactive-HF-X-Orbitrap_6070	-19.8975	-21.0139	3794
2018_06_17_06_32_Q-Exactive-HF-X-Orbitrap_6070	80.9493	-3.18484	3709
2018_06_01_18_24_Q-Exactive-HF-X-Orbitrap_6070	45.2874	-11.7946	3667
2018_05_30_10_47_Q-Exactive-HF-X-Orbitrap_6070	49.7805	2.09807	3214
2018_08_24_02_56_Q-Exactive-HF-X-Orbitrap_6070	-77.8196	-29.1104	4070
2018_03_07_01_31_Q-Exactive-HF-X-Orbitrap_6070	-80.5736	-32.0549	3828
2018_09_22_02_38_Q-Exactive-HF-X-Orbitrap_6070	-28.0189	-26.5852	3932
2018_09_05_12_42_Q-Exactive-HF-X-Orbitrap_6070	-6.06062	-19.9663	3580
2018_11_15_13_40_Q-Exactive-HF-X-Orbitrap_6070	10.7676	-15.7463	3720
2018_06_01_21_04_Q-Exactive-HF-X-Orbitrap_6070	43.0134	-11.8731	3677
2018_06_13_11_23_Q-Exactive-HF-X-Orbitrap_6070	115.59	10.5857	3499
2018_05_01_00_28_Q-Exactive-HF-X-Orbitrap_6070	53.2295	-6.77863	3759
2018_12_05_15_30_Q-Exactive-HF-X-Orbitrap_6070	82.9298	6.00054	3387
2018_05_28_00_18_Q-Exactive-HF-X-Orbitrap_6070	-8.46161	-20.306	3781
2018_08_09_21_22_Q-Exactive-HF-X-Orbitrap_6070	1.04647	-14.3174	3948
2018_08_06_17_05_Q-Exactive-HF-X-Orbitrap_6070	-37.5538	-22.2937	4062
2018_07_19_19_05_Q-Exactive-HF-X-Orbitrap_6070	62.034	-7.17451	3618
2018_01_12_13_52_Q-Exactive-HF-X-Orbitrap_6070	-65.526	-27.8344	3632
2018_09_12_14_15_Q-Exactive-HF-X-Orbitrap_6070	-16.7827	-25.5054	3550
2018_06_01_07_17_Q-Exactive-HF-X-Orbitrap_6070	37.3266	-14.2918	3719
2018_05_28_19_40_Q-Exactive-HF-X-Orbitrap_6070	2.51713	-16.2307	3658
2018_10_09_13_31_Q-Exactive-HF-X-Orbitrap_6070	-10.1158	-24.5786	3817
2019_02_22_12_37_Q-Exactive-HF-X-Orbitrap_6070	-52.0243	-29.2242	3925
2018_07_02_12_27_Q-Exactive-HF-X-Orbitrap_6070	-45.1087	-27.179	3775
2018_06_03_18_36_Q-Exactive-HF-X-Orbitrap_6070	49.4741	-12.2831	3708
2018_11_29_19_17_Q-Exactive-HF-X-Orbitrap_6070	-47.5946	-25.1756	3471
2018_09_18_20_07_Q-Exactive-HF-X-Orbitrap_6070	11.9108	-12.2993	3543
2018_12_05_03_32_Q-Exactive-HF-X-Orbitrap_6070	-67.2403	35.1145	3864
2018_03_13_19_18_Q-Exactive-HF-X-Orbitrap_6070	-10.745	-20.2813	3668
2018_06_01_23_45_Q-Exactive-HF-X-Orbitrap_6070	44.0388	-11.6724	3674
2018_09_06_01_31_Q-Exactive-HF-X-Orbitrap_6070	-7.79776	-19.0932	3320
2018_10_10_12_12_Q-Exactive-HF-X-Orbitrap_6070	17.9161	-17.1785	3901
2018_10_24_20_31_Q-Exactive-HF-X-Orbitrap_6070	23.9788	-10.1713	3336
2018_08_06_12_31_Q-Exactive-HF-X-Orbitrap_6070	-37.5586	-24.9455	4082
2018_05_27_21_39_Q-Exactive-HF-X-Orbitrap_6070	-11.8179	-20.6985	3769
2018_06_01_09_58_Q-Exactive-HF-X-Orbitrap_6070	30.8473	-16.4958	3768
2018_09_13_18_19_Q-Exactive-HF-X-Orbitrap_6070	-16.6032	-22.8699	3942
2018_08_08_05_11_Q-Exactive-HF-X-Orbitrap_6070	-58.6934	-26.5569	4098
2018_11_30_00_32_Q-Exactive-HF-X-Orbitrap_6070	26.1656	-11.2966	3446
2018_06_03_02_31_Q-Exactive-HF-X-Orbitrap_6070	42.2438	-12.3252	3644
2018_06_02_23_51_Q-Exactive-HF-X-Orbitrap_6070	43.6859	-12.6224	3682
2018_01_12_11_11_Q-Exactive-HF-X-Orbitrap_6070	-65.8238	-26.2073	3713
2018_09_18_10_37_Q-Exactive-HF-X-Orbitrap_6070	44.9794	-1.61334	3343
2018_03_02_17_22_Q-Exactive-HF-X-Orbitrap_6070	-31.2911	-19.7066	3472
2018_05_18_06_54_Q-Exactive-HF-X-Orbitrap_6070	83.9015	0.587578	3566
2018_05_16_02_21_Q-Exactive-HF-X-Orbitrap_6070	94.1478	6.18872	3478
2018_12_04_19_39_Q-Exactive-HF-X-Orbitrap_6070	-20.4232	-25.3751	3726
2018_05_04_13_46_Q-Exactive-HF-X-Orbitrap_6070	-14.2973	-22.8428	3718
2018_05_28_17_00_Q-Exactive-HF-X-Orbitrap_6070	7.09738	-12.7176	3599
2018_05_28_11_14_Q-Exactive-HF-X-Orbitrap_6070	15.9156	-15.263	3738
2018_12_10_19_25_Q-Exactive-HF-X-Orbitrap_6070	37.3721	-8.25581	3474
2018_11_29_21_54_Q-Exactive-HF-X-Orbitrap_6070	25.2661	-10.8376	3373
2018_03_06_17_33_Q-Exactive-HF-X-Orbitrap_6070	-35.2328	-24.4329	3671
2018_05_03_20_01_Q-Exactive-HF-X-Orbitrap_6070	4.12945	-15.4879	3395
2018_07_26_16_29_Q-Exactive-HF-X-Orbitrap_6070	159.526	45.8455	2767
2018_06_16_22_33_Q-Exactive-HF-X-Orbitrap_6070	24.6357	-16.3781	3787
2018_08_29_15_05_Q-Exactive-HF-X-Orbitrap_6070	122.516	16.725	3412
2018_06_11_23_53_Q-Exactive-HF-X-Orbitrap_6070	141.59	40.4621	2600
2018_10_24_17_50_Q-Exactive-HF-X-Orbitrap_6070	37.6846	-3.44018	3230
2018_02_27_21_27_Q-Exactive-HF-X-Orbitrap_6070	18.7271	-12.263	3584
2018_12_07_02_16_Q-Exactive-HF-X-Orbitrap_6070	19.7403	-13.5114	3754
2018_03_05_13_50_Q-Exactive-HF-X-Orbitrap_6070	8.29193	-11.5527	3177
2018_10_31_17_13_Q-Exactive-HF-X-Orbitrap_6070	19.9119	-14.0002	3803
2018_05_15_21_02_Q-Exactive-HF-X-Orbitrap_6070	102.061	10.0428	3368
2018_07_03_09_42_Q-Exactive-HF-X-Orbitrap_6070	78.9949	14.4792	3033
2018_07_25_02_10_Q-Exactive-HF-X-Orbitrap_6070	-19.7088	-24.9981	3874
2018_04_30_19_10_Q-Exactive-HF-X-Orbitrap_6070	-49.9707	-27.5378	3854
2018_07_31_13_17_Q-Exactive-HF-X-Orbitrap_6070	21.0783	-13.9887	3598
2018_10_03_02_28_Q-Exactive-HF-X-Orbitrap_6070	6.32712	-19.698	3958
2018_08_22_02_36_Q-Exactive-HF-X-Orbitrap_6070	-2.45231	-19.1251	3857
2018_09_16_22_12_Q-Exactive-HF-X-Orbitrap_6070	-11.2011	-16.6229	3810
2018_06_02_07_47_Q-Exactive-HF-X-Orbitrap_6070	43.0009	-13.1784	3697
2018_05_31_20_36_Q-Exactive-HF-X-Orbitrap_6070	38.8158	-12.0338	3649
2018_09_21_18_45_Q-Exactive-HF-X-Orbitrap_6070	-19.9478	-26.5792	3849
2018_02_16_02_12_Q-Exactive-HF-X-Orbitrap_6070	3.1221	-13.0538	3032
2018_12_05_12_37_Q-Exactive-HF-X-Orbitrap_6070	116.471	34.3141	2677
2018_01_05_17_24_Q-Exactive-HF-X-Orbitrap_6070	-31.8378	-18.787	3587
2018_05_17_22_55_Q-Exactive-HF-X-Orbitrap_6070	73.3045	-1.91141	3573
2018_02_07_15_13_Q-Exactive-HF-X-Orbitrap_6070	32.6959	-8.94139	3395
2018_06_06_19_16_Q-Exactive-HF-X-Orbitrap_6070	61.8563	-1.23655	3506
2018_09_19_14_29_Q-Exactive-HF-X-Orbitrap_6070	18.7165	-8.81256	3212
2018_12_14_14_12_Q-Exactive-HF-X-Orbitrap_6070	65.9335	7.82557	3023
2018_02_27_18_48_Q-Exactive-HF-X-Orbitrap_6070	4.7887	-17.7159	3716
2018_09_11_06_01_Q-Exactive-HF-X-Orbitrap_6070	181.556	58.7559	2733
2018_05_08_02_23_Q-Exactive-HF-X-Orbitrap_6070	45.153	-4.18628	3422
2018_05_07_23_42_Q-Exactive-HF-X-Orbitrap_6070	51.9641	-1.90232	3365
2018_11_15_10_32_Q-Exactive-HF-X-Orbitrap_6070	42.2452	-7.08653	3742
2018_05_29_00_58_Q-Exactive-HF-X-Orbitrap_6070	16.2364	-13.2205	3679
2018_05_04_16_26_Q-Exactive-HF-X-Orbitrap_6070	-9.77611	-22.2137	3712
2018_05_18_01_35_Q-Exactive-HF-X-Orbitrap_6070	76.6644	-1.03078	3609
2018_03_27_23_19_Q-Exactive-HF-X-Orbitrap_6070	-18.4442	-21.6143	3304
2018_05_07_21_01_Q-Exactive-HF-X-Orbitrap_6070	50.9024	-2.79188	3309
2018_03_05_16_29_Q-Exactive-HF-X-Orbitrap_6070	-74.3045	-31.2501	3733
2018_09_11_03_28_Q-Exactive-HF-X-Orbitrap_6070	135.339	23.3718	3226
2018_11_29_11_23_Q-Exactive-HF-X-Orbitrap_6070	29.2679	-11.4363	3522
2018_02_12_11_18_Q-Exactive-HF-X-Orbitrap_6070	-61.0237	-31.1473	3889
2018_03_06_20_12_Q-Exactive-HF-X-Orbitrap_6070	-34.0102	-23.5982	3659
2018_04_30_21_49_Q-Exactive-HF-X-Orbitrap_6070	28.6745	-14.3007	3787
2018_07_19_03_47_Q-Exactive-HF-X-Orbitrap_6070	-18.0749	-23.8765	3820
2018_05_01_12_06_Q-Exactive-HF-X-Orbitrap_6070	7.31313	-19.3574	3767
2018_06_02_02_25_Q-Exactive-HF-X-Orbitrap_6070	42.6646	-12.5309	3668
2018_11_23_18_07_Q-Exactive-HF-X-Orbitrap_6070	19.0597	-16.4307	3932
2018_03_19_17_25_Q-Exactive-HF-X-Orbitrap_6070	-23.8662	-24.526	3843
2018_08_30_17_48_Q-Exactive-HF-X-Orbitrap_6070	141.176	33.8279	2998
2018_01_03_14_32_Q-Exactive-HF-X-Orbitrap_6070	39.0118	0.707007	2964
2018_09_06_00_03_Q-Exactive-HF-X-Orbitrap_6070	-6.56159	-18.2934	2904
2018_05_30_15_31_Q-Exactive-HF-X-Orbitrap_6070	71.5272	2.28152	3361
2018_06_02_05_06_Q-Exactive-HF-X-Orbitrap_6070	43.9579	-12.7481	3694
2018_09_10_19_44_Q-Exactive-HF-X-Orbitrap_6070	50.8321	-5.98534	3558
2018_05_30_20_49_Q-Exactive-HF-X-Orbitrap_6070	61.0118	-3.13538	3463
2018_12_13_12_15_Q-Exactive-HF-X-Orbitrap_6070	49.3657	5.46442	2916
2018_12_18_23_07_Q-Exactive-HF-X-Orbitrap_6070	35.5556	-12.1682	3754
2018_06_03_13_14_Q-Exactive-HF-X-Orbitrap_6070	48.5346	-13.8933	3680
2018_05_30_23_28_Q-Exactive-HF-X-Orbitrap_6070	59.0621	-3.02087	3508
2018_03_28_19_26_Q-Exactive-HF-X-Orbitrap_6070	-23.5195	-24.4692	3349
2018_10_04_10_55_Q-Exactive-HF-X-Orbitrap_6070	17.9218	-17.9332	3893
2018_08_19_12_26_Q-Exactive-HF-X-Orbitrap_6070	5.60788	-15.8781	3992
2018_07_22_17_21_Q-Exactive-HF-X-Orbitrap_6070	-43.2287	-28.2877	3920
2018_07_19_16_30_Q-Exactive-HF-X-Orbitrap_6070	69.7476	-4.6752	3512
2018_03_19_20_04_Q-Exactive-HF-X-Orbitrap_6070	-34.2604	-27.0856	3864
2018_09_29_20_03_Q-Exactive-HF-X-Orbitrap_6070	4.56187	-19.7156	3947
2018_07_02_15_05_Q-Exactive-HF-X-Orbitrap_6070	-54.4808	-28.1701	3789
2018_11_09_10_56_Q-Exactive-HF-X-Orbitrap_6070	59.5317	-1.82629	3532
2018_06_06_06_46_Q-Exactive-HF-X-Orbitrap_6070	31.8346	5.86625	3330
2018_12_04_17_01_Q-Exactive-HF-X-Orbitrap_6070	34.3029	-9.28396	3491
2018_03_27_18_01_Q-Exactive-HF-X-Orbitrap_6070	19.4446	-6.19342	2768
2018_01_20_15_43_Q-Exactive-HF-X-Orbitrap_6070	-58.6847	-23.2651	3738
2018_10_31_12_47_Q-Exactive-HF-X-Orbitrap_6070	43.9988	-6.27708	3565
2018_02_20_14_19_Q-Exactive-HF-X-Orbitrap_6070	32.4261	-12.1753	3602
2018_09_05_15_23_Q-Exactive-HF-X-Orbitrap_6070	-23.3858	-23.5218	3701
2018_09_12_19_34_Q-Exactive-HF-X-Orbitrap_6070	-25.8443	-27.3081	3682
2018_07_30_09_36_Q-Exactive-HF-X-Orbitrap_6070	47.0066	-9.82578	3580
2018_09_06_15_14_Q-Exactive-HF-X-Orbitrap_6070	-4.5593	-18.8902	3926
2018_09_12_16_55_Q-Exactive-HF-X-Orbitrap_6070	-21.9906	-26.1897	3594
2018_11_30_03_10_Q-Exactive-HF-X-Orbitrap_6070	8.53197	10.9507	3571
2018_06_01_04_37_Q-Exactive-HF-X-Orbitrap_6070	32.867	-15.9687	3750
2018_09_25_02_49_Q-Exactive-HF-X-Orbitrap_6070	-14.0074	-16.3125	3871
2018_04_25_14_15_Q-Exactive-HF-X-Orbitrap_6070	86.6517	1.80922	3493
2018_01_04_11_56_Q-Exactive-HF-X-Orbitrap_6070	-19.2445	-16.6094	3462
2018_10_12_03_11_Q-Exactive-HF-X-Orbitrap_6070	-18.4431	-23.7985	3976
2018_10_09_17_29_Q-Exactive-HF-X-Orbitrap_6070	14.6832	-18.1666	3960
2018_09_13_10_37_Q-Exactive-HF-X-Orbitrap_6070	2.30027	-20.0651	3637
2018_01_31_15_58_Q-Exactive-HF-X-Orbitrap_6070	-23.1483	-24.3544	3498
2018_08_12_21_23_Q-Exactive-HF-X-Orbitrap_6070	-24.348	-22.5948	4039
2018_05_31_02_07_Q-Exactive-HF-X-Orbitrap_6070	73.7703	0.557153	3472
2018_06_01_12_38_Q-Exactive-HF-X-Orbitrap_6070	35.7075	-15.1383	3770
2018_03_19_14_46_Q-Exactive-HF-X-Orbitrap_6070	-10.0101	-20.6985	3771
2018_05_31_17_55_Q-Exactive-HF-X-Orbitrap_6070	23.0569	-16.6101	3740
2018_01_05_22_44_Q-Exactive-HF-X-Orbitrap_6070	-37.2291	-22.8383	3483
2018_01_05_20_04_Q-Exactive-HF-X-Orbitrap_6070	-23.3706	-16.8631	3485
2018_08_05_14_47_Q-Exactive-HF-X-Orbitrap_6070	20.8722	-10.9589	3879
2018_01_30_17_35_Q-Exactive-HF-X-Orbitrap_6070	-19.2098	-17.9948	3477
2018_11_23_11_57_Q-Exactive-HF-X-Orbitrap_6070	76.5124	11.0966	3095
2018_09_22_00_01_Q-Exactive-HF-X-Orbitrap_6070	-25.033	-26.081	3922
2018_06_02_21_10_Q-Exactive-HF-X-Orbitrap_6070	42.439	-13.1217	3692
2018_10_16_15_14_Q-Exactive-HF-X-Orbitrap_6070	33.0563	-15.3155	3839
2018_01_17_19_37_Q-Exactive-HF-X-Orbitrap_6070	-90.8319	-29.6666	3902
2018_02_28_00_07_Q-Exactive-HF-X-Orbitrap_6070	-40.8839	-25.8889	3779
2018_05_04_19_07_Q-Exactive-HF-X-Orbitrap_6070	-9.21475	-20.5718	3703
2018_09_22_05_14_Q-Exactive-HF-X-Orbitrap_6070	-38.0905	-27.9597	3918
2018_09_05_18_44_Q-Exactive-HF-X-Orbitrap_6070	11.4354	-12.0696	3375
2018_03_22_01_37_Q-Exactive-HF-X-Orbitrap_6070	-86.5679	-33.481	3821
2018_03_06_14_54_Q-Exactive-HF-X-Orbitrap_6070	-33.4752	-23.0945	3644
2018_10_12_00_14_Q-Exactive-HF-X-Orbitrap_6070	-13.5387	-23.4741	4004
2018_11_14_22_52_Q-Exactive-HF-X-Orbitrap_6070	99.0905	16.9908	3094
2018_10_15_14_24_Q-Exactive-HF-X-Orbitrap_6070	33.8595	-14.1663	3879
2018_05_30_18_10_Q-Exactive-HF-X-Orbitrap_6070	91.6915	17.0989	2892
2018_08_31_16_20_Q-Exactive-HF-X-Orbitrap_6070	144.758	44.0977	2723
2018_07_20_12_49_Q-Exactive-HF-X-Orbitrap_6070	-15.5032	-24.911	3881
2018_08_30_13_38_Q-Exactive-HF-X-Orbitrap_6070	150.736	41.3052	2752
2018_06_20_19_58_Q-Exactive-HF-X-Orbitrap_6070	73.6309	0.851638	3695
2018_08_25_19_51_Q-Exactive-HF-X-Orbitrap_6070	-22.3742	-21.5541	4023
2018_06_25_06_20_Q-Exactive-HF-X-Orbitrap_6070	97.3316	7.08412	3516
2018_03_21_17_38_Q-Exactive-HF-X-Orbitrap_6070	-34.0651	-23.7587	3716
2018_09_12_22_14_Q-Exactive-HF-X-Orbitrap_6070	-20.8488	-24.8772	3686
2018_06_13_16_07_Q-Exactive-HF-X-Orbitrap_6070	54.5128	-7.5266	3798
2018_04_04_01_27_Q-Exactive-HF-X-Orbitrap_6070	14.9204	-5.4293	2657
2018_06_17_01_12_Q-Exactive-HF-X-Orbitrap_6070	37.3951	-14.7995	3787
2018_10_09_20_22_Q-Exactive-HF-X-Orbitrap_6070	15.1394	-17.7925	3920
2018_11_29_16_39_Q-Exactive-HF-X-Orbitrap_6070	-37.7015	-23.4381	3470
2018_12_18_20_14_Q-Exactive-HF-X-Orbitrap_6070	41.3651	-10.1102	3701
2018_06_09_03_47_Q-Exactive-HF-X-Orbitrap_6070	41.4128	6.77297	3297
2018_08_14_23_36_Q-Exactive-HF-X-Orbitrap_6070	-24.265	-21.2754	4009
2018_11_29_14_01_Q-Exactive-HF-X-Orbitrap_6070	14.2894	-17.1758	3613
2018_06_11_14_14_Q-Exactive-HF-X-Orbitrap_6070	51.2611	-7.16768	3649
2018_10_26_10_04_Q-Exactive-HF-X-Orbitrap_6070	10.3619	-14.5402	3766
2018_03_02_14_43_Q-Exactive-HF-X-Orbitrap_6070	22.0807	-5.59385	2996
2018_10_18_21_36_Q-Exactive-HF-X-Orbitrap_6070	38.5459	-5.77497	3553
2018_06_17_03_52_Q-Exactive-HF-X-Orbitrap_6070	39.0024	-12.1733	3746
2018_08_17_15_49_Q-Exactive-HF-X-Orbitrap_6070	-7.04961	-18.8102	3981
2018_06_01_15_43_Q-Exactive-HF-X-Orbitrap_6070	45.5708	-10.7501	3671
2018_08_11_10_27_Q-Exactive-HF-X-Orbitrap_6070	14.3709	-12.067	3890
2018_09_07_12_17_Q-Exactive-HF-X-Orbitrap_6070	27.6031	-16.5043	3807
2018_06_02_18_29_Q-Exactive-HF-X-Orbitrap_6070	43.9885	-11.297	3690
2018_07_11_15_03_Q-Exactive-HF-X-Orbitrap_6070	-18.2601	-23.9247	3862
2018_06_03_07_53_Q-Exactive-HF-X-Orbitrap_6070	47.5016	-13.7261	3656
2018_06_16_01_11_Q-Exactive-HF-X-Orbitrap_6070	92.7582	15.6708	3022
2018_02_21_16_48_Q-Exactive-HF-X-Orbitrap_6070	-56.103	-29.8719	3794
2018_03_11_04_53_Q-Exactive-HF-X-Orbitrap_6070	36.0067	-8.11339	3519
2018_03_07_15_58_Q-Exactive-HF-X-Orbitrap_6070	-7.02546	-16.9118	3831
2018_05_09_17_11_Q-Exactive-HF-X-Orbitrap_6070	52.3962	-2.83141	3309
2018_08_11_23_22_Q-Exactive-HF-X-Orbitrap_6070	-3.74194	-14.8033	3927
2018_12_21_11_08_Q-Exactive-HF-X-Orbitrap_6070	18.9549	-15.2513	3803
2018_10_09_10_55_Q-Exactive-HF-X-Orbitrap_6070	-9.47177	-23.6688	3784
2019_02_26_17_45_Q-Exactive-HF-X-Orbitrap_6070	-58.9767	-33.216	3953
2018_09_13_00_59_Q-Exactive-HF-X-Orbitrap_6070	-18.3157	-26.4272	3674
2018_08_18_12_32_Q-Exactive-HF-X-Orbitrap_6070	-45.6689	-24.7401	4019
2018_03_09_06_48_Q-Exactive-HF-X-Orbitrap_6070	-6.62665	-17.358	3829
2018_12_06_23_22_Q-Exactive-HF-X-Orbitrap_6070	14.8267	-14.5182	3718
2018_06_18_01_14_Q-Exactive-HF-X-Orbitrap_6070	55.0964	-9.04067	3753
2018_05_28_08_16_Q-Exactive-HF-X-Orbitrap_6070	2.21107	-18.0419	3737
2018_06_17_22_33_Q-Exactive-HF-X-Orbitrap_6070	59.3594	-8.06076	3725
2018_02_17_21_22_Q-Exactive-HF-X-Orbitrap_6070	-22.4115	-18.1644	3093
2018_05_29_06_17_Q-Exactive-HF-X-Orbitrap_6070	18.7797	-13.7438	3718
2018_11_14_18_41_Q-Exactive-HF-X-Orbitrap_6070	98.4542	17.7836	3037
2018_12_04_14_23_Q-Exactive-HF-X-Orbitrap_6070	62.158	1.11856	3270
2018_12_04_22_16_Q-Exactive-HF-X-Orbitrap_6070	-16.7811	-23.9644	3753
2018_12_11_19_27_Q-Exactive-HF-X-Orbitrap_6070	59.3803	-2.42868	3491
2018_09_29_22_57_Q-Exactive-HF-X-Orbitrap_6070	-4.39911	-22.194	4004
2018_06_18_13_55_Q-Exactive-HF-X-Orbitrap_6070	46.9419	-8.63416	3687
2018_09_17_14_29_Q-Exactive-HF-X-Orbitrap_6070	4.4408	-11.9012	3718
2018_06_03_05_12_Q-Exactive-HF-X-Orbitrap_6070	45.5472	-13.6857	3712
2018_12_11_00_40_Q-Exactive-HF-X-Orbitrap_6070	28.06	-11.7648	3553
2018_06_01_01_56_Q-Exactive-HF-X-Orbitrap_6070	30.7332	-15.3309	3670
2018_05_18_04_14_Q-Exactive-HF-X-Orbitrap_6070	80.8754	1.13768	3549
2018_05_31_23_16_Q-Exactive-HF-X-Orbitrap_6070	23.5509	-16.9807	3723
2018_12_10_16_47_Q-Exactive-HF-X-Orbitrap_6070	58.5246	-0.0106238	3301
2018_03_21_22_57_Q-Exactive-HF-X-Orbitrap_6070	-47.4139	-25.5925	3757
2018_03_27_20_40_Q-Exactive-HF-X-Orbitrap_6070	-7.85235	-19.1782	3243
2018_06_02_13_08_Q-Exactive-HF-X-Orbitrap_6070	44.9631	-11.82	3682
2018_03_06_22_52_Q-Exactive-HF-X-Orbitrap_6070	-80.5831	-31.4573	3830
2018_12_13_15_13_Q-Exactive-HF-X-Orbitrap_6070	82.4861	18.2447	2781
2018_08_08_08_09_Q-Exactive-HF-X-Orbitrap_6070	-64.5344	-28.0659	4105
2018_03_20_10_27_Q-Exactive-HF-X-Orbitrap_6070	10.2068	-15.0254	3659
2018_10_01_19_52_Q-Exactive-HF-X-Orbitrap_6070	18.6349	-17.3944	3949
2018_04_03_22_46_Q-Exactive-HF-X-Orbitrap_6070	17.233	-5.19056	2691
2018_03_21_20_17_Q-Exactive-HF-X-Orbitrap_6070	-46.4087	-25.1617	3787
2018_05_04_21_47_Q-Exactive-HF-X-Orbitrap_6070	-9.13282	-20.5903	3712
2018_12_14_22_16_Q-Exactive-HF-X-Orbitrap_6070	45.1943	-6.21267	3478
2018_05_29_03_38_Q-Exactive-HF-X-Orbitrap_6070	12.5944	-14.7864	3750
2018_02_20_19_43_Q-Exactive-HF-X-Orbitrap_6070	-46.0058	-29.9625	3866
2018_08_22_17_10_Q-Exactive-HF-X-Orbitrap_6070	-61.3119	-28.9231	4055
2018_10_25_12_46_Q-Exactive-HF-X-Orbitrap_6070	55.0661	-1.74968	3510
2018_12_14_19_31_Q-Exactive-HF-X-Orbitrap_6070	62.0506	0.0221235	3387
2018_01_11_17_31_Q-Exactive-HF-X-Orbitrap_6070	-84.2237	-30.9726	3957
2018_07_24_23_30_Q-Exactive-HF-X-Orbitrap_6070	-10.1564	-21.9074	3885
2018_04_25_11_33_Q-Exactive-HF-X-Orbitrap_6070	98.582	9.4961	3305
2018_07_20_15_27_Q-Exactive-HF-X-Orbitrap_6070	-21.3227	-24.973	3912
2018_09_11_00_55_Q-Exactive-HF-X-Orbitrap_6070	130.061	22.3751	3196
2018_01_15_11_49_Q-Exactive-HF-X-Orbitrap_6070	-121.183	-33.5565	3997
2018_05_28_22_19_Q-Exactive-HF-X-Orbitrap_6070	7.66327	-15.1592	3675
2018_07_27_13_34_Q-Exactive-HF-X-Orbitrap_6070	34.5938	-12.2648	3689
2018_08_03_18_25_Q-Exactive-HF-X-Orbitrap_6070	-16.4247	-21.7214	3825
2018_06_17_14_32_Q-Exactive-HF-X-Orbitrap_6070	40.7837	-13.1442	3751
2018_02_20_17_01_Q-Exactive-HF-X-Orbitrap_6070	16.5493	-14.2161	3668
2018_05_27_16_21_Q-Exactive-HF-X-Orbitrap_6070	-42.8104	-27.3384	3680
2018_02_07_17_54_Q-Exactive-HF-X-Orbitrap_6070	-39.2967	-29.3888	3717
2018_09_20_10_47_Q-Exactive-HF-X-Orbitrap_6070	27.4351	-4.76118	3251
2018_07_03_16_12_Q-Exactive-HF-X-Orbitrap_6070	-56.5055	-27.0665	3829
2018_06_02_10_27_Q-Exactive-HF-X-Orbitrap_6070	44.8045	-13.5037	3699
2018_04_10_20_45_Q-Exactive-HF-X-Orbitrap_6070	-1.1327	-17.2758	3746
2018_06_06_16_37_Q-Exactive-HF-X-Orbitrap_6070	79.4175	3.9277	3348
2018_02_26_12_40_Q-Exactive-HF-X-Orbitrap_6070	-64.0726	-30.5847	3964
2018_09_10_17_06_Q-Exactive-HF-X-Orbitrap_6070	99.6042	13.2999	3299
2018_09_13_13_16_Q-Exactive-HF-X-Orbitrap_6070	-6.91915	-22.1221	3669
2018_11_30_08_25_Q-Exactive-HF-X-Orbitrap_6070	-70.4944	34.5301	3897
2018_07_02_21_15_Q-Exactive-HF-X-Orbitrap_6070	77.1074	6.61257	3277
2018_05_01_14_45_Q-Exactive-HF-X-Orbitrap_6070	43.1953	-1.72437	3188
2018_05_07_18_21_Q-Exactive-HF-X-Orbitrap_6070	52.757	-0.760203	3235
2018_02_17_18_41_Q-Exactive-HF-X-Orbitrap_6070	-18.1675	-17.8558	3026
2018_02_22_17_07_Q-Exactive-HF-X-Orbitrap_6070	-85.0748	-34.3512	4024
2018_11_30_11_03_Q-Exactive-HF-X-Orbitrap_6070	-60.1281	35.8993	3887
2018_09_21_21_25_Q-Exactive-HF-X-Orbitrap_6070	-31.8126	-27.0411	3896
2018_03_13_21_59_Q-Exactive-HF-X-Orbitrap_6070	-30.6189	-25.1005	3764
2018_09_26_05_50_Q-Exactive-HF-X-Orbitrap_6070	-20.4075	-20.6168	3796
2018_06_17_11_52_Q-Exactive-HF-X-Orbitrap_6070	25.705	-15.7634	3787
2018_09_26_19_08_Q-Exactive-HF-X-Orbitrap_6070	23.5752	-10.478	3565
2018_06_18_17_47_Q-Exactive-HF-X-Orbitrap_6070	83.7649	-2.32302	3733
2018_06_02_15_49_Q-Exactive-HF-X-Orbitrap_6070	47.4572	-11.4855	3692
2018_09_05_21_24_Q-Exactive-HF-X-Orbitrap_6070	-14.1333	-20.4617	3593
2018_06_03_15_55_Q-Exactive-HF-X-Orbitrap_6070	48.6325	-12.7708	3700
2018_12_10_22_02_Q-Exactive-HF-X-Orbitrap_6070	34.5831	-8.78046	3475
2018_05_15_23_41_Q-Exactive-HF-X-Orbitrap_6070	98.1907	7.44243	3404
2018_09_18_16_58_Q-Exactive-HF-X-Orbitrap_6070	4.94988	-14.5028	3548
2018_09_10_22_21_Q-Exactive-HF-X-Orbitrap_6070	43.9483	-8.42807	3619
2018_01_12_18_55_Q-Exactive-HF-X-Orbitrap_6070	-68.3772	-28.8592	3824
2018_02_09_11_11_Q-Exactive-HF-X-Orbitrap_6070	-60.0266	-32.4124	3831
2018_08_03_21_03_Q-Exactive-HF-X-Orbitrap_6070	-13.2954	-18.8946	3839
2018_07_26_18_32_Q-Exactive-HF-X-Orbitrap_6070	93.9136	8.20879	3363
2018_06_06_02_53_Q-Exactive-HF-X-Orbitrap_6070	12.1249	1.42923	3550
2018_06_29_12_16_Q-Exactive-HF-X-Orbitrap_6070	53.414	-1.10386	3236
2018_06_17_19_53_Q-Exactive-HF-X-Orbitrap_6070	52.6171	-10.0671	3719
2019_06_29_08_07_Q-Exactive-HF-X-Orbitrap_6070	-31.4201	-28.2725	3814
2019_07_08_16_20_Q-Exactive-HF-X-Orbitrap_6070	-161.319	34.645	4096
2019_11_18_06_59_Q-Exactive-HF-X-Orbitrap_6070	-60.4408	38.3464	3963
2019_07_19_01_49_Q-Exactive-HF-X-Orbitrap_6070	-33.8394	41.9649	4035
2019_01_10_23_23_Q-Exactive-HF-X-Orbitrap_6070	-2.33638	-22.4503	3786
2019_07_05_21_40_Q-Exactive-HF-X-Orbitrap_6070	-99.9862	35.2921	3948
2019_04_30_18_36_Q-Exactive-HF-X-Orbitrap_6070	16.4916	-15.8512	3814
2019_08_14_22_53_Q-Exactive-HF-X-Orbitrap_6070	-69.0112	37.0496	3829
2019_11_20_22_41_Q-Exactive-HF-X-Orbitrap_6070	-135.219	37.8471	4109
2019_03_27_01_13_Q-Exactive-HF-X-Orbitrap_6070	-23.4505	-26.5202	3773
2019_08_10_16_35_Q-Exactive-HF-X-Orbitrap_6070	-111.742	38.4764	4017
2019_09_22_08_09_Q-Exactive-HF-X-Orbitrap_6070	-88.6356	39.4931	4124
2019_12_09_14_36_Q-Exactive-HF-X-Orbitrap_6070	9.00539	35.5706	3518
2019_12_27_12_29_Q-Exactive-HF-X-Orbitrap_6070	17.2159	37.2912	3650
2019_07_17_12_30_Q-Exactive-HF-X-Orbitrap_6070	-56.0015	40.0787	4033
2019_10_16_14_11_Q-Exactive-HF-X-Orbitrap_6070	-36.3304	38.5784	3884
2019_06_25_21_37_Q-Exactive-HF-X-Orbitrap_6070	-52.1067	-32.8613	3939
2019_04_25_19_13_Q-Exactive-HF-X-Orbitrap_6070	-27.7222	-23.8762	4009
2019_04_23_19_38_Q-Exactive-HF-X-Orbitrap_6070	7.11106	-19.6765	3884
2019_03_12_14_20_Q-Exactive-HF-X-Orbitrap_6070	44.1876	-5.41295	3322
2019_08_07_21_06_Q-Exactive-HF-X-Orbitrap_6070	79.5126	27.515	2276
2019_11_19_16_45_Q-Exactive-HF-X-Orbitrap_6070	105.887	34.9229	2778
2019_02_08_11_44_Q-Exactive-HF-X-Orbitrap_6070	12.9113	-18.563	3807
2019_03_19_17_23_Q-Exactive-HF-X-Orbitrap_6070	41.6126	-9.94161	3859
2019_05_20_14_25_Q-Exactive-HF-X-Orbitrap_6070	-14.2365	-20.916	3929
2019_02_20_20_52_Q-Exactive-HF-X-Orbitrap_6070	-43.4748	-28.9169	3896
2019_05_25_03_21_Q-Exactive-HF-X-Orbitrap_6070	49.3978	-7.21442	3839
2019_10_03_16_15_Q-Exactive-HF-X-Orbitrap_6070	-31.4991	-24.0231	4080
2019_12_18_14_35_Q-Exactive-HF-X-Orbitrap_6070	-11.7523	37.8565	3792
2019_09_28_19_42_Q-Exactive-HF-X-Orbitrap_6070	30.3846	42.3299	3762
2019_01_03_22_32_Q-Exactive-HF-X-Orbitrap_6070	22.7404	-2.50449	2988
2019_05_08_11_34_Q-Exactive-HF-X-Orbitrap_6070	43.5335	-11.111	3794
2019_08_10_22_58_Q-Exactive-HF-X-Orbitrap_6070	-109.193	36.9252	3960
2019_04_24_21_33_Q-Exactive-HF-X-Orbitrap_6070	38.2571	-9.52195	3445
2019_09_09_19_01_Q-Exactive-HF-X-Orbitrap_6070	-68.5088	42.4996	3984
2019_04_08_14_21_Q-Exactive-HF-X-Orbitrap_6070	-22.9002	-26.039	3818
2019_09_03_06_26_Q-Exactive-HF-X-Orbitrap_6070	-52.252	44.6676	4035
2019_09_09_16_06_Q-Exactive-HF-X-Orbitrap_6070	-51.9047	42.2418	3947
2019_08_19_21_38_Q-Exactive-HF-X-Orbitrap_6070	-153.414	35.3493	4082
2019_10_14_18_00_Q-Exactive-HF-X-Orbitrap_6070	-63.1253	39.0713	4002
2019_10_04_14_04_Q-Exactive-HF-X-Orbitrap_6070	-38.818	-27.0787	3929
2019_09_16_19_04_Q-Exactive-HF-X-Orbitrap_6070	-13.34	40.3686	3838
2019_02_04_11_18_Q-Exactive-HF-X-Orbitrap_6070	-38.7597	-29.9737	3909
2019_09_09_13_02_Q-Exactive-HF-X-Orbitrap_6070	-54.2215	42.5924	3968
2019_09_03_00_30_Q-Exactive-HF-X-Orbitrap_6070	-41.5135	42.5516	3965
2019_07_12_18_57_Q-Exactive-HF-X-Orbitrap_6070	-41.3236	44.2167	4047
2019_08_18_04_57_Q-Exactive-HF-X-Orbitrap_6070	-96.9707	37.7523	4025
2019_11_01_15_00_Q-Exactive-HF-X-Orbitrap_6070	13.1303	-19.8937	3929
2019_07_06_00_44_Q-Exactive-HF-X-Orbitrap_6070	-115.509	34.9368	4005
2019_05_26_21_58_Q-Exactive-HF-X-Orbitrap_6070	56.2888	-4.03886	3734
2019_09_10_22_18_Q-Exactive-HF-X-Orbitrap_6070	-100.237	38.7642	4095
2019_08_19_14_18_Q-Exactive-HF-X-Orbitrap_6070	-123.374	36.8016	4012
2019_07_20_17_36_Q-Exactive-HF-X-Orbitrap_6070	-42.2863	42.4997	3994
2019_11_16_18_50_Q-Exactive-HF-X-Orbitrap_6070	47.9999	14.8897	3773
2019_04_20_18_10_Q-Exactive-HF-X-Orbitrap_6070	-28.4592	-25.7282	3870
2019_11_20_07_18_Q-Exactive-HF-X-Orbitrap_6070	69.5359	30.5925	2986
2019_05_09_12_33_Q-Exactive-HF-X-Orbitrap_6070	87.3727	-1.02997	3796
2019_09_22_11_09_Q-Exactive-HF-X-Orbitrap_6070	-99.093	38.7118	4125
2019_11_16_15_53_Q-Exactive-HF-X-Orbitrap_6070	-72.3076	40.0833	4050
2019_02_21_22_14_Q-Exactive-HF-X-Orbitrap_6070	-49.8717	-29.5754	3949
2019_02_07_20_41_Q-Exactive-HF-X-Orbitrap_6070	-17.7677	-24.4384	3892
2019_08_17_08_47_Q-Exactive-HF-X-Orbitrap_6070	-92.1702	37.955	3967
2019_09_17_18_36_Q-Exactive-HF-X-Orbitrap_6070	-98.1968	38.9059	4095
2019_05_10_14_11_Q-Exactive-HF-X-Orbitrap_6070	65.1834	-8.42289	3771
2019_08_19_09_39_Q-Exactive-HF-X-Orbitrap_6070	-33.8381	37.5188	3742
2019_11_28_17_13_Q-Exactive-HF-X-Orbitrap_6070	-57.9075	28.6897	4044
2019_08_07_22_09_Q-Exactive-HF-X-Orbitrap_6070	108.625	36.7585	2169
2019_11_15_16_43_Q-Exactive-HF-X-Orbitrap_6070	86.6169	20.817	3476
2019_11_24_13_23_Q-Exactive-HF-X-Orbitrap_6070	32.6399	37.7257	3553
2019_06_26_00_14_Q-Exactive-HF-X-Orbitrap_6070	-50.0936	-32.3255	3939
2019_11_20_17_35_Q-Exactive-HF-X-Orbitrap_6070	-124.361	37.4749	4076
2019_09_03_12_22_Q-Exactive-HF-X-Orbitrap_6070	-51.9113	43.218	4031
2019_01_29_17_02_Q-Exactive-HF-X-Orbitrap_6070	7.93485	-14.3406	3566
2019_08_08_19_24_Q-Exactive-HF-X-Orbitrap_6070	-60.661	40.5055	3992
2019_02_06_19_47_Q-Exactive-HF-X-Orbitrap_6070	-32.7989	-27.94	4008
2019_08_07_23_12_Q-Exactive-HF-X-Orbitrap_6070	102.07	35.212	2165
2019_03_29_11_14_Q-Exactive-HF-X-Orbitrap_6070	-23.3518	-25.044	3923
2019_12_19_19_48_Q-Exactive-HF-X-Orbitrap_6070	8.78803	36.7627	3626
2019_05_17_20_03_Q-Exactive-HF-X-Orbitrap_6070	-12.7716	-20.4749	4019
2019_09_03_09_24_Q-Exactive-HF-X-Orbitrap_6070	-62.8742	42.5709	4051
2019_09_02_18_37_Q-Exactive-HF-X-Orbitrap_6070	22.5629	43.2866	3832
2019_07_22_18_21_Q-Exactive-HF-X-Orbitrap_6070	-30.1595	42.3067	3986
2019_09_05_11_32_Q-Exactive-HF-X-Orbitrap_6070	-1.82045	45.7894	3916
2019_12_09_19_25_Q-Exactive-HF-X-Orbitrap_6070	-69.7812	36.5483	3895
2019_09_10_19_23_Q-Exactive-HF-X-Orbitrap_6070	-86.5176	40.2022	4057
2019_07_16_23_16_Q-Exactive-HF-X-Orbitrap_6070	25.5175	41.9121	3760
2019_03_23_14_43_Q-Exactive-HF-X-Orbitrap_6070	75.6183	3.81085	3293
2019_08_05_13_02_Q-Exactive-HF-X-Orbitrap_6070	26.4729	43.1349	3883
2019_10_19_19_12_Q-Exactive-HF-X-Orbitrap_6070	46.9852	39.3135	3565
2019_11_25_23_40_Q-Exactive-HF-X-Orbitrap_6070	-92.7136	38.8536	4063
2019_03_05_17_39_Q-Exactive-HF-X-Orbitrap_6070	-71.124	-33.3682	4018
2019_11_21_01_38_Q-Exactive-HF-X-Orbitrap_6070	-118.447	39.0858	4089
2019_03_19_14_25_Q-Exactive-HF-X-Orbitrap_6070	46.0532	-8.78332	3752
2019_08_04_02_47_Q-Exactive-HF-X-Orbitrap_6070	22.7795	41.9969	3733
2019_09_03_03_28_Q-Exactive-HF-X-Orbitrap_6070	-56.9556	43.9936	4026
2019_01_04_11_19_Q-Exactive-HF-X-Orbitrap_6070	3.385	-8.96046	3125
2019_09_17_21_31_Q-Exactive-HF-X-Orbitrap_6070	-101.266	38.7489	4101
2019_11_19_18_51_Q-Exactive-HF-X-Orbitrap_6070	2.65372	30.8132	3163
2019_03_29_14_10_Q-Exactive-HF-X-Orbitrap_6070	-40.2811	-27.7784	3985
2019_10_07_19_30_Q-Exactive-HF-X-Orbitrap_6070	-22.0989	-23.0988	4019
2019_09_30_15_46_Q-Exactive-HF-X-Orbitrap_6070	-89.0167	40.4411	4081
2019_08_21_00_50_Q-Exactive-HF-X-Orbitrap_6070	-141.598	36.9073	4063
2019_07_17_15_31_Q-Exactive-HF-X-Orbitrap_6070	-48.4797	41.825	4067
2019_02_20_18_10_Q-Exactive-HF-X-Orbitrap_6070	-42.1178	-26.2778	3913
2019_12_20_14_15_Q-Exactive-HF-X-Orbitrap_6070	-32.1454	38.0835	3852
2019_09_17_11_50_Q-Exactive-HF-X-Orbitrap_6070	-38.5194	38.1969	3782
2019_05_03_07_22_Q-Exactive-HF-X-Orbitrap_6070	16.5287	-14.6685	3933
2019_08_21_17_11_Q-Exactive-HF-X-Orbitrap_6070	-104.234	35.7596	3974
2019_11_15_19_39_Q-Exactive-HF-X-Orbitrap_6070	-0.013442	8.47299	3681
2019_09_04_03_17_Q-Exactive-HF-X-Orbitrap_6070	-67.8973	43.7884	4030
2019_07_16_20_10_Q-Exactive-HF-X-Orbitrap_6070	16.2902	41.5741	3769
2019_06_04_18_11_Q-Exactive-HF-X-Orbitrap_6070	39.3682	-10.22	3661
2019_09_15_15_21_Q-Exactive-HF-X-Orbitrap_6070	-12.6082	34.9798	3418
2019_09_11_04_09_Q-Exactive-HF-X-Orbitrap_6070	-97.5413	38.4758	4094
2019_11_29_17_32_Q-Exactive-HF-X-Orbitrap_6070	-4.60493	-20.9818	4061
2019_09_11_01_14_Q-Exactive-HF-X-Orbitrap_6070	-100.006	38.1712	4109
2019_11_26_13_30_Q-Exactive-HF-X-Orbitrap_6070	-100.385	-35.1471	4164
2019_07_31_20_01_Q-Exactive-HF-X-Orbitrap_6070	-38.8934	41.799	4024
2019_11_16_10_12_Q-Exactive-HF-X-Orbitrap_6070	-47.7512	4.83631	3931
2019_11_25_20_44_Q-Exactive-HF-X-Orbitrap_6070	-76.6109	38.7065	4014
2019_03_12_18_08_Q-Exactive-HF-X-Orbitrap_6070	26.9658	-12.9258	3491
2019_12_11_17_22_Q-Exactive-HF-X-Orbitrap_6070	-28.3625	35.9712	3779
2019_06_30_21_15_Q-Exactive-HF-X-Orbitrap_6070	1.87262	-20.5701	3762
2019_04_21_09_30_Q-Exactive-HF-X-Orbitrap_6070	-47.0829	-28.6466	4001
2019_03_13_10_09_Q-Exactive-HF-X-Orbitrap_6070	-55.0458	-32.6508	3970
2019_12_04_13_22_Q-Exactive-HF-X-Orbitrap_6070	26.9762	41.0531	3701
2019_12_29_15_06_Q-Exactive-HF-X-Orbitrap_6070	-29.7919	-26.9516	3932
2019_04_03_20_47_Q-Exactive-HF-X-Orbitrap_6070	-27.2968	-25.4559	3922
2019_04_15_16_34_Q-Exactive-HF-X-Orbitrap_6070	-30.9704	-25.7157	3850
2019_09_10_10_05_Q-Exactive-HF-X-Orbitrap_6070	-3.50604	42.6191	3763
2019_11_26_16_25_Q-Exactive-HF-X-Orbitrap_6070	-97.8597	-33.1694	4164
2019_01_03_19_52_Q-Exactive-HF-X-Orbitrap_6070	39.4696	4.80013	2822
2019_11_29_13_32_Q-Exactive-HF-X-Orbitrap_6070	-57.8584	-30.7511	4059
2019_12_02_07_02_Q-Exactive-HF-X-Orbitrap_6070	-51.552	-32.264	3907
2019_09_15_01_01_Q-Exactive-HF-X-Orbitrap_6070	-149.378	35.5772	4087
2019_11_18_15_35_Q-Exactive-HF-X-Orbitrap_6070	83.1328	31.6024	2712
2019_02_07_17_43_Q-Exactive-HF-X-Orbitrap_6070	-106.704	-40.4419	4009
2019_08_10_19_57_Q-Exactive-HF-X-Orbitrap_6070	-96.7711	38.6154	3967
2019_04_18_23_08_Q-Exactive-HF-X-Orbitrap_6070	-31.5102	-27.7564	3858
2019_12_09_22_14_Q-Exactive-HF-X-Orbitrap_6070	-81.7209	36.3914	3888
2019_02_22_01_10_Q-Exactive-HF-X-Orbitrap_6070	-57.8099	-31.7261	3967
2019_12_11_20_06_Q-Exactive-HF-X-Orbitrap_6070	-33.5171	36.5079	3787
2019_06_27_22_16_Q-Exactive-HF-X-Orbitrap_6070	-39.6207	-30.1252	3895
2019_01_29_21_14_Q-Exactive-HF-X-Orbitrap_6070	-47.2893	-32.0925	3854
2019_02_04_13_58_Q-Exactive-HF-X-Orbitrap_6070	-65.4419	-33.0189	3985
2019_08_15_11_34_Q-Exactive-HF-X-Orbitrap_6070	-99.0505	36.5551	3952
2019_03_26_19_22_Q-Exactive-HF-X-Orbitrap_6070	36.814	-8.54901	3535
2019_09_18_00_28_Q-Exactive-HF-X-Orbitrap_6070	-76.4451	40.5743	4086
2019_11_19_08_48_Q-Exactive-HF-X-Orbitrap_6070	49.3323	31.2784	2984
2019_07_03_17_21_Q-Exactive-HF-X-Orbitrap_6070	-73.0923	40.9097	4053
2019_04_01_10_44_Q-Exactive-HF-X-Orbitrap_6070	21.7756	-14.1984	3604
2019_03_22_03_51_Q-Exactive-HF-X-Orbitrap_6070	35.9343	-10.6588	3694
2019_07_31_10_48_Q-Exactive-HF-X-Orbitrap_6070	28.8602	38.7805	3694
2019_03_26_14_52_Q-Exactive-HF-X-Orbitrap_6070	115.978	27.5885	2767
2019_01_10_20_46_Q-Exactive-HF-X-Orbitrap_6070	6.78751	-17.9863	3698
2019_08_07_16_41_Q-Exactive-HF-X-Orbitrap_6070	84.4605	29.628	2244
2019_07_01_15_47_Q-Exactive-HF-X-Orbitrap_6070	-5.77806	-21.4237	3871
2019_08_21_10_35_Q-Exactive-HF-X-Orbitrap_6070	26.9073	21.8232	3568
2019_02_08_15_25_Q-Exactive-HF-X-Orbitrap_6070	-1.9504	-21.8173	3879
2019_04_24_14_45_Q-Exactive-HF-X-Orbitrap_6070	50.6117	-5.81088	3370
2019_11_25_11_26_Q-Exactive-HF-X-Orbitrap_6070	-54.5248	42.4336	4013
2019_09_02_21_33_Q-Exactive-HF-X-Orbitrap_6070	-23.6362	43.972	3943
2019_09_12_04_32_Q-Exactive-HF-X-Orbitrap_6070	-105.412	38.9379	4095
2019_09_30_12_48_Q-Exactive-HF-X-Orbitrap_6070	-76.1328	41.1307	4061
2019_08_21_21_23_Q-Exactive-HF-X-Orbitrap_6070	-96.6131	35.2134	3951
2019_06_30_16_52_Q-Exactive-HF-X-Orbitrap_6070	-8.04802	-22.7227	3691
2019_06_04_15_28_Q-Exactive-HF-X-Orbitrap_6070	55.7145	-2.88085	3480
2019_09_06_13_25_Q-Exactive-HF-X-Orbitrap_6070	114.946	41.7706	3448
2019_09_16_10_33_Q-Exactive-HF-X-Orbitrap_6070	-52.2254	38.1591	3863
2019_03_26_22_18_Q-Exactive-HF-X-Orbitrap_6070	16.6342	-16.46	3673
2019_08_14_17_44_Q-Exactive-HF-X-Orbitrap_6070	-74.9713	36.6669	3874
2019_10_29_15_42_Q-Exactive-HF-X-Orbitrap_6070	15.662	34.9602	3584
2019_08_21_14_10_Q-Exactive-HF-X-Orbitrap_6070	48.5519	26.401	3624
2019_08_22_13_43_Q-Exactive-HF-X-Orbitrap_6070	-101.37	34.3053	3927
2019_05_14_18_25_Q-Exactive-HF-X-Orbitrap_6070	5.67535	-18.3754	3858
2019_03_05_20_35_Q-Exactive-HF-X-Orbitrap_6070	125.006	13.1415	3481
2019_08_16_10_53_Q-Exactive-HF-X-Orbitrap_6070	-83.5694	37.6018	3962
2019_07_15_15_43_Q-Exactive-HF-X-Orbitrap_6070	-58.7136	41.5515	3994
2019_02_06_22_45_Q-Exactive-HF-X-Orbitrap_6070	-45.1167	-30.1495	3975
2019_09_28_16_40_Q-Exactive-HF-X-Orbitrap_6070	34.7975	40.2248	3729
2019_11_01_12_04_Q-Exactive-HF-X-Orbitrap_6070	37.0674	-13.5597	3844
2019_08_09_01_09_Q-Exactive-HF-X-Orbitrap_6070	-66.113	39.9982	3983
2019_07_15_18_43_Q-Exactive-HF-X-Orbitrap_6070	-69.4868	42.3707	4056
2019_12_09_11_53_Q-Exactive-HF-X-Orbitrap_6070	36.3406	34.3117	3281
2019_07_27_18_40_Q-Exactive-HF-X-Orbitrap_6070	-53.414	40.75	4040
2019_07_31_22_59_Q-Exactive-HF-X-Orbitrap_6070	3.03793	43.6761	3960
2019_04_23_14_59_Q-Exactive-HF-X-Orbitrap_6070	22.5085	-15.0023	3628
2019_10_07_23_10_Q-Exactive-HF-X-Orbitrap_6070	-49.7447	-26.2539	4086
2019_08_08_13_22_Q-Exactive-HF-X-Orbitrap_6070	-2.94024	37.2916	3754
2019_09_09_10_07_Q-Exactive-HF-X-Orbitrap_6070	11.2209	42.8933	3794
2019_11_25_14_44_Q-Exactive-HF-X-Orbitrap_6070	-11.6837	41.7331	3830
2019_10_07_13_51_Q-Exactive-HF-X-Orbitrap_6070	57.3444	-0.94527	3403
2019_09_26_04_31_Q-Exactive-HF-X-Orbitrap_6070	-58.3579	41.7601	4064
2019_12_29_18_18_Q-Exactive-HF-X-Orbitrap_6070	-46.369	-29.6854	4005
2019_11_28_11_49_Q-Exactive-HF-X-Orbitrap_6070	-57.2259	28.6038	4049
2020_05_12_15_13_Q-Exactive-HF-X-Orbitrap_6070	48.4577	45.7613	3911
2020_01_04_10_03_Q-Exactive-HF-X-Orbitrap_6070	94.0296	26.4156	2487
2020_03_01_23_00_Q-Exactive-HF-X-Orbitrap_6070	17.1949	42.955	3972
2020_05_12_18_10_Q-Exactive-HF-X-Orbitrap_6070	65.9151	45.7316	3938
2020_02_13_03_11_Q-Exactive-HF-X-Orbitrap_6070	-102.757	36.5487	3995
2020_05_04_11_39_Q-Exactive-HF-X-Orbitrap_6070	47.9255	43.4067	3911
2020_01_04_04_23_Q-Exactive-HF-X-Orbitrap_6070	-34.8315	-26.4553	3844
2020_01_15_13_56_Q-Exactive-HF-X-Orbitrap_6070	61.2527	35.5924	3484
2020_05_14_20_11_Q-Exactive-HF-X-Orbitrap_6070	26.7008	41.5902	3810
2020_03_07_18_15_Q-Exactive-HF-X-Orbitrap_6070	5.68588	-19.6113	3747
2020_01_03_20_10_Q-Exactive-HF-X-Orbitrap_6070	-9.33109	-21.8363	3694
2020_02_12_05_06_Q-Exactive-HF-X-Orbitrap_6070	-94.1445	38.4472	4035
2020_01_03_16_58_Q-Exactive-HF-X-Orbitrap_6070	-5.3178	-20.0618	3709
2020_06_01_15_41_Q-Exactive-HF-X-Orbitrap_6070	-22.1243	-21.5622	3212
2020_05_14_14_46_Q-Exactive-HF-X-Orbitrap_6070	42.6267	40.4982	3827
2020_03_06_16_22_Q-Exactive-HF-X-Orbitrap_6070	75.4972	-0.57846	3479
2020_01_09_11_07_Q-Exactive-HF-X-Orbitrap_6070	14.5603	-15.0881	3512
2020_02_18_01_25_Q-Exactive-HF-X-Orbitrap_6070	-22.1267	38.6701	3921
2020_03_11_11_25_Q-Exactive-HF-X-Orbitrap_6070	-28.5791	42.557	4029
2020_05_12_21_07_Q-Exactive-HF-X-Orbitrap_6070	60.7247	45.8374	3929
2020_05_27_13_57_Q-Exactive-HF-X-Orbitrap_6070	-119.91	36.9693	4051
2020_06_01_10_22_Q-Exactive-HF-X-Orbitrap_6070	27.7948	-7.88188	3240
2020_05_15_10_30_Q-Exactive-HF-X-Orbitrap_6070	-14.6486	40.8999	3939
2020_05_20_15_35_Q-Exactive-HF-X-Orbitrap_6070	1.27573	41.2783	3879
2020_05_28_04_06_Q-Exactive-HF-X-Orbitrap_6070	-136.285	35.6664	4061
2020_01_02_17_38_Q-Exactive-HF-X-Orbitrap_6070	65.5781	8.054	2858
2020_02_11_10_35_Q-Exactive-HF-X-Orbitrap_6070	-80.6534	39.9377	4034
2020_02_05_20_55_Q-Exactive-HF-X-Orbitrap_6070	-62.4892	-31.1083	3984
2020_01_06_20_17_Q-Exactive-HF-X-Orbitrap_6070	-58.3155	-30.6173	3890
2020_02_17_13_55_Q-Exactive-HF-X-Orbitrap_6070	-35.4732	39.2338	3928
2020_05_26_14_20_Q-Exactive-HF-X-Orbitrap_6070	-45.4667	36.91	3774
2020_02_13_00_26_Q-Exactive-HF-X-Orbitrap_6070	-98.0037	37.9924	4010
2020_05_22_17_43_Q-Exactive-HF-X-Orbitrap_6070	-9.63838	39.9211	3908
2020_01_08_16_43_Q-Exactive-HF-X-Orbitrap_6070	37.1821	-5.1895	3230
2020_01_03_11_17_Q-Exactive-HF-X-Orbitrap_6070	30.4348	-5.18525	2931
2020_05_20_12_33_Q-Exactive-HF-X-Orbitrap_6070	28.4905	37.34	3640
2020_02_18_18_55_Q-Exactive-HF-X-Orbitrap_6070	-25.9504	40.2294	3891
2020_01_20_15_10_Q-Exactive-HF-X-Orbitrap_6070	-83.1341	-34.1485	4112
2020_01_04_14_59_Q-Exactive-HF-X-Orbitrap_6070	69.1338	10.3148	2864
2020_05_22_14_57_Q-Exactive-HF-X-Orbitrap_6070	8.28097	39.0536	3783
2020_02_10_15_41_Q-Exactive-HF-X-Orbitrap_6070	-93.1196	38.8135	4028
2020_05_14_17_28_Q-Exactive-HF-X-Orbitrap_6070	37.7582	39.8078	3781
2020_02_28_12_27_Q-Exactive-HF-X-Orbitrap_6070	-7.10821	44.3412	4020
2020_06_02_09_41_Q-Exactive-HF-X-Orbitrap_6070	-47.5359	34.5969	3828

## Sheet: 1c
Sample ID	principal component 1 (49.62 %)	principal component 2 (14.60 %)	identified protein groups
2019_12_18_14_35_Q-Exactive-HF-X-Orbitrap_6070	-0.778738	-21.2776	3794
2019_12_19_19_48_Q-Exactive-HF-X-Orbitrap_6070	-21.7445	-19.7212	3626
2019_12_20_14_15_Q-Exactive-HF-X-Orbitrap_6070	19.5779	-22.6307	3861
2019_12_27_12_29_Q-Exactive-HF-X-Orbitrap_6070	-30.8405	-19.9416	3653
2019_12_29_15_06_Q-Exactive-HF-X-Orbitrap_6070	24.8518	47.596	3893
2019_12_29_18_18_Q-Exactive-HF-X-Orbitrap_6070	41.6536	49.5555	3958
2020_01_02_17_38_Q-Exactive-HF-X-Orbitrap_6070	-68.1667	24.4773	2843
2020_01_03_11_17_Q-Exactive-HF-X-Orbitrap_6070	-33.275	32.0844	2919
2020_01_03_16_58_Q-Exactive-HF-X-Orbitrap_6070	0.3784	44.95	3685
2020_01_03_20_10_Q-Exactive-HF-X-Orbitrap_6070	4.08084	46.3012	3670
2020_01_04_04_23_Q-Exactive-HF-X-Orbitrap_6070	29.5217	48.8409	3807
2020_01_04_10_03_Q-Exactive-HF-X-Orbitrap_6070	-97.6611	13.4596	2482
2020_01_04_14_59_Q-Exactive-HF-X-Orbitrap_6070	-73.163	24.5137	2857
2020_01_06_20_17_Q-Exactive-HF-X-Orbitrap_6070	54.4308	48.8658	3852
2020_01_08_16_43_Q-Exactive-HF-X-Orbitrap_6070	-41.0618	33.4742	3214
2020_01_09_11_07_Q-Exactive-HF-X-Orbitrap_6070	-18.6725	39.4866	3491
2020_01_15_13_56_Q-Exactive-HF-X-Orbitrap_6070	-75.3353	-15.3877	3488
2020_01_20_15_10_Q-Exactive-HF-X-Orbitrap_6070	78.9558	50.8405	4068
2020_02_05_20_55_Q-Exactive-HF-X-Orbitrap_6070	58.1533	49.8847	3939
2020_02_10_15_41_Q-Exactive-HF-X-Orbitrap_6070	84.5743	-22.8504	4031
2020_02_11_10_35_Q-Exactive-HF-X-Orbitrap_6070	71.7543	-23.1047	4043
2020_02_12_05_06_Q-Exactive-HF-X-Orbitrap_6070	86.1065	-22.5599	4039
2020_02_13_00_26_Q-Exactive-HF-X-Orbitrap_6070	90.0133	-22.5712	4014
2020_02_13_03_11_Q-Exactive-HF-X-Orbitrap_6070	94.7257	-21.8924	3999
2020_02_17_13_55_Q-Exactive-HF-X-Orbitrap_6070	24.1478	-20.5916	3930
2020_02_18_01_25_Q-Exactive-HF-X-Orbitrap_6070	10.5321	-20.3074	3922
2020_02_18_18_55_Q-Exactive-HF-X-Orbitrap_6070	14.802	-23.7553	3890
2020_02_28_12_27_Q-Exactive-HF-X-Orbitrap_6070	-5.40448	-25.7174	4017
2020_03_01_23_00_Q-Exactive-HF-X-Orbitrap_6070	-30.3489	-23.485	3969
2020_03_06_16_22_Q-Exactive-HF-X-Orbitrap_6070	-80.3835	34.4999	3452
2020_03_07_18_15_Q-Exactive-HF-X-Orbitrap_6070	-10.7535	44.399	3711
2020_03_11_11_25_Q-Exactive-HF-X-Orbitrap_6070	17.0357	-24.5231	4027
2020_05_04_11_39_Q-Exactive-HF-X-Orbitrap_6070	-63.6226	-22.8155	3912
2020_05_12_15_13_Q-Exactive-HF-X-Orbitrap_6070	-63.5982	-25.8774	3915
2020_05_12_18_10_Q-Exactive-HF-X-Orbitrap_6070	-81.6625	-25.0373	3938
2020_05_12_21_07_Q-Exactive-HF-X-Orbitrap_6070	-77.1912	-25.4444	3935
2020_05_14_14_46_Q-Exactive-HF-X-Orbitrap_6070	-58.1503	-22.3067	3827
2020_05_14_17_28_Q-Exactive-HF-X-Orbitrap_6070	-52.9169	-21.8796	3784
2020_05_14_20_11_Q-Exactive-HF-X-Orbitrap_6070	-41.2473	-23.4205	3815
2020_05_15_10_30_Q-Exactive-HF-X-Orbitrap_6070	1.73841	-22.0754	3942
2020_05_20_12_33_Q-Exactive-HF-X-Orbitrap_6070	-42.7425	-18.8215	3649
2020_05_20_15_35_Q-Exactive-HF-X-Orbitrap_6070	-14.305	-22.9542	3877
2020_05_22_14_57_Q-Exactive-HF-X-Orbitrap_6070	-20.5096	-21.2195	3778
2020_05_22_17_43_Q-Exactive-HF-X-Orbitrap_6070	-2.85679	-22.9679	3912
2020_05_26_14_20_Q-Exactive-HF-X-Orbitrap_6070	33.5676	-21.8807	3778
2020_05_27_13_57_Q-Exactive-HF-X-Orbitrap_6070	112.051	-21.112	4056
2020_05_28_04_06_Q-Exactive-HF-X-Orbitrap_6070	129.12	-21.1713	4062
2020_06_01_10_22_Q-Exactive-HF-X-Orbitrap_6070	-31.2737	35.1966	3218
2020_06_01_15_41_Q-Exactive-HF-X-Orbitrap_6070	19.0773	41.0869	3183
2020_06_02_09_41_Q-Exactive-HF-X-Orbitrap_6070	36.8155	-20.2113	3827

## Sheet: 2a
data level	model	MAE	text
protein groups (N=564, M=4,495)	CF	0.547922	LD: 50
	DAE	0.538399	LD: 25 HL: 512
	KNN	0.586668
	VAE	0.573158	LD: 25 HL: 512
	BPCA	0.531164
	RF	0.588804
	KNN_IMPUTE	0.671605
peptides (N=523, M=40,339)	CF	0.391133	LD: 50
	DAE	0.443273	LD: 50 HL: 1024
	KNN	0.49384
	VAE	0.522604	LD: 10 HL: 512
	BPCA	0
	RF	0
	KNN_IMPUTE	0.57852
precursors (N=514, M=46,095)	CF	0.415742	LD: 50
	DAE	0.513735	LD: 50 HL: 512
	KNN	0.465273
	VAE	0.453886	LD: 25 HL: 512
	BPCA	0
	RF	0
	KNN_IMPUTE	0.549977

## Sheet: 2b
data level	model	MAE	text
protein groups (N=50, M=4,405)	IMPSEQ	0.553496
	BPCA	0.557451
	CF	0.570905	LD: 50
	SEQKNN	0.610365
	MICE-NORM	0.612875
	DAE	0.616402	LD: 10 HL: 512
	VAE	0.5958	LD: 25 HL: 512,256
peptides (N=50, M=36,911)	IMPSEQ	0.44163
	BPCA	0.453513
	CF	0.51074	LD: 50
	SEQKNN	0.488204
	MICE-NORM	0.508929
	DAE	0.522796	LD: 75 HL: 256,128
	VAE	0.552811	LD: 50 HL: 256
precursors (N=49, M=41,593)	IMPSEQ	0.411094
	BPCA	0.41811
	CF	0.457091	LD: 50
	SEQKNN	0.448792
	MICE-NORM	0.476985
	DAE	0.463173	LD: 25 HL: 256
	VAE	0.513209	LD: 10 HL: 256

## Sheet: 2c
Proportion of missing values for eacg protein group. Protein groups are binned by their median intensity.
Gene Names (of protein group)	median feat value	prop. missing	bins	median feat value (floor)	count	Features binned by their median intensity (N features)
HEATR6	23.8155	0.41844	(23.0, 24.0]	23	5	23 (N= 5)
TIMM10B	23.8809	0.725177	(23.0, 24.0]	23	5	23 (N= 5)
ARL15	23.8164	0.56383	(23.0, 24.0]	23	5	23 (N= 5)
USP16	23.9183	0.599291	(23.0, 24.0]	23	5	23 (N= 5)
MPP5	23.779	0.533688	(23.0, 24.0]	23	5	23 (N= 5)
SLU7	24.8539	0.446809	(24.0, 25.0]	24	289	24 (N=289)
SMAD5;SMAD1	24.8597	0.553191	(24.0, 25.0]	24	289	24 (N=289)
CDK5RAP1	24.8568	0.624113	(24.0, 25.0]	24	289	24 (N=289)
GTF2H1	24.8068	0.570922	(24.0, 25.0]	24	289	24 (N=289)
CDK13	24.8078	0.599291	(24.0, 25.0]	24	289	24 (N=289)
CDCA7L	24.5181	0.576241	(24.0, 25.0]	24	289	24 (N=289)
CDC42EP4	24.9433	0.547872	(24.0, 25.0]	24	289	24 (N=289)
SMG8	24.7299	0.618794	(24.0, 25.0]	24	289	24 (N=289)
SMG9	24.9971	0.659574	(24.0, 25.0]	24	289	24 (N=289)
SMIM11	24.5699	0.453901	(24.0, 25.0]	24	289	24 (N=289)
CD99L2	24.9207	0.521277	(24.0, 25.0]	24	289	24 (N=289)
SERPINE2	24.744	0.416667	(24.0, 25.0]	24	289	24 (N=289)
SNX17	24.5863	0.382979	(24.0, 25.0]	24	289	24 (N=289)
SNX7	24.6491	0.661348	(24.0, 25.0]	24	289	24 (N=289)
LRRC8A	24.3368	0.62766	(24.0, 25.0]	24	289	24 (N=289)
SP3	24.9085	0.572695	(24.0, 25.0]	24	289	24 (N=289)
GTPBP6	24.8041	0.641844	(24.0, 25.0]	24	289	24 (N=289)
CCDC93	24.8878	0.514184	(24.0, 25.0]	24	289	24 (N=289)
LPGAT1	24.5254	0.524823	(24.0, 25.0]	24	289	24 (N=289)
CCDC53	24.564	0.535461	(24.0, 25.0]	24	289	24 (N=289)
LNP	24.6708	0.416667	(24.0, 25.0]	24	289	24 (N=289)
CCDC134	24.9722	0.425532	(24.0, 25.0]	24	289	24 (N=289)
SPRYD7	24.6321	0.585106	(24.0, 25.0]	24	289	24 (N=289)
LLGL1	24.9498	0.205674	(24.0, 25.0]	24	289	24 (N=289)
SRCAP	24.2806	0.673759	(24.0, 25.0]	24	289	24 (N=289)
SLC7A6	24.807	0.588652	(24.0, 25.0]	24	289	24 (N=289)
SNRNP27	24.9406	0.469858	(24.0, 25.0]	24	289	24 (N=289)
CHD1L	24.1423	0.593972	(24.0, 25.0]	24	289	24 (N=289)
CASP3	24.7612	0.576241	(24.0, 25.0]	24	289	24 (N=289)
GPATCH11	24.6557	0.530142	(24.0, 25.0]	24	289	24 (N=289)
RSRC2	24.8146	0.634752	(24.0, 25.0]	24	289	24 (N=289)
COL4A2	24.6951	0.578014	(24.0, 25.0]	24	289	24 (N=289)
S100A3	24.8286	0.547872	(24.0, 25.0]	24	289	24 (N=289)
COG6	24.4854	0.512411	(24.0, 25.0]	24	289	24 (N=289)
COG3	24.2032	0.361702	(24.0, 25.0]	24	289	24 (N=289)
COG2	24.9356	0.586879	(24.0, 25.0]	24	289	24 (N=289)
COG1	24.699	0.673759	(24.0, 25.0]	24	289	24 (N=289)
SAMD9	24.1574	0.679078	(24.0, 25.0]	24	289	24 (N=289)
SAP130	24.704	0.601064	(24.0, 25.0]	24	289	24 (N=289)
CNTNAP1	24.1147	0.682624	(24.0, 25.0]	24	289	24 (N=289)
MAN2B1	24.7552	0.406028	(24.0, 25.0]	24	289	24 (N=289)
SCLY	24.9619	0.452128	(24.0, 25.0]	24	289	24 (N=289)
SCRN3	24.6474	0.716312	(24.0, 25.0]	24	289	24 (N=289)
MALT1	24.3856	0.590426	(24.0, 25.0]	24	289	24 (N=289)
SDC4	24.8967	0.702128	(24.0, 25.0]	24	289	24 (N=289)
GPN3	24.9167	0.609929	(24.0, 25.0]	24	289	24 (N=289)
GPR107	24.4718	0.597518	(24.0, 25.0]	24	289	24 (N=289)
CLK3	24.5881	0.45922	(24.0, 25.0]	24	289	24 (N=289)
SEP15	24.9737	0.406028	(24.0, 25.0]	24	289	24 (N=289)
MADD	24.8207	0.411348	(24.0, 25.0]	24	289	24 (N=289)
CKAP2	24.5964	0.601064	(24.0, 25.0]	24	289	24 (N=289)
CIT	24.6415	0.553191	(24.0, 25.0]	24	289	24 (N=289)
SGSH	24.7761	0.585106	(24.0, 25.0]	24	289	24 (N=289)
SH3GL2	24.2673	0.606383	(24.0, 25.0]	24	289	24 (N=289)
CHUK	24.924	0.62766	(24.0, 25.0]	24	289	24 (N=289)
CHML	24.6126	0.643617	(24.0, 25.0]	24	289	24 (N=289)
GTF2A1	24.8778	0.469858	(24.0, 25.0]	24	289	24 (N=289)
CASC4	24.8749	0.617021	(24.0, 25.0]	24	289	24 (N=289)
CARKD	24.9967	0.432624	(24.0, 25.0]	24	289	24 (N=289)
COMMD6	24.4874	0.656028	(24.0, 25.0]	24	289	24 (N=289)
TIMM22	24.5057	0.43617	(24.0, 25.0]	24	289	24 (N=289)
TIMMDC1	24.7768	0.679078	(24.0, 25.0]	24	289	24 (N=289)
TIMP1	24.5229	0.608156	(24.0, 25.0]	24	289	24 (N=289)
KLC4	24.9076	0.524823	(24.0, 25.0]	24	289	24 (N=289)
HINT3	24.6173	0.62766	(24.0, 25.0]	24	289	24 (N=289)
ATXN7L3B	24.8773	0.666667	(24.0, 25.0]	24	289	24 (N=289)
ATR	24.3571	0.666667	(24.0, 25.0]	24	289	24 (N=289)
ATPAF2	24.6472	0.528369	(24.0, 25.0]	24	289	24 (N=289)
TMEM192	24.225	0.615248	(24.0, 25.0]	24	289	24 (N=289)
ATP5SL	24.3451	0.562057	(24.0, 25.0]	24	289	24 (N=289)
TMEM87A	24.924	0.501773	(24.0, 25.0]	24	289	24 (N=289)
TMF1	24.9108	0.702128	(24.0, 25.0]	24	289	24 (N=289)
HECTD3	24.9291	0.448582	(24.0, 25.0]	24	289	24 (N=289)
TMUB1	24.9578	0.430851	(24.0, 25.0]	24	289	24 (N=289)
TNFAIP2	24.7415	0.514184	(24.0, 25.0]	24	289	24 (N=289)
TNPO2	24.9742	0.671986	(24.0, 25.0]	24	289	24 (N=289)
TOM1L1	24.9736	0.572695	(24.0, 25.0]	24	289	24 (N=289)
ATP11C	24.8028	0.469858	(24.0, 25.0]	24	289	24 (N=289)
KIAA1468	24.2191	0.544326	(24.0, 25.0]	24	289	24 (N=289)
TONSL	24.8331	0.551418	(24.0, 25.0]	24	289	24 (N=289)
TOP3A	24.3911	0.680851	(24.0, 25.0]	24	289	24 (N=289)
ATG9A	24.8576	0.432624	(24.0, 25.0]	24	289	24 (N=289)
ATF7IP	24.8254	0.725177	(24.0, 25.0]	24	289	24 (N=289)
ATF7	24.5606	0.679078	(24.0, 25.0]	24	289	24 (N=289)
TPBG	24.5555	0.533688	(24.0, 25.0]	24	289	24 (N=289)
KIAA0907	24.927	0.599291	(24.0, 25.0]	24	289	24 (N=289)
TMX4	24.842	0.390071	(24.0, 25.0]	24	289	24 (N=289)
LGALSL	24.7229	0.625887	(24.0, 25.0]	24	289	24 (N=289)
LAMA5	24.9232	0.640071	(24.0, 25.0]	24	289	24 (N=289)
BCL10	24.5256	0.725177	(24.0, 25.0]	24	289	24 (N=289)
STAM2	24.8509	0.223404	(24.0, 25.0]	24	289	24 (N=289)
HAUS5	24.6195	0.609929	(24.0, 25.0]	24	289	24 (N=289)
HAUS6	24.9014	0.386525	(24.0, 25.0]	24	289	24 (N=289)
STX6	24.8137	0.457447	(24.0, 25.0]	24	289	24 (N=289)
SUMF1	24.136	0.636525	(24.0, 25.0]	24	289	24 (N=289)
LCMT2	24.7794	0.469858	(24.0, 25.0]	24	289	24 (N=289)
C8orf82	24.366	0.491135	(24.0, 25.0]	24	289	24 (N=289)
C5orf22	24.6121	0.693262	(24.0, 25.0]	24	289	24 (N=289)
SYF2	24.9727	0.460993	(24.0, 25.0]	24	289	24 (N=289)
C1orf52	24.3665	0.647163	(24.0, 25.0]	24	289	24 (N=289)
C1orf174	24.7362	0.427305	(24.0, 25.0]	24	289	24 (N=289)
C1orf122	24.8295	0.503546	(24.0, 25.0]	24	289	24 (N=289)
BCKDK	24.8776	0.485816	(24.0, 25.0]	24	289	24 (N=289)
C19orf52	24.9278	0.567376	(24.0, 25.0]	24	289	24 (N=289)
C16orf13	24.6273	0.58156	(24.0, 25.0]	24	289	24 (N=289)
TAF10	24.8367	0.539007	(24.0, 25.0]	24	289	24 (N=289)
TAF6	24.922	0.588652	(24.0, 25.0]	24	289	24 (N=289)
HDAC3	24.4472	0.416667	(24.0, 25.0]	24	289	24 (N=289)
TBC1D24	24.463	0.640071	(24.0, 25.0]	24	289	24 (N=289)
TBC1D9B	24.8322	0.602837	(24.0, 25.0]	24	289	24 (N=289)
TBPL1	24.8877	0.407801	(24.0, 25.0]	24	289	24 (N=289)
HDHD1	24.7576	0.37766	(24.0, 25.0]	24	289	24 (N=289)
LAMTOR4	24.7904	0.68617	(24.0, 25.0]	24	289	24 (N=289)
TERF2	24.5114	0.551418	(24.0, 25.0]	24	289	24 (N=289)
BLOC1S2	24.549	0.533688	(24.0, 25.0]	24	289	24 (N=289)
BLOC1S1	24.3318	0.411348	(24.0, 25.0]	24	289	24 (N=289)
C17orf75	24.2575	0.358156	(24.0, 25.0]	24	289	24 (N=289)
COMMD7	24.217	0.66844	(24.0, 25.0]	24	289	24 (N=289)
GPALPP1	24.3342	0.462766	(24.0, 25.0]	24	289	24 (N=289)
GPAA1	24.9655	0.336879	(24.0, 25.0]	24	289	24 (N=289)
ENDOG	24.4406	0.521277	(24.0, 25.0]	24	289	24 (N=289)
FRYL	24.6649	0.478723	(24.0, 25.0]	24	289	24 (N=289)
MRPL34	24.9166	0.51773	(24.0, 25.0]	24	289	24 (N=289)
FTSJ1	24.9167	0.43617	(24.0, 25.0]	24	289	24 (N=289)
NSMCE1	24.5063	0.519504	(24.0, 25.0]	24	289	24 (N=289)
NSUN4	24.988	0.450355	(24.0, 25.0]	24	289	24 (N=289)
NT5E	24.5171	0.617021	(24.0, 25.0]	24	289	24 (N=289)
NUDT12	24.6839	0.631206	(24.0, 25.0]	24	289	24 (N=289)
MRM1	24.6951	0.45922	(24.0, 25.0]	24	289	24 (N=289)
MRGBP	24.9265	0.429078	(24.0, 25.0]	24	289	24 (N=289)
GALK2	24.9003	0.381206	(24.0, 25.0]	24	289	24 (N=289)
OXSM	24.9451	0.429078	(24.0, 25.0]	24	289	24 (N=289)
P4HTM	24.5736	0.641844	(24.0, 25.0]	24	289	24 (N=289)
PBXIP1	24.7779	0.322695	(24.0, 25.0]	24	289	24 (N=289)
PCIF1	24.386	0.746454	(24.0, 25.0]	24	289	24 (N=289)
EAPP	24.9797	0.466312	(24.0, 25.0]	24	289	24 (N=289)
PDCL	24.9874	0.320922	(24.0, 25.0]	24	289	24 (N=289)
PDE6D	24.2983	0.599291	(24.0, 25.0]	24	289	24 (N=289)
DUSP23	24.6305	0.716312	(24.0, 25.0]	24	289	24 (N=289)
PDRG1	24.738	0.551418	(24.0, 25.0]	24	289	24 (N=289)
PDXP	24.4475	0.434397	(24.0, 25.0]	24	289	24 (N=289)
PDZD11	24.9391	0.547872	(24.0, 25.0]	24	289	24 (N=289)
MORC2	24.6806	0.565603	(24.0, 25.0]	24	289	24 (N=289)
DSN1	24.8179	0.558511	(24.0, 25.0]	24	289	24 (N=289)
PEX11B	24.8018	0.680851	(24.0, 25.0]	24	289	24 (N=289)
PEX5	24.9532	0.333333	(24.0, 25.0]	24	289	24 (N=289)
DPYD	24.8551	0.533688	(24.0, 25.0]	24	289	24 (N=289)
FOSL2	24.7345	0.570922	(24.0, 25.0]	24	289	24 (N=289)
PHACTR4	24.7853	0.358156	(24.0, 25.0]	24	289	24 (N=289)
NFYC	24.8967	0.299645	(24.0, 25.0]	24	289	24 (N=289)
NFYA	24.9381	0.723404	(24.0, 25.0]	24	289	24 (N=289)
MTFP1	24.299	0.556738	(24.0, 25.0]	24	289	24 (N=289)
MTMR1	24.9541	0.579787	(24.0, 25.0]	24	289	24 (N=289)
MTA3	24.4233	0.64539	(24.0, 25.0]	24	289	24 (N=289)
MTMR6	24.969	0.602837	(24.0, 25.0]	24	289	24 (N=289)
FBXO4	24.9146	0.588652	(24.0, 25.0]	24	289	24 (N=289)
FBXO3	24.3005	0.533688	(24.0, 25.0]	24	289	24 (N=289)
FASTKD3	24.3204	0.551418	(24.0, 25.0]	24	289	24 (N=289)
MYADM	24.3705	0.679078	(24.0, 25.0]	24	289	24 (N=289)
MYD88	24.0434	0.615248	(24.0, 25.0]	24	289	24 (N=289)
FIBP	24.8731	0.407801	(24.0, 25.0]	24	289	24 (N=289)
MZT1	24.5545	0.400709	(24.0, 25.0]	24	289	24 (N=289)
FAM83D	24.8977	0.578014	(24.0, 25.0]	24	289	24 (N=289)
FAM210A	24.9468	0.347518	(24.0, 25.0]	24	289	24 (N=289)
FAM177A1	24.4334	0.535461	(24.0, 25.0]	24	289	24 (N=289)
NCAPH2	24.9731	0.397163	(24.0, 25.0]	24	289	24 (N=289)
NCBP2-AS2	24.6939	0.609929	(24.0, 25.0]	24	289	24 (N=289)
NCKIPSD	24.7895	0.452128	(24.0, 25.0]	24	289	24 (N=289)
EYA3	24.0646	0.739362	(24.0, 25.0]	24	289	24 (N=289)
MRPS18C	24.7916	0.554965	(24.0, 25.0]	24	289	24 (N=289)
MRPS14	24.994	0.322695	(24.0, 25.0]	24	289	24 (N=289)
NEDD1	24.5747	0.569149	(24.0, 25.0]	24	289	24 (N=289)
ERF	24.8061	0.60461	(24.0, 25.0]	24	289	24 (N=289)
ERCC5-201;BIVM-ERCC5;ERCC5	24.7472	0.723404	(24.0, 25.0]	24	289	24 (N=289)
ERCC4	24.5799	0.547872	(24.0, 25.0]	24	289	24 (N=289)
ERCC2	24.7253	0.647163	(24.0, 25.0]	24	289	24 (N=289)
ERCC1	24.3507	0.535461	(24.0, 25.0]	24	289	24 (N=289)
NF1	24.9117	0.551418	(24.0, 25.0]	24	289	24 (N=289)
NFYB	24.8378	0.689716	(24.0, 25.0]	24	289	24 (N=289)
TRIM32	24.7863	0.546099	(24.0, 25.0]	24	289	24 (N=289)
DPCD	24.83	0.299645	(24.0, 25.0]	24	289	24 (N=289)
PI4KA	24.7574	0.450355	(24.0, 25.0]	24	289	24 (N=289)
MED23	24.4833	0.551418	(24.0, 25.0]	24	289	24 (N=289)
MED21	24.1978	0.730496	(24.0, 25.0]	24	289	24 (N=289)
RARS2	24.7958	0.48227	(24.0, 25.0]	24	289	24 (N=289)
MED18	24.9023	0.670213	(24.0, 25.0]	24	289	24 (N=289)
CT83	24.7038	0.696809	(24.0, 25.0]	24	289	24 (N=289)
MEA1	24.7978	0.501773	(24.0, 25.0]	24	289	24 (N=289)
RBM5	24.7381	0.549645	(24.0, 25.0]	24	289	24 (N=289)
RBMS2	24.4874	0.570922	(24.0, 25.0]	24	289	24 (N=289)
RBMXL1	24.6443	0.326241	(24.0, 25.0]	24	289	24 (N=289)
RBPJ	24.8389	0.322695	(24.0, 25.0]	24	289	24 (N=289)
MCCC1	24.9661	0.33156	(24.0, 25.0]	24	289	24 (N=289)
RDH14	24.8796	0.365248	(24.0, 25.0]	24	289	24 (N=289)
REPIN1	24.9396	0.698582	(24.0, 25.0]	24	289	24 (N=289)
REPS1	24.7918	0.492908	(24.0, 25.0]	24	289	24 (N=289)
MBLAC2	24.8216	0.547872	(24.0, 25.0]	24	289	24 (N=289)
RFX1	24.8504	0.593972	(24.0, 25.0]	24	289	24 (N=289)
RFX5	24.1315	0.716312	(24.0, 25.0]	24	289	24 (N=289)
CREBBP;EP300	24.8329	0.485816	(24.0, 25.0]	24	289	24 (N=289)
MAU2	24.7654	0.615248	(24.0, 25.0]	24	289	24 (N=289)
RNF214	24.9842	0.68617	(24.0, 25.0]	24	289	24 (N=289)
MAPKAP1	24.5299	0.343972	(24.0, 25.0]	24	289	24 (N=289)
ROR2	24.7883	0.515957	(24.0, 25.0]	24	289	24 (N=289)
RPAP1	24.6872	0.638298	(24.0, 25.0]	24	289	24 (N=289)
RPP14	24.9875	0.682624	(24.0, 25.0]	24	289	24 (N=289)
GOLPH3L	24.507	0.636525	(24.0, 25.0]	24	289	24 (N=289)
RPTOR	24.8234	0.374113	(24.0, 25.0]	24	289	24 (N=289)
RRAGB;RRAGA	24.8313	0.634752	(24.0, 25.0]	24	289	24 (N=289)
CUEDC2	24.4825	0.544326	(24.0, 25.0]	24	289	24 (N=289)
DOCK5	24.866	0.450355	(24.0, 25.0]	24	289	24 (N=289)
MED24	24.6173	0.503546	(24.0, 25.0]	24	289	24 (N=289)
RABAC1	24.9537	0.547872	(24.0, 25.0]	24	289	24 (N=289)
GCC2	24.9258	0.539007	(24.0, 25.0]	24	289	24 (N=289)
PIP4K2A	24.9753	0.705674	(24.0, 25.0]	24	289	24 (N=289)
PLXDC2	24.7169	0.409574	(24.0, 25.0]	24	289	24 (N=289)
DNAJC1	24.3363	0.569149	(24.0, 25.0]	24	289	24 (N=289)
PMF1-BGLAP;PMF1	24.7192	0.68617	(24.0, 25.0]	24	289	24 (N=289)
POGLUT1	24.2153	0.58156	(24.0, 25.0]	24	289	24 (N=289)
POLE	24.8996	0.427305	(24.0, 25.0]	24	289	24 (N=289)
DIS3L2	24.9204	0.478723	(24.0, 25.0]	24	289	24 (N=289)
GEMIN2	24.7809	0.359929	(24.0, 25.0]	24	289	24 (N=289)
GEMIN7	24.4173	0.583333	(24.0, 25.0]	24	289	24 (N=289)
DHX40	24.4708	0.379433	(24.0, 25.0]	24	289	24 (N=289)
MKKS	24.3619	0.342199	(24.0, 25.0]	24	289	24 (N=289)
MINA	24.5326	0.618794	(24.0, 25.0]	24	289	24 (N=289)
DERL2	24.6829	0.643617	(24.0, 25.0]	24	289	24 (N=289)
GINS1	24.9519	0.386525	(24.0, 25.0]	24	289	24 (N=289)
PPT2;hCG_1999928	24.8083	0.664894	(24.0, 25.0]	24	289	24 (N=289)
GLIPR2	24.7721	0.489362	(24.0, 25.0]	24	289	24 (N=289)
METTL5	24.9367	0.469858	(24.0, 25.0]	24	289	24 (N=289)
DCAF16	24.2606	0.54078	(24.0, 25.0]	24	289	24 (N=289)
PTPRK	24.499	0.730496	(24.0, 25.0]	24	289	24 (N=289)
PUM2	24.7827	0.505319	(24.0, 25.0]	24	289	24 (N=289)
METTL15	24.9715	0.549645	(24.0, 25.0]	24	289	24 (N=289)
DAXX	24.6839	0.613475	(24.0, 25.0]	24	289	24 (N=289)
PVRL2	24.3395	0.618794	(24.0, 25.0]	24	289	24 (N=289)
RAB12	24.8557	0.62766	(24.0, 25.0]	24	289	24 (N=289)
RAB27A	24.8755	0.48227	(24.0, 25.0]	24	289	24 (N=289)
RAB4A	24.9769	0.52305	(24.0, 25.0]	24	289	24 (N=289)
RABEP2	24.7958	0.617021	(24.0, 25.0]	24	289	24 (N=289)
TRIM56	24.992	0.515957	(24.0, 25.0]	24	289	24 (N=289)
MTG1	24.494	0.652482	(24.0, 25.0]	24	289	24 (N=289)
VPS37B	24.8066	0.554965	(24.0, 25.0]	24	289	24 (N=289)
ZNF346	24.642	0.519504	(24.0, 25.0]	24	289	24 (N=289)
WDR13	24.746	0.494681	(24.0, 25.0]	24	289	24 (N=289)
TSC2	24.9663	0.549645	(24.0, 25.0]	24	289	24 (N=289)
VPS37A	24.0373	0.608156	(24.0, 25.0]	24	289	24 (N=289)
YBEY	24.929	0.618794	(24.0, 25.0]	24	289	24 (N=289)
ZC3H7B	24.2131	0.664894	(24.0, 25.0]	24	289	24 (N=289)
HMG20B	24.903	0.579787	(24.0, 25.0]	24	289	24 (N=289)
VRK2	24.586	0.47695	(24.0, 25.0]	24	289	24 (N=289)
VEZF1	24.9895	0.526596	(24.0, 25.0]	24	289	24 (N=289)
KBTBD4	24.909	0.475177	(24.0, 25.0]	24	289	24 (N=289)
TSEN15	24.9179	0.608156	(24.0, 25.0]	24	289	24 (N=289)
ITGB4	24.4879	0.526596	(24.0, 25.0]	24	289	24 (N=289)
ZMYM4	24.8672	0.641844	(24.0, 25.0]	24	289	24 (N=289)
HTT	24.8123	0.531915	(24.0, 25.0]	24	289	24 (N=289)
USE1	24.9172	0.537234	(24.0, 25.0]	24	289	24 (N=289)
INPP1	24.8639	0.379433	(24.0, 25.0]	24	289	24 (N=289)
ACSF3	24.643	0.551418	(24.0, 25.0]	24	289	24 (N=289)
UBP1	24.4671	0.592199	(24.0, 25.0]	24	289	24 (N=289)
XPA	24.4569	0.647163	(24.0, 25.0]	24	289	24 (N=289)
UQCC1	24.9141	0.434397	(24.0, 25.0]	24	289	24 (N=289)
HSPA2	24.5606	0.643617	(24.0, 25.0]	24	289	24 (N=289)
AP1S1	24.9636	0.39539	(24.0, 25.0]	24	289	24 (N=289)
UAP1L1	24.6552	0.700355	(24.0, 25.0]	24	289	24 (N=289)
IFRD2	24.7664	0.29078	(24.0, 25.0]	24	289	24 (N=289)
WHSC1	24.9508	0.365248	(24.0, 25.0]	24	289	24 (N=289)
IFIT5	24.8216	0.576241	(24.0, 25.0]	24	289	24 (N=289)
YIPF6	24.9373	0.578014	(24.0, 25.0]	24	289	24 (N=289)
ALDH5A1	24.4154	0.601064	(24.0, 25.0]	24	289	24 (N=289)
ISCA1	24.7748	0.462766	(24.0, 25.0]	24	289	24 (N=289)
ZWILCH	24.864	0.317376	(24.0, 25.0]	24	289	24 (N=289)
HS2ST1	24.959	0.413121	(24.0, 25.0]	24	289	24 (N=289)
ITGA2	24.8471	0.469858	(24.0, 25.0]	24	289	24 (N=289)
IRF2BPL	24.3734	0.37766	(24.0, 25.0]	24	289	24 (N=289)
ZBTB8OS	24.2451	0.462766	(24.0, 25.0]	24	289	24 (N=289)
WDR73	24.8112	0.677305	(24.0, 25.0]	24	289	24 (N=289)
ZNRF2	24.6864	0.718085	(24.0, 25.0]	24	289	24 (N=289)
ADSSL1	24.8394	0.558511	(24.0, 25.0]	24	289	24 (N=289)
ALAD	24.7012	0.576241	(24.0, 25.0]	24	289	24 (N=289)
UGGT2	24.6072	0.56383	(24.0, 25.0]	24	289	24 (N=289)
TUBAL3	24.8458	0.613475	(24.0, 25.0]	24	289	24 (N=289)
WDR45B	24.4921	0.689716	(24.0, 25.0]	24	289	24 (N=289)
IER3IP1	24.9642	0.615248	(24.0, 25.0]	24	289	24 (N=289)
YIF1B	24.9185	0.542553	(24.0, 25.0]	24	289	24 (N=289)
HSPG2	24.8342	0.659574	(24.0, 25.0]	24	289	24 (N=289)
TSR3	24.3195	0.663121	(24.0, 25.0]	24	289	24 (N=289)
DDX31	25.9786	0.108156	(25.0, 26.0]	25	914	25 (N=914)
TRMT61A	25.3649	0.299645	(25.0, 26.0]	25	914	25 (N=914)
GIT2	25.3222	0.656028	(25.0, 26.0]	25	914	25 (N=914)
GIPC3	25.453	0.554965	(25.0, 26.0]	25	914	25 (N=914)
GIPC2	25.6066	0.533688	(25.0, 26.0]	25	914	25 (N=914)
DDX49	25.8465	0.359929	(25.0, 26.0]	25	914	25 (N=914)
MICU1	25.4874	0.510638	(25.0, 26.0]	25	914	25 (N=914)
MICU2	25.1044	0.292553	(25.0, 26.0]	25	914	25 (N=914)
DDX51	25.7739	0.225177	(25.0, 26.0]	25	914	25 (N=914)
PPP4R1	25.7747	0.138298	(25.0, 26.0]	25	914	25 (N=914)
GINS3	25.8709	0.184397	(25.0, 26.0]	25	914	25 (N=914)
PRCC	25.9753	0.134752	(25.0, 26.0]	25	914	25 (N=914)
DDX41	25.5711	0.202128	(25.0, 26.0]	25	914	25 (N=914)
DDX19B	25.3341	0.480496	(25.0, 26.0]	25	914	25 (N=914)
MGST2	25.1374	0.526596	(25.0, 26.0]	25	914	25 (N=914)
PTK7	25.2856	0.457447	(25.0, 26.0]	25	914	25 (N=914)
PTK2	25.7176	0.319149	(25.0, 26.0]	25	914	25 (N=914)
PTDSS1	25.6929	0.508865	(25.0, 26.0]	25	914	25 (N=914)
DCTN5	25.1836	0.189716	(25.0, 26.0]	25	914	25 (N=914)
DCTN6	25.513	0.388298	(25.0, 26.0]	25	914	25 (N=914)
GLTP	25.5817	0.271277	(25.0, 26.0]	25	914	25 (N=914)
PSMG4	25.1113	0.37234	(25.0, 26.0]	25	914	25 (N=914)
METTL3	25.7694	0.22695	(25.0, 26.0]	25	914	25 (N=914)
PSMF1	25.7823	0.136525	(25.0, 26.0]	25	914	25 (N=914)
METTL7A	25.6438	0.157801	(25.0, 26.0]	25	914	25 (N=914)
MFN1	25.4183	0.391844	(25.0, 26.0]	25	914	25 (N=914)
PRRC2B	25.1337	0.464539	(25.0, 26.0]	25	914	25 (N=914)
DDX28	25.0129	0.351064	(25.0, 26.0]	25	914	25 (N=914)
PRR14L	25.7615	0.601064	(25.0, 26.0]	25	914	25 (N=914)
MGLL	25.6223	0.648936	(25.0, 26.0]	25	914	25 (N=914)
PROCR	25.8823	0.25	(25.0, 26.0]	25	914	25 (N=914)
DDX10	25.8373	0.148936	(25.0, 26.0]	25	914	25 (N=914)
PRMT7	25.6835	0.242908	(25.0, 26.0]	25	914	25 (N=914)
GLMN	25.7986	0.173759	(25.0, 26.0]	25	914	25 (N=914)
ADO	25.1301	0.696809	(25.0, 26.0]	25	914	25 (N=914)
MGME1	25.3687	0.345745	(25.0, 26.0]	25	914	25 (N=914)
DDX55	25.5273	0.189716	(25.0, 26.0]	25	914	25 (N=914)
GLE1	25.0196	0.437943	(25.0, 26.0]	25	914	25 (N=914)
PRKACB	25.8029	0.18617	(25.0, 26.0]	25	914	25 (N=914)
PRKAB1	25.0307	0.512411	(25.0, 26.0]	25	914	25 (N=914)
MGMT	25.7744	0.235816	(25.0, 26.0]	25	914	25 (N=914)
PRPF38B	25.9787	0.203901	(25.0, 26.0]	25	914	25 (N=914)
MIEN1	25.5433	0.47695	(25.0, 26.0]	25	914	25 (N=914)
DGKA	25.3103	0.445035	(25.0, 26.0]	25	914	25 (N=914)
PPP2R1B	25.8809	0.251773	(25.0, 26.0]	25	914	25 (N=914)
POLR3C	25.5051	0.547872	(25.0, 26.0]	25	914	25 (N=914)
POLR3B	25.3083	0.521277	(25.0, 26.0]	25	914	25 (N=914)
POLR3A	25.7474	0.365248	(25.0, 26.0]	25	914	25 (N=914)
MLF2	25.0831	0.411348	(25.0, 26.0]	25	914	25 (N=914)
ADCK3	25.0369	0.409574	(25.0, 26.0]	25	914	25 (N=914)
ADARB1	25.4476	0.374113	(25.0, 26.0]	25	914	25 (N=914)
POLR2I	25.781	0.361702	(25.0, 26.0]	25	914	25 (N=914)
POLR2D	25.429	0.402482	(25.0, 26.0]	25	914	25 (N=914)
GDAP1	25.3987	0.489362	(25.0, 26.0]	25	914	25 (N=914)
POLE4	25.2667	0.473404	(25.0, 26.0]	25	914	25 (N=914)
DLG3	25.4707	0.508865	(25.0, 26.0]	25	914	25 (N=914)
DLGAP5	25.4345	0.553191	(25.0, 26.0]	25	914	25 (N=914)
POLR3D	25.0388	0.439716	(25.0, 26.0]	25	914	25 (N=914)
WDR76	25.3362	0.308511	(25.0, 26.0]	25	914	25 (N=914)
POGZ	25.9506	0.0992908	(25.0, 26.0]	25	914	25 (N=914)
IGF1R	25.449	0.617021	(25.0, 26.0]	25	914	25 (N=914)
PNPLA6	25.6981	0.310284	(25.0, 26.0]	25	914	25 (N=914)
PNKP	25.9355	0.187943	(25.0, 26.0]	25	914	25 (N=914)
MLLT1	25.3483	0.515957	(25.0, 26.0]	25	914	25 (N=914)
PNISR	25.2706	0.650709	(25.0, 26.0]	25	914	25 (N=914)
PMS2	25.331	0.624113	(25.0, 26.0]	25	914	25 (N=914)
PML	25.4044	0.296099	(25.0, 26.0]	25	914	25 (N=914)
DNAJB12	25.2271	0.329787	(25.0, 26.0]	25	914	25 (N=914)
WDR92;DKFZp434B156	25.9651	0.689716	(25.0, 26.0]	25	914	25 (N=914)
PM20D2	25.2888	0.310284	(25.0, 26.0]	25	914	25 (N=914)
ACYP1	25.4007	0.253546	(25.0, 26.0]	25	914	25 (N=914)
DMAP1	25.3989	0.453901	(25.0, 26.0]	25	914	25 (N=914)
IKBKB	25.0672	0.384752	(25.0, 26.0]	25	914	25 (N=914)
DIAPH2	25.1585	0.349291	(25.0, 26.0]	25	914	25 (N=914)
MKRN2	25.1595	0.723404	(25.0, 26.0]	25	914	25 (N=914)
DECR2	25.2177	0.423759	(25.0, 26.0]	25	914	25 (N=914)
DEGS1	25.5706	0.565603	(25.0, 26.0]	25	914	25 (N=914)
PPP2CB	25.9533	0.464539	(25.0, 26.0]	25	914	25 (N=914)
DENND4C	25.1035	0.455674	(25.0, 26.0]	25	914	25 (N=914)
MIER1	25.0646	0.473404	(25.0, 26.0]	25	914	25 (N=914)
GID8	25.8759	0.136525	(25.0, 26.0]	25	914	25 (N=914)
WDR55	25.428	0.324468	(25.0, 26.0]	25	914	25 (N=914)
PPP1R11	25.5464	0.638298	(25.0, 26.0]	25	914	25 (N=914)
DFNA5	25.8581	0.102837	(25.0, 26.0]	25	914	25 (N=914)
WDR6	25.7606	0.14539	(25.0, 26.0]	25	914	25 (N=914)
MINPP1	25.4935	0.225177	(25.0, 26.0]	25	914	25 (N=914)
GGCX	25.2337	0.35461	(25.0, 26.0]	25	914	25 (N=914)
POLR3E	25.1775	0.487589	(25.0, 26.0]	25	914	25 (N=914)
DHODH	25.854	0.154255	(25.0, 26.0]	25	914	25 (N=914)
DHRS1	25.4119	0.23227	(25.0, 26.0]	25	914	25 (N=914)
DHRS4;DHRS4L1	25.6142	0.657801	(25.0, 26.0]	25	914	25 (N=914)
PPM1A	25.4269	0.41844	(25.0, 26.0]	25	914	25 (N=914)
PPIP5K2	25.2521	0.379433	(25.0, 26.0]	25	914	25 (N=914)
GGA2	25.6072	0.56383	(25.0, 26.0]	25	914	25 (N=914)
GFM2	25.1924	0.22695	(25.0, 26.0]	25	914	25 (N=914)
MKL2	25.8842	0.586879	(25.0, 26.0]	25	914	25 (N=914)
DHX37	25.9717	0.216312	(25.0, 26.0]	25	914	25 (N=914)
GET4	25.7138	0.150709	(25.0, 26.0]	25	914	25 (N=914)
ADCK4	25.1939	0.35461	(25.0, 26.0]	25	914	25 (N=914)
GEMIN6	25.2762	0.533688	(25.0, 26.0]	25	914	25 (N=914)
POP4	25.1483	0.320922	(25.0, 26.0]	25	914	25 (N=914)
PPM1F	25.0222	0.351064	(25.0, 26.0]	25	914	25 (N=914)
PTP4A2	25.8715	0.446809	(25.0, 26.0]	25	914	25 (N=914)
AES	25.177	0.593972	(25.0, 26.0]	25	914	25 (N=914)
PTPMT1	25.4258	0.0691489	(25.0, 26.0]	25	914	25 (N=914)
CRELD2	25.5732	0.147163	(25.0, 26.0]	25	914	25 (N=914)
MB21D1	25.5112	0.62234	(25.0, 26.0]	25	914	25 (N=914)
GNPAT	25.5078	0.569149	(25.0, 26.0]	25	914	25 (N=914)
CRIPT	25.7664	0.682624	(25.0, 26.0]	25	914	25 (N=914)
RGPD3;RGPD4	25.7285	0.478723	(25.0, 26.0]	25	914	25 (N=914)
VPS36	25.3411	0.23227	(25.0, 26.0]	25	914	25 (N=914)
CRLF3	25.4387	0.602837	(25.0, 26.0]	25	914	25 (N=914)
CRNKL1	25.934	0.244681	(25.0, 26.0]	25	914	25 (N=914)
MBD2	25.6534	0.152482	(25.0, 26.0]	25	914	25 (N=914)
CRTC3	25.7936	0.207447	(25.0, 26.0]	25	914	25 (N=914)
CRYAB	25.2687	0.741135	(25.0, 26.0]	25	914	25 (N=914)
MBD3	25.8301	0.118794	(25.0, 26.0]	25	914	25 (N=914)
CREG1	25.3614	0.629433	(25.0, 26.0]	25	914	25 (N=914)
CRYZL1	25.5191	0.35461	(25.0, 26.0]	25	914	25 (N=914)
HOOK3	25.5989	0.326241	(25.0, 26.0]	25	914	25 (N=914)
MBLL;MBNL2	25.041	0.569149	(25.0, 26.0]	25	914	25 (N=914)
REEP4	25.2434	0.521277	(25.0, 26.0]	25	914	25 (N=914)
VPS52	25.5857	0.264184	(25.0, 26.0]	25	914	25 (N=914)
MBOAT7	25.8528	0.12766	(25.0, 26.0]	25	914	25 (N=914)
AIDA	25.675	0.102837	(25.0, 26.0]	25	914	25 (N=914)
INIP	25.6591	0.567376	(25.0, 26.0]	25	914	25 (N=914)
VWA8	25.9165	0.255319	(25.0, 26.0]	25	914	25 (N=914)
RBM7	25.0641	0.546099	(25.0, 26.0]	25	914	25 (N=914)
INCENP	25.7883	0.421986	(25.0, 26.0]	25	914	25 (N=914)
CSTF2T	25.9002	0.150709	(25.0, 26.0]	25	914	25 (N=914)
WAC	25.6379	0.205674	(25.0, 26.0]	25	914	25 (N=914)
RETSAT	25.6646	0.320922	(25.0, 26.0]	25	914	25 (N=914)
VPS33B	25.7923	0.223404	(25.0, 26.0]	25	914	25 (N=914)
RHOT1	25.1302	0.365248	(25.0, 26.0]	25	914	25 (N=914)
GNPDA2	25.0269	0.39539	(25.0, 26.0]	25	914	25 (N=914)
COX11	25.9655	0.246454	(25.0, 26.0]	25	914	25 (N=914)
VPS18	25.1158	0.35461	(25.0, 26.0]	25	914	25 (N=914)
RP2	25.5211	0.159574	(25.0, 26.0]	25	914	25 (N=914)
ROCK1	25.6667	0.349291	(25.0, 26.0]	25	914	25 (N=914)
VPS26B	25.3711	0.473404	(25.0, 26.0]	25	914	25 (N=914)
MARCH5	25.3869	0.278369	(25.0, 26.0]	25	914	25 (N=914)
RNGTT	25.8575	0.379433	(25.0, 26.0]	25	914	25 (N=914)
INTS1	25.2871	0.609929	(25.0, 26.0]	25	914	25 (N=914)
GOLGA3	25.6486	0.39539	(25.0, 26.0]	25	914	25 (N=914)
COX8A	25.5557	0.542553	(25.0, 26.0]	25	914	25 (N=914)
CPD	25.6701	0.333333	(25.0, 26.0]	25	914	25 (N=914)
RNF126	25.2964	0.276596	(25.0, 26.0]	25	914	25 (N=914)
VPS33A	25.7931	0.218085	(25.0, 26.0]	25	914	25 (N=914)
RNF113A	25.5145	0.539007	(25.0, 26.0]	25	914	25 (N=914)
CPNE8	25.5365	0.349291	(25.0, 26.0]	25	914	25 (N=914)
RNASEH2C	25.3794	0.374113	(25.0, 26.0]	25	914	25 (N=914)
CPPED1	25.7534	0.0744681	(25.0, 26.0]	25	914	25 (N=914)
RNASEH2B	25.506	0.246454	(25.0, 26.0]	25	914	25 (N=914)
MAVS	25.1083	0.469858	(25.0, 26.0]	25	914	25 (N=914)
TRRAP	25.8473	0.29078	(25.0, 26.0]	25	914	25 (N=914)
RIPK1	25.0112	0.528369	(25.0, 26.0]	25	914	25 (N=914)
CPSF3L	25.5477	0.333333	(25.0, 26.0]	25	914	25 (N=914)
CPSF4	25.8986	0.205674	(25.0, 26.0]	25	914	25 (N=914)
RIOK2	25.2211	0.324468	(25.0, 26.0]	25	914	25 (N=914)
RIOK1	25.2518	0.239362	(25.0, 26.0]	25	914	25 (N=914)
MAX	25.2001	0.608156	(25.0, 26.0]	25	914	25 (N=914)
RICTOR	25.4126	0.274823	(25.0, 26.0]	25	914	25 (N=914)
WAPAL	25.9894	0.156028	(25.0, 26.0]	25	914	25 (N=914)
DCTD	25.3269	0.297872	(25.0, 26.0]	25	914	25 (N=914)
RBM33	25.2873	0.608156	(25.0, 26.0]	25	914	25 (N=914)
CTDP1	25.1563	0.632979	(25.0, 26.0]	25	914	25 (N=914)
MED27	25.2271	0.427305	(25.0, 26.0]	25	914	25 (N=914)
WBP2	25.779	0.202128	(25.0, 26.0]	25	914	25 (N=914)
CXCR4	25.7795	0.572695	(25.0, 26.0]	25	914	25 (N=914)
CXorf56	25.3371	0.351064	(25.0, 26.0]	25	914	25 (N=914)
RAB5B	25.8797	0.138298	(25.0, 26.0]	25	914	25 (N=914)
GMPR2	25.4976	0.356383	(25.0, 26.0]	25	914	25 (N=914)
WBSCR16	25.6624	0.257092	(25.0, 26.0]	25	914	25 (N=914)
RAB23	25.3283	0.14539	(25.0, 26.0]	25	914	25 (N=914)
MED4	25.0157	0.625887	(25.0, 26.0]	25	914	25 (N=914)
CYFIP2	25.2683	0.406028	(25.0, 26.0]	25	914	25 (N=914)
QTRTD1	25.8183	0.150709	(25.0, 26.0]	25	914	25 (N=914)
QTRT1	25.903	0.129433	(25.0, 26.0]	25	914	25 (N=914)
CWC22	25.4414	0.328014	(25.0, 26.0]	25	914	25 (N=914)
QSOX2	25.9351	0.210993	(25.0, 26.0]	25	914	25 (N=914)
DAGLB	25.0071	0.423759	(25.0, 26.0]	25	914	25 (N=914)
QPCTL	25.0657	0.549645	(25.0, 26.0]	25	914	25 (N=914)
DAPK3	25.0631	0.562057	(25.0, 26.0]	25	914	25 (N=914)
GM2A	25.1303	0.572695	(25.0, 26.0]	25	914	25 (N=914)
METTL16	25.8719	0.147163	(25.0, 26.0]	25	914	25 (N=914)
WDR33	25.624	0.27305	(25.0, 26.0]	25	914	25 (N=914)
PTRH1	25.3775	0.574468	(25.0, 26.0]	25	914	25 (N=914)
ADPRHL2	25.7873	0.132979	(25.0, 26.0]	25	914	25 (N=914)
PTPN2	25.4724	0.453901	(25.0, 26.0]	25	914	25 (N=914)
DCAF8	25.7996	0.469858	(25.0, 26.0]	25	914	25 (N=914)
PTPN12	25.8845	0.173759	(25.0, 26.0]	25	914	25 (N=914)
DCP1A	25.6161	0.242908	(25.0, 26.0]	25	914	25 (N=914)
GMNN	25.0561	0.531915	(25.0, 26.0]	25	914	25 (N=914)
RABEPK	25.836	0.281915	(25.0, 26.0]	25	914	25 (N=914)
RABGEF1	25.2706	0.679078	(25.0, 26.0]	25	914	25 (N=914)
RABGGTA	25.3515	0.157801	(25.0, 26.0]	25	914	25 (N=914)
CTDSPL2	25.7078	0.156028	(25.0, 26.0]	25	914	25 (N=914)
CTH	25.6188	0.278369	(25.0, 26.0]	25	914	25 (N=914)
MED14	25.3688	0.562057	(25.0, 26.0]	25	914	25 (N=914)
MED15	25.6533	0.39539	(25.0, 26.0]	25	914	25 (N=914)
CTNNAL1	25.0523	0.625887	(25.0, 26.0]	25	914	25 (N=914)
AGTRAP	25.9652	0.576241	(25.0, 26.0]	25	914	25 (N=914)
RBBP6	25.9683	0.177305	(25.0, 26.0]	25	914	25 (N=914)
MED20	25.1893	0.510638	(25.0, 26.0]	25	914	25 (N=914)
RASA1	25.0168	0.491135	(25.0, 26.0]	25	914	25 (N=914)
AGRN	25.4676	0.25	(25.0, 26.0]	25	914	25 (N=914)
RAPH1	25.3516	0.62766	(25.0, 26.0]	25	914	25 (N=914)
RAP2C;RAP2A;RAP2B	25.7392	0.72695	(25.0, 26.0]	25	914	25 (N=914)
WARS2	25.4808	0.287234	(25.0, 26.0]	25	914	25 (N=914)
GNA13	25.798	0.113475	(25.0, 26.0]	25	914	25 (N=914)
AGPAT5	25.1255	0.352837	(25.0, 26.0]	25	914	25 (N=914)
CTSL	25.5863	0.317376	(25.0, 26.0]	25	914	25 (N=914)
RANBP6	25.9786	0.0851064	(25.0, 26.0]	25	914	25 (N=914)
RALB	25.519	0.351064	(25.0, 26.0]	25	914	25 (N=914)
CTTNBP2NL	25.3308	0.487589	(25.0, 26.0]	25	914	25 (N=914)
IMPAD1	25.9295	0.406028	(25.0, 26.0]	25	914	25 (N=914)
AGMAT	25.9487	0.508865	(25.0, 26.0]	25	914	25 (N=914)
RAD1	25.4031	0.37766	(25.0, 26.0]	25	914	25 (N=914)
RABL6	25.5987	0.132979	(25.0, 26.0]	25	914	25 (N=914)
RABL3	25.0954	0.462766	(25.0, 26.0]	25	914	25 (N=914)
RABIF	25.5268	0.574468	(25.0, 26.0]	25	914	25 (N=914)
CUL5	25.4839	0.524823	(25.0, 26.0]	25	914	25 (N=914)
HSPE1-MOB4	25.6505	0.343972	(25.0, 26.0]	25	914	25 (N=914)
RBM19	25.3344	0.430851	(25.0, 26.0]	25	914	25 (N=914)
PLS1	25.9159	0.560284	(25.0, 26.0]	25	914	25 (N=914)
MNAT1	25.6061	0.455674	(25.0, 26.0]	25	914	25 (N=914)
DNAJC17	25.208	0.301418	(25.0, 26.0]	25	914	25 (N=914)
ERGIC2	25.721	0.29078	(25.0, 26.0]	25	914	25 (N=914)
FNBP1	25.1954	0.60461	(25.0, 26.0]	25	914	25 (N=914)
MRPS10	25.7923	0.0939716	(25.0, 26.0]	25	914	25 (N=914)
ERI1	25.5847	0.179078	(25.0, 26.0]	25	914	25 (N=914)
FN3K	25.6124	0.512411	(25.0, 26.0]	25	914	25 (N=914)
NEGR1	25.02	0.576241	(25.0, 26.0]	25	914	25 (N=914)
ERMP1	25.7385	0.361702	(25.0, 26.0]	25	914	25 (N=914)
ABHD12	25.3396	0.416667	(25.0, 26.0]	25	914	25 (N=914)
NECAP2	25.1977	0.398936	(25.0, 26.0]	25	914	25 (N=914)
NECAP1	25.2561	0.569149	(25.0, 26.0]	25	914	25 (N=914)
MRPS12	25.8937	0.328014	(25.0, 26.0]	25	914	25 (N=914)
ABHD11	25.4995	0.253546	(25.0, 26.0]	25	914	25 (N=914)
FNBP4	25.2265	0.216312	(25.0, 26.0]	25	914	25 (N=914)
NDUFB7	25.7627	0.338652	(25.0, 26.0]	25	914	25 (N=914)
NDUFAF7	25.6968	0.182624	(25.0, 26.0]	25	914	25 (N=914)
EXOC1	25.3929	0.237589	(25.0, 26.0]	25	914	25 (N=914)
MRPS21	25.0665	0.460993	(25.0, 26.0]	25	914	25 (N=914)
NDUFAF3	25.4002	0.375887	(25.0, 26.0]	25	914	25 (N=914)
NDUFAF1	25.2824	0.347518	(25.0, 26.0]	25	914	25 (N=914)
EXOC5	25.2336	0.230496	(25.0, 26.0]	25	914	25 (N=914)
EXOC7	25.728	0.154255	(25.0, 26.0]	25	914	25 (N=914)
EXOC8	25.1874	0.382979	(25.0, 26.0]	25	914	25 (N=914)
MRPS24	25.4322	0.276596	(25.0, 26.0]	25	914	25 (N=914)
NDUFA3	25.6627	0.542553	(25.0, 26.0]	25	914	25 (N=914)
NDUFA11	25.1593	0.404255	(25.0, 26.0]	25	914	25 (N=914)
NDE1;NDEL1	25.5521	0.588652	(25.0, 26.0]	25	914	25 (N=914)
IAH1	25.0745	0.414894	(25.0, 26.0]	25	914	25 (N=914)
ZGPAT	25.1847	0.696809	(25.0, 26.0]	25	914	25 (N=914)
ZFPL1	25.6645	0.510638	(25.0, 26.0]	25	914	25 (N=914)
ABI2	25.2781	0.441489	(25.0, 26.0]	25	914	25 (N=914)
NOA1	25.306	0.33156	(25.0, 26.0]	25	914	25 (N=914)
FOXRED1	25.5677	0.203901	(25.0, 26.0]	25	914	25 (N=914)
EML3	25.1193	0.336879	(25.0, 26.0]	25	914	25 (N=914)
NME7	25.5713	0.265957	(25.0, 26.0]	25	914	25 (N=914)
ZC3H7A	25.928	0.202128	(25.0, 26.0]	25	914	25 (N=914)
NIPSNAP3A	25.2902	0.37766	(25.0, 26.0]	25	914	25 (N=914)
MRPL51	25.3741	0.390071	(25.0, 26.0]	25	914	25 (N=914)
NHEJ1	25.1247	0.473404	(25.0, 26.0]	25	914	25 (N=914)
MRPL54	25.6745	0.374113	(25.0, 26.0]	25	914	25 (N=914)
ENOSF1	25.6955	0.205674	(25.0, 26.0]	25	914	25 (N=914)
ZC3HAV1L	25.7905	0.333333	(25.0, 26.0]	25	914	25 (N=914)
MRPL55	25.8282	0.333333	(25.0, 26.0]	25	914	25 (N=914)
NFKBIB	25.6969	0.73227	(25.0, 26.0]	25	914	25 (N=914)
FNDC3B	25.1262	0.514184	(25.0, 26.0]	25	914	25 (N=914)
NFKB1	25.5774	0.306738	(25.0, 26.0]	25	914	25 (N=914)
NFIB	25.6141	0.439716	(25.0, 26.0]	25	914	25 (N=914)
NFIA	25.5941	0.592199	(25.0, 26.0]	25	914	25 (N=914)
NFATC2IP	25.5086	0.650709	(25.0, 26.0]	25	914	25 (N=914)
EPS15	25.4626	0.262411	(25.0, 26.0]	25	914	25 (N=914)
ZCCHC8	25.2704	0.618794	(25.0, 26.0]	25	914	25 (N=914)
EPS8L2	25.6029	0.489362	(25.0, 26.0]	25	914	25 (N=914)
NEXN	25.7245	0.48227	(25.0, 26.0]	25	914	25 (N=914)
ERAP1	25.2604	0.501773	(25.0, 26.0]	25	914	25 (N=914)
ERBB2IP	25.4632	0.18617	(25.0, 26.0]	25	914	25 (N=914)
ZFP91-CNTF;ZFP91	25.1901	0.281915	(25.0, 26.0]	25	914	25 (N=914)
ABLIM1	25.8996	0.27305	(25.0, 26.0]	25	914	25 (N=914)
ERCC3	25.2454	0.43617	(25.0, 26.0]	25	914	25 (N=914)
NDC80	25.9335	0.264184	(25.0, 26.0]	25	914	25 (N=914)
FKBP7	25.6428	0.411348	(25.0, 26.0]	25	914	25 (N=914)
NCS1	25.3537	0.248227	(25.0, 26.0]	25	914	25 (N=914)
NCOR2	25.6955	0.157801	(25.0, 26.0]	25	914	25 (N=914)
HTRA2	25.5998	0.207447	(25.0, 26.0]	25	914	25 (N=914)
MYO9B	25.6362	0.583333	(25.0, 26.0]	25	914	25 (N=914)
MYO10	25.9203	0.343972	(25.0, 26.0]	25	914	25 (N=914)
ZNF706	25.7103	0.599291	(25.0, 26.0]	25	914	25 (N=914)
FARS2	25.0398	0.595745	(25.0, 26.0]	25	914	25 (N=914)
MYL6B	25.1857	0.521277	(25.0, 26.0]	25	914	25 (N=914)
ZNF787	25.7895	0.505319	(25.0, 26.0]	25	914	25 (N=914)
MYCBP2	25.0889	0.505319	(25.0, 26.0]	25	914	25 (N=914)
ZNF830	25.1555	0.519504	(25.0, 26.0]	25	914	25 (N=914)
ZNHIT2	25.1686	0.338652	(25.0, 26.0]	25	914	25 (N=914)
FASTKD5	25.0703	0.700355	(25.0, 26.0]	25	914	25 (N=914)
MXRA7	25.0362	0.363475	(25.0, 26.0]	25	914	25 (N=914)
MVK	25.1466	0.241135	(25.0, 26.0]	25	914	25 (N=914)
MVD	25.2927	0.22695	(25.0, 26.0]	25	914	25 (N=914)
FBLN1	25.4697	0.597518	(25.0, 26.0]	25	914	25 (N=914)
FBXL18	25.4401	0.452128	(25.0, 26.0]	25	914	25 (N=914)
MVB12A	25.3788	0.473404	(25.0, 26.0]	25	914	25 (N=914)
FBXO30	25.5211	0.230496	(25.0, 26.0]	25	914	25 (N=914)
FBXO7	25.0178	0.432624	(25.0, 26.0]	25	914	25 (N=914)
FCF1	25.1316	0.29078	(25.0, 26.0]	25	914	25 (N=914)
FHOD1	25.8767	0.31383	(25.0, 26.0]	25	914	25 (N=914)
ZWINT	25.3042	0.586879	(25.0, 26.0]	25	914	25 (N=914)
MTMR12	25.1992	0.413121	(25.0, 26.0]	25	914	25 (N=914)
AAMDC	25.2586	0.411348	(25.0, 26.0]	25	914	25 (N=914)
FERMT1	25.4006	0.359929	(25.0, 26.0]	25	914	25 (N=914)
AACS	25.6917	0.196809	(25.0, 26.0]	25	914	25 (N=914)
FGF2	25.44	0.443262	(25.0, 26.0]	25	914	25 (N=914)
MZT2B;MZT2A	25.8031	0.212766	(25.0, 26.0]	25	914	25 (N=914)
MRPL42	25.3362	0.358156	(25.0, 26.0]	25	914	25 (N=914)
NAA20	25.3633	0.551418	(25.0, 26.0]	25	914	25 (N=914)
FAM91A1	25.9027	0.187943	(25.0, 26.0]	25	914	25 (N=914)
Em:AP000351.3;GSTT2;GSTT2B	25.4455	0.567376	(25.0, 26.0]	25	914	25 (N=914)
NCOR1	25.8136	0.397163	(25.0, 26.0]	25	914	25 (N=914)
FADD	25.8381	0.164894	(25.0, 26.0]	25	914	25 (N=914)
NCOA7	25.3184	0.659574	(25.0, 26.0]	25	914	25 (N=914)
ZNF281	25.8299	0.652482	(25.0, 26.0]	25	914	25 (N=914)
NCK1	25.0827	0.547872	(25.0, 26.0]	25	914	25 (N=914)
MSH3	25.3682	0.230496	(25.0, 26.0]	25	914	25 (N=914)
FAIM	25.2957	0.489362	(25.0, 26.0]	25	914	25 (N=914)
HUS1	25.4218	0.0833333	(25.0, 26.0]	25	914	25 (N=914)
FAM114A2	25.9578	0.147163	(25.0, 26.0]	25	914	25 (N=914)
FKBP15	25.5316	0.223404	(25.0, 26.0]	25	914	25 (N=914)
NBN	25.4302	0.544326	(25.0, 26.0]	25	914	25 (N=914)
NBAS	25.2291	0.462766	(25.0, 26.0]	25	914	25 (N=914)
NARS2	25.7016	0.411348	(25.0, 26.0]	25	914	25 (N=914)
FKBP14	25.9261	0.384752	(25.0, 26.0]	25	914	25 (N=914)
FAM175B	25.5688	0.108156	(25.0, 26.0]	25	914	25 (N=914)
ZNF593	25.5234	0.707447	(25.0, 26.0]	25	914	25 (N=914)
MSRB3	25.1876	0.746454	(25.0, 26.0]	25	914	25 (N=914)
NAGA	25.2224	0.462766	(25.0, 26.0]	25	914	25 (N=914)
FAM207A	25.8723	0.26773	(25.0, 26.0]	25	914	25 (N=914)
NAF1	25.172	0.170213	(25.0, 26.0]	25	914	25 (N=914)
ABCD1	25.4065	0.299645	(25.0, 26.0]	25	914	25 (N=914)
NADK	25.1041	0.656028	(25.0, 26.0]	25	914	25 (N=914)
MSTO1	25.6216	0.384752	(25.0, 26.0]	25	914	25 (N=914)
MT-ATP6	25.7565	0.365248	(25.0, 26.0]	25	914	25 (N=914)
NAA40	25.3543	0.41844	(25.0, 26.0]	25	914	25 (N=914)
NAA35	25.3119	0.58156	(25.0, 26.0]	25	914	25 (N=914)
FAM96A	25.0911	0.613475	(25.0, 26.0]	25	914	25 (N=914)
ICMT	25.7109	0.666667	(25.0, 26.0]	25	914	25 (N=914)
EMC4	25.2359	0.384752	(25.0, 26.0]	25	914	25 (N=914)
EMC3	25.8586	0.23227	(25.0, 26.0]	25	914	25 (N=914)
WTAP	25.9266	0.10461	(25.0, 26.0]	25	914	25 (N=914)
PEX3	25.5345	0.617021	(25.0, 26.0]	25	914	25 (N=914)
PEX19	25.954	0.136525	(25.0, 26.0]	25	914	25 (N=914)
DSCR3	25.0207	0.574468	(25.0, 26.0]	25	914	25 (N=914)
XPC	25.0513	0.450355	(25.0, 26.0]	25	914	25 (N=914)
XPO4	25.5821	0.508865	(25.0, 26.0]	25	914	25 (N=914)
XRCC4	25.6881	0.12766	(25.0, 26.0]	25	914	25 (N=914)
XRN1	25.9767	0.478723	(25.0, 26.0]	25	914	25 (N=914)
DTD1	25.6869	0.157801	(25.0, 26.0]	25	914	25 (N=914)
DTL	25.513	0.585106	(25.0, 26.0]	25	914	25 (N=914)
HSDL1	25.1582	0.466312	(25.0, 26.0]	25	914	25 (N=914)
DUS3L	25.1753	0.352837	(25.0, 26.0]	25	914	25 (N=914)
PDPR	25.4825	0.248227	(25.0, 26.0]	25	914	25 (N=914)
PDIA5	25.9516	0.129433	(25.0, 26.0]	25	914	25 (N=914)
YEATS4	25.512	0.526596	(25.0, 26.0]	25	914	25 (N=914)
DVL2	25.1117	0.585106	(25.0, 26.0]	25	914	25 (N=914)
PDCD2L	25.7984	0.182624	(25.0, 26.0]	25	914	25 (N=914)
PCYT2	25.5825	0.242908	(25.0, 26.0]	25	914	25 (N=914)
PCYT1A;PCYT1B	25.8177	0.478723	(25.0, 26.0]	25	914	25 (N=914)
DYNLL2	25.1885	0.608156	(25.0, 26.0]	25	914	25 (N=914)
PCSK9	25.1093	0.358156	(25.0, 26.0]	25	914	25 (N=914)
PCOLCE	25.3535	0.611702	(25.0, 26.0]	25	914	25 (N=914)
PCF11	25.0918	0.47695	(25.0, 26.0]	25	914	25 (N=914)
PCCB	25.4989	0.521277	(25.0, 26.0]	25	914	25 (N=914)
PCCA	25.0687	0.647163	(25.0, 26.0]	25	914	25 (N=914)
PCBD1	25.6773	0.338652	(25.0, 26.0]	25	914	25 (N=914)
HSF1	25.6326	0.503546	(25.0, 26.0]	25	914	25 (N=914)
PFKFB2	25.2589	0.542553	(25.0, 26.0]	25	914	25 (N=914)
MPHOSPH6	25.5154	0.303191	(25.0, 26.0]	25	914	25 (N=914)
PGGT1B	25.1018	0.427305	(25.0, 26.0]	25	914	25 (N=914)
ACTR10	25.3872	0.299645	(25.0, 26.0]	25	914	25 (N=914)
DNAJC19	25.8103	0.43617	(25.0, 26.0]	25	914	25 (N=914)
MLST8	25.5739	0.171986	(25.0, 26.0]	25	914	25 (N=914)
DNAJC5	25.5453	0.505319	(25.0, 26.0]	25	914	25 (N=914)
PKN1	25.7332	0.16844	(25.0, 26.0]	25	914	25 (N=914)
GCHFR	25.307	0.416667	(25.0, 26.0]	25	914	25 (N=914)
PIP5K1A	25.3992	0.375887	(25.0, 26.0]	25	914	25 (N=914)
MMTAG2	25.3584	0.521277	(25.0, 26.0]	25	914	25 (N=914)
WIPF1	25.4501	0.462766	(25.0, 26.0]	25	914	25 (N=914)
ACTR5	25.5435	0.689716	(25.0, 26.0]	25	914	25 (N=914)
PIK3C3	25.124	0.420213	(25.0, 26.0]	25	914	25 (N=914)
GCAT	25.2038	0.411348	(25.0, 26.0]	25	914	25 (N=914)
RPF1	25.7689	0.446809	(25.0, 26.0]	25	914	25 (N=914)
MOCS2	25.6771	0.161348	(25.0, 26.0]	25	914	25 (N=914)
WLS	25.319	0.469858	(25.0, 26.0]	25	914	25 (N=914)
DOCK7	25.5782	0.312057	(25.0, 26.0]	25	914	25 (N=914)
PI4K2A	25.0144	0.393617	(25.0, 26.0]	25	914	25 (N=914)
WRAP53	25.6912	0.670213	(25.0, 26.0]	25	914	25 (N=914)
DPF2	25.6148	0.177305	(25.0, 26.0]	25	914	25 (N=914)
DPH2	25.1565	0.248227	(25.0, 26.0]	25	914	25 (N=914)
PHKG2	25.0664	0.404255	(25.0, 26.0]	25	914	25 (N=914)
PHKB	25.2643	0.537234	(25.0, 26.0]	25	914	25 (N=914)
PHF3	25.7818	0.225177	(25.0, 26.0]	25	914	25 (N=914)
PHF14	25.0369	0.439716	(25.0, 26.0]	25	914	25 (N=914)
PHF10	25.1904	0.345745	(25.0, 26.0]	25	914	25 (N=914)
DPP9	25.9444	0.248227	(25.0, 26.0]	25	914	25 (N=914)
DPY19L1	25.2973	0.452128	(25.0, 26.0]	25	914	25 (N=914)
HSD17B8	25.3476	0.544326	(25.0, 26.0]	25	914	25 (N=914)
PGM2L1	25.7481	0.138298	(25.0, 26.0]	25	914	25 (N=914)
MLLT11	25.1758	0.5	(25.0, 26.0]	25	914	25 (N=914)
MPHOSPH8	25.4167	0.446809	(25.0, 26.0]	25	914	25 (N=914)
ECSIT	25.618	0.258865	(25.0, 26.0]	25	914	25 (N=914)
NUMBL	25.1124	0.638298	(25.0, 26.0]	25	914	25 (N=914)
NUF2	25.5267	0.351064	(25.0, 26.0]	25	914	25 (N=914)
NUDT19	25.1543	0.382979	(25.0, 26.0]	25	914	25 (N=914)
NUDT16L1	25.6942	0.427305	(25.0, 26.0]	25	914	25 (N=914)
NUDT15	25.6988	0.342199	(25.0, 26.0]	25	914	25 (N=914)
FXN	25.561	0.304965	(25.0, 26.0]	25	914	25 (N=914)
NTHL1	25.1454	0.464539	(25.0, 26.0]	25	914	25 (N=914)
NT5C	25.5428	0.358156	(25.0, 26.0]	25	914	25 (N=914)
MRPL32	25.2801	0.285461	(25.0, 26.0]	25	914	25 (N=914)
NSRP1;CCDC55	25.6128	0.695035	(25.0, 26.0]	25	914	25 (N=914)
MRPL33	25.6667	0.258865	(25.0, 26.0]	25	914	25 (N=914)
ACBD6	25.5734	0.388298	(25.0, 26.0]	25	914	25 (N=914)
HSPA13	25.8866	0.152482	(25.0, 26.0]	25	914	25 (N=914)
ZC3H13	25.4381	0.723404	(25.0, 26.0]	25	914	25 (N=914)
NR2F1;NR2F2	25.1896	0.430851	(25.0, 26.0]	25	914	25 (N=914)
NR2C2AP	25.7814	0.106383	(25.0, 26.0]	25	914	25 (N=914)
MRPL35	25.1144	0.714539	(25.0, 26.0]	25	914	25 (N=914)
NPEPL1	25.4801	0.544326	(25.0, 26.0]	25	914	25 (N=914)
ELMO2	25.5592	0.370567	(25.0, 26.0]	25	914	25 (N=914)
ELOF1	25.2296	0.599291	(25.0, 26.0]	25	914	25 (N=914)
ELOVL1	25.7393	0.0992908	(25.0, 26.0]	25	914	25 (N=914)
ELOVL5	25.9479	0.239362	(25.0, 26.0]	25	914	25 (N=914)
FSTL1	25.9339	0.375887	(25.0, 26.0]	25	914	25 (N=914)
NOP9	25.977	0.189716	(25.0, 26.0]	25	914	25 (N=914)
ELP4	25.0859	0.317376	(25.0, 26.0]	25	914	25 (N=914)
NOMO1	25.5191	0.693262	(25.0, 26.0]	25	914	25 (N=914)
EMC10	25.0845	0.398936	(25.0, 26.0]	25	914	25 (N=914)
NUPL2	25.3994	0.452128	(25.0, 26.0]	25	914	25 (N=914)
PAXBP1	25.8452	0.585106	(25.0, 26.0]	25	914	25 (N=914)
NXN	25.8046	0.0833333	(25.0, 26.0]	25	914	25 (N=914)
OAS3	25.5368	0.537234	(25.0, 26.0]	25	914	25 (N=914)
ECT2	25.4348	0.617021	(25.0, 26.0]	25	914	25 (N=914)
PATL1	25.3389	0.306738	(25.0, 26.0]	25	914	25 (N=914)
PARVB	25.0733	0.320922	(25.0, 26.0]	25	914	25 (N=914)
PARP4	25.6659	0.406028	(25.0, 26.0]	25	914	25 (N=914)
PARP2	25.289	0.365248	(25.0, 26.0]	25	914	25 (N=914)
EED	25.789	0.164894	(25.0, 26.0]	25	914	25 (N=914)
PANK4	25.7364	0.109929	(25.0, 26.0]	25	914	25 (N=914)
PALMD	25.6352	0.237589	(25.0, 26.0]	25	914	25 (N=914)
PAK4	25.5518	0.237589	(25.0, 26.0]	25	914	25 (N=914)
GAMT	25.8145	0.448582	(25.0, 26.0]	25	914	25 (N=914)
PACS1	25.8267	0.16844	(25.0, 26.0]	25	914	25 (N=914)
PAAF1	25.9146	0.136525	(25.0, 26.0]	25	914	25 (N=914)
EEF2K	25.6197	0.296099	(25.0, 26.0]	25	914	25 (N=914)
ACOT8	25.0793	0.416667	(25.0, 26.0]	25	914	25 (N=914)
MRFAP1	25.893	0.0939716	(25.0, 26.0]	25	914	25 (N=914)
GALM	25.1119	0.349291	(25.0, 26.0]	25	914	25 (N=914)
YRDC	25.9443	0.170213	(25.0, 26.0]	25	914	25 (N=914)
EHMT1	25.7414	0.20922	(25.0, 26.0]	25	914	25 (N=914)
EHMT2	25.8806	0.260638	(25.0, 26.0]	25	914	25 (N=914)
OSBPL11	25.0942	0.43617	(25.0, 26.0]	25	914	25 (N=914)
EIF1AD	25.4669	0.124113	(25.0, 26.0]	25	914	25 (N=914)
EIF1B	25.3667	0.296099	(25.0, 26.0]	25	914	25 (N=914)
OS9	25.0591	0.578014	(25.0, 26.0]	25	914	25 (N=914)
ORC5	25.8123	0.177305	(25.0, 26.0]	25	914	25 (N=914)
GADD45GIP1	25.9044	0.177305	(25.0, 26.0]	25	914	25 (N=914)
ODR4	25.3172	0.177305	(25.0, 26.0]	25	914	25 (N=914)
OCRL	25.2221	0.347518	(25.0, 26.0]	25	914	25 (N=914)
OARD1	25.0927	0.427305	(25.0, 26.0]	25	914	25 (N=914)
RPIA	25.3322	0.320922	(25.0, 26.0]	25	914	25 (N=914)
RMDN1	25.8049	0.12766	(25.0, 26.0]	25	914	25 (N=914)
RPP25	25.3854	0.26773	(25.0, 26.0]	25	914	25 (N=914)
C16orf62	25.6244	0.386525	(25.0, 26.0]	25	914	25 (N=914)
JUNB	25.0584	0.535461	(25.0, 26.0]	25	914	25 (N=914)
C17orf85	25.5494	0.303191	(25.0, 26.0]	25	914	25 (N=914)
C18orf25	25.6759	0.638298	(25.0, 26.0]	25	914	25 (N=914)
TAB1	25.0854	0.214539	(25.0, 26.0]	25	914	25 (N=914)
UBE2Q1	25.8117	0.464539	(25.0, 26.0]	25	914	25 (N=914)
SZRD1	25.7661	0.358156	(25.0, 26.0]	25	914	25 (N=914)
SYPL1	25.9413	0.14539	(25.0, 26.0]	25	914	25 (N=914)
SYNPO	25.2821	0.306738	(25.0, 26.0]	25	914	25 (N=914)
AP3S1	25.9744	0.102837	(25.0, 26.0]	25	914	25 (N=914)
C20orf27	25.9216	0.200355	(25.0, 26.0]	25	914	25 (N=914)
SYNJ2BP-COX16;SYNJ2BP	25.5222	0.310284	(25.0, 26.0]	25	914	25 (N=914)
UBE2G1	25.753	0.200355	(25.0, 26.0]	25	914	25 (N=914)
SYNGR2	25.4601	0.702128	(25.0, 26.0]	25	914	25 (N=914)
C2orf49	25.1209	0.347518	(25.0, 26.0]	25	914	25 (N=914)
UBE3A	25.403	0.407801	(25.0, 26.0]	25	914	25 (N=914)
UBE3C	25.8369	0.205674	(25.0, 26.0]	25	914	25 (N=914)
SVIL	25.8216	0.544326	(25.0, 26.0]	25	914	25 (N=914)
SUZ12	25.791	0.124113	(25.0, 26.0]	25	914	25 (N=914)
LCMT1	25.5921	0.244681	(25.0, 26.0]	25	914	25 (N=914)
UBE4A	25.4623	0.361702	(25.0, 26.0]	25	914	25 (N=914)
SURF2	25.9559	0.404255	(25.0, 26.0]	25	914	25 (N=914)
C9orf142	25.1151	0.430851	(25.0, 26.0]	25	914	25 (N=914)
SURF1	25.1728	0.310284	(25.0, 26.0]	25	914	25 (N=914)
UBIAD1	25.1461	0.687943	(25.0, 26.0]	25	914	25 (N=914)
SUPT4H1	25.7402	0.262411	(25.0, 26.0]	25	914	25 (N=914)
SYNE2	25.4089	0.503546	(25.0, 26.0]	25	914	25 (N=914)
C15orf40	25.3268	0.496454	(25.0, 26.0]	25	914	25 (N=914)
C15orf38-AP3S2;ARPIN	25.4085	0.602837	(25.0, 26.0]	25	914	25 (N=914)
TACC1	25.8326	0.457447	(25.0, 26.0]	25	914	25 (N=914)
LANCL2	25.6514	0.336879	(25.0, 26.0]	25	914	25 (N=914)
HDHD2	25.0863	0.248227	(25.0, 26.0]	25	914	25 (N=914)
BRD2	25.7647	0.157801	(25.0, 26.0]	25	914	25 (N=914)
BRD8	25.5506	0.698582	(25.0, 26.0]	25	914	25 (N=914)
TBK1	25.3863	0.382979	(25.0, 26.0]	25	914	25 (N=914)
TBCC	25.3922	0.409574	(25.0, 26.0]	25	914	25 (N=914)
APOL2	25.6433	0.379433	(25.0, 26.0]	25	914	25 (N=914)
TBC1D5	25.0155	0.62766	(25.0, 26.0]	25	914	25 (N=914)
APOC3	25.4541	0.47695	(25.0, 26.0]	25	914	25 (N=914)
TBC1D23	25.0625	0.336879	(25.0, 26.0]	25	914	25 (N=914)
BTAF1	25.7606	0.14539	(25.0, 26.0]	25	914	25 (N=914)
TBC1D2	25.5639	0.221631	(25.0, 26.0]	25	914	25 (N=914)
TBC1D13	25.4938	0.219858	(25.0, 26.0]	25	914	25 (N=914)
TBC1D10B	25.2886	0.546099	(25.0, 26.0]	25	914	25 (N=914)
HDDC2	25.1674	0.223404	(25.0, 26.0]	25	914	25 (N=914)
UBAC1	25.5386	0.317376	(25.0, 26.0]	25	914	25 (N=914)
TAP2	25.9746	0.533688	(25.0, 26.0]	25	914	25 (N=914)
TAP1	25.2685	0.299645	(25.0, 26.0]	25	914	25 (N=914)
TAOK1	25.2612	0.707447	(25.0, 26.0]	25	914	25 (N=914)
C11orf68	25.1131	0.445035	(25.0, 26.0]	25	914	25 (N=914)
TANC1	25.0994	0.597518	(25.0, 26.0]	25	914	25 (N=914)
TAMM41	25.9554	0.10461	(25.0, 26.0]	25	914	25 (N=914)
LCLAT1	25.958	0.237589	(25.0, 26.0]	25	914	25 (N=914)
JUND	25.0096	0.35461	(25.0, 26.0]	25	914	25 (N=914)
C12orf43	25.6099	0.586879	(25.0, 26.0]	25	914	25 (N=914)
UBE2E1	25.2628	0.654255	(25.0, 26.0]	25	914	25 (N=914)
TACC3	25.8224	0.423759	(25.0, 26.0]	25	914	25 (N=914)
LDLR	25.7103	0.423759	(25.0, 26.0]	25	914	25 (N=914)
BPTF	25.5548	0.228723	(25.0, 26.0]	25	914	25 (N=914)
LEMD2	25.4829	0.349291	(25.0, 26.0]	25	914	25 (N=914)
SUGP1	25.2158	0.421986	(25.0, 26.0]	25	914	25 (N=914)
HACL1	25.6061	0.280142	(25.0, 26.0]	25	914	25 (N=914)
SRPK2	25.9709	0.23227	(25.0, 26.0]	25	914	25 (N=914)
LIPA	25.3327	0.397163	(25.0, 26.0]	25	914	25 (N=914)
SRFBP1	25.6724	0.514184	(25.0, 26.0]	25	914	25 (N=914)
SREK1IP1	25.741	0.632979	(25.0, 26.0]	25	914	25 (N=914)
ITPRIP	25.8457	0.136525	(25.0, 26.0]	25	914	25 (N=914)
CBX8	25.2791	0.324468	(25.0, 26.0]	25	914	25 (N=914)
UBXN6	25.3542	0.562057	(25.0, 26.0]	25	914	25 (N=914)
CC2D1B	25.0931	0.425532	(25.0, 26.0]	25	914	25 (N=914)
SPTLC2	25.8579	0.141844	(25.0, 26.0]	25	914	25 (N=914)
ITPK1	25.5281	0.537234	(25.0, 26.0]	25	914	25 (N=914)
SPRYD4	25.8822	0.196809	(25.0, 26.0]	25	914	25 (N=914)
SS18	25.4586	0.427305	(25.0, 26.0]	25	914	25 (N=914)
CCDC101	25.2072	0.682624	(25.0, 26.0]	25	914	25 (N=914)
LMAN2L	25.0757	0.640071	(25.0, 26.0]	25	914	25 (N=914)
CCDC127	25.2726	0.457447	(25.0, 26.0]	25	914	25 (N=914)
CCDC132	25.7421	0.212766	(25.0, 26.0]	25	914	25 (N=914)
UFSP2	25.2631	0.184397	(25.0, 26.0]	25	914	25 (N=914)
CCDC137	25.3377	0.496454	(25.0, 26.0]	25	914	25 (N=914)
CCDC22	25.7027	0.306738	(25.0, 26.0]	25	914	25 (N=914)
SPG21	25.6024	0.241135	(25.0, 26.0]	25	914	25 (N=914)
CCDC50	25.8111	0.16844	(25.0, 26.0]	25	914	25 (N=914)
ANXA13	25.54	0.586879	(25.0, 26.0]	25	914	25 (N=914)
CCDC55;NSRP1	25.5995	0.718085	(25.0, 26.0]	25	914	25 (N=914)
SPDL1	25.3523	0.487589	(25.0, 26.0]	25	914	25 (N=914)
CCDC59	25.161	0.503546	(25.0, 26.0]	25	914	25 (N=914)
SPPL2A	25.1527	0.588652	(25.0, 26.0]	25	914	25 (N=914)
LIMD1	25.8841	0.586879	(25.0, 26.0]	25	914	25 (N=914)
AKAP13	25.3722	0.258865	(25.0, 26.0]	25	914	25 (N=914)
CASP9	25.5999	0.347518	(25.0, 26.0]	25	914	25 (N=914)
CALCOCO2	25.5515	0.719858	(25.0, 26.0]	25	914	25 (N=914)
STXBP5	25.6325	0.487589	(25.0, 26.0]	25	914	25 (N=914)
LEMD3	25.4193	0.202128	(25.0, 26.0]	25	914	25 (N=914)
HAX1	25.4813	0.363475	(25.0, 26.0]	25	914	25 (N=914)
STX7	25.701	0.0868794	(25.0, 26.0]	25	914	25 (N=914)
STX4	25.9793	0.235816	(25.0, 26.0]	25	914	25 (N=914)
STX10	25.0432	0.326241	(25.0, 26.0]	25	914	25 (N=914)
STRN4	25.7747	0.171986	(25.0, 26.0]	25	914	25 (N=914)
STRN3	25.6805	0.264184	(25.0, 26.0]	25	914	25 (N=914)
CAP2	25.9854	0.468085	(25.0, 26.0]	25	914	25 (N=914)
STK4	25.5977	0.535461	(25.0, 26.0]	25	914	25 (N=914)
STK39	25.4975	0.35461	(25.0, 26.0]	25	914	25 (N=914)
STK38	25.7391	0.41844	(25.0, 26.0]	25	914	25 (N=914)
STIM1	25.3635	0.455674	(25.0, 26.0]	25	914	25 (N=914)
STEAP3	25.6467	0.342199	(25.0, 26.0]	25	914	25 (N=914)
STAU2	25.6745	0.328014	(25.0, 26.0]	25	914	25 (N=914)
LEPREL1	25.6454	0.70922	(25.0, 26.0]	25	914	25 (N=914)
STAMBP	25.9724	0.20922	(25.0, 26.0]	25	914	25 (N=914)
HNMT	25.2252	0.501773	(25.0, 26.0]	25	914	25 (N=914)
UBQLN4;UBQLN1	25.0436	0.710993	(25.0, 26.0]	25	914	25 (N=914)
ST20-MTHFS;MTHFS	25.1341	0.48227	(25.0, 26.0]	25	914	25 (N=914)
UBR1	25.2868	0.599291	(25.0, 26.0]	25	914	25 (N=914)
CASC3	25.2906	0.689716	(25.0, 26.0]	25	914	25 (N=914)
CASK	25.9929	0.187943	(25.0, 26.0]	25	914	25 (N=914)
CASP2	25.5118	0.501773	(25.0, 26.0]	25	914	25 (N=914)
UBR7	25.9985	0.108156	(25.0, 26.0]	25	914	25 (N=914)
CASP7	25.278	0.434397	(25.0, 26.0]	25	914	25 (N=914)
IXL;MED29	25.6075	0.659574	(25.0, 26.0]	25	914	25 (N=914)
TCIRG1	25.001	0.427305	(25.0, 26.0]	25	914	25 (N=914)
TCP11L1	25.1084	0.345745	(25.0, 26.0]	25	914	25 (N=914)
TDP2	25.5142	0.455674	(25.0, 26.0]	25	914	25 (N=914)
TSEN34	25.962	0.134752	(25.0, 26.0]	25	914	25 (N=914)
TOR1A	25.2541	0.216312	(25.0, 26.0]	25	914	25 (N=914)
KDSR	25.9937	0.129433	(25.0, 26.0]	25	914	25 (N=914)
ARID1A	25.4094	0.278369	(25.0, 26.0]	25	914	25 (N=914)
TSPAN6	25.8685	0.661348	(25.0, 26.0]	25	914	25 (N=914)
TSPYL1	25.944	0.416667	(25.0, 26.0]	25	914	25 (N=914)
TOM1	25.8143	0.0602837	(25.0, 26.0]	25	914	25 (N=914)
KIAA1522	25.2173	0.409574	(25.0, 26.0]	25	914	25 (N=914)
TSSC1	25.5704	0.216312	(25.0, 26.0]	25	914	25 (N=914)
TNFAIP8	25.0088	0.716312	(25.0, 26.0]	25	914	25 (N=914)
TNC	25.9149	0.498227	(25.0, 26.0]	25	914	25 (N=914)
ATP2C1	25.1904	0.301418	(25.0, 26.0]	25	914	25 (N=914)
ATG7	25.9364	0.115248	(25.0, 26.0]	25	914	25 (N=914)
ARHGAP35	25.6286	0.265957	(25.0, 26.0]	25	914	25 (N=914)
ARHGAP18	25.2365	0.287234	(25.0, 26.0]	25	914	25 (N=914)
KIAA1671	25.5789	0.654255	(25.0, 26.0]	25	914	25 (N=914)
TTC27	25.8834	0.480496	(25.0, 26.0]	25	914	25 (N=914)
TTC33	25.3711	0.200355	(25.0, 26.0]	25	914	25 (N=914)
KIF14	25.8255	0.187943	(25.0, 26.0]	25	914	25 (N=914)
TMEM65	25.2895	0.554965	(25.0, 26.0]	25	914	25 (N=914)
TMEM41B	25.3849	0.452128	(25.0, 26.0]	25	914	25 (N=914)
TMEM261	25.6491	0.393617	(25.0, 26.0]	25	914	25 (N=914)
TTC38	25.9725	0.202128	(25.0, 26.0]	25	914	25 (N=914)
TMEM245	25.0098	0.648936	(25.0, 26.0]	25	914	25 (N=914)
ATP6AP2	25.9782	0.164894	(25.0, 26.0]	25	914	25 (N=914)
TMEM223	25.2123	0.62766	(25.0, 26.0]	25	914	25 (N=914)
KIAA1524	25.6888	0.430851	(25.0, 26.0]	25	914	25 (N=914)
ATG5	25.2314	0.29078	(25.0, 26.0]	25	914	25 (N=914)
ATG4B	25.1247	0.27305	(25.0, 26.0]	25	914	25 (N=914)
TOR1B	25.3231	0.242908	(25.0, 26.0]	25	914	25 (N=914)
TRMT6	25.9162	0.230496	(25.0, 26.0]	25	914	25 (N=914)
TRMT5	25.5928	0.117021	(25.0, 26.0]	25	914	25 (N=914)
TRMT2A	25.4589	0.508865	(25.0, 26.0]	25	914	25 (N=914)
TRMT1L	25.865	0.409574	(25.0, 26.0]	25	914	25 (N=914)
TRMT11	25.0542	0.553191	(25.0, 26.0]	25	914	25 (N=914)
TRIP4	25.5379	0.18617	(25.0, 26.0]	25	914	25 (N=914)
HMG20A	25.1318	0.501773	(25.0, 26.0]	25	914	25 (N=914)
TRIP11	25.8886	0.578014	(25.0, 26.0]	25	914	25 (N=914)
TRUB1	25.2938	0.278369	(25.0, 26.0]	25	914	25 (N=914)
TRIM47	25.5613	0.278369	(25.0, 26.0]	25	914	25 (N=914)
TRIM33	25.7561	0.111702	(25.0, 26.0]	25	914	25 (N=914)
ARL2BP	25.0081	0.406028	(25.0, 26.0]	25	914	25 (N=914)
TRIM26	25.1728	0.242908	(25.0, 26.0]	25	914	25 (N=914)
ASB6	25.4465	0.613475	(25.0, 26.0]	25	914	25 (N=914)
TRIM24	25.127	0.471631	(25.0, 26.0]	25	914	25 (N=914)
ASCC2	25.2793	0.147163	(25.0, 26.0]	25	914	25 (N=914)
TRIAP1	25.1518	0.343972	(25.0, 26.0]	25	914	25 (N=914)
TRAPPC5	25.8077	0.148936	(25.0, 26.0]	25	914	25 (N=914)
ASH2L	25.8527	0.198582	(25.0, 26.0]	25	914	25 (N=914)
ASMTL	25.3949	0.278369	(25.0, 26.0]	25	914	25 (N=914)
HLA-G	25.5574	0.654255	(25.0, 26.0]	25	914	25 (N=914)
ASNSD1	25.0362	0.413121	(25.0, 26.0]	25	914	25 (N=914)
TRABD	25.3143	0.359929	(25.0, 26.0]	25	914	25 (N=914)
KIAA1429	25.2076	0.189716	(25.0, 26.0]	25	914	25 (N=914)
ATAD3B	25.705	0.189716	(25.0, 26.0]	25	914	25 (N=914)
ARIH2	25.206	0.260638	(25.0, 26.0]	25	914	25 (N=914)
ATG16L1	25.3888	0.498227	(25.0, 26.0]	25	914	25 (N=914)
ATP6V0A2	25.2518	0.567376	(25.0, 26.0]	25	914	25 (N=914)
TMEM209	25.2153	0.535461	(25.0, 26.0]	25	914	25 (N=914)
TMEM201	25.4163	0.343972	(25.0, 26.0]	25	914	25 (N=914)
ARFIP2	25.7127	0.223404	(25.0, 26.0]	25	914	25 (N=914)
L2HGDH	25.569	0.180851	(25.0, 26.0]	25	914	25 (N=914)
LAGE3	25.9938	0.505319	(25.0, 26.0]	25	914	25 (N=914)
TUT1	25.3795	0.599291	(25.0, 26.0]	25	914	25 (N=914)
THG1L	25.4234	0.182624	(25.0, 26.0]	25	914	25 (N=914)
TWISTNB	25.4767	0.16844	(25.0, 26.0]	25	914	25 (N=914)
TGOLN2	25.2099	0.670213	(25.0, 26.0]	25	914	25 (N=914)
ARAP1	25.3941	0.22695	(25.0, 26.0]	25	914	25 (N=914)
KCMF1	25.3496	0.457447	(25.0, 26.0]	25	914	25 (N=914)
BCL2L13	25.1117	0.411348	(25.0, 26.0]	25	914	25 (N=914)
HEBP2	25.3232	0.37766	(25.0, 26.0]	25	914	25 (N=914)
TFIP11	25.8531	0.464539	(25.0, 26.0]	25	914	25 (N=914)
BDH2	25.4936	0.37234	(25.0, 26.0]	25	914	25 (N=914)
LAMTOR2	25.7144	0.189716	(25.0, 26.0]	25	914	25 (N=914)
HEATR5A	25.7618	0.471631	(25.0, 26.0]	25	914	25 (N=914)
HEATR3	25.7421	0.111702	(25.0, 26.0]	25	914	25 (N=914)
TEX30	25.0809	0.365248	(25.0, 26.0]	25	914	25 (N=914)
BIRC6	25.883	0.101064	(25.0, 26.0]	25	914	25 (N=914)
TEX264	25.3209	0.585106	(25.0, 26.0]	25	914	25 (N=914)
TESC	25.9153	0.29078	(25.0, 26.0]	25	914	25 (N=914)
APTX	25.0428	0.48227	(25.0, 26.0]	25	914	25 (N=914)
TXNDC15	25.0695	0.397163	(25.0, 26.0]	25	914	25 (N=914)
TERF2IP	25.8178	0.283688	(25.0, 26.0]	25	914	25 (N=914)
TXNL4A	25.9403	0.210993	(25.0, 26.0]	25	914	25 (N=914)
KAT7	25.9195	0.260638	(25.0, 26.0]	25	914	25 (N=914)
BOD1L1	25.7299	0.228723	(25.0, 26.0]	25	914	25 (N=914)
TEAD1	25.8428	0.700355	(25.0, 26.0]	25	914	25 (N=914)
BOLA3	25.1653	0.531915	(25.0, 26.0]	25	914	25 (N=914)
KTI12	25.2005	0.25	(25.0, 26.0]	25	914	25 (N=914)
UGT8	25.7899	0.37766	(25.0, 26.0]	25	914	25 (N=914)
TIA1	25.6081	0.111702	(25.0, 26.0]	25	914	25 (N=914)
TIMELESS	25.4133	0.5	(25.0, 26.0]	25	914	25 (N=914)
TMEM167A	25.1328	0.471631	(25.0, 26.0]	25	914	25 (N=914)
TMEM165	25.7839	0.18617	(25.0, 26.0]	25	914	25 (N=914)
KIF22	25.7903	0.18617	(25.0, 26.0]	25	914	25 (N=914)
KIFC1	25.8432	0.328014	(25.0, 26.0]	25	914	25 (N=914)
TMEM11	25.9981	0.297872	(25.0, 26.0]	25	914	25 (N=914)
ATPAF1	25.311	0.632979	(25.0, 26.0]	25	914	25 (N=914)
TTC39C	25.8978	0.195035	(25.0, 26.0]	25	914	25 (N=914)
TMEM106B	25.2561	0.652482	(25.0, 26.0]	25	914	25 (N=914)
TMED3	25.3351	0.597518	(25.0, 26.0]	25	914	25 (N=914)
TMED1	25.2815	0.221631	(25.0, 26.0]	25	914	25 (N=914)
TMBIM6	25.253	0.379433	(25.0, 26.0]	25	914	25 (N=914)
ARFGEF1	25.4941	0.528369	(25.0, 26.0]	25	914	25 (N=914)
KDELC2	25.9079	0.117021	(25.0, 26.0]	25	914	25 (N=914)
TTI2	25.5824	0.368794	(25.0, 26.0]	25	914	25 (N=914)
KLHL13;KLHL9	25.2295	0.359929	(25.0, 26.0]	25	914	25 (N=914)
AVEN	25.0388	0.508865	(25.0, 26.0]	25	914	25 (N=914)
AXL	25.6099	0.460993	(25.0, 26.0]	25	914	25 (N=914)
KNOP1	25.9124	0.23227	(25.0, 26.0]	25	914	25 (N=914)
HIGD1A	25.5558	0.386525	(25.0, 26.0]	25	914	25 (N=914)
TTK	25.7018	0.549645	(25.0, 26.0]	25	914	25 (N=914)
KNSTRN	25.874	0.239362	(25.0, 26.0]	25	914	25 (N=914)
KNTC1	25.3343	0.326241	(25.0, 26.0]	25	914	25 (N=914)
BAG5	25.5259	0.191489	(25.0, 26.0]	25	914	25 (N=914)
BAIAP2	25.9736	0.43617	(25.0, 26.0]	25	914	25 (N=914)
TIMM21	25.3468	0.312057	(25.0, 26.0]	25	914	25 (N=914)
TUBGCP4	25.3937	0.283688	(25.0, 26.0]	25	914	25 (N=914)
KRI1	25.8038	0.280142	(25.0, 26.0]	25	914	25 (N=914)
BAZ1A	25.7428	0.20922	(25.0, 26.0]	25	914	25 (N=914)
UHRF2	25.0079	0.70922	(25.0, 26.0]	25	914	25 (N=914)
SSNA1	25.2442	0.255319	(25.0, 26.0]	25	914	25 (N=914)
CCNA2	25.5885	0.700355	(25.0, 26.0]	25	914	25 (N=914)
IRF2BP1	25.4809	0.22695	(25.0, 26.0]	25	914	25 (N=914)
LYRM2	25.0318	0.687943	(25.0, 26.0]	25	914	25 (N=914)
SLC25A20	25.931	0.216312	(25.0, 26.0]	25	914	25 (N=914)
SAAL1	25.9991	0.150709	(25.0, 26.0]	25	914	25 (N=914)
COG4	25.0434	0.423759	(25.0, 26.0]	25	914	25 (N=914)
VAC14	25.436	0.320922	(25.0, 26.0]	25	914	25 (N=914)
URB2	25.9455	0.510638	(25.0, 26.0]	25	914	25 (N=914)
SAC3D1	25.011	0.496454	(25.0, 26.0]	25	914	25 (N=914)
UTRN	25.9283	0.271277	(25.0, 26.0]	25	914	25 (N=914)
IRGQ	25.1746	0.189716	(25.0, 26.0]	25	914	25 (N=914)
LYPLAL1	25.4798	0.413121	(25.0, 26.0]	25	914	25 (N=914)
SAP30	25.03	0.5	(25.0, 26.0]	25	914	25 (N=914)
LYRM4	25.1258	0.285461	(25.0, 26.0]	25	914	25 (N=914)
CHD8	25.6585	0.643617	(25.0, 26.0]	25	914	25 (N=914)
CHEK1	25.8022	0.574468	(25.0, 26.0]	25	914	25 (N=914)
SAP30BP	25.9299	0.0992908	(25.0, 26.0]	25	914	25 (N=914)
URI1	25.5709	0.312057	(25.0, 26.0]	25	914	25 (N=914)
SLC1A4	25.3195	0.414894	(25.0, 26.0]	25	914	25 (N=914)
GPATCH8	25.15	0.498227	(25.0, 26.0]	25	914	25 (N=914)
SLC16A7	25.5395	0.264184	(25.0, 26.0]	25	914	25 (N=914)
CCDC97	25.8103	0.682624	(25.0, 26.0]	25	914	25 (N=914)
CNPY4	25.3727	0.214539	(25.0, 26.0]	25	914	25 (N=914)
SLC25A19	25.7101	0.455674	(25.0, 26.0]	25	914	25 (N=914)
SLC25A4	25.7495	0.35461	(25.0, 26.0]	25	914	25 (N=914)
SLC27A2	25.39	0.402482	(25.0, 26.0]	25	914	25 (N=914)
COIL	25.6512	0.12766	(25.0, 26.0]	25	914	25 (N=914)
COMMD2	25.9317	0.281915	(25.0, 26.0]	25	914	25 (N=914)
COMMD10	25.3921	0.258865	(25.0, 26.0]	25	914	25 (N=914)
CENPM	25.3903	0.430851	(25.0, 26.0]	25	914	25 (N=914)
COL7A1	25.3081	0.450355	(25.0, 26.0]	25	914	25 (N=914)
GTF2A2	25.2547	0.677305	(25.0, 26.0]	25	914	25 (N=914)
CEP131	25.3838	0.72695	(25.0, 26.0]	25	914	25 (N=914)
MAP2K4	25.074	0.368794	(25.0, 26.0]	25	914	25 (N=914)
CEP55	25.2849	0.64539	(25.0, 26.0]	25	914	25 (N=914)
CEPT1	25.8538	0.265957	(25.0, 26.0]	25	914	25 (N=914)
SLC38A2	25.8308	0.195035	(25.0, 26.0]	25	914	25 (N=914)
COL4A3BP	25.777	0.161348	(25.0, 26.0]	25	914	25 (N=914)
LTV1	25.971	0.18617	(25.0, 26.0]	25	914	25 (N=914)
INTS9	25.2403	0.471631	(25.0, 26.0]	25	914	25 (N=914)
SLC35B2	25.3166	0.448582	(25.0, 26.0]	25	914	25 (N=914)
COL4A1	25.3688	0.60461	(25.0, 26.0]	25	914	25 (N=914)
RTN4IP1	25.2619	0.579787	(25.0, 26.0]	25	914	25 (N=914)
RWDD1	25.7792	0.276596	(25.0, 26.0]	25	914	25 (N=914)
COL14A1	25.1267	0.748227	(25.0, 26.0]	25	914	25 (N=914)
CGGBP1	25.6211	0.230496	(25.0, 26.0]	25	914	25 (N=914)
COL12A1	25.935	0.338652	(25.0, 26.0]	25	914	25 (N=914)
CHAC2	25.3565	0.338652	(25.0, 26.0]	25	914	25 (N=914)
CHAF1A	25.7937	0.274823	(25.0, 26.0]	25	914	25 (N=914)
LY6K	25.6917	0.445035	(25.0, 26.0]	25	914	25 (N=914)
SLC12A2	25.8146	0.193262	(25.0, 26.0]	25	914	25 (N=914)
COMMD3-BMI1;COMMD3	25.7538	0.670213	(25.0, 26.0]	25	914	25 (N=914)
SLAIN2	25.2619	0.746454	(25.0, 26.0]	25	914	25 (N=914)
SKP2	25.6487	0.0921986	(25.0, 26.0]	25	914	25 (N=914)
GPX1	25.2807	0.265957	(25.0, 26.0]	25	914	25 (N=914)
USP13	25.4725	0.562057	(25.0, 26.0]	25	914	25 (N=914)
GPS2	25.0674	0.560284	(25.0, 26.0]	25	914	25 (N=914)
CLP1	25.1883	0.413121	(25.0, 26.0]	25	914	25 (N=914)
MALSU1	25.578	0.475177	(25.0, 26.0]	25	914	25 (N=914)
SDHC	25.8016	0.547872	(25.0, 26.0]	25	914	25 (N=914)
SCARB1	25.9979	0.136525	(25.0, 26.0]	25	914	25 (N=914)
GPRC5A	25.6743	0.443262	(25.0, 26.0]	25	914	25 (N=914)
USP19	25.8013	0.148936	(25.0, 26.0]	25	914	25 (N=914)
SCO2	25.9373	0.429078	(25.0, 26.0]	25	914	25 (N=914)
SCAMP2	25.8196	0.450355	(25.0, 26.0]	25	914	25 (N=914)
USP3	25.9822	0.663121	(25.0, 26.0]	25	914	25 (N=914)
SDC1	25.3207	0.324468	(25.0, 26.0]	25	914	25 (N=914)
CLTCL1	25.7068	0.62234	(25.0, 26.0]	25	914	25 (N=914)
GPN1	25.9766	0.141844	(25.0, 26.0]	25	914	25 (N=914)
CMTR1	25.8531	0.193262	(25.0, 26.0]	25	914	25 (N=914)
CMAS	25.4211	0.255319	(25.0, 26.0]	25	914	25 (N=914)
USP4	25.1051	0.342199	(25.0, 26.0]	25	914	25 (N=914)
CMC1	25.3746	0.429078	(25.0, 26.0]	25	914	25 (N=914)
CMC2	25.9148	0.425532	(25.0, 26.0]	25	914	25 (N=914)
SCRN2	25.0188	0.579787	(25.0, 26.0]	25	914	25 (N=914)
MAN1B1	25.7182	0.228723	(25.0, 26.0]	25	914	25 (N=914)
SDC2	25.8058	0.546099	(25.0, 26.0]	25	914	25 (N=914)
SEL1L	25.5302	0.241135	(25.0, 26.0]	25	914	25 (N=914)
SEMA3C	25.2123	0.508865	(25.0, 26.0]	25	914	25 (N=914)
GPX4	25.1862	0.432624	(25.0, 26.0]	25	914	25 (N=914)
SIL1	25.5894	0.23227	(25.0, 26.0]	25	914	25 (N=914)
CHMP7	25.3819	0.292553	(25.0, 26.0]	25	914	25 (N=914)
SCAF1	25.6656	0.336879	(25.0, 26.0]	25	914	25 (N=914)
CHP1	25.968	0.14539	(25.0, 26.0]	25	914	25 (N=914)
GSK3A	25.9003	0.111702	(25.0, 26.0]	25	914	25 (N=914)
CNOT7	25.9705	0.216312	(25.0, 26.0]	25	914	25 (N=914)
ITCH	25.5695	0.466312	(25.0, 26.0]	25	914	25 (N=914)
SH3BP4	25.4139	0.492908	(25.0, 26.0]	25	914	25 (N=914)
SGTB	25.036	0.379433	(25.0, 26.0]	25	914	25 (N=914)
ISCU	25.5249	0.285461	(25.0, 26.0]	25	914	25 (N=914)
ALKBH5	25.8126	0.22695	(25.0, 26.0]	25	914	25 (N=914)
CNOT2	25.5817	0.329787	(25.0, 26.0]	25	914	25 (N=914)
SFSWAP	25.3646	0.570922	(25.0, 26.0]	25	914	25 (N=914)
ALG5	25.5882	0.170213	(25.0, 26.0]	25	914	25 (N=914)
ALG3	25.4766	0.640071	(25.0, 26.0]	25	914	25 (N=914)
ALG13	25.6395	0.255319	(25.0, 26.0]	25	914	25 (N=914)
FGFR1OP	25.0628	0.625887	(25.0, 26.0]	25	914	25 (N=914)
GRIPAP1	25.6353	0.163121	(25.0, 26.0]	25	914	25 (N=914)
MAEA	25.1185	0.567376	(25.0, 26.0]	25	914	25 (N=914)
CNOT11	25.0282	0.388298	(25.0, 26.0]	25	914	25 (N=914)
CNOT10	25.9517	0.0886525	(25.0, 26.0]	25	914	25 (N=914)
USP11	25.4003	0.312057	(25.0, 26.0]	25	914	25 (N=914)
MAN2A1	25.8647	0.452128	(25.0, 26.0]	25	914	25 (N=914)
CHMP3	25.6058	0.429078	(25.0, 26.0]	25	914	25 (N=914)
CENPH	25.7801	0.184397	(25.0, 26.0]	25	914	25 (N=914)
ANAPC2	25.5846	0.597518	(25.0, 26.0]	25	914	25 (N=914)
SLC39A6	25.5146	0.358156	(25.0, 26.0]	25	914	25 (N=914)
ANO6	25.3398	0.562057	(25.0, 26.0]	25	914	25 (N=914)
SNIP1	25.0732	0.62234	(25.0, 26.0]	25	914	25 (N=914)
VPS13C	25.1564	0.37766	(25.0, 26.0]	25	914	25 (N=914)
CD58	25.6279	0.265957	(25.0, 26.0]	25	914	25 (N=914)
SNF8	25.1306	0.14539	(25.0, 26.0]	25	914	25 (N=914)
SNAPIN	25.0831	0.363475	(25.0, 26.0]	25	914	25 (N=914)
RPUSD2	25.6807	0.301418	(25.0, 26.0]	25	914	25 (N=914)
CD81	25.7532	0.406028	(25.0, 26.0]	25	914	25 (N=914)
SNAP29	25.6633	0.154255	(25.0, 26.0]	25	914	25 (N=914)
SMYD5	25.605	0.508865	(25.0, 26.0]	25	914	25 (N=914)
CD46	25.9706	0.320922	(25.0, 26.0]	25	914	25 (N=914)
VPS11	25.5748	0.631206	(25.0, 26.0]	25	914	25 (N=914)
SMYD3	25.4721	0.159574	(25.0, 26.0]	25	914	25 (N=914)
GOSR1	25.36	0.182624	(25.0, 26.0]	25	914	25 (N=914)
SLC39A14	25.8325	0.255319	(25.0, 26.0]	25	914	25 (N=914)
SMPD4	25.6413	0.115248	(25.0, 26.0]	25	914	25 (N=914)
RRAS2	25.7938	0.535461	(25.0, 26.0]	25	914	25 (N=914)
CDC20	25.7772	0.583333	(25.0, 26.0]	25	914	25 (N=914)
SMN2;SMN1	25.8405	0.739362	(25.0, 26.0]	25	914	25 (N=914)
CDC26	25.4373	0.391844	(25.0, 26.0]	25	914	25 (N=914)
MAP2K7	25.7037	0.640071	(25.0, 26.0]	25	914	25 (N=914)
SMIM12	25.3292	0.471631	(25.0, 26.0]	25	914	25 (N=914)
ANO10	25.7149	0.253546	(25.0, 26.0]	25	914	25 (N=914)
CDC34	25.541	0.352837	(25.0, 26.0]	25	914	25 (N=914)
LRSAM1	25.7506	0.106383	(25.0, 26.0]	25	914	25 (N=914)
CD320	25.9177	0.698582	(25.0, 26.0]	25	914	25 (N=914)
COQ9	25.9251	0.31383	(25.0, 26.0]	25	914	25 (N=914)
LRRC16A	25.8254	0.237589	(25.0, 26.0]	25	914	25 (N=914)
CCNB2;CCNB2V	25.8608	0.636525	(25.0, 26.0]	25	914	25 (N=914)
CCNH	25.7609	0.336879	(25.0, 26.0]	25	914	25 (N=914)
CCNK	25.9769	0.487589	(25.0, 26.0]	25	914	25 (N=914)
GULP1	25.8588	0.60461	(25.0, 26.0]	25	914	25 (N=914)
COQ6	25.5422	0.452128	(25.0, 26.0]	25	914	25 (N=914)
CCS	25.6782	0.324468	(25.0, 26.0]	25	914	25 (N=914)
RPP38	25.1221	0.45922	(25.0, 26.0]	25	914	25 (N=914)
SPATA5L1	25.6669	0.205674	(25.0, 26.0]	25	914	25 (N=914)
SNUPN	25.016	0.475177	(25.0, 26.0]	25	914	25 (N=914)
LRRC57	25.5105	0.0815603	(25.0, 26.0]	25	914	25 (N=914)
ANPEP	25.4849	0.445035	(25.0, 26.0]	25	914	25 (N=914)
VPS16	25.1616	0.404255	(25.0, 26.0]	25	914	25 (N=914)
SP100	25.0947	0.533688	(25.0, 26.0]	25	914	25 (N=914)
SP1	25.8997	0.441489	(25.0, 26.0]	25	914	25 (N=914)
SORBS3	25.4241	0.572695	(25.0, 26.0]	25	914	25 (N=914)
CCZ1B;CCZ1	25.8363	0.553191	(25.0, 26.0]	25	914	25 (N=914)
UIMC1	25.4054	0.569149	(25.0, 26.0]	25	914	25 (N=914)
SNX4	25.209	0.475177	(25.0, 26.0]	25	914	25 (N=914)
LRRFIP2	25.9494	0.120567	(25.0, 26.0]	25	914	25 (N=914)
RPS19BP1	25.1779	0.365248	(25.0, 26.0]	25	914	25 (N=914)
ANTXR1	25.3207	0.359929	(25.0, 26.0]	25	914	25 (N=914)
CDC40	25.7546	0.276596	(25.0, 26.0]	25	914	25 (N=914)
GOSR2	25.1949	0.62766	(25.0, 26.0]	25	914	25 (N=914)
ANKLE2	25.9465	0.177305	(25.0, 26.0]	25	914	25 (N=914)
CDH13	25.9982	0.414894	(25.0, 26.0]	25	914	25 (N=914)
LTN1	25.8098	0.23227	(25.0, 26.0]	25	914	25 (N=914)
LSM14B	25.1299	0.462766	(25.0, 26.0]	25	914	25 (N=914)
RSBN1L	25.4924	0.677305	(25.0, 26.0]	25	914	25 (N=914)
COMMD8	25.6852	0.225177	(25.0, 26.0]	25	914	25 (N=914)
SLC7A1	25.228	0.351064	(25.0, 26.0]	25	914	25 (N=914)
CDK12	25.7009	0.299645	(25.0, 26.0]	25	914	25 (N=914)
UQCC2	25.6751	0.198582	(25.0, 26.0]	25	914	25 (N=914)
ANAPC4	25.3449	0.26773	(25.0, 26.0]	25	914	25 (N=914)
ANKZF1	25.9033	0.0815603	(25.0, 26.0]	25	914	25 (N=914)
VKORC1L1	25.3077	0.535461	(25.0, 26.0]	25	914	25 (N=914)
GTF2H2C;GTF2H2	25.6998	0.554965	(25.0, 26.0]	25	914	25 (N=914)
URB1	25.8345	0.246454	(25.0, 26.0]	25	914	25 (N=914)
SMARCAD1	25.6009	0.202128	(25.0, 26.0]	25	914	25 (N=914)
CDK2AP1;CDK2AP2	25.9867	0.666667	(25.0, 26.0]	25	914	25 (N=914)
VMP1	25.327	0.496454	(25.0, 26.0]	25	914	25 (N=914)
ANAPC5	25.5988	0.320922	(25.0, 26.0]	25	914	25 (N=914)
SMCR7L	25.1896	0.421986	(25.0, 26.0]	25	914	25 (N=914)
CDKN2C	25.949	0.585106	(25.0, 26.0]	25	914	25 (N=914)
SMAP1	25.7673	0.533688	(25.0, 26.0]	25	914	25 (N=914)
ITFG3	25.5893	0.423759	(25.0, 26.0]	25	914	25 (N=914)
CDC45	25.3765	0.315603	(25.0, 26.0]	25	914	25 (N=914)
SMEK2	25.2502	0.608156	(25.0, 26.0]	25	914	25 (N=914)
GTF2B	25.7314	0.152482	(25.0, 26.0]	25	914	25 (N=914)
GTF2E2	25.9924	0.152482	(25.0, 26.0]	25	914	25 (N=914)
GTF2E1	25.519	0.398936	(25.0, 26.0]	25	914	25 (N=914)
AKAP9	25.7929	0.696809	(25.0, 26.0]	25	914	25 (N=914)
CDC42EP1	25.0864	0.62766	(25.0, 26.0]	25	914	25 (N=914)
ITGA1	25.2826	0.432624	(25.0, 26.0]	25	914	25 (N=914)
COMMD5	25.1548	0.590426	(25.0, 26.0]	25	914	25 (N=914)
VPRBP	25.5381	0.205674	(25.0, 26.0]	25	914	25 (N=914)
CEBPB	25.7704	0.244681	(25.0, 26.0]	25	914	25 (N=914)
ANKMY2	25.5658	0.333333	(25.0, 26.0]	25	914	25 (N=914)
CDCA8	25.346	0.384752	(25.0, 26.0]	25	914	25 (N=914)
CDYL	25.3979	0.404255	(25.0, 26.0]	25	914	25 (N=914)
INTS7	25.6471	0.361702	(25.0, 26.0]	25	914	25 (N=914)
RSL24D1	25.5582	0.223404	(25.0, 26.0]	25	914	25 (N=914)
MCU	26.8478	0.0939716	(26.0, 27.0]	26	838	26 (N=838)
KLC2	26.3433	0.0744681	(26.0, 27.0]	26	838	26 (N=838)
MRPS18B	26.6785	0.0390071	(26.0, 27.0]	26	838	26 (N=838)
MAPK3	26.4711	0.129433	(26.0, 27.0]	26	838	26 (N=838)
INTS3	26.6939	0.0691489	(26.0, 27.0]	26	838	26 (N=838)
MAPK1IP1L	26.6562	0.0531915	(26.0, 27.0]	26	838	26 (N=838)
KDM2A	26.4105	0.113475	(26.0, 27.0]	26	838	26 (N=838)
ISOC2	26.9564	0.0762411	(26.0, 27.0]	26	838	26 (N=838)
MRPS36	26.863	0.0478723	(26.0, 27.0]	26	838	26 (N=838)
MTA1	26.7841	0.0815603	(26.0, 27.0]	26	838	26 (N=838)
MRPS6	26.5569	0.140071	(26.0, 27.0]	26	838	26 (N=838)
KIAA0196	26.7236	0.0283688	(26.0, 27.0]	26	838	26 (N=838)
KIF15	26.2598	0.12766	(26.0, 27.0]	26	838	26 (N=838)
KIF1B;KIF1Bbeta	26.3514	0.689716	(26.0, 27.0]	26	838	26 (N=838)
MAP2K6	26.4931	0.237589	(26.0, 27.0]	26	838	26 (N=838)
MAP1S	26.2173	0.157801	(26.0, 27.0]	26	838	26 (N=838)
MSLN	26.2937	0.202128	(26.0, 27.0]	26	838	26 (N=838)
MAP1LC3B;MAP1LC3B2	26.7169	0.356383	(26.0, 27.0]	26	838	26 (N=838)
MAP7D1	26.6312	0.0514184	(26.0, 27.0]	26	838	26 (N=838)
MRPS31	26.3757	0.0673759	(26.0, 27.0]	26	838	26 (N=838)
MCAT	26.5457	0.0496454	(26.0, 27.0]	26	838	26 (N=838)
KIAA0391	26.1648	0.0975177	(26.0, 27.0]	26	838	26 (N=838)
MAP7D3	26.6506	0.648936	(26.0, 27.0]	26	838	26 (N=838)
KIF21A	26.582	0.125887	(26.0, 27.0]	26	838	26 (N=838)
MRPS28	26.6324	0.170213	(26.0, 27.0]	26	838	26 (N=838)
IREB2	26.8132	0.650709	(26.0, 27.0]	26	838	26 (N=838)
MRPS26	26.4011	0.124113	(26.0, 27.0]	26	838	26 (N=838)
KDM3B	26.8508	0.0496454	(26.0, 27.0]	26	838	26 (N=838)
KIAA1033	26.1811	0.12234	(26.0, 27.0]	26	838	26 (N=838)
MAPKAPK2	26.002	0.537234	(26.0, 27.0]	26	838	26 (N=838)
KIAA0101	26.3106	0.0939716	(26.0, 27.0]	26	838	26 (N=838)
KHDRBS3	26.34	0.572695	(26.0, 27.0]	26	838	26 (N=838)
MT-ATP8	26.5449	0.138298	(26.0, 27.0]	26	838	26 (N=838)
KIAA1143	26.6822	0.101064	(26.0, 27.0]	26	838	26 (N=838)
MRPS18A	26.2802	0.207447	(26.0, 27.0]	26	838	26 (N=838)
METTL1	26.2085	0.0868794	(26.0, 27.0]	26	838	26 (N=838)
MRPS17;hCG_1984214	26.7017	0.0744681	(26.0, 27.0]	26	838	26 (N=838)
MORF4L2	26.5031	0.0992908	(26.0, 27.0]	26	838	26 (N=838)
IWS1	26.5836	0.037234	(26.0, 27.0]	26	838	26 (N=838)
MPC2	26.4528	0.14539	(26.0, 27.0]	26	838	26 (N=838)
LSM6	26.4096	0.164894	(26.0, 27.0]	26	838	26 (N=838)
MPDU1	26.1568	0.202128	(26.0, 27.0]	26	838	26 (N=838)
IKBKG	26.0931	0.117021	(26.0, 27.0]	26	838	26 (N=838)
MIA3	26.9689	0.0425532	(26.0, 27.0]	26	838	26 (N=838)
MPG	26.1236	0.0656028	(26.0, 27.0]	26	838	26 (N=838)
MPI	26.9591	0.0744681	(26.0, 27.0]	26	838	26 (N=838)
LSM7	26.2619	0.512411	(26.0, 27.0]	26	838	26 (N=838)
MPP6	26.1983	0.276596	(26.0, 27.0]	26	838	26 (N=838)
JAGN1	26.0468	0.262411	(26.0, 27.0]	26	838	26 (N=838)
JMJD6	26.3337	0.0851064	(26.0, 27.0]	26	838	26 (N=838)
IFRD1	26.0165	0.659574	(26.0, 27.0]	26	838	26 (N=838)
MPZL1	26.2822	0.274823	(26.0, 27.0]	26	838	26 (N=838)
MRC2	26.508	0.289007	(26.0, 27.0]	26	838	26 (N=838)
MFN2	26.5305	0.148936	(26.0, 27.0]	26	838	26 (N=838)
IFI30	26.6045	0.294326	(26.0, 27.0]	26	838	26 (N=838)
MRPL12	26.6689	0.652482	(26.0, 27.0]	26	838	26 (N=838)
LSM14A	26.9368	0.0496454	(26.0, 27.0]	26	838	26 (N=838)
LUC7L	26.2056	0.0851064	(26.0, 27.0]	26	838	26 (N=838)
LEO1	26.7338	0.0691489	(26.0, 27.0]	26	838	26 (N=838)
MON2	26.2787	0.120567	(26.0, 27.0]	26	838	26 (N=838)
LRP1	26.8708	0.278369	(26.0, 27.0]	26	838	26 (N=838)
LPCAT3	26.0955	0.652482	(26.0, 27.0]	26	838	26 (N=838)
LNPEP	26.5198	0.0443262	(26.0, 27.0]	26	838	26 (N=838)
MLKL	26.0329	0.170213	(26.0, 27.0]	26	838	26 (N=838)
MLH1	26.8637	0.0301418	(26.0, 27.0]	26	838	26 (N=838)
MMAB	26.0193	0.115248	(26.0, 27.0]	26	838	26 (N=838)
MMGT1	26.2238	0.0407801	(26.0, 27.0]	26	838	26 (N=838)
LLPH	26.1238	0.163121	(26.0, 27.0]	26	838	26 (N=838)
ITGA6	26.8388	0.262411	(26.0, 27.0]	26	838	26 (N=838)
MOCOS	26.7946	0.14539	(26.0, 27.0]	26	838	26 (N=838)
IGBP1	26.8238	0.0460993	(26.0, 27.0]	26	838	26 (N=838)
IGFBP7	26.7093	0.287234	(26.0, 27.0]	26	838	26 (N=838)
LIMS1;LIMS2	26.5574	0.641844	(26.0, 27.0]	26	838	26 (N=838)
MIPEP	26.5398	0.154255	(26.0, 27.0]	26	838	26 (N=838)
LGMN	26.1938	0.27305	(26.0, 27.0]	26	838	26 (N=838)
LRWD1	26.3433	0.148936	(26.0, 27.0]	26	838	26 (N=838)
IVNS1ABP	26.5065	0.120567	(26.0, 27.0]	26	838	26 (N=838)
LEPREL2	26.9249	0.308511	(26.0, 27.0]	26	838	26 (N=838)
LSG1	26.2179	0.152482	(26.0, 27.0]	26	838	26 (N=838)
LSM1	26.3682	0.200355	(26.0, 27.0]	26	838	26 (N=838)
LUZP1	26.9412	0.070922	(26.0, 27.0]	26	838	26 (N=838)
MRPL16	26.7747	0.0638298	(26.0, 27.0]	26	838	26 (N=838)
MRPL17	26.68	0.070922	(26.0, 27.0]	26	838	26 (N=838)
MRPL41	26.7938	0.0549645	(26.0, 27.0]	26	838	26 (N=838)
IMP4	26.0136	0.175532	(26.0, 27.0]	26	838	26 (N=838)
M6PR	26.769	0.187943	(26.0, 27.0]	26	838	26 (N=838)
MRPL48	26.6155	0.0230496	(26.0, 27.0]	26	838	26 (N=838)
ICAM1	26.837	0.624113	(26.0, 27.0]	26	838	26 (N=838)
MAD1L1	26.1359	0.0549645	(26.0, 27.0]	26	838	26 (N=838)
IMPA2	26.6492	0.0549645	(26.0, 27.0]	26	838	26 (N=838)
MAD2L1	26.8764	0.125887	(26.0, 27.0]	26	838	26 (N=838)
MAGT1	26.38	0.210993	(26.0, 27.0]	26	838	26 (N=838)
MAK16	26.1613	0.0443262	(26.0, 27.0]	26	838	26 (N=838)
LACTB2	26.4822	0.117021	(26.0, 27.0]	26	838	26 (N=838)
KRR1	26.7858	0.0248227	(26.0, 27.0]	26	838	26 (N=838)
MRPL9	26.7961	0.0443262	(26.0, 27.0]	26	838	26 (N=838)
KDELC1	26.9362	0.0390071	(26.0, 27.0]	26	838	26 (N=838)
KPNA1	26.79	0.0283688	(26.0, 27.0]	26	838	26 (N=838)
ISY1	26.2384	0.0744681	(26.0, 27.0]	26	838	26 (N=838)
MRPS11	26.0498	0.147163	(26.0, 27.0]	26	838	26 (N=838)
MRPS15	26.2974	0.166667	(26.0, 27.0]	26	838	26 (N=838)
MRPS16	26.8845	0.131206	(26.0, 27.0]	26	838	26 (N=838)
LZTFL1	26.4349	0.27305	(26.0, 27.0]	26	838	26 (N=838)
MRPL40	26.2298	0.164894	(26.0, 27.0]	26	838	26 (N=838)
LZIC	26.7936	0.0567376	(26.0, 27.0]	26	838	26 (N=838)
MEPCE	26.5337	0.0868794	(26.0, 27.0]	26	838	26 (N=838)
LXN	26.2676	0.358156	(26.0, 27.0]	26	838	26 (N=838)
MRPL18	26.0344	0.202128	(26.0, 27.0]	26	838	26 (N=838)
MRPL2	26.7433	0.0656028	(26.0, 27.0]	26	838	26 (N=838)
MRPL20	26.3853	0.140071	(26.0, 27.0]	26	838	26 (N=838)
MRPL21	26.9311	0.0567376	(26.0, 27.0]	26	838	26 (N=838)
MRPL23	26.6633	0.0762411	(26.0, 27.0]	26	838	26 (N=838)
LARP7	26.7579	0.0567376	(26.0, 27.0]	26	838	26 (N=838)
LARP4B	26.2111	0.101064	(26.0, 27.0]	26	838	26 (N=838)
MRPL24	26.4717	0.0691489	(26.0, 27.0]	26	838	26 (N=838)
MED1	26.0709	0.271277	(26.0, 27.0]	26	838	26 (N=838)
MRPL27	26.4514	0.113475	(26.0, 27.0]	26	838	26 (N=838)
ICT1	26.4175	0.0939716	(26.0, 27.0]	26	838	26 (N=838)
MRPL28	26.2144	0.171986	(26.0, 27.0]	26	838	26 (N=838)
MRPL30	26.2266	0.335106	(26.0, 27.0]	26	838	26 (N=838)
IMP3	26.1202	0.143617	(26.0, 27.0]	26	838	26 (N=838)
METTL13	26.1325	0.148936	(26.0, 27.0]	26	838	26 (N=838)
LYRM7	26.8121	0.0656028	(26.0, 27.0]	26	838	26 (N=838)
KANK2	26.726	0.166667	(26.0, 27.0]	26	838	26 (N=838)
MRPL38	26.3837	0.0656028	(26.0, 27.0]	26	838	26 (N=838)
MET	26.5525	0.367021	(26.0, 27.0]	26	838	26 (N=838)
METTL2B;METTL2A	26.206	0.485816	(26.0, 27.0]	26	838	26 (N=838)
MRPL57	26.167	0.515957	(26.0, 27.0]	26	838	26 (N=838)
RABGGTB	26.5312	0.0939716	(26.0, 27.0]	26	838	26 (N=838)
MTMR2	26.1063	0.120567	(26.0, 27.0]	26	838	26 (N=838)
SUN1	26.2954	0.0602837	(26.0, 27.0]	26	838	26 (N=838)
STXBP3	26.3572	0.0460993	(26.0, 27.0]	26	838	26 (N=838)
STXBP2	26.214	0.12234	(26.0, 27.0]	26	838	26 (N=838)
STX5	26.2272	0.101064	(26.0, 27.0]	26	838	26 (N=838)
STX12	26.0005	0.143617	(26.0, 27.0]	26	838	26 (N=838)
STRN	26.3791	0.152482	(26.0, 27.0]	26	838	26 (N=838)
STAT6	26.3427	0.0868794	(26.0, 27.0]	26	838	26 (N=838)
SSU72	26.9058	0.0407801	(26.0, 27.0]	26	838	26 (N=838)
SSSCA1	26.7541	0.0851064	(26.0, 27.0]	26	838	26 (N=838)
SUN2	26.4868	0.219858	(26.0, 27.0]	26	838	26 (N=838)
SSR3	26.484	0.219858	(26.0, 27.0]	26	838	26 (N=838)
SRXN1	26.4224	0.280142	(26.0, 27.0]	26	838	26 (N=838)
SRSF4	26.4582	0.0957447	(26.0, 27.0]	26	838	26 (N=838)
SRP19	26.5644	0.0265957	(26.0, 27.0]	26	838	26 (N=838)
SRA1	26.4972	0.0691489	(26.0, 27.0]	26	838	26 (N=838)
SQRDL	26.5048	0.0443262	(26.0, 27.0]	26	838	26 (N=838)
SPINK6	26.5957	0.578014	(26.0, 27.0]	26	838	26 (N=838)
SPIN1	26.7884	0.450355	(26.0, 27.0]	26	838	26 (N=838)
SPEN	26.0536	0.682624	(26.0, 27.0]	26	838	26 (N=838)
SPECC1	26.4889	0.147163	(26.0, 27.0]	26	838	26 (N=838)
SSFA2	26.3139	0.138298	(26.0, 27.0]	26	838	26 (N=838)
SUPV3L1	26.7842	0.0744681	(26.0, 27.0]	26	838	26 (N=838)
SURF6	26.3772	0.141844	(26.0, 27.0]	26	838	26 (N=838)
TAF9;AK6	26.5904	0.647163	(26.0, 27.0]	26	838	26 (N=838)
TIMM10	26.4946	0.336879	(26.0, 27.0]	26	838	26 (N=838)
TIGAR	26.9192	0.0265957	(26.0, 27.0]	26	838	26 (N=838)
THYN1	26.7593	0.118794	(26.0, 27.0]	26	838	26 (N=838)
THY1	26.0011	0.359929	(26.0, 27.0]	26	838	26 (N=838)
THUMPD3	26.9836	0.0336879	(26.0, 27.0]	26	838	26 (N=838)
THOC7;NIF3L1BP1	26.4928	0.368794	(26.0, 27.0]	26	838	26 (N=838)
THOC5	26.8247	0.072695	(26.0, 27.0]	26	838	26 (N=838)
THEM6	26.0044	0.25	(26.0, 27.0]	26	838	26 (N=838)
TGFB1I1	26.0713	0.549645	(26.0, 27.0]	26	838	26 (N=838)
TFCP2	26.6388	0.235816	(26.0, 27.0]	26	838	26 (N=838)
TFB2M	26.8083	0.037234	(26.0, 27.0]	26	838	26 (N=838)
TFB1M	26.4343	0.0514184	(26.0, 27.0]	26	838	26 (N=838)
TFAP4	26.2243	0.68617	(26.0, 27.0]	26	838	26 (N=838)
TELO2	26.4668	0.0549645	(26.0, 27.0]	26	838	26 (N=838)
TCF25	26.2198	0.0868794	(26.0, 27.0]	26	838	26 (N=838)
TCEB3	26.3343	0.141844	(26.0, 27.0]	26	838	26 (N=838)
TCAF1	26.1179	0.163121	(26.0, 27.0]	26	838	26 (N=838)
TAX1BP3	26.1627	0.0780142	(26.0, 27.0]	26	838	26 (N=838)
TATDN1	26.4066	0.129433	(26.0, 27.0]	26	838	26 (N=838)
TARS2	26.4123	0.0460993	(26.0, 27.0]	26	838	26 (N=838)
TAPBP	26.334	0.640071	(26.0, 27.0]	26	838	26 (N=838)
SPCS1	26.5214	0.136525	(26.0, 27.0]	26	838	26 (N=838)
SPC25	26.0787	0.109929	(26.0, 27.0]	26	838	26 (N=838)
SPC24	26.4926	0.0656028	(26.0, 27.0]	26	838	26 (N=838)
SPATS2	26.1927	0.205674	(26.0, 27.0]	26	838	26 (N=838)
SLC25A22;SLC25A18	26.3247	0.615248	(26.0, 27.0]	26	838	26 (N=838)
SLC25A22	26.4968	0.471631	(26.0, 27.0]	26	838	26 (N=838)
SLC25A12	26.5498	0.0390071	(26.0, 27.0]	26	838	26 (N=838)
SLC25A10	26.0594	0.117021	(26.0, 27.0]	26	838	26 (N=838)
SHOC2	26.0361	0.0407801	(26.0, 27.0]	26	838	26 (N=838)
SHCBP1	26.44	0.498227	(26.0, 27.0]	26	838	26 (N=838)
SHC1	26.231	0.338652	(26.0, 27.0]	26	838	26 (N=838)
SH3GLB1	26.5274	0.134752	(26.0, 27.0]	26	838	26 (N=838)
SGPL1	26.0192	0.0939716	(26.0, 27.0]	26	838	26 (N=838)
SETD7	26.6239	0.124113	(26.0, 27.0]	26	838	26 (N=838)
SETD3	26.7477	0.0407801	(26.0, 27.0]	26	838	26 (N=838)
SERPINB9	26.3347	0.48227	(26.0, 27.0]	26	838	26 (N=838)
SEPT8	26.5708	0.0638298	(26.0, 27.0]	26	838	26 (N=838)
SEPT6	26.7939	0.22695	(26.0, 27.0]	26	838	26 (N=838)
SEPT3	26.1496	0.689716	(26.0, 27.0]	26	838	26 (N=838)
SENP3;SENP3-EIF4A1	26.4202	0.269504	(26.0, 27.0]	26	838	26 (N=838)
SEC62	26.9574	0.0744681	(26.0, 27.0]	26	838	26 (N=838)
SEC24B	26.3266	0.0656028	(26.0, 27.0]	26	838	26 (N=838)
SEC11A	26.8678	0.304965	(26.0, 27.0]	26	838	26 (N=838)
SDF2	26.2681	0.170213	(26.0, 27.0]	26	838	26 (N=838)
SDE2	26.0601	0.569149	(26.0, 27.0]	26	838	26 (N=838)
SLC27A4	26.4519	0.0602837	(26.0, 27.0]	26	838	26 (N=838)
TIMM23B;TIMM23	26.6831	0.421986	(26.0, 27.0]	26	838	26 (N=838)
SLC29A1	26.2212	0.475177	(26.0, 27.0]	26	838	26 (N=838)
SLC35F6	26.5222	0.647163	(26.0, 27.0]	26	838	26 (N=838)
SPAG7	26.7287	0.0301418	(26.0, 27.0]	26	838	26 (N=838)
SPAG5	26.5073	0.52305	(26.0, 27.0]	26	838	26 (N=838)
SORBS2	26.6673	0.0673759	(26.0, 27.0]	26	838	26 (N=838)
SNX27	26.7875	0.0460993	(26.0, 27.0]	26	838	26 (N=838)
SNTB2	26.2395	0.0638298	(26.0, 27.0]	26	838	26 (N=838)
SNAP23	26.6728	0.0283688	(26.0, 27.0]	26	838	26 (N=838)
SMYD2	26.245	0.671986	(26.0, 27.0]	26	838	26 (N=838)
SMN1;SMN2	26.4628	0.549645	(26.0, 27.0]	26	838	26 (N=838)
SMEK1	26.4822	0.148936	(26.0, 27.0]	26	838	26 (N=838)
SMARCD2	26.1155	0.315603	(26.0, 27.0]	26	838	26 (N=838)
SMARCD1	26.5686	0.173759	(26.0, 27.0]	26	838	26 (N=838)
SMARCB1	26.4096	0.0762411	(26.0, 27.0]	26	838	26 (N=838)
SMARCA2	26.1028	0.113475	(26.0, 27.0]	26	838	26 (N=838)
SMAD4	26.0372	0.157801	(26.0, 27.0]	26	838	26 (N=838)
SLC4A7	26.0611	0.212766	(26.0, 27.0]	26	838	26 (N=838)
SLC4A1AP	26.7563	0.0673759	(26.0, 27.0]	26	838	26 (N=838)
SLC43A3	26.8417	0.632979	(26.0, 27.0]	26	838	26 (N=838)
SLC39A7	26.9154	0.427305	(26.0, 27.0]	26	838	26 (N=838)
SLC39A10	26.5593	0.0762411	(26.0, 27.0]	26	838	26 (N=838)
SLC38A5	26.5504	0.358156	(26.0, 27.0]	26	838	26 (N=838)
SLC38A1	26.4956	0.569149	(26.0, 27.0]	26	838	26 (N=838)
SLC30A1	26.3069	0.132979	(26.0, 27.0]	26	838	26 (N=838)
SDCBP	26.6278	0.102837	(26.0, 27.0]	26	838	26 (N=838)
TIMM8A	26.919	0.0460993	(26.0, 27.0]	26	838	26 (N=838)
TJP2	26.9999	0.35461	(26.0, 27.0]	26	838	26 (N=838)
WDR11	26.0187	0.184397	(26.0, 27.0]	26	838	26 (N=838)
WASL	26.5577	0.070922	(26.0, 27.0]	26	838	26 (N=838)
WASF2	26.3904	0.0762411	(26.0, 27.0]	26	838	26 (N=838)
VWA9	26.4304	0.037234	(26.0, 27.0]	26	838	26 (N=838)
VPS53	26.1306	0.106383	(26.0, 27.0]	26	838	26 (N=838)
VPS51	26.0435	0.132979	(26.0, 27.0]	26	838	26 (N=838)
VPS4A	26.5268	0.125887	(26.0, 27.0]	26	838	26 (N=838)
VPS28	26.6561	0.0851064	(26.0, 27.0]	26	838	26 (N=838)
VPS25	26.7391	0.0336879	(26.0, 27.0]	26	838	26 (N=838)
WDR26	26.1231	0.138298	(26.0, 27.0]	26	838	26 (N=838)
VKORC1	26.043	0.469858	(26.0, 27.0]	26	838	26 (N=838)
VASN	26.1503	0.134752	(26.0, 27.0]	26	838	26 (N=838)
VAMP8	26.7997	0.0691489	(26.0, 27.0]	26	838	26 (N=838)
VAMP7	26.5895	0.0283688	(26.0, 27.0]	26	838	26 (N=838)
UTP6	26.7763	0.0514184	(26.0, 27.0]	26	838	26 (N=838)
UTP3	26.3624	0.0992908	(26.0, 27.0]	26	838	26 (N=838)
UTP11L	26.3518	0.0656028	(26.0, 27.0]	26	838	26 (N=838)
USP8	26.1498	0.0638298	(26.0, 27.0]	26	838	26 (N=838)
USP24	26.5048	0.132979	(26.0, 27.0]	26	838	26 (N=838)
URM1	26.0214	0.567376	(26.0, 27.0]	26	838	26 (N=838)
VAV2	26.5232	0.200355	(26.0, 27.0]	26	838	26 (N=838)
WDR4	26.5677	0.10461	(26.0, 27.0]	26	838	26 (N=838)
WDR46	26.629	0.0265957	(26.0, 27.0]	26	838	26 (N=838)
WDR48	26.1524	0.118794	(26.0, 27.0]	26	838	26 (N=838)
ZPR1	26.351	0.177305	(26.0, 27.0]	26	838	26 (N=838)
ZNF638	26.471	0.0567376	(26.0, 27.0]	26	838	26 (N=838)
ZNF598	26.618	0.0957447	(26.0, 27.0]	26	838	26 (N=838)
ZNF512	26.1213	0.173759	(26.0, 27.0]	26	838	26 (N=838)
ZMAT2	26.5197	0.498227	(26.0, 27.0]	26	838	26 (N=838)
ZC3HC1	26.0674	0.0975177	(26.0, 27.0]	26	838	26 (N=838)
ZC3H4	26.4367	0.0602837	(26.0, 27.0]	26	838	26 (N=838)
ZC3H18	26.5387	0.115248	(26.0, 27.0]	26	838	26 (N=838)
ZC3H11A	26.4732	0.0602837	(26.0, 27.0]	26	838	26 (N=838)
YY1;YY2	26.8473	0.528369	(26.0, 27.0]	26	838	26 (N=838)
YTHDF1	26.3165	0.27305	(26.0, 27.0]	26	838	26 (N=838)
YTHDC2	26.6355	0.0425532	(26.0, 27.0]	26	838	26 (N=838)
YTHDC1	26.6734	0.12234	(26.0, 27.0]	26	838	26 (N=838)
YLPM1	26.8726	0.0248227	(26.0, 27.0]	26	838	26 (N=838)
YIPF5	26.6856	0.492908	(26.0, 27.0]	26	838	26 (N=838)
YIF1A	26.424	0.180851	(26.0, 27.0]	26	838	26 (N=838)
YAP1	26.5358	0.143617	(26.0, 27.0]	26	838	26 (N=838)
WRNIP1	26.1001	0.138298	(26.0, 27.0]	26	838	26 (N=838)
WIZ	26.2368	0.0549645	(26.0, 27.0]	26	838	26 (N=838)
WDR92	26.0552	0.462766	(26.0, 27.0]	26	838	26 (N=838)
WDR74	26.6839	0.0496454	(26.0, 27.0]	26	838	26 (N=838)
UPF3B	26.376	0.0567376	(26.0, 27.0]	26	838	26 (N=838)
UPF2	26.1092	0.257092	(26.0, 27.0]	26	838	26 (N=838)
UNG;DKFZp781L1143	26.1076	0.666667	(26.0, 27.0]	26	838	26 (N=838)
UNG	26.1809	0.682624	(26.0, 27.0]	26	838	26 (N=838)
TRAM1	26.1144	0.725177	(26.0, 27.0]	26	838	26 (N=838)
TRAFD1	26.5482	0.578014	(26.0, 27.0]	26	838	26 (N=838)
TRAF2	26.1511	0.154255	(26.0, 27.0]	26	838	26 (N=838)
TPRKB	26.0141	0.140071	(26.0, 27.0]	26	838	26 (N=838)
TPMT	26.2305	0.106383	(26.0, 27.0]	26	838	26 (N=838)
TP53RK	26.6529	0.101064	(26.0, 27.0]	26	838	26 (N=838)
TOMM7	26.826	0.237589	(26.0, 27.0]	26	838	26 (N=838)
TOE1	26.7544	0.0230496	(26.0, 27.0]	26	838	26 (N=838)
TMX2	26.4503	0.152482	(26.0, 27.0]	26	838	26 (N=838)
TMTC3	26.0559	0.189716	(26.0, 27.0]	26	838	26 (N=838)
TMEM70	26.4598	0.161348	(26.0, 27.0]	26	838	26 (N=838)
TMEM30A	26.154	0.562057	(26.0, 27.0]	26	838	26 (N=838)
TMEM256	26.0515	0.423759	(26.0, 27.0]	26	838	26 (N=838)
TMEM205	26.1051	0.427305	(26.0, 27.0]	26	838	26 (N=838)
TMEM14C	26.7307	0.457447	(26.0, 27.0]	26	838	26 (N=838)
TMEM126A	26.4782	0.0762411	(26.0, 27.0]	26	838	26 (N=838)
TMED5	26.2732	0.0585106	(26.0, 27.0]	26	838	26 (N=838)
TMA16	26.305	0.219858	(26.0, 27.0]	26	838	26 (N=838)
TM9SF4	26.6227	0.101064	(26.0, 27.0]	26	838	26 (N=838)
TLN2	26.0794	0.29078	(26.0, 27.0]	26	838	26 (N=838)
TLE3	26.9389	0.124113	(26.0, 27.0]	26	838	26 (N=838)
TRAPPC3	26.6741	0.0992908	(26.0, 27.0]	26	838	26 (N=838)
TIMM8B	26.9443	0.0780142	(26.0, 27.0]	26	838	26 (N=838)
TRIO	26.4073	0.161348	(26.0, 27.0]	26	838	26 (N=838)
TRIP12	26.9416	0.0656028	(26.0, 27.0]	26	838	26 (N=838)
UNC13D	26.142	0.115248	(26.0, 27.0]	26	838	26 (N=838)
UBXN7	26.8234	0.0390071	(26.0, 27.0]	26	838	26 (N=838)
UBXN4	26.4115	0.0585106	(26.0, 27.0]	26	838	26 (N=838)
UBR5	26.5699	0.0514184	(26.0, 27.0]	26	838	26 (N=838)
UBQLN4	26.2374	0.398936	(26.0, 27.0]	26	838	26 (N=838)
UBL7	26.2544	0.138298	(26.0, 27.0]	26	838	26 (N=838)
UBL4A	26.3672	0.102837	(26.0, 27.0]	26	838	26 (N=838)
UBE2S	26.5732	0.0992908	(26.0, 27.0]	26	838	26 (N=838)
UBE2R2	26.3696	0.170213	(26.0, 27.0]	26	838	26 (N=838)
UBE2G2	26.159	0.434397	(26.0, 27.0]	26	838	26 (N=838)
UBE2A	26.2117	0.251773	(26.0, 27.0]	26	838	26 (N=838)
TYMP	26.8676	0.0975177	(26.0, 27.0]	26	838	26 (N=838)
TXNRD2	26.4512	0.120567	(26.0, 27.0]	26	838	26 (N=838)
TXN2	26.5269	0.120567	(26.0, 27.0]	26	838	26 (N=838)
TXLNG	26.5222	0.132979	(26.0, 27.0]	26	838	26 (N=838)
TUBGCP3	26.2516	0.070922	(26.0, 27.0]	26	838	26 (N=838)
TTI1	26.2563	0.0549645	(26.0, 27.0]	26	838	26 (N=838)
TTC4	26.1227	0.154255	(26.0, 27.0]	26	838	26 (N=838)
TST	26.3478	0.225177	(26.0, 27.0]	26	838	26 (N=838)
TSG101	26.4007	0.10461	(26.0, 27.0]	26	838	26 (N=838)
TSC22D1	26.6948	0.592199	(26.0, 27.0]	26	838	26 (N=838)
TRIP10	26.5802	0.0797872	(26.0, 27.0]	26	838	26 (N=838)
SDAD1	26.5342	0.070922	(26.0, 27.0]	26	838	26 (N=838)
SCYL2	26.0027	0.244681	(26.0, 27.0]	26	838	26 (N=838)
SCPEP1	26.6476	0.0460993	(26.0, 27.0]	26	838	26 (N=838)
OTUD6B	26.5996	0.0425532	(26.0, 27.0]	26	838	26 (N=838)
OSTF1	26.4596	0.171986	(26.0, 27.0]	26	838	26 (N=838)
OSTC	26.4709	0.23227	(26.0, 27.0]	26	838	26 (N=838)
OSGEP	26.6136	0.0248227	(26.0, 27.0]	26	838	26 (N=838)
OSBPL8	26.267	0.12766	(26.0, 27.0]	26	838	26 (N=838)
OSBPL10	26.7542	0.16844	(26.0, 27.0]	26	838	26 (N=838)
ORC4	26.5631	0.54078	(26.0, 27.0]	26	838	26 (N=838)
ORC3	26.8368	0.0673759	(26.0, 27.0]	26	838	26 (N=838)
ORC2	26.2279	0.136525	(26.0, 27.0]	26	838	26 (N=838)
OVCA2	26.646	0.111702	(26.0, 27.0]	26	838	26 (N=838)
OCIAD2	26.4864	0.0957447	(26.0, 27.0]	26	838	26 (N=838)
NUSAP1	26.4667	0.0407801	(26.0, 27.0]	26	838	26 (N=838)
NUPL1	26.4592	0.111702	(26.0, 27.0]	26	838	26 (N=838)
NUDT9	26.6587	0.0549645	(26.0, 27.0]	26	838	26 (N=838)
NUDT1	26.8867	0.0301418	(26.0, 27.0]	26	838	26 (N=838)
NUDCD3	26.2959	0.16844	(26.0, 27.0]	26	838	26 (N=838)
NUBP1	26.1353	0.157801	(26.0, 27.0]	26	838	26 (N=838)
NT5DC2	26.4554	0.10461	(26.0, 27.0]	26	838	26 (N=838)
NT5C2	26.4115	0.0478723	(26.0, 27.0]	26	838	26 (N=838)
NSUN5	26.0487	0.228723	(26.0, 27.0]	26	838	26 (N=838)
NVL	26.0946	0.219858	(26.0, 27.0]	26	838	26 (N=838)
OXA1L	26.9601	0.0549645	(26.0, 27.0]	26	838	26 (N=838)
PAK1IP1	26.8146	0.0638298	(26.0, 27.0]	26	838	26 (N=838)
PAM16;CORO7-PAM16	26.4248	0.62234	(26.0, 27.0]	26	838	26 (N=838)
PLK1	26.3648	0.0797872	(26.0, 27.0]	26	838	26 (N=838)
PLEKHA2	26.6689	0.287234	(26.0, 27.0]	26	838	26 (N=838)
PLCG1	26.6759	0.0496454	(26.0, 27.0]	26	838	26 (N=838)
PLBD2	26.3174	0.113475	(26.0, 27.0]	26	838	26 (N=838)
PITHD1	26.8442	0.0478723	(26.0, 27.0]	26	838	26 (N=838)
PIP4K2C	26.0047	0.138298	(26.0, 27.0]	26	838	26 (N=838)
PIK3R4	26.1014	0.120567	(26.0, 27.0]	26	838	26 (N=838)
PIK3C2A	26.1183	0.230496	(26.0, 27.0]	26	838	26 (N=838)
PIH1D1	26.482	0.0957447	(26.0, 27.0]	26	838	26 (N=838)
PIGT	26.8389	0.0443262	(26.0, 27.0]	26	838	26 (N=838)
PIGK	26.3286	0.0425532	(26.0, 27.0]	26	838	26 (N=838)
PEX14	26.0079	0.12234	(26.0, 27.0]	26	838	26 (N=838)
PEA15	26.6438	0.10461	(26.0, 27.0]	26	838	26 (N=838)
PDCL3	26.9105	0.0407801	(26.0, 27.0]	26	838	26 (N=838)
PCYT1A	26.7948	0.640071	(26.0, 27.0]	26	838	26 (N=838)
PCM1	26.3927	0.223404	(26.0, 27.0]	26	838	26 (N=838)
PBX1;PBX2	26.1561	0.579787	(26.0, 27.0]	26	838	26 (N=838)
PBX1	26.6071	0.624113	(26.0, 27.0]	26	838	26 (N=838)
PBRM1	26.8402	0.0425532	(26.0, 27.0]	26	838	26 (N=838)
PBDC1	26.3754	0.33156	(26.0, 27.0]	26	838	26 (N=838)
PAPOLA	26.9015	0.345745	(26.0, 27.0]	26	838	26 (N=838)
NSMCE2	26.055	0.725177	(26.0, 27.0]	26	838	26 (N=838)
NRBP1	26.789	0.0744681	(26.0, 27.0]	26	838	26 (N=838)
NRAS	26.8205	0.340426	(26.0, 27.0]	26	838	26 (N=838)
NPR3	26.1255	0.297872	(26.0, 27.0]	26	838	26 (N=838)
NDUFB3	26.7923	0.113475	(26.0, 27.0]	26	838	26 (N=838)
NDUFB1	26.5621	0.0248227	(26.0, 27.0]	26	838	26 (N=838)
NDUFAF4	26.7305	0.0531915	(26.0, 27.0]	26	838	26 (N=838)
NDUFA7	26.0524	0.228723	(26.0, 27.0]	26	838	26 (N=838)
NDUFA2	26.4356	0.10461	(26.0, 27.0]	26	838	26 (N=838)
NDUFA12	26.4409	0.0744681	(26.0, 27.0]	26	838	26 (N=838)
NDC1	26.4702	0.0921986	(26.0, 27.0]	26	838	26 (N=838)
NCSTN	26.8498	0.0691489	(26.0, 27.0]	26	838	26 (N=838)
NCEH1	26.6337	0.0975177	(26.0, 27.0]	26	838	26 (N=838)
NCDN	26.5273	0.0921986	(26.0, 27.0]	26	838	26 (N=838)
NCBP2	26.4776	0.117021	(26.0, 27.0]	26	838	26 (N=838)
NCAPG2	26.7136	0.0620567	(26.0, 27.0]	26	838	26 (N=838)
NCAPD3	26.5773	0.035461	(26.0, 27.0]	26	838	26 (N=838)
NAPG	26.4483	0.0443262	(26.0, 27.0]	26	838	26 (N=838)
NAGK	26.6264	0.113475	(26.0, 27.0]	26	838	26 (N=838)
NACC1	26.0957	0.0957447	(26.0, 27.0]	26	838	26 (N=838)
NACAP1	26.5643	0.530142	(26.0, 27.0]	26	838	26 (N=838)
MYO18A	26.1801	0.530142	(26.0, 27.0]	26	838	26 (N=838)
MYLK	26.1043	0.462766	(26.0, 27.0]	26	838	26 (N=838)
MTR	26.7197	0.0602837	(26.0, 27.0]	26	838	26 (N=838)
MTPAP	26.1695	0.113475	(26.0, 27.0]	26	838	26 (N=838)
NDUFB4	26.3445	0.179078	(26.0, 27.0]	26	838	26 (N=838)
PNKD	26.5072	0.549645	(26.0, 27.0]	26	838	26 (N=838)
NDUFC2	26.0504	0.468085	(26.0, 27.0]	26	838	26 (N=838)
NDUFS5	26.252	0.118794	(26.0, 27.0]	26	838	26 (N=838)
NPC1	26.8601	0.292553	(26.0, 27.0]	26	838	26 (N=838)
NOTCH2	26.3249	0.448582	(26.0, 27.0]	26	838	26 (N=838)
NOL8	26.0745	0.524823	(26.0, 27.0]	26	838	26 (N=838)
NOL7	26.7713	0.120567	(26.0, 27.0]	26	838	26 (N=838)
NOL3	26.0325	0.0833333	(26.0, 27.0]	26	838	26 (N=838)
NOL10	26.7407	0.0567376	(26.0, 27.0]	26	838	26 (N=838)
NMRAL1	26.2665	0.117021	(26.0, 27.0]	26	838	26 (N=838)
NME3	26.1706	0.304965	(26.0, 27.0]	26	838	26 (N=838)
NIT1	26.1483	0.166667	(26.0, 27.0]	26	838	26 (N=838)
NHLRC2	26.6108	0.0195035	(26.0, 27.0]	26	838	26 (N=838)
NGDN	26.6888	0.0248227	(26.0, 27.0]	26	838	26 (N=838)
NFU1	26.2647	0.111702	(26.0, 27.0]	26	838	26 (N=838)
NFKB2	26.1853	0.560284	(26.0, 27.0]	26	838	26 (N=838)
NEMF	26.3405	0.0691489	(26.0, 27.0]	26	838	26 (N=838)
NELFE	26.3671	0.070922	(26.0, 27.0]	26	838	26 (N=838)
NELFCD;TH1L	26.6842	0.0815603	(26.0, 27.0]	26	838	26 (N=838)
NEK9	26.0901	0.187943	(26.0, 27.0]	26	838	26 (N=838)
NEK7	26.9573	0.120567	(26.0, 27.0]	26	838	26 (N=838)
NEDD4	26.1378	0.617021	(26.0, 27.0]	26	838	26 (N=838)
NDUFS8	26.7732	0.0638298	(26.0, 27.0]	26	838	26 (N=838)
NDUFS7	26.0695	0.196809	(26.0, 27.0]	26	838	26 (N=838)
NDUFS4	26.1636	0.283688	(26.0, 27.0]	26	838	26 (N=838)
POLR1B	26.746	0.0319149	(26.0, 27.0]	26	838	26 (N=838)
POLR2G	26.4491	0.0531915	(26.0, 27.0]	26	838	26 (N=838)
POLR2J3;POLR2J;POLR2J2	26.223	0.120567	(26.0, 27.0]	26	838	26 (N=838)
RIC8A	26.7956	0.195035	(26.0, 27.0]	26	838	26 (N=838)
RHOG	26.6842	0.0567376	(26.0, 27.0]	26	838	26 (N=838)
RHOB	26.134	0.10461	(26.0, 27.0]	26	838	26 (N=838)
RFK	26.0949	0.246454	(26.0, 27.0]	26	838	26 (N=838)
REXO4	26.554	0.072695	(26.0, 27.0]	26	838	26 (N=838)
RER1	26.3169	0.177305	(26.0, 27.0]	26	838	26 (N=838)
RELA	26.4163	0.0762411	(26.0, 27.0]	26	838	26 (N=838)
RDH13	26.5016	0.0531915	(26.0, 27.0]	26	838	26 (N=838)
RCOR1;RCOR3	26.4143	0.684397	(26.0, 27.0]	26	838	26 (N=838)
RCOR1	26.8006	0.413121	(26.0, 27.0]	26	838	26 (N=838)
RBM42	26.599	0.0904255	(26.0, 27.0]	26	838	26 (N=838)
RBM34	26.2102	0.0833333	(26.0, 27.0]	26	838	26 (N=838)
RBM22	26.8642	0.0833333	(26.0, 27.0]	26	838	26 (N=838)
RBM12B	26.4426	0.0620567	(26.0, 27.0]	26	838	26 (N=838)
RBFOX2;RBFOX1;RBFOX3	26.0248	0.670213	(26.0, 27.0]	26	838	26 (N=838)
RBFOX2;RBFOX1	26.5769	0.705674	(26.0, 27.0]	26	838	26 (N=838)
RBBP5	26.2191	0.0886525	(26.0, 27.0]	26	838	26 (N=838)
RAP2C	26.4993	0.567376	(26.0, 27.0]	26	838	26 (N=838)
RAP1A	26.129	0.189716	(26.0, 27.0]	26	838	26 (N=838)
RANBP9	26.217	0.47695	(26.0, 27.0]	26	838	26 (N=838)
RAD18	26.0466	0.664894	(26.0, 27.0]	26	838	26 (N=838)
RING1	26.4595	0.255319	(26.0, 27.0]	26	838	26 (N=838)
RABEP1	26.1323	0.244681	(26.0, 27.0]	26	838	26 (N=838)
RNASEH2A	26.7994	0.0602837	(26.0, 27.0]	26	838	26 (N=838)
RNF2	26.4206	0.693262	(26.0, 27.0]	26	838	26 (N=838)
SCAMP1	26.8013	0.0390071	(26.0, 27.0]	26	838	26 (N=838)
SCAF8	26.1031	0.308511	(26.0, 27.0]	26	838	26 (N=838)
SCAF4	26.0591	0.310284	(26.0, 27.0]	26	838	26 (N=838)
SBNO1	26.4374	0.567376	(26.0, 27.0]	26	838	26 (N=838)
SARS2	26.9747	0.0301418	(26.0, 27.0]	26	838	26 (N=838)
RTCA	26.1162	0.161348	(26.0, 27.0]	26	838	26 (N=838)
RSF1	26.4998	0.0443262	(26.0, 27.0]	26	838	26 (N=838)
RRP8	26.6413	0.0425532	(26.0, 27.0]	26	838	26 (N=838)
RRP7A	26.9199	0.0921986	(26.0, 27.0]	26	838	26 (N=838)
RRP36	26.2148	0.588652	(26.0, 27.0]	26	838	26 (N=838)
RRP15	26.742	0.0904255	(26.0, 27.0]	26	838	26 (N=838)
RRAS	26.1543	0.289007	(26.0, 27.0]	26	838	26 (N=838)
RRAGC;RRAGD	26.2912	0.52305	(26.0, 27.0]	26	838	26 (N=838)
RRAGA;RRAGB	26.4208	0.554965	(26.0, 27.0]	26	838	26 (N=838)
RQCD1	26.508	0.0585106	(26.0, 27.0]	26	838	26 (N=838)
RPRD2	26.7366	0.0602837	(26.0, 27.0]	26	838	26 (N=838)
RPP40	26.4461	0.0549645	(26.0, 27.0]	26	838	26 (N=838)
ROMO1	26.7955	0.0301418	(26.0, 27.0]	26	838	26 (N=838)
ROBO1	26.5912	0.23227	(26.0, 27.0]	26	838	26 (N=838)
RNMTL1	26.3906	0.184397	(26.0, 27.0]	26	838	26 (N=838)
RNMT	26.7125	0.0283688	(26.0, 27.0]	26	838	26 (N=838)
RNF114	26.7728	0.159574	(26.0, 27.0]	26	838	26 (N=838)
MTHFS;ST20-MTHFS	26.4742	0.700355	(26.0, 27.0]	26	838	26 (N=838)
RAB5A	26.6334	0.248227	(26.0, 27.0]	26	838	26 (N=838)
QRICH1	26.7169	0.0585106	(26.0, 27.0]	26	838	26 (N=838)
PPP6R1	26.1447	0.195035	(26.0, 27.0]	26	838	26 (N=838)
PPP4R2	26.8204	0.0336879	(26.0, 27.0]	26	838	26 (N=838)
PPP4C	26.4212	0.0744681	(26.0, 27.0]	26	838	26 (N=838)
PPP2R5E	26.5667	0.0744681	(26.0, 27.0]	26	838	26 (N=838)
PPP2R5C	26.9258	0.0886525	(26.0, 27.0]	26	838	26 (N=838)
PPP1R18	26.056	0.143617	(26.0, 27.0]	26	838	26 (N=838)
PPP1R13L	26.2099	0.0833333	(26.0, 27.0]	26	838	26 (N=838)
PPP1R10	26.1563	0.106383	(26.0, 27.0]	26	838	26 (N=838)
PPP1CC	26.8433	0.0833333	(26.0, 27.0]	26	838	26 (N=838)
PPOX	26.1245	0.111702	(26.0, 27.0]	26	838	26 (N=838)
PPIL4	26.5189	0.132979	(26.0, 27.0]	26	838	26 (N=838)
PPIG	26.0686	0.177305	(26.0, 27.0]	26	838	26 (N=838)
PPHLN1	26.2883	0.230496	(26.0, 27.0]	26	838	26 (N=838)
PPFIBP1	26.8103	0.0921986	(26.0, 27.0]	26	838	26 (N=838)
PPFIA1	26.2851	0.304965	(26.0, 27.0]	26	838	26 (N=838)
PPCS	26.0719	0.0939716	(26.0, 27.0]	26	838	26 (N=838)
PPAN;PPAN-P2RY11	26.9338	0.70922	(26.0, 27.0]	26	838	26 (N=838)
POP7	26.0985	0.363475	(26.0, 27.0]	26	838	26 (N=838)
POLRMT	26.6574	0.035461	(26.0, 27.0]	26	838	26 (N=838)
POLR2L	26.073	0.278369	(26.0, 27.0]	26	838	26 (N=838)
POLR2K	26.2273	0.659574	(26.0, 27.0]	26	838	26 (N=838)
PPWD1	26.9459	0.0460993	(26.0, 27.0]	26	838	26 (N=838)
RAB13	26.2341	0.129433	(26.0, 27.0]	26	838	26 (N=838)
PQBP1	26.9872	0.10461	(26.0, 27.0]	26	838	26 (N=838)
PRC1	26.9028	0.0514184	(26.0, 27.0]	26	838	26 (N=838)
QPRT	26.8676	0.382979	(26.0, 27.0]	26	838	26 (N=838)
PYCRL	26.8196	0.0425532	(26.0, 27.0]	26	838	26 (N=838)
PXN	26.6979	0.129433	(26.0, 27.0]	26	838	26 (N=838)
PVR	26.1455	0.16844	(26.0, 27.0]	26	838	26 (N=838)
PUS1	26.6583	0.0319149	(26.0, 27.0]	26	838	26 (N=838)
PURB	26.5005	0.0851064	(26.0, 27.0]	26	838	26 (N=838)
PURA	26.1979	0.159574	(26.0, 27.0]	26	838	26 (N=838)
PTPN23	26.2468	0.136525	(26.0, 27.0]	26	838	26 (N=838)
PTBP3	26.3863	0.0957447	(26.0, 27.0]	26	838	26 (N=838)
PSMG3	26.9196	0.0460993	(26.0, 27.0]	26	838	26 (N=838)
PSME4	26.0046	0.141844	(26.0, 27.0]	26	838	26 (N=838)
PSMB8;PSM8	26.3939	0.508865	(26.0, 27.0]	26	838	26 (N=838)
PRSS21	26.2478	0.374113	(26.0, 27.0]	26	838	26 (N=838)
PRRC2A	26.4435	0.117021	(26.0, 27.0]	26	838	26 (N=838)
PROSC	26.7217	0.0620567	(26.0, 27.0]	26	838	26 (N=838)
PRKRA	26.6898	0.0762411	(26.0, 27.0]	26	838	26 (N=838)
PRKCI	26.8755	0.131206	(26.0, 27.0]	26	838	26 (N=838)
PRKCDBP	26.1788	0.292553	(26.0, 27.0]	26	838	26 (N=838)
PRKAG1	26.6029	0.0478723	(26.0, 27.0]	26	838	26 (N=838)
PRKAA1	26.9094	0.117021	(26.0, 27.0]	26	838	26 (N=838)
PREB	26.1273	0.140071	(26.0, 27.0]	26	838	26 (N=838)
PRAF2	26.2014	0.452128	(26.0, 27.0]	26	838	26 (N=838)
HSPB8	26.5069	0.26773	(26.0, 27.0]	26	838	26 (N=838)
pk;ZAK	26.0218	0.365248	(26.0, 27.0]	26	838	26 (N=838)
ETFDH	26.1572	0.409574	(26.0, 27.0]	26	838	26 (N=838)
CCDC43	26.8978	0.0443262	(26.0, 27.0]	26	838	26 (N=838)
EFTUD1	26.7995	0.0478723	(26.0, 27.0]	26	838	26 (N=838)
CCDC51	26.9525	0.0478723	(26.0, 27.0]	26	838	26 (N=838)
APPL1	26.816	0.0390071	(26.0, 27.0]	26	838	26 (N=838)
FKBP5	26.9109	0.0531915	(26.0, 27.0]	26	838	26 (N=838)
EHBP1L1	26.723	0.120567	(26.0, 27.0]	26	838	26 (N=838)
DDAH2	26.1185	0.264184	(26.0, 27.0]	26	838	26 (N=838)
GTF3C2	26.4469	0.108156	(26.0, 27.0]	26	838	26 (N=838)
GTF3C3	26.3305	0.0567376	(26.0, 27.0]	26	838	26 (N=838)
CCNT1	26.5515	0.0531915	(26.0, 27.0]	26	838	26 (N=838)
GTF3C5	26.8157	0.0425532	(26.0, 27.0]	26	838	26 (N=838)
GTPBP1	26.8159	0.0656028	(26.0, 27.0]	26	838	26 (N=838)
GTPBP10	26.8314	0.0248227	(26.0, 27.0]	26	838	26 (N=838)
ATXN2	26.2484	0.111702	(26.0, 27.0]	26	838	26 (N=838)
GUK1	26.5259	0.0585106	(26.0, 27.0]	26	838	26 (N=838)
CD151	26.5508	0.349291	(26.0, 27.0]	26	838	26 (N=838)
GUSB	26.1974	0.159574	(26.0, 27.0]	26	838	26 (N=838)
CD276	26.0374	0.304965	(26.0, 27.0]	26	838	26 (N=838)
GYG1	26.6231	0.179078	(26.0, 27.0]	26	838	26 (N=838)
AUP1	26.6291	0.0691489	(26.0, 27.0]	26	838	26 (N=838)
CD2BP2	26.3227	0.191489	(26.0, 27.0]	26	838	26 (N=838)
CCDC12	26.2564	0.223404	(26.0, 27.0]	26	838	26 (N=838)
FLAD1	26.0071	0.138298	(26.0, 27.0]	26	838	26 (N=838)
FN1	26.9239	0.625887	(26.0, 27.0]	26	838	26 (N=838)
FMR1	26.813	0.0673759	(26.0, 27.0]	26	838	26 (N=838)
CBFB	26.6071	0.0868794	(26.0, 27.0]	26	838	26 (N=838)
GRN	26.2146	0.640071	(26.0, 27.0]	26	838	26 (N=838)
FMNL1	26.2206	0.117021	(26.0, 27.0]	26	838	26 (N=838)
GSK3B	26.6792	0.0620567	(26.0, 27.0]	26	838	26 (N=838)
AURKB	26.0197	0.253546	(26.0, 27.0]	26	838	26 (N=838)
ANAPC1	26.1793	0.148936	(26.0, 27.0]	26	838	26 (N=838)
AMPD2	26.7447	0.0585106	(26.0, 27.0]	26	838	26 (N=838)
DDRGK1	26.3673	0.150709	(26.0, 27.0]	26	838	26 (N=838)
APOOL	26.1455	0.0602837	(26.0, 27.0]	26	838	26 (N=838)
EEFSEC	26.0886	0.0957447	(26.0, 27.0]	26	838	26 (N=838)
CC2D1A	26.0692	0.10461	(26.0, 27.0]	26	838	26 (N=838)
APP	26.0262	0.12766	(26.0, 27.0]	26	838	26 (N=838)
DDI2	26.3395	0.0638298	(26.0, 27.0]	26	838	26 (N=838)
AURKA	26.1682	0.335106	(26.0, 27.0]	26	838	26 (N=838)
CCBL1	26.5914	0.072695	(26.0, 27.0]	26	838	26 (N=838)
ALG1	26.8941	0.164894	(26.0, 27.0]	26	838	26 (N=838)
CCBL2	26.288	0.070922	(26.0, 27.0]	26	838	26 (N=838)
ALDH6A1	26.5194	0.374113	(26.0, 27.0]	26	838	26 (N=838)
CASP8	26.1397	0.131206	(26.0, 27.0]	26	838	26 (N=838)
CD3EAP	26.6647	0.0496454	(26.0, 27.0]	26	838	26 (N=838)
ATRX	26.1159	0.106383	(26.0, 27.0]	26	838	26 (N=838)
AKAP8	26.9659	0.037234	(26.0, 27.0]	26	838	26 (N=838)
DAD1	26.8605	0.62234	(26.0, 27.0]	26	838	26 (N=838)
CYR61	26.5168	0.475177	(26.0, 27.0]	26	838	26 (N=838)
AKAP1	26.0456	0.138298	(26.0, 27.0]	26	838	26 (N=838)
CDC16	26.556	0.0602837	(26.0, 27.0]	26	838	26 (N=838)
ATP6V0A1	26.5593	0.0531915	(26.0, 27.0]	26	838	26 (N=838)
CDC23	26.7993	0.037234	(26.0, 27.0]	26	838	26 (N=838)
CDC42BPB	26.3934	0.0833333	(26.0, 27.0]	26	838	26 (N=838)
ARF6	26.7246	0.0815603	(26.0, 27.0]	26	838	26 (N=838)
FECH	26.9611	0.0514184	(26.0, 27.0]	26	838	26 (N=838)
FDXR	26.6549	0.113475	(26.0, 27.0]	26	838	26 (N=838)
FDX1	26.745	0.647163	(26.0, 27.0]	26	838	26 (N=838)
AIFM2	26.3971	0.297872	(26.0, 27.0]	26	838	26 (N=838)
CDCP1	26.1888	0.682624	(26.0, 27.0]	26	838	26 (N=838)
ATP2B4	26.1094	0.0921986	(26.0, 27.0]	26	838	26 (N=838)
CXADR	26.4058	0.108156	(26.0, 27.0]	26	838	26 (N=838)
CWF19L1	26.4681	0.0531915	(26.0, 27.0]	26	838	26 (N=838)
CWC27	26.8295	0.0549645	(26.0, 27.0]	26	838	26 (N=838)
CWC15	26.3728	0.184397	(26.0, 27.0]	26	838	26 (N=838)
HARS2	26.5168	0.0567376	(26.0, 27.0]	26	838	26 (N=838)
DCXR	26.8116	0.0212766	(26.0, 27.0]	26	838	26 (N=838)
AKAP8L	26.6911	0.0567376	(26.0, 27.0]	26	838	26 (N=838)
HAGH	26.9625	0.0319149	(26.0, 27.0]	26	838	26 (N=838)
DCUN1D5	26.154	0.161348	(26.0, 27.0]	26	838	26 (N=838)
DCUN1D1	26.8242	0.0549645	(26.0, 27.0]	26	838	26 (N=838)
DCTN4	26.4006	0.0390071	(26.0, 27.0]	26	838	26 (N=838)
EIF2D	26.1756	0.156028	(26.0, 27.0]	26	838	26 (N=838)
DCTN3	26.7945	0.111702	(26.0, 27.0]	26	838	26 (N=838)
ALDH16A1	26.6992	0.037234	(26.0, 27.0]	26	838	26 (N=838)
ARAF	26.1024	0.484043	(26.0, 27.0]	26	838	26 (N=838)
DCK	26.4194	0.0975177	(26.0, 27.0]	26	838	26 (N=838)
DCAF7	26.5132	0.0585106	(26.0, 27.0]	26	838	26 (N=838)
ATP6V1H	26.8954	0.0336879	(26.0, 27.0]	26	838	26 (N=838)
DBT	26.9885	0.0549645	(26.0, 27.0]	26	838	26 (N=838)
DBR1	26.0028	0.138298	(26.0, 27.0]	26	838	26 (N=838)
AKT2	26.0567	0.171986	(26.0, 27.0]	26	838	26 (N=838)
ATP6V1F	26.4164	0.129433	(26.0, 27.0]	26	838	26 (N=838)
AKT1S1	26.8096	0.102837	(26.0, 27.0]	26	838	26 (N=838)
CD47	26.1018	0.530142	(26.0, 27.0]	26	838	26 (N=838)
FIP1L1	26.8968	0.0212766	(26.0, 27.0]	26	838	26 (N=838)
CD63	26.6245	0.292553	(26.0, 27.0]	26	838	26 (N=838)
ATP6V1D	26.586	0.0319149	(26.0, 27.0]	26	838	26 (N=838)
FHL3	26.4325	0.16844	(26.0, 27.0]	26	838	26 (N=838)
CUX1	26.05	0.248227	(26.0, 27.0]	26	838	26 (N=838)
CARS2	26.5612	0.0443262	(26.0, 27.0]	26	838	26 (N=838)
B4GALT5	26.0253	0.230496	(26.0, 27.0]	26	838	26 (N=838)
DNAJC3	26.9711	0.0478723	(26.0, 27.0]	26	838	26 (N=838)
BPI	26.0015	0.721631	(26.0, 27.0]	26	838	26 (N=838)
GLRX	26.83	0.0407801	(26.0, 27.0]	26	838	26 (N=838)
DST	26.2125	0.390071	(26.0, 27.0]	26	838	26 (N=838)
GLTSCR2	26.2422	0.111702	(26.0, 27.0]	26	838	26 (N=838)
C14orf142	26.3021	0.141844	(26.0, 27.0]	26	838	26 (N=838)
DNAJC13	26.915	0.037234	(26.0, 27.0]	26	838	26 (N=838)
DUSP12	26.5906	0.147163	(26.0, 27.0]	26	838	26 (N=838)
BLM	26.9885	0.554965	(26.0, 27.0]	26	838	26 (N=838)
GALNT1	26.6267	0.196809	(26.0, 27.0]	26	838	26 (N=838)
DNAJB6	26.5094	0.578014	(26.0, 27.0]	26	838	26 (N=838)
C21orf59	26.003	0.106383	(26.0, 27.0]	26	838	26 (N=838)
AP2S1	26.3126	0.253546	(26.0, 27.0]	26	838	26 (N=838)
GNA11	26.9586	0.636525	(26.0, 27.0]	26	838	26 (N=838)
GNA11;GNAQ	26.6849	0.615248	(26.0, 27.0]	26	838	26 (N=838)
GNAI1	26.9318	0.0656028	(26.0, 27.0]	26	838	26 (N=838)
BID	26.2792	0.283688	(26.0, 27.0]	26	838	26 (N=838)
BICD2	26.5699	0.299645	(26.0, 27.0]	26	838	26 (N=838)
C4orf27	26.3932	0.203901	(26.0, 27.0]	26	838	26 (N=838)
C12orf29	26.1715	0.611702	(26.0, 27.0]	26	838	26 (N=838)
GAK	26.5432	0.0851064	(26.0, 27.0]	26	838	26 (N=838)
BRAT1	26.4245	0.230496	(26.0, 27.0]	26	838	26 (N=838)
GLA	26.9297	0.0283688	(26.0, 27.0]	26	838	26 (N=838)
GCLC	26.6755	0.0780142	(26.0, 27.0]	26	838	26 (N=838)
GBP1	26.8989	0.397163	(26.0, 27.0]	26	838	26 (N=838)
DPM3	26.5157	0.352837	(26.0, 27.0]	26	838	26 (N=838)
DPH5	26.092	0.106383	(26.0, 27.0]	26	838	26 (N=838)
DOHH	26.2877	0.384752	(26.0, 27.0]	26	838	26 (N=838)
BRK1	26.4109	0.0851064	(26.0, 27.0]	26	838	26 (N=838)
BRE	26.372	0.0975177	(26.0, 27.0]	26	838	26 (N=838)
DNPEP	26.0365	0.12234	(26.0, 27.0]	26	838	26 (N=838)
BUB1B	26.2785	0.193262	(26.0, 27.0]	26	838	26 (N=838)
DNMBP	26.1443	0.212766	(26.0, 27.0]	26	838	26 (N=838)
BRD3	26.3904	0.230496	(26.0, 27.0]	26	838	26 (N=838)
DNASE2	26.8028	0.101064	(26.0, 27.0]	26	838	26 (N=838)
GHITM	26.4112	0.29078	(26.0, 27.0]	26	838	26 (N=838)
BRCC3	26.9786	0.0195035	(26.0, 27.0]	26	838	26 (N=838)
GINS2	26.412	0.0691489	(26.0, 27.0]	26	838	26 (N=838)
GINS4	26.757	0.0549645	(26.0, 27.0]	26	838	26 (N=838)
C11orf73	26.1141	0.0620567	(26.0, 27.0]	26	838	26 (N=838)
GIT1	26.319	0.352837	(26.0, 27.0]	26	838	26 (N=838)
C11orf98	26.5032	0.102837	(26.0, 27.0]	26	838	26 (N=838)
DRAP1	26.94	0.0478723	(26.0, 27.0]	26	838	26 (N=838)
FN3KRP	26.7852	0.115248	(26.0, 27.0]	26	838	26 (N=838)
BET1;DKFZp781C0425	26.0047	0.228723	(26.0, 27.0]	26	838	26 (N=838)
BCS1L	26.9599	0.0195035	(26.0, 27.0]	26	838	26 (N=838)
BCAP29	26.0544	0.592199	(26.0, 27.0]	26	838	26 (N=838)
GOLGA4	26.3586	0.33156	(26.0, 27.0]	26	838	26 (N=838)
FRG1	26.907	0.0106383	(26.0, 27.0]	26	838	26 (N=838)
DHRS7	26.3787	0.129433	(26.0, 27.0]	26	838	26 (N=838)
FPGS	26.1802	0.219858	(26.0, 27.0]	26	838	26 (N=838)
CAMK1D	26.1734	0.365248	(26.0, 27.0]	26	838	26 (N=838)
GOLM1	26.4633	0.386525	(26.0, 27.0]	26	838	26 (N=838)
CAMSAP2	26.3383	0.437943	(26.0, 27.0]	26	838	26 (N=838)
GOPC	26.8207	0.037234	(26.0, 27.0]	26	838	26 (N=838)
DERA	26.7039	0.035461	(26.0, 27.0]	26	838	26 (N=838)
DENR	26.8498	0.0549645	(26.0, 27.0]	26	838	26 (N=838)
GPATCH4	26.1945	0.23227	(26.0, 27.0]	26	838	26 (N=838)
BAIAP2L1	26.1622	0.285461	(26.0, 27.0]	26	838	26 (N=838)
DDX52	26.4826	0.115248	(26.0, 27.0]	26	838	26 (N=838)
CAPN7	26.0443	0.524823	(26.0, 27.0]	26	838	26 (N=838)
FNTA	26.4081	0.0478723	(26.0, 27.0]	26	838	26 (N=838)
ANKRD28	26.2429	0.374113	(26.0, 27.0]	26	838	26 (N=838)
BABAM1	26.0658	0.134752	(26.0, 27.0]	26	838	26 (N=838)
ANKRD17	26.6287	0.143617	(26.0, 27.0]	26	838	26 (N=838)
ARMCX3	26.8887	0.108156	(26.0, 27.0]	26	838	26 (N=838)
DMD	26.5997	0.659574	(26.0, 27.0]	26	838	26 (N=838)
APOO	26.015	0.125887	(26.0, 27.0]	26	838	26 (N=838)
DHX33	26.1625	0.498227	(26.0, 27.0]	26	838	26 (N=838)
GABPA	26.0831	0.0762411	(26.0, 27.0]	26	838	26 (N=838)
C8orf33	26.5967	0.0319149	(26.0, 27.0]	26	838	26 (N=838)
GABARAPL2	26.4908	0.363475	(26.0, 27.0]	26	838	26 (N=838)
DLG1	26.0193	0.489362	(26.0, 27.0]	26	838	26 (N=838)
GAA	26.1367	0.324468	(26.0, 27.0]	26	838	26 (N=838)
BCKDHB	26.6865	0.0762411	(26.0, 27.0]	26	838	26 (N=838)
C9orf114	26.2098	0.118794	(26.0, 27.0]	26	838	26 (N=838)
DYNLT1	26.4673	0.102837	(26.0, 27.0]	26	838	26 (N=838)
ANXA8L1;ANXA8L2;ANXA8	26.6202	0.679078	(26.0, 27.0]	26	838	26 (N=838)
DKFZp566H1924;NPTN	26.8942	0.223404	(26.0, 27.0]	26	838	26 (N=838)
DIP2B	26.7132	0.421986	(26.0, 27.0]	26	838	26 (N=838)
DIEXF	26.033	0.239362	(26.0, 27.0]	26	838	26 (N=838)
DYNLT3	26.7255	0.117021	(26.0, 27.0]	26	838	26 (N=838)
EARS2	26.6895	0.0620567	(26.0, 27.0]	26	838	26 (N=838)
CACNA2D1	26.9056	0.191489	(26.0, 27.0]	26	838	26 (N=838)
GNL3L	26.3064	0.25	(26.0, 27.0]	26	838	26 (N=838)
DHX8	26.2852	0.0815603	(26.0, 27.0]	26	838	26 (N=838)
DHX57	26.4041	0.25	(26.0, 27.0]	26	838	26 (N=838)
ECD	26.5626	0.193262	(26.0, 27.0]	26	838	26 (N=838)
BCAR1	26.6211	0.508865	(26.0, 27.0]	26	838	26 (N=838)
HERC4	26.3636	0.124113	(26.0, 27.0]	26	838	26 (N=838)
GBP2	26.1899	0.335106	(26.0, 27.0]	26	838	26 (N=838)
ARIH1	26.4275	0.0744681	(26.0, 27.0]	26	838	26 (N=838)
ADD1	26.956	0.0319149	(26.0, 27.0]	26	838	26 (N=838)
ARMC1	26.5483	0.101064	(26.0, 27.0]	26	838	26 (N=838)
FAM3C	26.2691	0.070922	(26.0, 27.0]	26	838	26 (N=838)
CHMP1A	26.3863	0.216312	(26.0, 27.0]	26	838	26 (N=838)
FAM21A;FAM21C	26.2634	0.41844	(26.0, 27.0]	26	838	26 (N=838)
FAM213A	26.1102	0.26773	(26.0, 27.0]	26	838	26 (N=838)
CRAT	26.082	0.56383	(26.0, 27.0]	26	838	26 (N=838)
CPSF1	26.9334	0.0212766	(26.0, 27.0]	26	838	26 (N=838)
ADAM9	26.345	0.136525	(26.0, 27.0]	26	838	26 (N=838)
CPM	26.5491	0.333333	(26.0, 27.0]	26	838	26 (N=838)
ERI3	26.2689	0.14539	(26.0, 27.0]	26	838	26 (N=838)
ADAM10	26.0018	0.271277	(26.0, 27.0]	26	838	26 (N=838)
FAM208A	26.0272	0.164894	(26.0, 27.0]	26	838	26 (N=838)
COX7A2L	26.0686	0.134752	(26.0, 27.0]	26	838	26 (N=838)
CPOX	26.8551	0.0478723	(26.0, 27.0]	26	838	26 (N=838)
ACY1;ABHD14A-ACY1	26.9492	0.390071	(26.0, 27.0]	26	838	26 (N=838)
ADD3	26.2602	0.102837	(26.0, 27.0]	26	838	26 (N=838)
CHD3	26.4782	0.260638	(26.0, 27.0]	26	838	26 (N=838)
ARHGEF10	26.1396	0.216312	(26.0, 27.0]	26	838	26 (N=838)
COPG2	26.9802	0.035461	(26.0, 27.0]	26	838	26 (N=838)
COA3	26.9744	0.0939716	(26.0, 27.0]	26	838	26 (N=838)
ADPGK	26.4828	0.184397	(26.0, 27.0]	26	838	26 (N=838)
CSK	26.3238	0.148936	(26.0, 27.0]	26	838	26 (N=838)
CHAF1B	26.5761	0.0567376	(26.0, 27.0]	26	838	26 (N=838)
EMC8	26.0906	0.219858	(26.0, 27.0]	26	838	26 (N=838)
CNPY3	26.8025	0.072695	(26.0, 27.0]	26	838	26 (N=838)
EPB41L1	26.3859	0.26773	(26.0, 27.0]	26	838	26 (N=838)
CHCHD4	26.8917	0.0531915	(26.0, 27.0]	26	838	26 (N=838)
HMGCL	26.2711	0.244681	(26.0, 27.0]	26	838	26 (N=838)
EMC2	26.8013	0.037234	(26.0, 27.0]	26	838	26 (N=838)
EMC7	26.605	0.118794	(26.0, 27.0]	26	838	26 (N=838)
CNOT3	26.0612	0.101064	(26.0, 27.0]	26	838	26 (N=838)
ESF1	26.7088	0.546099	(26.0, 27.0]	26	838	26 (N=838)
HSP90AB4P	26.8958	0.20922	(26.0, 27.0]	26	838	26 (N=838)
FAM192A;NIP30	26.7588	0.671986	(26.0, 27.0]	26	838	26 (N=838)
HSD17B11	26.4658	0.0567376	(26.0, 27.0]	26	838	26 (N=838)
ENG	26.2027	0.108156	(26.0, 27.0]	26	838	26 (N=838)
ASF1B	26.3083	0.26773	(26.0, 27.0]	26	838	26 (N=838)
ARL6IP4	26.0319	0.159574	(26.0, 27.0]	26	838	26 (N=838)
ASCC1	26.3145	0.164894	(26.0, 27.0]	26	838	26 (N=838)
EPN1	26.7997	0.0673759	(26.0, 27.0]	26	838	26 (N=838)
ASF1A	26.0736	0.26773	(26.0, 27.0]	26	838	26 (N=838)
HRSP12	26.2643	0.147163	(26.0, 27.0]	26	838	26 (N=838)
ACP2	26.4804	0.0585106	(26.0, 27.0]	26	838	26 (N=838)
EPHA2	26.5831	0.650709	(26.0, 27.0]	26	838	26 (N=838)
CKS2	26.6333	0.200355	(26.0, 27.0]	26	838	26 (N=838)
FAH	26.883	0.035461	(26.0, 27.0]	26	838	26 (N=838)
CLASP2	26.7762	0.113475	(26.0, 27.0]	26	838	26 (N=838)
ENY2	26.9924	0.147163	(26.0, 27.0]	26	838	26 (N=838)
CLCC1	26.0531	0.503546	(26.0, 27.0]	26	838	26 (N=838)
ACOX1	26.8038	0.0230496	(26.0, 27.0]	26	838	26 (N=838)
FAM192A	26.8863	0.457447	(26.0, 27.0]	26	838	26 (N=838)
ERAL1	26.8545	0.0283688	(26.0, 27.0]	26	838	26 (N=838)
ASAH1	26.5176	0.0815603	(26.0, 27.0]	26	838	26 (N=838)
ARPP19	26.6964	0.115248	(26.0, 27.0]	26	838	26 (N=838)
CMSS1	26.7566	0.12766	(26.0, 27.0]	26	838	26 (N=838)
ACTR8	26.4938	0.679078	(26.0, 27.0]	26	838	26 (N=838)
CHMP2B	26.3078	0.154255	(26.0, 27.0]	26	838	26 (N=838)
ARID2	26.6194	0.152482	(26.0, 27.0]	26	838	26 (N=838)
ACTR1B	26.1936	0.106383	(26.0, 27.0]	26	838	26 (N=838)
COPS7B	26.8685	0.0319149	(26.0, 27.0]	26	838	26 (N=838)
COX20	26.9648	0.0886525	(26.0, 27.0]	26	838	26 (N=838)
ASUN	26.416	0.0939716	(26.0, 27.0]	26	838	26 (N=838)
EML2	26.2324	0.315603	(26.0, 27.0]	26	838	26 (N=838)
CLPTM1	26.9942	0.035461	(26.0, 27.0]	26	838	26 (N=838)
FAM136A	26.7074	0.138298	(26.0, 27.0]	26	838	26 (N=838)
ERGIC3	26.646	0.108156	(26.0, 27.0]	26	838	26 (N=838)
CHRAC1	26.4501	0.101064	(26.0, 27.0]	26	838	26 (N=838)
CUTC	26.1624	0.179078	(26.0, 27.0]	26	838	26 (N=838)
HLTF	26.9289	0.0691489	(26.0, 27.0]	26	838	26 (N=838)
FAM96B	26.6547	0.0833333	(26.0, 27.0]	26	838	26 (N=838)
CFDP1	26.6534	0.154255	(26.0, 27.0]	26	838	26 (N=838)
CDK7	26.246	0.41844	(26.0, 27.0]	26	838	26 (N=838)
ABCB6	26.1825	0.218085	(26.0, 27.0]	26	838	26 (N=838)
ABCB7	26.648	0.0815603	(26.0, 27.0]	26	838	26 (N=838)
EIF4G3	26.6641	0.177305	(26.0, 27.0]	26	838	26 (N=838)
CTPS2	26.0162	0.0868794	(26.0, 27.0]	26	838	26 (N=838)
FANCD2	26.9189	0.0443262	(26.0, 27.0]	26	838	26 (N=838)
ABCB10	26.1564	0.593972	(26.0, 27.0]	26	838	26 (N=838)
[truncated: 2,497 more rows]

## Sheet: 2d
Gene Names (of protein group)	median feat value	prop. missing	bins	median feat value (floor)	count	Protein groups binned (N protein groups)
ARL15	23.9373	0.4	(23.0, 24.0]	23	27	23 (N= 27)
NEDD1	23.7432	0.68	(23.0, 24.0]	23	27	23 (N= 27)
SAMD9	23.6316	0.52	(23.0, 24.0]	23	27	23 (N= 27)
UBP1	23.8691	0.68	(23.0, 24.0]	23	27	23 (N= 27)
VPS37A	23.6612	0.46	(23.0, 24.0]	23	27	23 (N= 27)
MED21	23.8266	0.7	(23.0, 24.0]	23	27	23 (N= 27)
PDXP	23.9819	0.56	(23.0, 24.0]	23	27	23 (N= 27)
ACSF3	23.7376	0.58	(23.0, 24.0]	23	27	23 (N= 27)
ATG9A	23.9574	0.74	(23.0, 24.0]	23	27	23 (N= 27)
EYA3	23.4484	0.64	(23.0, 24.0]	23	27	23 (N= 27)
MPP5	23.5373	0.26	(23.0, 24.0]	23	27	23 (N= 27)
MAPKAP1	23.6588	0.3	(23.0, 24.0]	23	27	23 (N= 27)
SUMF1	23.9513	0.52	(23.0, 24.0]	23	27	23 (N= 27)
TNFAIP2	23.2474	0.76	(23.0, 24.0]	23	27	23 (N= 27)
C8orf82	23.9908	0.42	(23.0, 24.0]	23	27	23 (N= 27)
MTFP1	23.2423	0.7	(23.0, 24.0]	23	27	23 (N= 27)
ROR2	23.5446	0.66	(23.0, 24.0]	23	27	23 (N= 27)
COG3	23.777	0.3	(23.0, 24.0]	23	27	23 (N= 27)
PHLDA2	23.3631	0.76	(23.0, 24.0]	23	27	23 (N= 27)
MYD88	23.2989	0.6	(23.0, 24.0]	23	27	23 (N= 27)
OARD1	23.8219	0.5	(23.0, 24.0]	23	27	23 (N= 27)
COMMD7	23.6593	0.52	(23.0, 24.0]	23	27	23 (N= 27)
USP16	23.7713	0.4	(23.0, 24.0]	23	27	23 (N= 27)
PI4KA	23.8939	0.38	(23.0, 24.0]	23	27	23 (N= 27)
TPBG	23.969	0.42	(23.0, 24.0]	23	27	23 (N= 27)
TCIRG1	23.8189	0.72	(23.0, 24.0]	23	27	23 (N= 27)
TRAPPC2L	23.7823	0.54	(23.0, 24.0]	23	27	23 (N= 27)
TAOK1	24.7369	0.52	(24.0, 25.0]	24	320	24 (N=320)
NCS1	24.59	0.2	(24.0, 25.0]	24	320	24 (N=320)
SYNPO	24.8189	0.42	(24.0, 25.0]	24	320	24 (N=320)
NCBP2-AS2	24.6918	0.46	(24.0, 25.0]	24	320	24 (N=320)
EIF4EBP2	24.7116	0.62	(24.0, 25.0]	24	320	24 (N=320)
BLOC1S1	24.0068	0.38	(24.0, 25.0]	24	320	24 (N=320)
TAB1	24.9208	0.26	(24.0, 25.0]	24	320	24 (N=320)
NCAPH2	24.7007	0.4	(24.0, 25.0]	24	320	24 (N=320)
TAF10	24.8215	0.6	(24.0, 25.0]	24	320	24 (N=320)
NAF1	24.8709	0.26	(24.0, 25.0]	24	320	24 (N=320)
TANC1	24.4062	0.32	(24.0, 25.0]	24	320	24 (N=320)
BLOC1S2	24.4544	0.74	(24.0, 25.0]	24	320	24 (N=320)
MZT1	24.5623	0.48	(24.0, 25.0]	24	320	24 (N=320)
EIF4E2	24.9422	0.28	(24.0, 25.0]	24	320	24 (N=320)
SYF2	24.4284	0.5	(24.0, 25.0]	24	320	24 (N=320)
NFYC	24.9038	0.48	(24.0, 25.0]	24	320	24 (N=320)
EIF1B	24.872	0.18	(24.0, 25.0]	24	320	24 (N=320)
SPRYD7	24.732	0.4	(24.0, 25.0]	24	320	24 (N=320)
DPH6	24.6699	0.68	(24.0, 25.0]	24	320	24 (N=320)
SRCAP	24.3901	0.38	(24.0, 25.0]	24	320	24 (N=320)
DPP7	24.6912	0.38	(24.0, 25.0]	24	320	24 (N=320)
NSUN4	24.9292	0.52	(24.0, 25.0]	24	320	24 (N=320)
DPY19L1	24.547	0.42	(24.0, 25.0]	24	320	24 (N=320)
SS18	24.9706	0.38	(24.0, 25.0]	24	320	24 (N=320)
CALCOCO2	24.9707	0.54	(24.0, 25.0]	24	320	24 (N=320)
NSMCE1	24.8733	0.38	(24.0, 25.0]	24	320	24 (N=320)
STAM2	24.1889	0.2	(24.0, 25.0]	24	320	24 (N=320)
C9orf142	24.9689	0.48	(24.0, 25.0]	24	320	24 (N=320)
DSN1	24.2737	0.4	(24.0, 25.0]	24	320	24 (N=320)
DUS3L	24.8169	0.3	(24.0, 25.0]	24	320	24 (N=320)
C1orf52	24.629	0.64	(24.0, 25.0]	24	320	24 (N=320)
C1orf174	24.7399	0.4	(24.0, 25.0]	24	320	24 (N=320)
NIPSNAP3A	24.1123	0.52	(24.0, 25.0]	24	320	24 (N=320)
C1orf122	24.8163	0.4	(24.0, 25.0]	24	320	24 (N=320)
DYNLL2	24.9854	0.3	(24.0, 25.0]	24	320	24 (N=320)
EAPP	24.5968	0.3	(24.0, 25.0]	24	320	24 (N=320)
TBC1D10B	24.2795	0.44	(24.0, 25.0]	24	320	24 (N=320)
NFYB	24.6192	0.68	(24.0, 25.0]	24	320	24 (N=320)
NFYA	24.6081	0.46	(24.0, 25.0]	24	320	24 (N=320)
C17orf75	24.1777	0.22	(24.0, 25.0]	24	320	24 (N=320)
NDUFA11	24.8262	0.54	(24.0, 25.0]	24	320	24 (N=320)
MVK	24.8916	0.24	(24.0, 25.0]	24	320	24 (N=320)
COG4	24.9608	0.14	(24.0, 25.0]	24	320	24 (N=320)
BCL10	24.8902	0.6	(24.0, 25.0]	24	320	24 (N=320)
MRPL34	24.6145	0.56	(24.0, 25.0]	24	320	24 (N=320)
TMEM192	24.2858	0.64	(24.0, 25.0]	24	320	24 (N=320)
ETHE1	24.8271	0.38	(24.0, 25.0]	24	320	24 (N=320)
TMEM245	24.3096	0.52	(24.0, 25.0]	24	320	24 (N=320)
TMEM87A	24.7265	0.28	(24.0, 25.0]	24	320	24 (N=320)
ATF7IP	24.1442	0.54	(24.0, 25.0]	24	320	24 (N=320)
ATF7	24.1181	0.62	(24.0, 25.0]	24	320	24 (N=320)
TMF1	24.8828	0.4	(24.0, 25.0]	24	320	24 (N=320)
TMX4	24.3372	0.68	(24.0, 25.0]	24	320	24 (N=320)
TNPO2	24.4371	0.58	(24.0, 25.0]	24	320	24 (N=320)
ASMTL	24.4804	0.52	(24.0, 25.0]	24	320	24 (N=320)
MRPL35	24.8299	0.56	(24.0, 25.0]	24	320	24 (N=320)
TOM1	24.8486	0.06	(24.0, 25.0]	24	320	24 (N=320)
TOM1L1	24.1527	0.6	(24.0, 25.0]	24	320	24 (N=320)
FAM177A1	24.3265	0.4	(24.0, 25.0]	24	320	24 (N=320)
TONSL	24.2252	0.42	(24.0, 25.0]	24	320	24 (N=320)
TOR1A	24.8107	0.28	(24.0, 25.0]	24	320	24 (N=320)
FAM210A	24.9272	0.32	(24.0, 25.0]	24	320	24 (N=320)
FAM83D	24.936	0.32	(24.0, 25.0]	24	320	24 (N=320)
MKRN2	24.8178	0.48	(24.0, 25.0]	24	320	24 (N=320)
TRABD	24.3638	0.48	(24.0, 25.0]	24	320	24 (N=320)
MKKS	24.2359	0.34	(24.0, 25.0]	24	320	24 (N=320)
MINA	24.6515	0.52	(24.0, 25.0]	24	320	24 (N=320)
MIER1	24.6875	0.52	(24.0, 25.0]	24	320	24 (N=320)
MORC2	24.6733	0.32	(24.0, 25.0]	24	320	24 (N=320)
TBC1D23	24.5204	0.5	(24.0, 25.0]	24	320	24 (N=320)
TMEM106B	24.8139	0.64	(24.0, 25.0]	24	320	24 (N=320)
TIPIN	24.4054	0.44	(24.0, 25.0]	24	320	24 (N=320)
BCKDK	24.9875	0.42	(24.0, 25.0]	24	320	24 (N=320)
TBC1D24	24.3576	0.36	(24.0, 25.0]	24	320	24 (N=320)
TBC1D5	24.4403	0.38	(24.0, 25.0]	24	320	24 (N=320)
TBC1D9B	24.5491	0.4	(24.0, 25.0]	24	320	24 (N=320)
SPPL2A	24.906	0.66	(24.0, 25.0]	24	320	24 (N=320)
MTMR6	24.7807	0.42	(24.0, 25.0]	24	320	24 (N=320)
ELP4	24.9989	0.22	(24.0, 25.0]	24	320	24 (N=320)
MTMR12	24.9594	0.32	(24.0, 25.0]	24	320	24 (N=320)
MTA3	24.364	0.62	(24.0, 25.0]	24	320	24 (N=320)
TERF2	24.1479	0.48	(24.0, 25.0]	24	320	24 (N=320)
EML3	24.9264	0.36	(24.0, 25.0]	24	320	24 (N=320)
ATP5SL	24.5586	0.64	(24.0, 25.0]	24	320	24 (N=320)
B4GALT5	24.9923	0.44	(24.0, 25.0]	24	320	24 (N=320)
MSRB3	24.8929	0.76	(24.0, 25.0]	24	320	24 (N=320)
AVEN	24.4743	0.5	(24.0, 25.0]	24	320	24 (N=320)
MSH3	24.9331	0.22	(24.0, 25.0]	24	320	24 (N=320)
ATRX	24.9569	0.24	(24.0, 25.0]	24	320	24 (N=320)
ATR	24.5807	0.44	(24.0, 25.0]	24	320	24 (N=320)
ATPAF2	24.6004	0.68	(24.0, 25.0]	24	320	24 (N=320)
ERBB2IP	24.4533	0.24	(24.0, 25.0]	24	320	24 (N=320)
TIMM22	24.5736	0.4	(24.0, 25.0]	24	320	24 (N=320)
ERCC2	24.6309	0.62	(24.0, 25.0]	24	320	24 (N=320)
TIMMDC1	24.6788	0.52	(24.0, 25.0]	24	320	24 (N=320)
ERCC4	24.8145	0.4	(24.0, 25.0]	24	320	24 (N=320)
ENDOG	24.8826	0.54	(24.0, 25.0]	24	320	24 (N=320)
DPCD	24.7434	0.18	(24.0, 25.0]	24	320	24 (N=320)
QPCTL	24.9204	0.36	(24.0, 25.0]	24	320	24 (N=320)
SPDL1	24.5939	0.46	(24.0, 25.0]	24	320	24 (N=320)
RSRC2	24.7806	0.56	(24.0, 25.0]	24	320	24 (N=320)
CREBBP;EP300	24.7572	0.54	(24.0, 25.0]	24	320	24 (N=320)
PUM2	24.6892	0.44	(24.0, 25.0]	24	320	24 (N=320)
PTRH1	24.8729	0.42	(24.0, 25.0]	24	320	24 (N=320)
SAC3D1	24.7566	0.46	(24.0, 25.0]	24	320	24 (N=320)
SAP130	24.4877	0.62	(24.0, 25.0]	24	320	24 (N=320)
CRLF3	24.8716	0.3	(24.0, 25.0]	24	320	24 (N=320)
PTPMT1	24.8383	0.16	(24.0, 25.0]	24	320	24 (N=320)
CRYZL1	24.9995	0.28	(24.0, 25.0]	24	320	24 (N=320)
PTEN	24.5932	0.7	(24.0, 25.0]	24	320	24 (N=320)
CHML	24.2631	0.66	(24.0, 25.0]	24	320	24 (N=320)
PRR14L	24.3262	0.64	(24.0, 25.0]	24	320	24 (N=320)
SCLY	24.4832	0.5	(24.0, 25.0]	24	320	24 (N=320)
CT83	24.8391	0.48	(24.0, 25.0]	24	320	24 (N=320)
CTDP1	24.5378	0.42	(24.0, 25.0]	24	320	24 (N=320)
SDC4	24.6133	0.44	(24.0, 25.0]	24	320	24 (N=320)
PRKAB1	24.9993	0.36	(24.0, 25.0]	24	320	24 (N=320)
CUEDC2	24.2266	0.38	(24.0, 25.0]	24	320	24 (N=320)
CEP55	24.6484	0.44	(24.0, 25.0]	24	320	24 (N=320)
CEP131	24.6967	0.48	(24.0, 25.0]	24	320	24 (N=320)
POLR3E	24.7703	0.32	(24.0, 25.0]	24	320	24 (N=320)
CDK5RAP1	24.5183	0.34	(24.0, 25.0]	24	320	24 (N=320)
DAPK3	24.7923	0.36	(24.0, 25.0]	24	320	24 (N=320)
DAXX	24.1465	0.42	(24.0, 25.0]	24	320	24 (N=320)
CDK13	24.6216	0.46	(24.0, 25.0]	24	320	24 (N=320)
CIT	24.3373	0.46	(24.0, 25.0]	24	320	24 (N=320)
POLE4	24.9346	0.42	(24.0, 25.0]	24	320	24 (N=320)
CKAP2	24.5234	0.46	(24.0, 25.0]	24	320	24 (N=320)
QTRTD1	24.814	0.2	(24.0, 25.0]	24	320	24 (N=320)
COG1	24.8365	0.56	(24.0, 25.0]	24	320	24 (N=320)
COL14A1	24.6512	0.72	(24.0, 25.0]	24	320	24 (N=320)
REPS1	24.4753	0.3	(24.0, 25.0]	24	320	24 (N=320)
REPIN1	24.139	0.54	(24.0, 25.0]	24	320	24 (N=320)
RICTOR	24.9833	0.22	(24.0, 25.0]	24	320	24 (N=320)
RDH14	24.9674	0.38	(24.0, 25.0]	24	320	24 (N=320)
RIPK1	24.9466	0.26	(24.0, 25.0]	24	320	24 (N=320)
COMMD6	24.4416	0.56	(24.0, 25.0]	24	320	24 (N=320)
RBPJ	24.94	0.22	(24.0, 25.0]	24	320	24 (N=320)
RBMXL1	24.9378	0.28	(24.0, 25.0]	24	320	24 (N=320)
RBMS2	24.6502	0.5	(24.0, 25.0]	24	320	24 (N=320)
RBM5	24.0159	0.32	(24.0, 25.0]	24	320	24 (N=320)
RASA1	24.7266	0.26	(24.0, 25.0]	24	320	24 (N=320)
RARS2	24.5048	0.6	(24.0, 25.0]	24	320	24 (N=320)
COQ6	24.893	0.22	(24.0, 25.0]	24	320	24 (N=320)
COX11	24.9199	0.4	(24.0, 25.0]	24	320	24 (N=320)
CLTCL1	24.5694	0.48	(24.0, 25.0]	24	320	24 (N=320)
RPAP1	24.6777	0.44	(24.0, 25.0]	24	320	24 (N=320)
RABGEF1	24.828	0.32	(24.0, 25.0]	24	320	24 (N=320)
COX7A2L	24.9885	0.16	(24.0, 25.0]	24	320	24 (N=320)
CLK3	24.4222	0.46	(24.0, 25.0]	24	320	24 (N=320)
RABEP2	24.7391	0.4	(24.0, 25.0]	24	320	24 (N=320)
RPTOR	24.8034	0.36	(24.0, 25.0]	24	320	24 (N=320)
RABAC1	24.4554	0.58	(24.0, 25.0]	24	320	24 (N=320)
RAB12	24.4795	0.58	(24.0, 25.0]	24	320	24 (N=320)
HAUS5	24.0066	0.36	(24.0, 25.0]	24	320	24 (N=320)
DOCK5	24.4972	0.54	(24.0, 25.0]	24	320	24 (N=320)
POLE	24.5313	0.2	(24.0, 25.0]	24	320	24 (N=320)
DCAF16	24.2353	0.46	(24.0, 25.0]	24	320	24 (N=320)
PBXIP1	24.6757	0.22	(24.0, 25.0]	24	320	24 (N=320)
PBX1;PBX2	24.6987	0.44	(24.0, 25.0]	24	320	24 (N=320)
DHX40	24.4888	0.16	(24.0, 25.0]	24	320	24 (N=320)
DIAPH2	24.5885	0.48	(24.0, 25.0]	24	320	24 (N=320)
CCDC134	24.3137	0.68	(24.0, 25.0]	24	320	24 (N=320)
PARVB	24.5153	0.44	(24.0, 25.0]	24	320	24 (N=320)
CCDC127	24.5964	0.7	(24.0, 25.0]	24	320	24 (N=320)
PARP2	24.8533	0.46	(24.0, 25.0]	24	320	24 (N=320)
PALMD	24.6127	0.22	(24.0, 25.0]	24	320	24 (N=320)
DIS3L2	24.7594	0.6	(24.0, 25.0]	24	320	24 (N=320)
P4HTM	24.5667	0.66	(24.0, 25.0]	24	320	24 (N=320)
OXSM	24.9856	0.32	(24.0, 25.0]	24	320	24 (N=320)
OSBPL11	24.306	0.44	(24.0, 25.0]	24	320	24 (N=320)
OS9	24.6735	0.42	(24.0, 25.0]	24	320	24 (N=320)
SNUPN	24.8736	0.36	(24.0, 25.0]	24	320	24 (N=320)
DNAJC1	24.5043	0.74	(24.0, 25.0]	24	320	24 (N=320)
OCRL	24.745	0.16	(24.0, 25.0]	24	320	24 (N=320)
DNAJC17	24.9703	0.32	(24.0, 25.0]	24	320	24 (N=320)
CASP3	24.5501	0.56	(24.0, 25.0]	24	320	24 (N=320)
CASC4	24.9591	0.36	(24.0, 25.0]	24	320	24 (N=320)
CASC3	24.5069	0.52	(24.0, 25.0]	24	320	24 (N=320)
SP3	24.3521	0.6	(24.0, 25.0]	24	320	24 (N=320)
CARKD	24.1388	0.56	(24.0, 25.0]	24	320	24 (N=320)
DNMBP	24.8907	0.42	(24.0, 25.0]	24	320	24 (N=320)
NUDT12	24.3579	0.44	(24.0, 25.0]	24	320	24 (N=320)
CCDC53	24.0484	0.46	(24.0, 25.0]	24	320	24 (N=320)
CDH13	24.762	0.68	(24.0, 25.0]	24	320	24 (N=320)
SMIM11	24.6881	0.36	(24.0, 25.0]	24	320	24 (N=320)
SMG8	24.7299	0.42	(24.0, 25.0]	24	320	24 (N=320)
CDCA7L	24.2129	0.56	(24.0, 25.0]	24	320	24 (N=320)
POGLUT1	24.1035	0.72	(24.0, 25.0]	24	320	24 (N=320)
SLAIN2	24.9755	0.62	(24.0, 25.0]	24	320	24 (N=320)
PNKP	24.588	0.38	(24.0, 25.0]	24	320	24 (N=320)
CDC42EP4	24.3568	0.48	(24.0, 25.0]	24	320	24 (N=320)
CDC42EP1	24.3706	0.46	(24.0, 25.0]	24	320	24 (N=320)
PNISR	24.8955	0.42	(24.0, 25.0]	24	320	24 (N=320)
PML	24.9454	0.26	(24.0, 25.0]	24	320	24 (N=320)
PMF1-BGLAP;PMF1	24.6624	0.44	(24.0, 25.0]	24	320	24 (N=320)
PLXDC2	24.0083	0.74	(24.0, 25.0]	24	320	24 (N=320)
DDX28	24.4282	0.32	(24.0, 25.0]	24	320	24 (N=320)
PI4K2A	24.8589	0.18	(24.0, 25.0]	24	320	24 (N=320)
PHACTR4	24.7424	0.28	(24.0, 25.0]	24	320	24 (N=320)
PGGT1B	24.9041	0.28	(24.0, 25.0]	24	320	24 (N=320)
PFKFB2	24.9714	0.32	(24.0, 25.0]	24	320	24 (N=320)
SLC7A6	24.4879	0.6	(24.0, 25.0]	24	320	24 (N=320)
DECR2	24.8349	0.3	(24.0, 25.0]	24	320	24 (N=320)
PEX11B	24.9339	0.52	(24.0, 25.0]	24	320	24 (N=320)
PDZD11	24.7021	0.68	(24.0, 25.0]	24	320	24 (N=320)
SMCR7L	24.7242	0.46	(24.0, 25.0]	24	320	24 (N=320)
PDE6D	24.3944	0.62	(24.0, 25.0]	24	320	24 (N=320)
DHRS1	24.7291	0.36	(24.0, 25.0]	24	320	24 (N=320)
DHRS4;DHRS4L1	24.3233	0.76	(24.0, 25.0]	24	320	24 (N=320)
CCDC93	24.7723	0.4	(24.0, 25.0]	24	320	24 (N=320)
PCYT2	24.958	0.3	(24.0, 25.0]	24	320	24 (N=320)
PCSK9	24.4116	0.58	(24.0, 25.0]	24	320	24 (N=320)
NUDT19	24.9525	0.68	(24.0, 25.0]	24	320	24 (N=320)
COG6	24.4348	0.56	(24.0, 25.0]	24	320	24 (N=320)
KIAA1468	24.5602	0.4	(24.0, 25.0]	24	320	24 (N=320)
FNDC3B	24.9084	0.6	(24.0, 25.0]	24	320	24 (N=320)
GOLPH3L	24.3048	0.4	(24.0, 25.0]	24	320	24 (N=320)
IER3IP1	24.8542	0.42	(24.0, 25.0]	24	320	24 (N=320)
XRN1	24.8512	0.5	(24.0, 25.0]	24	320	24 (N=320)
UQCC1	24.5129	0.2	(24.0, 25.0]	24	320	24 (N=320)
IAH1	24.4305	0.46	(24.0, 25.0]	24	320	24 (N=320)
WDR13	24.895	0.38	(24.0, 25.0]	24	320	24 (N=320)
IRF2BPL	24.4482	0.42	(24.0, 25.0]	24	320	24 (N=320)
TUBAL3	24.779	0.52	(24.0, 25.0]	24	320	24 (N=320)
HTT	24.6454	0.3	(24.0, 25.0]	24	320	24 (N=320)
YIF1B	24.3481	0.44	(24.0, 25.0]	24	320	24 (N=320)
YIPF3	24.9367	0.5	(24.0, 25.0]	24	320	24 (N=320)
YIPF6	24.6454	0.44	(24.0, 25.0]	24	320	24 (N=320)
USE1	24.7075	0.26	(24.0, 25.0]	24	320	24 (N=320)
MBLAC2	24.7948	0.48	(24.0, 25.0]	24	320	24 (N=320)
GEMIN2	24.9016	0.22	(24.0, 25.0]	24	320	24 (N=320)
LAMTOR4	24.3612	0.76	(24.0, 25.0]	24	320	24 (N=320)
GPN3	24.9617	0.32	(24.0, 25.0]	24	320	24 (N=320)
GTF2A1	24.577	0.42	(24.0, 25.0]	24	320	24 (N=320)
ALAD	24.9702	0.46	(24.0, 25.0]	24	320	24 (N=320)
MCCC1	24.9339	0.38	(24.0, 25.0]	24	320	24 (N=320)
ZBTB8OS	24.1388	0.62	(24.0, 25.0]	24	320	24 (N=320)
MEA1	24.324	0.44	(24.0, 25.0]	24	320	24 (N=320)
ZC3H13	24.9999	0.54	(24.0, 25.0]	24	320	24 (N=320)
GEMIN7	24.4251	0.5	(24.0, 25.0]	24	320	24 (N=320)
TSR3	24.3794	0.68	(24.0, 25.0]	24	320	24 (N=320)
GFM2	24.6684	0.22	(24.0, 25.0]	24	320	24 (N=320)
GCC2	24.7848	0.22	(24.0, 25.0]	24	320	24 (N=320)
ZC3H7B	24.2593	0.62	(24.0, 25.0]	24	320	24 (N=320)
FOSL2	24.8043	0.56	(24.0, 25.0]	24	320	24 (N=320)
MAN2B1	24.1406	0.5	(24.0, 25.0]	24	320	24 (N=320)
GPR107	24.1984	0.3	(24.0, 25.0]	24	320	24 (N=320)
GALK2	24.7301	0.36	(24.0, 25.0]	24	320	24 (N=320)
LSM14B	24.9315	0.34	(24.0, 25.0]	24	320	24 (N=320)
UBR1	24.6846	0.5	(24.0, 25.0]	24	320	24 (N=320)
WHSC1	24.8653	0.44	(24.0, 25.0]	24	320	24 (N=320)
LRRC8A	24.5492	0.48	(24.0, 25.0]	24	320	24 (N=320)
GPATCH11	24.4264	0.34	(24.0, 25.0]	24	320	24 (N=320)
IGF1R	24.508	0.46	(24.0, 25.0]	24	320	24 (N=320)
WDR73	24.434	0.4	(24.0, 25.0]	24	320	24 (N=320)
GPALPP1	24.5291	0.54	(24.0, 25.0]	24	320	24 (N=320)
ACYP1	24.9718	0.22	(24.0, 25.0]	24	320	24 (N=320)
GPAA1	24.5337	0.44	(24.0, 25.0]	24	320	24 (N=320)
LYRM2	24.9841	0.42	(24.0, 25.0]	24	320	24 (N=320)
UBIAD1	24.4013	0.66	(24.0, 25.0]	24	320	24 (N=320)
INPP1	24.4323	0.48	(24.0, 25.0]	24	320	24 (N=320)
ANO6	24.9441	0.32	(24.0, 25.0]	24	320	24 (N=320)
MADD	24.3879	0.5	(24.0, 25.0]	24	320	24 (N=320)
ADCK4	24.7104	0.4	(24.0, 25.0]	24	320	24 (N=320)
UGGT2	24.1323	0.76	(24.0, 25.0]	24	320	24 (N=320)
LPGAT1	24.9678	0.56	(24.0, 25.0]	24	320	24 (N=320)
KIAA1522	24.4874	0.4	(24.0, 25.0]	24	320	24 (N=320)
XPA	24.5493	0.66	(24.0, 25.0]	24	320	24 (N=320)
MALT1	24.1896	0.3	(24.0, 25.0]	24	320	24 (N=320)
LNP	24.5878	0.52	(24.0, 25.0]	24	320	24 (N=320)
LMAN2L	24.648	0.54	(24.0, 25.0]	24	320	24 (N=320)
LLGL1	24.4162	0.3	(24.0, 25.0]	24	320	24 (N=320)
FRYL	24.7057	0.42	(24.0, 25.0]	24	320	24 (N=320)
GCAT	24.337	0.42	(24.0, 25.0]	24	320	24 (N=320)
MED18	24.9955	0.46	(24.0, 25.0]	24	320	24 (N=320)
TTC33	24.473	0.24	(24.0, 25.0]	24	320	24 (N=320)
MED23	24.384	0.32	(24.0, 25.0]	24	320	24 (N=320)
VASN	24.926	0.2	(24.0, 25.0]	24	320	24 (N=320)
ZMYM4	24.63	0.54	(24.0, 25.0]	24	320	24 (N=320)
METTL15	24.8726	0.46	(24.0, 25.0]	24	320	24 (N=320)
HINT3	24.7543	0.6	(24.0, 25.0]	24	320	24 (N=320)
ZNF346	24.9435	0.5	(24.0, 25.0]	24	320	24 (N=320)
ARFGAP3	24.7934	0.4	(24.0, 25.0]	24	320	24 (N=320)
GTF2H1	24.7099	0.44	(24.0, 25.0]	24	320	24 (N=320)
AGRN	24.8891	0.58	(24.0, 25.0]	24	320	24 (N=320)
GIT2	24.8627	0.4	(24.0, 25.0]	24	320	24 (N=320)
KBTBD4	24.7215	0.64	(24.0, 25.0]	24	320	24 (N=320)
ABCC4	24.191	0.72	(24.0, 25.0]	24	320	24 (N=320)
ZNF593	24.9807	0.4	(24.0, 25.0]	24	320	24 (N=320)
FBXO3	24.4443	0.4	(24.0, 25.0]	24	320	24 (N=320)
GLIPR1	24.8758	0.72	(24.0, 25.0]	24	320	24 (N=320)
MED4	24.7158	0.26	(24.0, 25.0]	24	320	24 (N=320)
ARHGAP18	24.9621	0.32	(24.0, 25.0]	24	320	24 (N=320)
VPS36	24.8637	0.22	(24.0, 25.0]	24	320	24 (N=320)
HDHD2	24.9006	0.42	(24.0, 25.0]	24	320	24 (N=320)
FASTKD5	24.9208	0.44	(24.0, 25.0]	24	320	24 (N=320)
HDHD1	24.7986	0.34	(24.0, 25.0]	24	320	24 (N=320)
FASTKD3	24.7833	0.48	(24.0, 25.0]	24	320	24 (N=320)
GMNN	24.9058	0.58	(24.0, 25.0]	24	320	24 (N=320)
KIAA0907	24.6081	0.54	(24.0, 25.0]	24	320	24 (N=320)
MGME1	24.9524	0.34	(24.0, 25.0]	24	320	24 (N=320)
ZNRF2	24.6611	0.66	(24.0, 25.0]	24	320	24 (N=320)
ZWILCH	24.6853	0.38	(24.0, 25.0]	24	320	24 (N=320)
HDDC2	24.1155	0.46	(24.0, 25.0]	24	320	24 (N=320)
HDAC3	24.2635	0.64	(24.0, 25.0]	24	320	24 (N=320)
TRIM24	24.9343	0.1	(24.0, 25.0]	24	320	24 (N=320)
HAUS6	24.341	0.24	(24.0, 25.0]	24	320	24 (N=320)
HEATR6	24.0798	0.14	(24.0, 25.0]	24	320	24 (N=320)
TSC2	24.7932	0.56	(24.0, 25.0]	24	320	24 (N=320)
IKBKB	24.5771	0.62	(24.0, 25.0]	24	320	24 (N=320)
KLC4	24.8529	0.48	(24.0, 25.0]	24	320	24 (N=320)
ZGPAT	24.5904	0.44	(24.0, 25.0]	24	320	24 (N=320)
ABI2	24.7609	0.66	(24.0, 25.0]	24	320	24 (N=320)
HMG20B	24.9854	0.36	(24.0, 25.0]	24	320	24 (N=320)
TSEN15	24.934	0.28	(24.0, 25.0]	24	320	24 (N=320)
VRK2	24.8635	0.32	(24.0, 25.0]	24	320	24 (N=320)
MED24	24.4937	0.26	(24.0, 25.0]	24	320	24 (N=320)
ITGB4	24.0955	0.52	(24.0, 25.0]	24	320	24 (N=320)
FGFR1OP	24.7562	0.44	(24.0, 25.0]	24	320	24 (N=320)
PCF11	25.5935	0.18	(25.0, 26.0]	25	708	25 (N=708)
PNKD	25.9181	0.68	(25.0, 26.0]	25	708	25 (N=708)
GMPR2	25.0407	0.56	(25.0, 26.0]	25	708	25 (N=708)
GOSR2	25.3979	0.32	(25.0, 26.0]	25	708	25 (N=708)
DCTD	25.1857	0.48	(25.0, 26.0]	25	708	25 (N=708)
DCTN5	25.2152	0.18	(25.0, 26.0]	25	708	25 (N=708)
DCTN6	25.7642	0.26	(25.0, 26.0]	25	708	25 (N=708)
GOSR1	25.1003	0.12	(25.0, 26.0]	25	708	25 (N=708)
GNPAT	25.1769	0.32	(25.0, 26.0]	25	708	25 (N=708)
PMS2	25.247	0.52	(25.0, 26.0]	25	708	25 (N=708)
ITGA5	25.1307	0.38	(25.0, 26.0]	25	708	25 (N=708)
DHPS	25.9666	0.08	(25.0, 26.0]	25	708	25 (N=708)
DFNA5	25.3248	0.06	(25.0, 26.0]	25	708	25 (N=708)
PDCL	25.0318	0.34	(25.0, 26.0]	25	708	25 (N=708)
KIAA0391	25.7804	0.08	(25.0, 26.0]	25	708	25 (N=708)
DGKA	25.0473	0.76	(25.0, 26.0]	25	708	25 (N=708)
PDRG1	25.2608	0.58	(25.0, 26.0]	25	708	25 (N=708)
PDPR	25.2936	0.28	(25.0, 26.0]	25	708	25 (N=708)
ITFG3	25.6182	0.2	(25.0, 26.0]	25	708	25 (N=708)
PANK4	25.444	0.18	(25.0, 26.0]	25	708	25 (N=708)
POGZ	25.8359	0.12	(25.0, 26.0]	25	708	25 (N=708)
ITCH	25.3201	0.54	(25.0, 26.0]	25	708	25 (N=708)
KIAA1429	25.5881	0.08	(25.0, 26.0]	25	708	25 (N=708)
PDIA5	25.2698	0.16	(25.0, 26.0]	25	708	25 (N=708)
GPATCH8	25.0914	0.2	(25.0, 26.0]	25	708	25 (N=708)
INIP	25.3494	0.4	(25.0, 26.0]	25	708	25 (N=708)
PATL1	25.7805	0.08	(25.0, 26.0]	25	708	25 (N=708)
PIP5K1A	25.0934	0.56	(25.0, 26.0]	25	708	25 (N=708)
ITPK1	25.4958	0.28	(25.0, 26.0]	25	708	25 (N=708)
PEX5	25.5884	0.32	(25.0, 26.0]	25	708	25 (N=708)
JUND	25.1806	0.18	(25.0, 26.0]	25	708	25 (N=708)
GOLGA3	25.6126	0.76	(25.0, 26.0]	25	708	25 (N=708)
IRF2BP1	25.8077	0.16	(25.0, 26.0]	25	708	25 (N=708)
PHF10	25.6452	0.3	(25.0, 26.0]	25	708	25 (N=708)
PCK2	25.9445	0.12	(25.0, 26.0]	25	708	25 (N=708)
PHF14	25.2928	0.32	(25.0, 26.0]	25	708	25 (N=708)
PHKB	25.5494	0.22	(25.0, 26.0]	25	708	25 (N=708)
PEX3	25.3851	0.24	(25.0, 26.0]	25	708	25 (N=708)
DDX41	25.6852	0.08	(25.0, 26.0]	25	708	25 (N=708)
PHKG2	25.517	0.3	(25.0, 26.0]	25	708	25 (N=708)
INTS9	25.9384	0.22	(25.0, 26.0]	25	708	25 (N=708)
IRGQ	25.0112	0.14	(25.0, 26.0]	25	708	25 (N=708)
DDAH2	25.5438	0.6	(25.0, 26.0]	25	708	25 (N=708)
DEGS1	25.7916	0.54	(25.0, 26.0]	25	708	25 (N=708)
INTS1	25.2301	0.3	(25.0, 26.0]	25	708	25 (N=708)
PIK3C3	25.2372	0.2	(25.0, 26.0]	25	708	25 (N=708)
ISCA1	25.1555	0.3	(25.0, 26.0]	25	708	25 (N=708)
DDX19B	25.3878	0.38	(25.0, 26.0]	25	708	25 (N=708)
PIN4	25.9216	0	(25.0, 26.0]	25	708	25 (N=708)
PIP4K2A	25.3535	0.7	(25.0, 26.0]	25	708	25 (N=708)
JUNB	25.0059	0.52	(25.0, 26.0]	25	708	25 (N=708)
IXL;MED29	25.6408	0.32	(25.0, 26.0]	25	708	25 (N=708)
KCMF1	25.1887	0.38	(25.0, 26.0]	25	708	25 (N=708)
DHX57	25.7255	0.12	(25.0, 26.0]	25	708	25 (N=708)
PBX1	25.6763	0.74	(25.0, 26.0]	25	708	25 (N=708)
GNPDA2	25.0666	0.28	(25.0, 26.0]	25	708	25 (N=708)
DDX55	25.6981	0.18	(25.0, 26.0]	25	708	25 (N=708)
GOPC	25.7253	0.12	(25.0, 26.0]	25	708	25 (N=708)
KAT7	25.477	0.14	(25.0, 26.0]	25	708	25 (N=708)
MICU2	25.6737	0.1	(25.0, 26.0]	25	708	25 (N=708)
POLR2D	25.6711	0.28	(25.0, 26.0]	25	708	25 (N=708)
RABGGTA	25.2982	0.22	(25.0, 26.0]	25	708	25 (N=708)
HMGCL	25.6475	0.3	(25.0, 26.0]	25	708	25 (N=708)
HOOK3	25.5642	0.34	(25.0, 26.0]	25	708	25 (N=708)
GTF2H2C;GTF2H2	25.6383	0.22	(25.0, 26.0]	25	708	25 (N=708)
COX8A	25.422	0.28	(25.0, 26.0]	25	708	25 (N=708)
CPM	25.3279	0.56	(25.0, 26.0]	25	708	25 (N=708)
CPOX	25.82	0.1	(25.0, 26.0]	25	708	25 (N=708)
RAB23	25.6512	0.14	(25.0, 26.0]	25	708	25 (N=708)
HS2ST1	25.475	0.32	(25.0, 26.0]	25	708	25 (N=708)
RABL3	25.3323	0.48	(25.0, 26.0]	25	708	25 (N=708)
GTF2E2	25.9027	0.16	(25.0, 26.0]	25	708	25 (N=708)
GTF2E1	25.6437	0.5	(25.0, 26.0]	25	708	25 (N=708)
PVR	25.405	0.04	(25.0, 26.0]	25	708	25 (N=708)
PURB	25.6843	0.18	(25.0, 26.0]	25	708	25 (N=708)
PURA	25.928	0.24	(25.0, 26.0]	25	708	25 (N=708)
HSD17B12	25.5653	0.24	(25.0, 26.0]	25	708	25 (N=708)
CREG1	25.7747	0.7	(25.0, 26.0]	25	708	25 (N=708)
CRELD2	25.1193	0.16	(25.0, 26.0]	25	708	25 (N=708)
HSDL1	25.6519	0.28	(25.0, 26.0]	25	708	25 (N=708)
HSPA13	25.9876	0.18	(25.0, 26.0]	25	708	25 (N=708)
QTRT1	25.2998	0.2	(25.0, 26.0]	25	708	25 (N=708)
RABL6	25.0653	0.18	(25.0, 26.0]	25	708	25 (N=708)
RAD1	25.5263	0.2	(25.0, 26.0]	25	708	25 (N=708)
RAD18	25.9786	0.3	(25.0, 26.0]	25	708	25 (N=708)
RFX1	25.0675	0.4	(25.0, 26.0]	25	708	25 (N=708)
RFK	25.9282	0.4	(25.0, 26.0]	25	708	25 (N=708)
COL4A3BP	25.8345	0.08	(25.0, 26.0]	25	708	25 (N=708)
REEP4	25.2327	0.46	(25.0, 26.0]	25	708	25 (N=708)
COMMD10	25.6465	0.18	(25.0, 26.0]	25	708	25 (N=708)
COMMD2	25.6488	0.28	(25.0, 26.0]	25	708	25 (N=708)
COMMD4	25.8536	0.06	(25.0, 26.0]	25	708	25 (N=708)
COMMD5	25.0646	0.36	(25.0, 26.0]	25	708	25 (N=708)
HECTD3	25.4039	0.32	(25.0, 26.0]	25	708	25 (N=708)
HERC4	25.9069	0.1	(25.0, 26.0]	25	708	25 (N=708)
COMMD8	25.7378	0.22	(25.0, 26.0]	25	708	25 (N=708)
GUSB	25.725	0.22	(25.0, 26.0]	25	708	25 (N=708)
RBM7	25.0407	0.18	(25.0, 26.0]	25	708	25 (N=708)
GUK1	25.708	0.12	(25.0, 26.0]	25	708	25 (N=708)
RBM33	25.0978	0.42	(25.0, 26.0]	25	708	25 (N=708)
RBM19	25.1785	0.16	(25.0, 26.0]	25	708	25 (N=708)
RAPH1	25.5007	0.76	(25.0, 26.0]	25	708	25 (N=708)
RANBP6	25.59	0.06	(25.0, 26.0]	25	708	25 (N=708)
HLA-G	25.324	0.72	(25.0, 26.0]	25	708	25 (N=708)
HMG20A	25.3237	0.32	(25.0, 26.0]	25	708	25 (N=708)
RALB	25.0931	0.24	(25.0, 26.0]	25	708	25 (N=708)
CRIPT	25.0796	0.48	(25.0, 26.0]	25	708	25 (N=708)
IMPAD1	25.9552	0.28	(25.0, 26.0]	25	708	25 (N=708)
PTPN2	25.8285	0.2	(25.0, 26.0]	25	708	25 (N=708)
HTRA2	25.6261	0.2	(25.0, 26.0]	25	708	25 (N=708)
CUL5	25.5132	0.28	(25.0, 26.0]	25	708	25 (N=708)
PPM1F	25.0291	0.32	(25.0, 26.0]	25	708	25 (N=708)
PPM1A	25.223	0.5	(25.0, 26.0]	25	708	25 (N=708)
CUX1	25.9063	0.48	(25.0, 26.0]	25	708	25 (N=708)
PPIP5K2	25.8103	0.38	(25.0, 26.0]	25	708	25 (N=708)
CWC22	25.664	0.14	(25.0, 26.0]	25	708	25 (N=708)
PPIL2	25.292	0.64	(25.0, 26.0]	25	708	25 (N=708)
CXorf56	25.9498	0.14	(25.0, 26.0]	25	708	25 (N=708)
PPFIBP1	25.7351	0.22	(25.0, 26.0]	25	708	25 (N=708)
PPOX	25.8458	0.28	(25.0, 26.0]	25	708	25 (N=708)
PPCS	25.4198	0.14	(25.0, 26.0]	25	708	25 (N=708)
POP7	25.8074	0.32	(25.0, 26.0]	25	708	25 (N=708)
POP4	25.0309	0.26	(25.0, 26.0]	25	708	25 (N=708)
GPS2	25.6253	0.74	(25.0, 26.0]	25	708	25 (N=708)
POLR3D	25.2854	0.32	(25.0, 26.0]	25	708	25 (N=708)
DAGLB	25.3161	0.16	(25.0, 26.0]	25	708	25 (N=708)
POLR3C	25.3769	0.32	(25.0, 26.0]	25	708	25 (N=708)
GPRC5A	25.4519	0.22	(25.0, 26.0]	25	708	25 (N=708)
POLR2K	25.6137	0.42	(25.0, 26.0]	25	708	25 (N=708)
POLR2I	25.974	0.2	(25.0, 26.0]	25	708	25 (N=708)
CYFIP2	25.271	0.54	(25.0, 26.0]	25	708	25 (N=708)
PPP1R11	25.573	0.42	(25.0, 26.0]	25	708	25 (N=708)
PPP1R13L	25.7566	0.12	(25.0, 26.0]	25	708	25 (N=708)
PPP1R18	25.5365	0.36	(25.0, 26.0]	25	708	25 (N=708)
CRTC3	25.3825	0.3	(25.0, 26.0]	25	708	25 (N=708)
PTK7	25.7723	0.72	(25.0, 26.0]	25	708	25 (N=708)
HUS1	25.8792	0.14	(25.0, 26.0]	25	708	25 (N=708)
PSMG4	25.7474	0.3	(25.0, 26.0]	25	708	25 (N=708)
CSNK1D;CSNK1E	25.9402	0.64	(25.0, 26.0]	25	708	25 (N=708)
PRRC2B	25.0047	0.36	(25.0, 26.0]	25	708	25 (N=708)
GSK3A	25.0154	0.2	(25.0, 26.0]	25	708	25 (N=708)
ICMT	25.421	0.38	(25.0, 26.0]	25	708	25 (N=708)
PRPF38B	25.7849	0.06	(25.0, 26.0]	25	708	25 (N=708)
PRKRA	25.6412	0.26	(25.0, 26.0]	25	708	25 (N=708)
CTDSPL2	25.5239	0.26	(25.0, 26.0]	25	708	25 (N=708)
CTH	25.9718	0.2	(25.0, 26.0]	25	708	25 (N=708)
IFRD1	25.7367	0.36	(25.0, 26.0]	25	708	25 (N=708)
IFRD2	25.3499	0.3	(25.0, 26.0]	25	708	25 (N=708)
CTNNAL1	25.0689	0.42	(25.0, 26.0]	25	708	25 (N=708)
PPT2;hCG_1999928	25.2867	0.58	(25.0, 26.0]	25	708	25 (N=708)
CTPS2	25.8908	0.1	(25.0, 26.0]	25	708	25 (N=708)
PPP6R2	25.5513	0.66	(25.0, 26.0]	25	708	25 (N=708)
PPP4R1	25.7937	0.14	(25.0, 26.0]	25	708	25 (N=708)
CTTNBP2NL	25.1598	0.48	(25.0, 26.0]	25	708	25 (N=708)
GPX4	25.2821	0.26	(25.0, 26.0]	25	708	25 (N=708)
HSPE1-MOB4	25.2177	0.32	(25.0, 26.0]	25	708	25 (N=708)
GPX1	25.3068	0.18	(25.0, 26.0]	25	708	25 (N=708)
NUDT16L1	25.6214	0.14	(25.0, 26.0]	25	708	25 (N=708)
PAAF1	25.8062	0.14	(25.0, 26.0]	25	708	25 (N=708)
MB21D1	25.0818	0.34	(25.0, 26.0]	25	708	25 (N=708)
MSLN	25.7914	0.46	(25.0, 26.0]	25	708	25 (N=708)
MBD2	25.3909	0.22	(25.0, 26.0]	25	708	25 (N=708)
ENOSF1	25.6358	0.12	(25.0, 26.0]	25	708	25 (N=708)
MRPS24	25.0694	0.14	(25.0, 26.0]	25	708	25 (N=708)
EPHA2	25.3877	0.44	(25.0, 26.0]	25	708	25 (N=708)
MRPS21	25.0179	0.46	(25.0, 26.0]	25	708	25 (N=708)
MRPS18C	25.3544	0.46	(25.0, 26.0]	25	708	25 (N=708)
FKBP7	25.6096	0.68	(25.0, 26.0]	25	708	25 (N=708)
EPS8L2	25.7509	0.3	(25.0, 26.0]	25	708	25 (N=708)
MSTO1	25.6176	0.32	(25.0, 26.0]	25	708	25 (N=708)
MBLL;MBNL2	25.0052	0.72	(25.0, 26.0]	25	708	25 (N=708)
ERAP1	25.0895	0.22	(25.0, 26.0]	25	708	25 (N=708)
MRPS12	25.6469	0.24	(25.0, 26.0]	25	708	25 (N=708)
ERCC1	25.0374	0.6	(25.0, 26.0]	25	708	25 (N=708)
MBOAT7	25.6509	0.06	(25.0, 26.0]	25	708	25 (N=708)
FKBP14	25.5479	0.22	(25.0, 26.0]	25	708	25 (N=708)
ERCC3	25.0305	0.28	(25.0, 26.0]	25	708	25 (N=708)
MED14	25.9602	0.28	(25.0, 26.0]	25	708	25 (N=708)
MRPS11	25.8001	0.22	(25.0, 26.0]	25	708	25 (N=708)
ERGIC2	25.6984	0.2	(25.0, 26.0]	25	708	25 (N=708)
MRPS10	25.495	0.14	(25.0, 26.0]	25	708	25 (N=708)
MRPS14	25.1995	0.4	(25.0, 26.0]	25	708	25 (N=708)
ERI3	25.6878	0.1	(25.0, 26.0]	25	708	25 (N=708)
MAX	25.1167	0.46	(25.0, 26.0]	25	708	25 (N=708)
MT-ATP6	25.9439	0.2	(25.0, 26.0]	25	708	25 (N=708)
MVD	25.0377	0.34	(25.0, 26.0]	25	708	25 (N=708)
MAN1B1	25.566	0.08	(25.0, 26.0]	25	708	25 (N=708)
MVB12A	25.7512	0.24	(25.0, 26.0]	25	708	25 (N=708)
MUT	25.9817	0.02	(25.0, 26.0]	25	708	25 (N=708)
FPGS	25.8648	0.1	(25.0, 26.0]	25	708	25 (N=708)
ELMO2	25.7363	0.28	(25.0, 26.0]	25	708	25 (N=708)
FOXRED1	25.4597	0.12	(25.0, 26.0]	25	708	25 (N=708)
ELOF1	25.8094	0.38	(25.0, 26.0]	25	708	25 (N=708)
MAP2K4	25.3204	0.28	(25.0, 26.0]	25	708	25 (N=708)
MTPAP	25.894	0.18	(25.0, 26.0]	25	708	25 (N=708)
MAVS	25.39	0.32	(25.0, 26.0]	25	708	25 (N=708)
MAP2K6	25.8255	0.22	(25.0, 26.0]	25	708	25 (N=708)
EMC10	25.3451	0.32	(25.0, 26.0]	25	708	25 (N=708)
FNBP4	25.8474	0.18	(25.0, 26.0]	25	708	25 (N=708)
FNBP1	25.4693	0.3	(25.0, 26.0]	25	708	25 (N=708)
MTMR1	25.3365	0.36	(25.0, 26.0]	25	708	25 (N=708)
EMC4	25.876	0.22	(25.0, 26.0]	25	708	25 (N=708)
FN1	25.4323	0.42	(25.0, 26.0]	25	708	25 (N=708)
MAPK3	25.7392	0.18	(25.0, 26.0]	25	708	25 (N=708)
MAPKAPK2	25.8883	0.28	(25.0, 26.0]	25	708	25 (N=708)
EML2	25.5055	0.74	(25.0, 26.0]	25	708	25 (N=708)
MAU2	25.4329	0.64	(25.0, 26.0]	25	708	25 (N=708)
MTMR2	25.7079	0.14	(25.0, 26.0]	25	708	25 (N=708)
MRPL55	25.5306	0.22	(25.0, 26.0]	25	708	25 (N=708)
MRPL54	25.3369	0.5	(25.0, 26.0]	25	708	25 (N=708)
FIBP	25.248	0.3	(25.0, 26.0]	25	708	25 (N=708)
MPHOSPH6	25.4276	0.36	(25.0, 26.0]	25	708	25 (N=708)
FBXO30	25.9986	0.18	(25.0, 26.0]	25	708	25 (N=708)
FAM114A2	25.6792	0.2	(25.0, 26.0]	25	708	25 (N=708)
METTL3	25.753	0.08	(25.0, 26.0]	25	708	25 (N=708)
METTL5	25.1894	0.28	(25.0, 26.0]	25	708	25 (N=708)
FAM175B	25.5029	0.16	(25.0, 26.0]	25	708	25 (N=708)
MNAT1	25.4925	0.12	(25.0, 26.0]	25	708	25 (N=708)
MMTAG2	25.9512	0.34	(25.0, 26.0]	25	708	25 (N=708)
METTL7A	25.1145	0.18	(25.0, 26.0]	25	708	25 (N=708)
MMGT1	25.7009	0.04	(25.0, 26.0]	25	708	25 (N=708)
FBXO7	25.4508	0.2	(25.0, 26.0]	25	708	25 (N=708)
MGLL	25.8014	0.72	(25.0, 26.0]	25	708	25 (N=708)
MLLT11	25.6896	0.7	(25.0, 26.0]	25	708	25 (N=708)
MLLT1	25.5284	0.4	(25.0, 26.0]	25	708	25 (N=708)
MLF2	25.658	0.22	(25.0, 26.0]	25	708	25 (N=708)
MGMT	25.9683	0.26	(25.0, 26.0]	25	708	25 (N=708)
FAM96A	25.2688	0.3	(25.0, 26.0]	25	708	25 (N=708)
MKL2	25.7379	0.2	(25.0, 26.0]	25	708	25 (N=708)
MGST2	25.2077	0.58	(25.0, 26.0]	25	708	25 (N=708)
MICU1	25.7206	0.3	(25.0, 26.0]	25	708	25 (N=708)
MINPP1	25.9545	0.12	(25.0, 26.0]	25	708	25 (N=708)
FARS2	25.5593	0.4	(25.0, 26.0]	25	708	25 (N=708)
MLST8	25.0461	0.22	(25.0, 26.0]	25	708	25 (N=708)
MPHOSPH8	25.4151	0.3	(25.0, 26.0]	25	708	25 (N=708)
FCF1	25.5981	0.24	(25.0, 26.0]	25	708	25 (N=708)
METTL16	25.8951	0.12	(25.0, 26.0]	25	708	25 (N=708)
MRPL51	25.5455	0.58	(25.0, 26.0]	25	708	25 (N=708)
MRPL42	25.4726	0.26	(25.0, 26.0]	25	708	25 (N=708)
MED20	25.4229	0.26	(25.0, 26.0]	25	708	25 (N=708)
MRPL33	25.7594	0.14	(25.0, 26.0]	25	708	25 (N=708)
ETFDH	25.2619	0.7	(25.0, 26.0]	25	708	25 (N=708)
MRPL32	25.6725	0.18	(25.0, 26.0]	25	708	25 (N=708)
EXOC1	25.5091	0.32	(25.0, 26.0]	25	708	25 (N=708)
MRPL30	25.6526	0.3	(25.0, 26.0]	25	708	25 (N=708)
MRPL28	25.7188	0.18	(25.0, 26.0]	25	708	25 (N=708)
EXOC5	25.3626	0.06	(25.0, 26.0]	25	708	25 (N=708)
EXOC7	25.6347	0.12	(25.0, 26.0]	25	708	25 (N=708)
EXOC8	25.0266	0.22	(25.0, 26.0]	25	708	25 (N=708)
EXOSC1	25.7606	0.02	(25.0, 26.0]	25	708	25 (N=708)
MRPL27	25.929	0.26	(25.0, 26.0]	25	708	25 (N=708)
MRPL23	25.5201	0.2	(25.0, 26.0]	25	708	25 (N=708)
MRPL20	25.8768	0.16	(25.0, 26.0]	25	708	25 (N=708)
MRPL18	25.3198	0.3	(25.0, 26.0]	25	708	25 (N=708)
MED27	25.4372	0.18	(25.0, 26.0]	25	708	25 (N=708)
Em:AP000351.3;GSTT2;GSTT2B	25.5511	0.72	(25.0, 26.0]	25	708	25 (N=708)
FERMT1	25.614	0.24	(25.0, 26.0]	25	708	25 (N=708)
FADD	25.9038	0.08	(25.0, 26.0]	25	708	25 (N=708)
MRGBP	25.2097	0.2	(25.0, 26.0]	25	708	25 (N=708)
MRFAP1	25.9151	0.08	(25.0, 26.0]	25	708	25 (N=708)
MXRA7	25.6546	0.3	(25.0, 26.0]	25	708	25 (N=708)
MYCBP2	25.1284	0.52	(25.0, 26.0]	25	708	25 (N=708)
MALSU1	25.7254	0.5	(25.0, 26.0]	25	708	25 (N=708)
FTL	25.855	0.2	(25.0, 26.0]	25	708	25 (N=708)
DOCK7	25.5188	0.2	(25.0, 26.0]	25	708	25 (N=708)
DPF2	25.6357	0.1	(25.0, 26.0]	25	708	25 (N=708)
LAMTOR2	25.3583	0.16	(25.0, 26.0]	25	708	25 (N=708)
DPH2	25.5	0.1	(25.0, 26.0]	25	708	25 (N=708)
NTHL1	25.6444	0.34	(25.0, 26.0]	25	708	25 (N=708)
GEMIN6	25.5111	0.34	(25.0, 26.0]	25	708	25 (N=708)
NT5C	25.0889	0.46	(25.0, 26.0]	25	708	25 (N=708)
LCLAT1	25.9826	0.14	(25.0, 26.0]	25	708	25 (N=708)
NSRP1;CCDC55	25.507	0.6	(25.0, 26.0]	25	708	25 (N=708)
DPYD	25.8182	0.7	(25.0, 26.0]	25	708	25 (N=708)
LAGE3	25.1666	0.48	(25.0, 26.0]	25	708	25 (N=708)
LCMT1	25.6393	0.18	(25.0, 26.0]	25	708	25 (N=708)
DR1	25.8204	0.06	(25.0, 26.0]	25	708	25 (N=708)
LEMD2	25.6426	0.28	(25.0, 26.0]	25	708	25 (N=708)
NRAS	25.7298	0.48	(25.0, 26.0]	25	708	25 (N=708)
LEMD3	25.5054	0.18	(25.0, 26.0]	25	708	25 (N=708)
NR2F1;NR2F2	25.1292	0.44	(25.0, 26.0]	25	708	25 (N=708)
NR2C2AP	25.7409	0.08	(25.0, 26.0]	25	708	25 (N=708)
NPEPL1	25.0766	0.44	(25.0, 26.0]	25	708	25 (N=708)
LGMN	25.8018	0.44	(25.0, 26.0]	25	708	25 (N=708)
LIMD1	25.9785	0.3	(25.0, 26.0]	25	708	25 (N=708)
NOTCH2	25.9635	0.14	(25.0, 26.0]	25	708	25 (N=708)
NSMCE2	25.8347	0.38	(25.0, 26.0]	25	708	25 (N=708)
GGA2	25.7787	0.36	(25.0, 26.0]	25	708	25 (N=708)
L2HGDH	25.0574	0.24	(25.0, 26.0]	25	708	25 (N=708)
DNPEP	25.9969	0.14	(25.0, 26.0]	25	708	25 (N=708)
DLG3	25.842	0.76	(25.0, 26.0]	25	708	25 (N=708)
DLGAP5	25.06	0.24	(25.0, 26.0]	25	708	25 (N=708)
KIAA1524	25.5047	0.18	(25.0, 26.0]	25	708	25 (N=708)
DMAP1	25.8905	0.24	(25.0, 26.0]	25	708	25 (N=708)
GLRX	25.9628	0.08	(25.0, 26.0]	25	708	25 (N=708)
KIAA1671	25.5061	0.44	(25.0, 26.0]	25	708	25 (N=708)
ODR4	25.6246	0.12	(25.0, 26.0]	25	708	25 (N=708)
GLIPR2	25.3718	0.7	(25.0, 26.0]	25	708	25 (N=708)
KIF1B;KIF1Bbeta	25.9397	0.56	(25.0, 26.0]	25	708	25 (N=708)
OCIAD2	25.9852	0.34	(25.0, 26.0]	25	708	25 (N=708)
OAS3	25.5228	0.16	(25.0, 26.0]	25	708	25 (N=708)
GLE1	25.1871	0.18	(25.0, 26.0]	25	708	25 (N=708)
NUPL2	25.8833	0.18	(25.0, 26.0]	25	708	25 (N=708)
DNAJC5	25.6673	0.52	(25.0, 26.0]	25	708	25 (N=708)
NUMBL	25.0109	0.54	(25.0, 26.0]	25	708	25 (N=708)
NUF2	25.4369	0.16	(25.0, 26.0]	25	708	25 (N=708)
GIPC2	25.3602	0.68	(25.0, 26.0]	25	708	25 (N=708)
KLHL13;KLHL9	25.4985	0.24	(25.0, 26.0]	25	708	25 (N=708)
GINS1	25.4123	0.22	(25.0, 26.0]	25	708	25 (N=708)
MIEN1	25.9851	0.48	(25.0, 26.0]	25	708	25 (N=708)
GID8	25.835	0.12	(25.0, 26.0]	25	708	25 (N=708)
KTI12	25.3586	0.34	(25.0, 26.0]	25	708	25 (N=708)
NUDT15	25.7826	0.2	(25.0, 26.0]	25	708	25 (N=708)
DTD1	25.6869	0.18	(25.0, 26.0]	25	708	25 (N=708)
PAK4	25.775	0.24	(25.0, 26.0]	25	708	25 (N=708)
DTL	25.5915	0.24	(25.0, 26.0]	25	708	25 (N=708)
NOL3	25.7467	0.14	(25.0, 26.0]	25	708	25 (N=708)
LRSAM1	25.9927	0.08	(25.0, 26.0]	25	708	25 (N=708)
NCOR2	25.8492	0.34	(25.0, 26.0]	25	708	25 (N=708)
NCOR1	25.7631	0.4	(25.0, 26.0]	25	708	25 (N=708)
GAK	25.6496	0.08	(25.0, 26.0]	25	708	25 (N=708)
NCK1	25.2268	0.36	(25.0, 26.0]	25	708	25 (N=708)
GADD45GIP1	25.7074	0.24	(25.0, 26.0]	25	708	25 (N=708)
LY6K	25.6893	0.16	(25.0, 26.0]	25	708	25 (N=708)
NCBP2	25.8389	0.16	(25.0, 26.0]	25	708	25 (N=708)
LYPLAL1	25.6253	0.74	(25.0, 26.0]	25	708	25 (N=708)
NBN	25.3568	0.3	(25.0, 26.0]	25	708	25 (N=708)
EIF1AD	25.4355	0.12	(25.0, 26.0]	25	708	25 (N=708)
NBAS	25.0014	0.32	(25.0, 26.0]	25	708	25 (N=708)
NAA40	25.4989	0.2	(25.0, 26.0]	25	708	25 (N=708)
NAA35	25.3089	0.3	(25.0, 26.0]	25	708	25 (N=708)
NAA20	25.8835	0.36	(25.0, 26.0]	25	708	25 (N=708)
LYRM4	25.5013	0.24	(25.0, 26.0]	25	708	25 (N=708)
FXN	25.9528	0.3	(25.0, 26.0]	25	708	25 (N=708)
MAEA	25.3575	0.42	(25.0, 26.0]	25	708	25 (N=708)
MYO9B	25.5495	0.2	(25.0, 26.0]	25	708	25 (N=708)
MAGT1	25.9443	0.36	(25.0, 26.0]	25	708	25 (N=708)
FTSJ1	25.2159	0.24	(25.0, 26.0]	25	708	25 (N=708)
MYL6B	25.4289	0.76	(25.0, 26.0]	25	708	25 (N=708)
NADK	25.2772	0.36	(25.0, 26.0]	25	708	25 (N=708)
NDUFA3	25.757	0.42	(25.0, 26.0]	25	708	25 (N=708)
NDUFA7	25.472	0.38	(25.0, 26.0]	25	708	25 (N=708)
NDUFAF1	25.0946	0.34	(25.0, 26.0]	25	708	25 (N=708)
DVL2	25.4159	0.5	(25.0, 26.0]	25	708	25 (N=708)
NOA1	25.1423	0.14	(25.0, 26.0]	25	708	25 (N=708)
GBP2	25.3826	0.74	(25.0, 26.0]	25	708	25 (N=708)
LIPA	25.5144	0.4	(25.0, 26.0]	25	708	25 (N=708)
NHEJ1	25.1605	0.64	(25.0, 26.0]	25	708	25 (N=708)
LPCAT3	25.9529	0.32	(25.0, 26.0]	25	708	25 (N=708)
LRRC16A	25.9869	0.16	(25.0, 26.0]	25	708	25 (N=708)
NFKBIB	25.1516	0.6	(25.0, 26.0]	25	708	25 (N=708)
NFIB	25.0741	0.7	(25.0, 26.0]	25	708	25 (N=708)
NFIA	25.6506	0.44	(25.0, 26.0]	25	708	25 (N=708)
NFATC2IP	25.9756	0.36	(25.0, 26.0]	25	708	25 (N=708)
ECSIT	25.9298	0.2	(25.0, 26.0]	25	708	25 (N=708)
ECT2	25.5042	0.24	(25.0, 26.0]	25	708	25 (N=708)
NF1	25.3211	0.3	(25.0, 26.0]	25	708	25 (N=708)
NEK9	25.4612	0.2	(25.0, 26.0]	25	708	25 (N=708)
NEGR1	25.1713	0.72	(25.0, 26.0]	25	708	25 (N=708)
NEDD4	25.8952	0.26	(25.0, 26.0]	25	708	25 (N=708)
LRRC57	25.3976	0.1	(25.0, 26.0]	25	708	25 (N=708)
NECAP2	25.0823	0.24	(25.0, 26.0]	25	708	25 (N=708)
NECAP1	25.3688	0.44	(25.0, 26.0]	25	708	25 (N=708)
EEFSEC	25.7401	0.14	(25.0, 26.0]	25	708	25 (N=708)
NDUFB7	25.7627	0.38	(25.0, 26.0]	25	708	25 (N=708)
NDUFB4	25.8078	0.26	(25.0, 26.0]	25	708	25 (N=708)
NOMO1	25.3087	0.68	(25.0, 26.0]	25	708	25 (N=708)
ELOVL1	25.7977	0	(25.0, 26.0]	25	708	25 (N=708)
HARS2	25.7688	0.02	(25.0, 26.0]	25	708	25 (N=708)
COG2	25.0777	0.5	(25.0, 26.0]	25	708	25 (N=708)
SRFBP1	25.8204	0.2	(25.0, 26.0]	25	708	25 (N=708)
ANO10	25.2194	0.38	(25.0, 26.0]	25	708	25 (N=708)
ANKZF1	25.5372	0.1	(25.0, 26.0]	25	708	25 (N=708)
SPRYD4	25.9841	0.2	(25.0, 26.0]	25	708	25 (N=708)
ANKLE2	25.7074	0.16	(25.0, 26.0]	25	708	25 (N=708)
SPEN	25.3749	0.4	(25.0, 26.0]	25	708	25 (N=708)
UBR7	25.5124	0.18	(25.0, 26.0]	25	708	25 (N=708)
SPC25	25.6622	0.02	(25.0, 26.0]	25	708	25 (N=708)
SPATA5L1	25.4867	0.14	(25.0, 26.0]	25	708	25 (N=708)
ANAPC4	25.4322	0.1	(25.0, 26.0]	25	708	25 (N=708)
SSFA2	25.3677	0.38	(25.0, 26.0]	25	708	25 (N=708)
CASK	25.497	0.36	(25.0, 26.0]	25	708	25 (N=708)
ANAPC2	25.9979	0.34	(25.0, 26.0]	25	708	25 (N=708)
CASP7	25.507	0.3	(25.0, 26.0]	25	708	25 (N=708)
SP100	25.1273	0.38	(25.0, 26.0]	25	708	25 (N=708)
UBXN6	25.4992	0.42	(25.0, 26.0]	25	708	25 (N=708)
UFSP2	25.1985	0.2	(25.0, 26.0]	25	708	25 (N=708)
SORBS3	25.1458	0.36	(25.0, 26.0]	25	708	25 (N=708)
SORBS2	25.6208	0.1	(25.0, 26.0]	25	708	25 (N=708)
SNX17	25.1717	0.24	(25.0, 26.0]	25	708	25 (N=708)
UHRF2	25.8469	0.76	(25.0, 26.0]	25	708	25 (N=708)
ALG5	25.5801	0.12	(25.0, 26.0]	25	708	25 (N=708)
CASP2	25.6833	0.16	(25.0, 26.0]	25	708	25 (N=708)
ALG3	25.4668	0.4	(25.0, 26.0]	25	708	25 (N=708)
SSNA1	25.5651	0.26	(25.0, 26.0]	25	708	25 (N=708)
ST20-MTHFS;MTHFS	25.5155	0.36	(25.0, 26.0]	25	708	25 (N=708)
STX5	25.9963	0.1	(25.0, 26.0]	25	708	25 (N=708)
C15orf40	25.3094	0.4	(25.0, 26.0]	25	708	25 (N=708)
C16orf13	25.0315	0.74	(25.0, 26.0]	25	708	25 (N=708)
AP1S1	25.9391	0.34	(25.0, 26.0]	25	708	25 (N=708)
TXNDC15	25.4257	0.44	(25.0, 26.0]	25	708	25 (N=708)
C18orf25	25.8988	0.54	(25.0, 26.0]	25	708	25 (N=708)
STX10	25.4784	0.18	(25.0, 26.0]	25	708	25 (N=708)
C19orf52	25.061	0.42	(25.0, 26.0]	25	708	25 (N=708)
STRN4	25.0114	0.34	(25.0, 26.0]	25	708	25 (N=708)
TXNL4A	25.9332	0.14	(25.0, 26.0]	25	708	25 (N=708)
CACNA2D1	25.9795	0.5	(25.0, 26.0]	25	708	25 (N=708)
UBAC1	25.5614	0.08	(25.0, 26.0]	25	708	25 (N=708)
STK4	25.8323	0.24	(25.0, 26.0]	25	708	25 (N=708)
STK39	25.7513	0.76	(25.0, 26.0]	25	708	25 (N=708)
STK38	25.7423	0.32	(25.0, 26.0]	25	708	25 (N=708)
ANXA13	25.4544	0.62	(25.0, 26.0]	25	708	25 (N=708)
C2orf49	25.6289	0.42	(25.0, 26.0]	25	708	25 (N=708)
C4orf27	25.609	0.52	(25.0, 26.0]	25	708	25 (N=708)
STIM1	25.4481	0.32	(25.0, 26.0]	25	708	25 (N=708)
STEAP3	25.4535	0.4	(25.0, 26.0]	25	708	25 (N=708)
C8orf33	25.8469	0.04	(25.0, 26.0]	25	708	25 (N=708)
UBE3A	25.6929	0.26	(25.0, 26.0]	25	708	25 (N=708)
UBE2E1	25.1993	0.5	(25.0, 26.0]	25	708	25 (N=708)
C14orf142	25.8377	0.02	(25.0, 26.0]	25	708	25 (N=708)
SNRNP27	25.3357	0.34	(25.0, 26.0]	25	708	25 (N=708)
ALG13	25.9244	0.26	(25.0, 26.0]	25	708	25 (N=708)
AKT2	25.7804	0.18	(25.0, 26.0]	25	708	25 (N=708)
CCDC97	25.202	0.36	(25.0, 26.0]	25	708	25 (N=708)
CCNA2	25.5749	0.58	(25.0, 26.0]	25	708	25 (N=708)
SMEK2	25.346	0.34	(25.0, 26.0]	25	708	25 (N=708)
CCNB2;CCNB2V	25.1562	0.52	(25.0, 26.0]	25	708	25 (N=708)
CCNH	25.7993	0.16	(25.0, 26.0]	25	708	25 (N=708)
USP19	25.7792	0.1	(25.0, 26.0]	25	708	25 (N=708)
CCS	25.4546	0.12	(25.0, 26.0]	25	708	25 (N=708)
USP3	25.697	0.38	(25.0, 26.0]	25	708	25 (N=708)
SMARCAD1	25.5808	0.12	(25.0, 26.0]	25	708	25 (N=708)
CCDC90B	25.972	0.64	(25.0, 26.0]	25	708	25 (N=708)
SMARCA2	25.4787	0.14	(25.0, 26.0]	25	708	25 (N=708)
SMAD5;SMAD1	25.3745	0.68	(25.0, 26.0]	25	708	25 (N=708)
SMAD4	25.5292	0.06	(25.0, 26.0]	25	708	25 (N=708)
SLU7	25.0359	0.28	(25.0, 26.0]	25	708	25 (N=708)
CD276	25.7683	0.32	(25.0, 26.0]	25	708	25 (N=708)
SLC7A1	25.73	0.26	(25.0, 26.0]	25	708	25 (N=708)
CD320	25.6868	0.46	(25.0, 26.0]	25	708	25 (N=708)
AKAP9	25.4881	0.44	(25.0, 26.0]	25	708	25 (N=708)
SLC39A6	25.866	0.36	(25.0, 26.0]	25	708	25 (N=708)
CD46	25.9763	0.18	(25.0, 26.0]	25	708	25 (N=708)
UTRN	25.9613	0.36	(25.0, 26.0]	25	708	25 (N=708)
USP4	25.1221	0.4	(25.0, 26.0]	25	708	25 (N=708)
SNIP1	25.4845	0.5	(25.0, 26.0]	25	708	25 (N=708)
SMG9	25.0295	0.76	(25.0, 26.0]	25	708	25 (N=708)
CCDC55;NSRP1	25.2659	0.72	(25.0, 26.0]	25	708	25 (N=708)
UIMC1	25.263	0.34	(25.0, 26.0]	25	708	25 (N=708)
UNC13D	25.1712	0.3	(25.0, 26.0]	25	708	25 (N=708)
SNF8	25.0167	0.1	(25.0, 26.0]	25	708	25 (N=708)
CBX8	25.6072	0.2	(25.0, 26.0]	25	708	25 (N=708)
SNCG	25.9641	0.06	(25.0, 26.0]	25	708	25 (N=708)
CC2D1B	25.4803	0.24	(25.0, 26.0]	25	708	25 (N=708)
UNG;DKFZp781L1143	25.9334	0.72	(25.0, 26.0]	25	708	25 (N=708)
SNAPIN	25.4077	0.38	(25.0, 26.0]	25	708	25 (N=708)
SNAP29	25.0277	0.08	(25.0, 26.0]	25	708	25 (N=708)
CCBL1	25.8994	0.08	(25.0, 26.0]	25	708	25 (N=708)
CCDC59	25.246	0.32	(25.0, 26.0]	25	708	25 (N=708)
ATAD3B	25.8854	0.24	(25.0, 26.0]	25	708	25 (N=708)
SMYD3	25.9659	0.22	(25.0, 26.0]	25	708	25 (N=708)
UQCC2	25.7789	0.2	(25.0, 26.0]	25	708	25 (N=708)
CCDC132	25.8855	0.12	(25.0, 26.0]	25	708	25 (N=708)
CCDC137	25.586	0.14	(25.0, 26.0]	25	708	25 (N=708)
URI1	25.7277	0.16	(25.0, 26.0]	25	708	25 (N=708)
URM1	25.5935	0.42	(25.0, 26.0]	25	708	25 (N=708)
SMPD4	25.7748	0	(25.0, 26.0]	25	708	25 (N=708)
USP13	25.4433	0.36	(25.0, 26.0]	25	708	25 (N=708)
SMIM12	25.5434	0.38	(25.0, 26.0]	25	708	25 (N=708)
ALCAM	25.9103	0.2	(25.0, 26.0]	25	708	25 (N=708)
SMYD5	25.3089	0.26	(25.0, 26.0]	25	708	25 (N=708)
STX6	25.2442	0.26	(25.0, 26.0]	25	708	25 (N=708)
C12orf43	25.7167	0.44	(25.0, 26.0]	25	708	25 (N=708)
TUT1	25.2232	0.32	(25.0, 26.0]	25	708	25 (N=708)
ATP6V0A2	25.4383	0.36	(25.0, 26.0]	25	708	25 (N=708)
TIMP1	25.303	0.46	(25.0, 26.0]	25	708	25 (N=708)
TIMM21	25.1313	0.28	(25.0, 26.0]	25	708	25 (N=708)
ARPC1A	25.7919	0.32	(25.0, 26.0]	25	708	25 (N=708)
TIA1	25.5066	0.14	(25.0, 26.0]	25	708	25 (N=708)
TPMT	25.8314	0.1	(25.0, 26.0]	25	708	25 (N=708)
ARMCX3	25.1742	0.22	(25.0, 26.0]	25	708	25 (N=708)
TPRKB	25.6784	0.12	(25.0, 26.0]	25	708	25 (N=708)
THG1L	25.8002	0.24	(25.0, 26.0]	25	708	25 (N=708)
TGOLN2	25.2269	0.56	(25.0, 26.0]	25	708	25 (N=708)
ATP6AP2	25.7012	0.12	(25.0, 26.0]	25	708	25 (N=708)
ATXN7L3B	25.3802	0.4	(25.0, 26.0]	25	708	25 (N=708)
TRAPPC5	25.9853	0.12	(25.0, 26.0]	25	708	25 (N=708)
TGFBI	25.5952	0.68	(25.0, 26.0]	25	708	25 (N=708)
TRIAP1	25.8325	0.18	(25.0, 26.0]	25	708	25 (N=708)
ARIH2	25.1255	0.26	(25.0, 26.0]	25	708	25 (N=708)
TRIM26	25.9499	0.1	(25.0, 26.0]	25	708	25 (N=708)
ARID1A	25.3767	0.22	(25.0, 26.0]	25	708	25 (N=708)
TRIM32	25.0309	0.24	(25.0, 26.0]	25	708	25 (N=708)
TFAP4	25.4281	0.34	(25.0, 26.0]	25	708	25 (N=708)
TEX30	25.3906	0.3	(25.0, 26.0]	25	708	25 (N=708)
TEX264	25.7385	0.32	(25.0, 26.0]	25	708	25 (N=708)
ARL2BP	25.043	0.36	(25.0, 26.0]	25	708	25 (N=708)
TRIM56	25.6827	0.3	(25.0, 26.0]	25	708	25 (N=708)
TOR1B	25.3297	0.2	(25.0, 26.0]	25	708	25 (N=708)
TMBIM6	25.6818	0.28	(25.0, 26.0]	25	708	25 (N=708)
ATG4B	25.1619	0.14	(25.0, 26.0]	25	708	25 (N=708)
ATG5	25.4031	0.36	(25.0, 26.0]	25	708	25 (N=708)
ATG7	25.7081	0.16	(25.0, 26.0]	25	708	25 (N=708)
TMUB1	25.1521	0.26	(25.0, 26.0]	25	708	25 (N=708)
ASNSD1	25.0956	0.22	(25.0, 26.0]	25	708	25 (N=708)
TMEM65	25.1267	0.32	(25.0, 26.0]	25	708	25 (N=708)
TMEM41B	25.7646	0.4	(25.0, 26.0]	25	708	25 (N=708)
ATP11C	25.0273	0.42	(25.0, 26.0]	25	708	25 (N=708)
TMEM261	25.7567	0.36	(25.0, 26.0]	25	708	25 (N=708)
TMEM223	25.3828	0.6	(25.0, 26.0]	25	708	25 (N=708)
TOP3A	25.0797	0.52	(25.0, 26.0]	25	708	25 (N=708)
TMEM209	25.3034	0.32	(25.0, 26.0]	25	708	25 (N=708)
ATP2C1	25.3324	0.22	(25.0, 26.0]	25	708	25 (N=708)
TMEM201	25.3879	0.2	(25.0, 26.0]	25	708	25 (N=708)
TMEM167A	25.1304	0.54	(25.0, 26.0]	25	708	25 (N=708)
TMEM165	25.844	0.2	(25.0, 26.0]	25	708	25 (N=708)
ASF1A	25.5555	0.32	(25.0, 26.0]	25	708	25 (N=708)
ASCC2	25.4905	0.12	(25.0, 26.0]	25	708	25 (N=708)
TMEM11	25.9376	0.2	(25.0, 26.0]	25	708	25 (N=708)
ASB6	25.4017	0.32	(25.0, 26.0]	25	708	25 (N=708)
TMED3	25.1055	0.5	(25.0, 26.0]	25	708	25 (N=708)
TMED1	25.3914	0.12	(25.0, 26.0]	25	708	25 (N=708)
ATP2B4	25.7216	0.1	(25.0, 26.0]	25	708	25 (N=708)
BAG5	25.5162	0.16	(25.0, 26.0]	25	708	25 (N=708)
ARHGAP35	25.3841	0.42	(25.0, 26.0]	25	708	25 (N=708)
TCP11L1	25.1086	0.24	(25.0, 26.0]	25	708	25 (N=708)
APOOL	25.5384	0.04	(25.0, 26.0]	25	708	25 (N=708)
BRD8	25.2179	0.36	(25.0, 26.0]	25	708	25 (N=708)
SZRD1	25.7872	0.1	(25.0, 26.0]	25	708	25 (N=708)
SYNGR2	25.3258	0.52	(25.0, 26.0]	25	708	25 (N=708)
SYNE2	25.1825	0.52	(25.0, 26.0]	25	708	25 (N=708)
TSSC1	25.7037	0.2	(25.0, 26.0]	25	708	25 (N=708)
TST	25.8802	0.22	(25.0, 26.0]	25	708	25 (N=708)
APOC3	25.7625	0.36	(25.0, 26.0]	25	708	25 (N=708)
BTAF1	25.7051	0.08	(25.0, 26.0]	25	708	25 (N=708)
TTC39C	25.6653	0.12	(25.0, 26.0]	25	708	25 (N=708)
TSPYL1	25.6846	0.3	(25.0, 26.0]	25	708	25 (N=708)
SURF1	25.1088	0.32	(25.0, 26.0]	25	708	25 (N=708)
TTI2	25.4652	0.08	(25.0, 26.0]	25	708	25 (N=708)
TTK	25.4249	0.22	(25.0, 26.0]	25	708	25 (N=708)
SUN1	25.8119	0.1	(25.0, 26.0]	25	708	25 (N=708)
SUGP1	25.5799	0.24	(25.0, 26.0]	25	708	25 (N=708)
AP2S1	25.9423	0.16	(25.0, 26.0]	25	708	25 (N=708)
STXBP5	25.9303	0.74	(25.0, 26.0]	25	708	25 (N=708)
C11orf68	25.5876	0.74	(25.0, 26.0]	25	708	25 (N=708)
C11orf73	25.9008	0.02	(25.0, 26.0]	25	708	25 (N=708)
TUBGCP4	25.9223	0.22	(25.0, 26.0]	25	708	25 (N=708)
STX7	25.556	0.06	(25.0, 26.0]	25	708	25 (N=708)
SUPT4H1	25.5422	0.38	(25.0, 26.0]	25	708	25 (N=708)
TSPAN6	25.8464	0.36	(25.0, 26.0]	25	708	25 (N=708)
APTX	25.5049	0.52	(25.0, 26.0]	25	708	25 (N=708)
BPTF	25.5701	0.06	(25.0, 26.0]	25	708	25 (N=708)
TCF25	25.3393	0.14	(25.0, 26.0]	25	708	25 (N=708)
BAZ1A	25.8788	0.06	(25.0, 26.0]	25	708	25 (N=708)
TCEAL4	25.3458	0.56	(25.0, 26.0]	25	708	25 (N=708)
TRIP4	25.7023	0.2	(25.0, 26.0]	25	708	25 (N=708)
TBPL1	25.8383	0.68	(25.0, 26.0]	25	708	25 (N=708)
TRMT2A	25.3422	0.22	(25.0, 26.0]	25	708	25 (N=708)
TBK1	25.921	0.18	(25.0, 26.0]	25	708	25 (N=708)
TBCC	25.3359	0.32	(25.0, 26.0]	25	708	25 (N=708)
ARFIP2	25.331	0.36	(25.0, 26.0]	25	708	25 (N=708)
TRMT5	25.6067	0.06	(25.0, 26.0]	25	708	25 (N=708)
BCKDHB	25.6187	0.08	(25.0, 26.0]	25	708	25 (N=708)
BCL2L13	25.1495	0.38	(25.0, 26.0]	25	708	25 (N=708)
BDH2	25.4431	0.34	(25.0, 26.0]	25	708	25 (N=708)
BET1;DKFZp781C0425	25.861	0.3	(25.0, 26.0]	25	708	25 (N=708)
ARFGEF1	25.4954	0.26	(25.0, 26.0]	25	708	25 (N=708)
BID	25.6347	0.68	(25.0, 26.0]	25	708	25 (N=708)
TAX1BP3	25.9388	0.02	(25.0, 26.0]	25	708	25 (N=708)
TRMT61A	25.5313	0.16	(25.0, 26.0]	25	708	25 (N=708)
RGPD3;RGPD4	25.1827	0.34	(25.0, 26.0]	25	708	25 (N=708)
TAP2	25.5416	0.42	(25.0, 26.0]	25	708	25 (N=708)
BOD1L1	25.4257	0.3	(25.0, 26.0]	25	708	25 (N=708)
BOLA3	25.3999	0.24	(25.0, 26.0]	25	708	25 (N=708)
TAF6	25.1299	0.4	(25.0, 26.0]	25	708	25 (N=708)
CD47	25.9747	0.48	(25.0, 26.0]	25	708	25 (N=708)
CD58	25.7434	0.3	(25.0, 26.0]	25	708	25 (N=708)
CCDC101	25.0323	0.54	(25.0, 26.0]	25	708	25 (N=708)
ATG16L1	25.2087	0.26	(25.0, 26.0]	25	708	25 (N=708)
CENPM	25.4487	0.74	(25.0, 26.0]	25	708	25 (N=708)
RPF1	25.7649	0.24	(25.0, 26.0]	25	708	25 (N=708)
RPIA	25.9728	0.14	(25.0, 26.0]	25	708	25 (N=708)
RPP14	25.8235	0.68	(25.0, 26.0]	25	708	25 (N=708)
RPP25	25.7209	0.22	(25.0, 26.0]	25	708	25 (N=708)
SEL1L	25.6161	0.18	(25.0, 26.0]	25	708	25 (N=708)
WARS2	25.0846	0.18	(25.0, 26.0]	25	708	25 (N=708)
CEPT1	25.9634	0.12	(25.0, 26.0]	25	708	25 (N=708)
RPP38	25.1721	0.4	(25.0, 26.0]	25	708	25 (N=708)
CLP1	25.1767	0.4	(25.0, 26.0]	25	708	25 (N=708)
ZC3HAV1L	25.8214	0.14	(25.0, 26.0]	25	708	25 (N=708)
CFAP20	25.8437	0.12	(25.0, 26.0]	25	708	25 (N=708)
ZC3H7A	25.7592	0.14	(25.0, 26.0]	25	708	25 (N=708)
RPS19BP1	25.5794	0.22	(25.0, 26.0]	25	708	25 (N=708)
WBSCR16	25.8142	0.2	(25.0, 26.0]	25	708	25 (N=708)
CENPH	25.5916	0.16	(25.0, 26.0]	25	708	25 (N=708)
ADO	25.1	0.48	(25.0, 26.0]	25	708	25 (N=708)
ROCK1	25.091	0.3	(25.0, 26.0]	25	708	25 (N=708)
AES	25.2156	0.48	(25.0, 26.0]	25	708	25 (N=708)
CDKN2C	25.5855	0.66	(25.0, 26.0]	25	708	25 (N=708)
ZNF281	25.4011	0.32	(25.0, 26.0]	25	708	25 (N=708)
VWA8	25.1472	0.24	(25.0, 26.0]	25	708	25 (N=708)
CDYL	25.8128	0.24	(25.0, 26.0]	25	708	25 (N=708)
RNGTT	25.7384	0.24	(25.0, 26.0]	25	708	25 (N=708)
CMC1	25.5658	0.46	(25.0, 26.0]	25	708	25 (N=708)
CEBPB	25.7471	0.2	(25.0, 26.0]	25	708	25 (N=708)
SEPT8	25.4047	0.06	(25.0, 26.0]	25	708	25 (N=708)
CMAS	25.7644	0.18	(25.0, 26.0]	25	708	25 (N=708)
WAC	25.7512	0.08	(25.0, 26.0]	25	708	25 (N=708)
ABHD11	25.0585	0.4	(25.0, 26.0]	25	708	25 (N=708)
ACP2	25.9169	0.08	(25.0, 26.0]	25	708	25 (N=708)
SEPT3	25.6647	0.62	(25.0, 26.0]	25	708	25 (N=708)
SEP15	25.1306	0.18	(25.0, 26.0]	25	708	25 (N=708)
ZFP91-CNTF;ZFP91	25.8316	0.28	(25.0, 26.0]	25	708	25 (N=708)
ZCCHC8	25.2277	0.36	(25.0, 26.0]	25	708	25 (N=708)
CDKN2AIP	25.874	0.38	(25.0, 26.0]	25	708	25 (N=708)
YTHDF1	25.7298	0.22	(25.0, 26.0]	25	708	25 (N=708)
CGGBP1	25.7467	0.26	(25.0, 26.0]	25	708	25 (N=708)
YBEY	25.1467	0.42	(25.0, 26.0]	25	708	25 (N=708)
RTN4IP1	25.9004	0.38	(25.0, 26.0]	25	708	25 (N=708)
CHUK	25.0244	0.28	(25.0, 26.0]	25	708	25 (N=708)
ACTR1B	25.9011	0.04	(25.0, 26.0]	25	708	25 (N=708)
ACOT8	25.3483	0.38	(25.0, 26.0]	25	708	25 (N=708)
WDR92;DKFZp434B156	25.5066	0.66	(25.0, 26.0]	25	708	25 (N=708)
ACTR10	25.2083	0.1	(25.0, 26.0]	25	708	25 (N=708)
SCAF8	25.9022	0.24	(25.0, 26.0]	25	708	25 (N=708)
WLS	25.2366	0.38	(25.0, 26.0]	25	708	25 (N=708)
WRAP53	25.2289	0.4	(25.0, 26.0]	25	708	25 (N=708)
WTAP	25.9083	0.06	(25.0, 26.0]	25	708	25 (N=708)
XPC	25.184	0.3	(25.0, 26.0]	25	708	25 (N=708)
SCAF1	25.6087	0.28	(25.0, 26.0]	25	708	25 (N=708)
XPO4	25.7577	0.16	(25.0, 26.0]	25	708	25 (N=708)
CHMP3	25.925	0.34	(25.0, 26.0]	25	708	25 (N=708)
CHD8	25.8826	0.46	(25.0, 26.0]	25	708	25 (N=708)
RRAGB;RRAGA	25.3755	0.54	(25.0, 26.0]	25	708	25 (N=708)
YEATS4	25.2464	0.26	(25.0, 26.0]	25	708	25 (N=708)
WDR92	25.2149	0.48	(25.0, 26.0]	25	708	25 (N=708)
CHAC2	25.7392	0.26	(25.0, 26.0]	25	708	25 (N=708)
RRAS2	25.3245	0.14	(25.0, 26.0]	25	708	25 (N=708)
ADD3	25.9329	0.1	(25.0, 26.0]	25	708	25 (N=708)
ADD1	25.7553	0.06	(25.0, 26.0]	25	708	25 (N=708)
ADCK3	25.937	0.38	(25.0, 26.0]	25	708	25 (N=708)
ADARB1	25.8988	0.16	(25.0, 26.0]	25	708	25 (N=708)
WDR48	25.6399	0.24	(25.0, 26.0]	25	708	25 (N=708)
SDC1	25.5878	0.26	(25.0, 26.0]	25	708	25 (N=708)
ADAM9	25.3532	0.16	(25.0, 26.0]	25	708	25 (N=708)
WDR6	25.5058	0.24	(25.0, 26.0]	25	708	25 (N=708)
ACTR5	25.2612	0.3	(25.0, 26.0]	25	708	25 (N=708)
RSBN1L	25.3874	0.34	(25.0, 26.0]	25	708	25 (N=708)
CHD1L	25.1857	0.4	(25.0, 26.0]	25	708	25 (N=708)
WDR76	25.2403	0.58	(25.0, 26.0]	25	708	25 (N=708)
RSF1	25.8408	0.12	(25.0, 26.0]	25	708	25 (N=708)
RSL24D1	25.6501	0.18	(25.0, 26.0]	25	708	25 (N=708)
SFSWAP	25.475	0.22	(25.0, 26.0]	25	708	25 (N=708)
XRCC4	25.3728	0.12	(25.0, 26.0]	25	708	25 (N=708)
SGPL1	25.7831	0.16	(25.0, 26.0]	25	708	25 (N=708)
VPS16	25.8385	0.14	(25.0, 26.0]	25	708	25 (N=708)
VPS18	25.3652	0.1	(25.0, 26.0]	25	708	25 (N=708)
CDC20	25.5198	0.4	(25.0, 26.0]	25	708	25 (N=708)
RIOK2	25.8881	0.22	(25.0, 26.0]	25	708	25 (N=708)
AIDA	25.2554	0.2	(25.0, 26.0]	25	708	25 (N=708)
SLC25A12	25.4234	0.1	(25.0, 26.0]	25	708	25 (N=708)
VPS13C	25.1586	0.44	(25.0, 26.0]	25	708	25 (N=708)
CNOT2	25.9312	0.22	(25.0, 26.0]	25	708	25 (N=708)
CNOT11	25.2393	0.26	(25.0, 26.0]	25	708	25 (N=708)
RMDN1	25.5883	0.14	(25.0, 26.0]	25	708	25 (N=708)
SLC16A7	25.504	0.4	(25.0, 26.0]	25	708	25 (N=708)
SLC12A2	25.7184	0.18	(25.0, 26.0]	25	708	25 (N=708)
CDC42BPB	25.7421	0.22	(25.0, 26.0]	25	708	25 (N=708)
CDC45	25.7282	0.26	(25.0, 26.0]	25	708	25 (N=708)
CDC34	25.5163	0.26	(25.0, 26.0]	25	708	25 (N=708)
ZNF787	25.5779	0.18	(25.0, 26.0]	25	708	25 (N=708)
VPS11	25.1527	0.36	(25.0, 26.0]	25	708	25 (N=708)
CNPY4	25.4566	0.2	(25.0, 26.0]	25	708	25 (N=708)
SLC35B2	25.5948	0.22	(25.0, 26.0]	25	708	25 (N=708)
COBL	25.9283	0.02	(25.0, 26.0]	25	708	25 (N=708)
SLC31A1	25.6781	0.44	(25.0, 26.0]	25	708	25 (N=708)
AKAP13	25.1249	0.18	(25.0, 26.0]	25	708	25 (N=708)
AACS	25.6083	0.18	(25.0, 26.0]	25	708	25 (N=708)
VAV2	25.9022	0.18	(25.0, 26.0]	25	708	25 (N=708)
ZNF830	25.1479	0.2	(25.0, 26.0]	25	708	25 (N=708)
VEZF1	25.2238	0.72	(25.0, 26.0]	25	708	25 (N=708)
AAMDC	25.2899	0.32	(25.0, 26.0]	25	708	25 (N=708)
VKORC1L1	25.9534	0.4	(25.0, 26.0]	25	708	25 (N=708)
VMP1	25.5085	0.3	(25.0, 26.0]	25	708	25 (N=708)
ZWINT	25.467	0.32	(25.0, 26.0]	25	708	25 (N=708)
SLC25A20	25.8737	0.08	(25.0, 26.0]	25	708	25 (N=708)
ZNHIT2	25.3041	0.24	(25.0, 26.0]	25	708	25 (N=708)
RHOT1	25.1391	0.24	(25.0, 26.0]	25	708	25 (N=708)
CDCA8	25.8757	0.2	(25.0, 26.0]	25	708	25 (N=708)
CDC26	25.5716	0.36	(25.0, 26.0]	25	708	25 (N=708)
RNF126	25.5661	0.14	(25.0, 26.0]	25	708	25 (N=708)
VPS52	25.5996	0.16	(25.0, 26.0]	25	708	25 (N=708)
ABCB6	25.6407	0.3	(25.0, 26.0]	25	708	25 (N=708)
CDK2AP1;CDK2AP2	25.3844	0.54	(25.0, 26.0]	25	708	25 (N=708)
ABCB7	25.8808	0.24	(25.0, 26.0]	25	708	25 (N=708)
RNF214	25.5499	0.7	(25.0, 26.0]	25	708	25 (N=708)
ZNF706	25.4424	0.64	(25.0, 26.0]	25	708	25 (N=708)
VPS37B	25.102	0.3	(25.0, 26.0]	25	708	25 (N=708)
SHOC2	25.2062	0.02	(25.0, 26.0]	25	708	25 (N=708)
RNF113A	25.8704	0.24	(25.0, 26.0]	25	708	25 (N=708)
SIL1	25.3157	0.28	(25.0, 26.0]	25	708	25 (N=708)
AGPAT5	25.7865	0.2	(25.0, 26.0]	25	708	25 (N=708)
ZNF512	25.8904	0.06	(25.0, 26.0]	25	708	25 (N=708)
CDCP1	25.1403	0.74	(25.0, 26.0]	25	708	25 (N=708)
RNASEH2B	25.0153	0.14	(25.0, 26.0]	25	708	25 (N=708)
SGTB	25.2994	0.46	(25.0, 26.0]	25	708	25 (N=708)
RNASEH2C	25.5357	0.32	(25.0, 26.0]	25	708	25 (N=708)
SH3BP4	25.0114	0.74	(25.0, 26.0]	25	708	25 (N=708)
HIGD2A	26.6701	0.02	(26.0, 27.0]	26	807	26 (N=807)
HEXA	26.6858	0.18	(26.0, 27.0]	26	807	26 (N=807)
METTL13	26.9225	0.06	(26.0, 27.0]	26	807	26 (N=807)
TPP1	26.1031	0.32	(26.0, 27.0]	26	807	26 (N=807)
MPG	26.2952	0.08	(26.0, 27.0]	26	807	26 (N=807)
HIRIP3	26.0401	0.14	(26.0, 27.0]	26	807	26 (N=807)
METTL1	26.5696	0.08	(26.0, 27.0]	26	807	26 (N=807)
TNS3	26.6067	0.04	(26.0, 27.0]	26	807	26 (N=807)
MET	26.4798	0.04	(26.0, 27.0]	26	807	26 (N=807)
TRRAP	26.4863	0.08	(26.0, 27.0]	26	807	26 (N=807)
IDH2	26.3267	0.14	(26.0, 27.0]	26	807	26 (N=807)
TPM3	26.2131	0.7	(26.0, 27.0]	26	807	26 (N=807)
TMTC3	26.0714	0.16	(26.0, 27.0]	26	807	26 (N=807)
TRUB1	26.2834	0.16	(26.0, 27.0]	26	807	26 (N=807)
TMX3	26.6263	0.02	(26.0, 27.0]	26	807	26 (N=807)
TSC22D1	26.4841	0.56	(26.0, 27.0]	26	807	26 (N=807)
HBA2;HBA1	26.244	0.52	(26.0, 27.0]	26	807	26 (N=807)
TSC22D1;TSC22D2	26.1212	0.58	(26.0, 27.0]	26	807	26 (N=807)
ZMAT2	26.6632	0.22	(26.0, 27.0]	26	807	26 (N=807)
HAX1	26.1027	0.22	(26.0, 27.0]	26	807	26 (N=807)
ICAM1	26.9114	0.32	(26.0, 27.0]	26	807	26 (N=807)
TSEN34	26.0169	0.06	(26.0, 27.0]	26	807	26 (N=807)
TSG101	26.6105	0.12	(26.0, 27.0]	26	807	26 (N=807)
MRI1	26.9281	0.02	(26.0, 27.0]	26	807	26 (N=807)
MLH1	26.756	0.08	(26.0, 27.0]	26	807	26 (N=807)
TSNAX;DISC1	26.8915	0.3	(26.0, 27.0]	26	807	26 (N=807)
YAP1	26.657	0.06	(26.0, 27.0]	26	807	26 (N=807)
ICT1	26.1418	0.12	(26.0, 27.0]	26	807	26 (N=807)
HEBP2	26.1157	0.64	(26.0, 27.0]	26	807	26 (N=807)
MMAB	26.2361	0.1	(26.0, 27.0]	26	807	26 (N=807)
MPC2	26.4742	0.08	(26.0, 27.0]	26	807	26 (N=807)
TRAM1	26.5583	0.52	(26.0, 27.0]	26	807	26 (N=807)
ZC3H18	26.7822	0.02	(26.0, 27.0]	26	807	26 (N=807)
TRIP12	26.8377	0	(26.0, 27.0]	26	807	26 (N=807)
ZC3H4	26.5442	0.04	(26.0, 27.0]	26	807	26 (N=807)
HSD17B11	26.9027	0.02	(26.0, 27.0]	26	807	26 (N=807)
MFN1	26.3206	0.26	(26.0, 27.0]	26	807	26 (N=807)
TRIP11	26.1712	0.36	(26.0, 27.0]	26	807	26 (N=807)
TRIO	26.0075	0.38	(26.0, 27.0]	26	807	26 (N=807)
HEATR5A	26.1367	0.26	(26.0, 27.0]	26	807	26 (N=807)
HRSP12	26.4003	0.08	(26.0, 27.0]	26	807	26 (N=807)
MORF4L2	26.8696	0.08	(26.0, 27.0]	26	807	26 (N=807)
TRIM33	26.7093	0.06	(26.0, 27.0]	26	807	26 (N=807)
TOMM6	26.6653	0.16	(26.0, 27.0]	26	807	26 (N=807)
MON2	26.8843	0.06	(26.0, 27.0]	26	807	26 (N=807)
ZC3HC1	26.3538	0.1	(26.0, 27.0]	26	807	26 (N=807)
YTHDC2	26.964	0.06	(26.0, 27.0]	26	807	26 (N=807)
TRA2A	26.8176	0.04	(26.0, 27.0]	26	807	26 (N=807)
TP53RK	26.3429	0.12	(26.0, 27.0]	26	807	26 (N=807)
HSF1	26.3207	0.32	(26.0, 27.0]	26	807	26 (N=807)
YIF1A	26.2927	0.16	(26.0, 27.0]	26	807	26 (N=807)
YIPF5	26.2747	0.34	(26.0, 27.0]	26	807	26 (N=807)
MOV10	26.5839	0.02	(26.0, 27.0]	26	807	26 (N=807)
MOCS2	26.0233	0.14	(26.0, 27.0]	26	807	26 (N=807)
METTL2B;METTL2A	26.4185	0.44	(26.0, 27.0]	26	807	26 (N=807)
TRAF2	26.591	0.08	(26.0, 27.0]	26	807	26 (N=807)
YLPM1	26.851	0.02	(26.0, 27.0]	26	807	26 (N=807)
HSPB11	26.4453	0.06	(26.0, 27.0]	26	807	26 (N=807)
TRMT6	26.8034	0.14	(26.0, 27.0]	26	807	26 (N=807)
ZFPL1	26.0362	0.26	(26.0, 27.0]	26	807	26 (N=807)
TOMM7	26.6013	0.26	(26.0, 27.0]	26	807	26 (N=807)
HEATR3	26.8485	0.08	(26.0, 27.0]	26	807	26 (N=807)
TOE1	26.8447	0.02	(26.0, 27.0]	26	807	26 (N=807)
YRDC	26.4656	0.08	(26.0, 27.0]	26	807	26 (N=807)
HSP90AB4P	26.682	0.18	(26.0, 27.0]	26	807	26 (N=807)
YTHDC1	26.6332	0.04	(26.0, 27.0]	26	807	26 (N=807)
TRAFD1	26.6913	0.12	(26.0, 27.0]	26	807	26 (N=807)
KNSTRN	26.1103	0.1	(26.0, 27.0]	26	807	26 (N=807)
MED1	26.1904	0.12	(26.0, 27.0]	26	807	26 (N=807)
LGALS3BP	26.3716	0.64	(26.0, 27.0]	26	807	26 (N=807)
UPF3B	26.245	0.04	(26.0, 27.0]	26	807	26 (N=807)
UPF2	26.687	0.14	(26.0, 27.0]	26	807	26 (N=807)
VPS33B	26.2941	0.14	(26.0, 27.0]	26	807	26 (N=807)
VPS45	26.6147	0	(26.0, 27.0]	26	807	26 (N=807)
VPS51	26.3687	0.02	(26.0, 27.0]	26	807	26 (N=807)
KANK2	26.6757	0.44	(26.0, 27.0]	26	807	26 (N=807)
UNG	26.0588	0.68	(26.0, 27.0]	26	807	26 (N=807)
JMJD6	26.5746	0.06	(26.0, 27.0]	26	807	26 (N=807)
LLPH	26.6844	0.12	(26.0, 27.0]	26	807	26 (N=807)
VPS53	26.2767	0.04	(26.0, 27.0]	26	807	26 (N=807)
LMBRD1	26.2055	0.66	(26.0, 27.0]	26	807	26 (N=807)
KDELC2	26.0376	0.08	(26.0, 27.0]	26	807	26 (N=807)
LNPEP	26.2622	0.02	(26.0, 27.0]	26	807	26 (N=807)
UGT8	26.5691	0.68	(26.0, 27.0]	26	807	26 (N=807)
LRBA	26.4054	0.1	(26.0, 27.0]	26	807	26 (N=807)
ITPRIP	26.1919	0.02	(26.0, 27.0]	26	807	26 (N=807)
ITGB6	26.7082	0.5	(26.0, 27.0]	26	807	26 (N=807)
VWA9	26.4731	0	(26.0, 27.0]	26	807	26 (N=807)
ITGAV	26.5094	0.16	(26.0, 27.0]	26	807	26 (N=807)
ITGA6	26.6399	0.62	(26.0, 27.0]	26	807	26 (N=807)
LRRFIP2	26.0637	0.12	(26.0, 27.0]	26	807	26 (N=807)
LRWD1	26.964	0.14	(26.0, 27.0]	26	807	26 (N=807)
LSM1	26.4719	0.1	(26.0, 27.0]	26	807	26 (N=807)
UBXN4	26.0277	0.04	(26.0, 27.0]	26	807	26 (N=807)
WAPAL	26.7201	0.16	(26.0, 27.0]	26	807	26 (N=807)
IWS1	26.5607	0.02	(26.0, 27.0]	26	807	26 (N=807)
LSM5	26.6337	0	(26.0, 27.0]	26	807	26 (N=807)
KDM3B	26.1449	0.02	(26.0, 27.0]	26	807	26 (N=807)
VPS33A	26.5084	0.2	(26.0, 27.0]	26	807	26 (N=807)
KNTC1	26.2349	0.56	(26.0, 27.0]	26	807	26 (N=807)
VAMP7	26.83	0.02	(26.0, 27.0]	26	807	26 (N=807)
KLC2	26.4214	0.08	(26.0, 27.0]	26	807	26 (N=807)
KPNA1	26.8013	0.04	(26.0, 27.0]	26	807	26 (N=807)
KIFC1	26.4992	0.24	(26.0, 27.0]	26	807	26 (N=807)
KRI1	26.4247	0.14	(26.0, 27.0]	26	807	26 (N=807)
KIF22	26.2823	0.14	(26.0, 27.0]	26	807	26 (N=807)
VKORC1	26.0846	0.54	(26.0, 27.0]	26	807	26 (N=807)
UTP3	26.561	0.02	(26.0, 27.0]	26	807	26 (N=807)
L1CAM	26.8115	0	(26.0, 27.0]	26	807	26 (N=807)
USP8	26.2627	0.14	(26.0, 27.0]	26	807	26 (N=807)
USP48	26.6352	0.06	(26.0, 27.0]	26	807	26 (N=807)
LEPREL4;P3H4	26.3481	0.76	(26.0, 27.0]	26	807	26 (N=807)
KIF15	26.3465	0.08	(26.0, 27.0]	26	807	26 (N=807)
USP36	26.9303	0.34	(26.0, 27.0]	26	807	26 (N=807)
VPRBP	26.4925	0.2	(26.0, 27.0]	26	807	26 (N=807)
LAMTOR3	26.6476	0.18	(26.0, 27.0]	26	807	26 (N=807)
VPS25	26.2539	0.02	(26.0, 27.0]	26	807	26 (N=807)
KIAA1143	26.8368	0.06	(26.0, 27.0]	26	807	26 (N=807)
KIAA1033	26.7327	0.08	(26.0, 27.0]	26	807	26 (N=807)
VPS26B	26.1329	0.34	(26.0, 27.0]	26	807	26 (N=807)
KIAA0101	26.2737	0.04	(26.0, 27.0]	26	807	26 (N=807)
LANCL2	26.1684	0.14	(26.0, 27.0]	26	807	26 (N=807)
LARP7	26.4996	0.12	(26.0, 27.0]	26	807	26 (N=807)
USP11	26.309	0.14	(26.0, 27.0]	26	807	26 (N=807)
KDSR	26.0925	0.14	(26.0, 27.0]	26	807	26 (N=807)
KIF14	26.4257	0.2	(26.0, 27.0]	26	807	26 (N=807)
MED15	26.0056	0.16	(26.0, 27.0]	26	807	26 (N=807)
UBQLN4	26.2375	0.22	(26.0, 27.0]	26	807	26 (N=807)
LTN1	26.8042	0.12	(26.0, 27.0]	26	807	26 (N=807)
TXN2	26.3651	0.04	(26.0, 27.0]	26	807	26 (N=807)
MAP7D1	26.873	0	(26.0, 27.0]	26	807	26 (N=807)
WDR55	26.0718	0.2	(26.0, 27.0]	26	807	26 (N=807)
INCENP	26.3111	0.28	(26.0, 27.0]	26	807	26 (N=807)
TWISTNB	26.1669	0.22	(26.0, 27.0]	26	807	26 (N=807)
VAC14	26.0183	0.16	(26.0, 27.0]	26	807	26 (N=807)
MAPK1IP1L	26.2478	0	(26.0, 27.0]	26	807	26 (N=807)
TUBGCP3	26.2334	0.02	(26.0, 27.0]	26	807	26 (N=807)
IMPA2	26.6744	0.06	(26.0, 27.0]	26	807	26 (N=807)
IMP4	26.4439	0.26	(26.0, 27.0]	26	807	26 (N=807)
IMP3	26.4513	0.06	(26.0, 27.0]	26	807	26 (N=807)
MARCH5	26.1804	0.14	(26.0, 27.0]	26	807	26 (N=807)
MAP2K7	26.0815	0.34	(26.0, 27.0]	26	807	26 (N=807)
MARK2	26.9306	0.32	(26.0, 27.0]	26	807	26 (N=807)
TUBGCP2	26.986	0	(26.0, 27.0]	26	807	26 (N=807)
TUBB2A;TUBB2B	26.8274	0.5	(26.0, 27.0]	26	807	26 (N=807)
TUBB2A	26.7584	0.74	(26.0, 27.0]	26	807	26 (N=807)
MAZ	26.8667	0.34	(26.0, 27.0]	26	807	26 (N=807)
IGFBP7	26.4883	0.66	(26.0, 27.0]	26	807	26 (N=807)
TTI1	26.6779	0.02	(26.0, 27.0]	26	807	26 (N=807)
WIZ	26.6608	0	(26.0, 27.0]	26	807	26 (N=807)
MBD3	26.5379	0.14	(26.0, 27.0]	26	807	26 (N=807)
TTC4	26.8243	0.1	(26.0, 27.0]	26	807	26 (N=807)
TTC27	26.8904	0.2	(26.0, 27.0]	26	807	26 (N=807)
MCAT	26.3476	0.1	(26.0, 27.0]	26	807	26 (N=807)
IGBP1	26.2643	0.06	(26.0, 27.0]	26	807	26 (N=807)
IKBKG	26.4247	0.14	(26.0, 27.0]	26	807	26 (N=807)
LSM6	26.5245	0.14	(26.0, 27.0]	26	807	26 (N=807)
WDR4	26.795	0.08	(26.0, 27.0]	26	807	26 (N=807)
MAP1S	26.8431	0.1	(26.0, 27.0]	26	807	26 (N=807)
LTV1	26.9938	0.18	(26.0, 27.0]	26	807	26 (N=807)
UBL7	26.3416	0.04	(26.0, 27.0]	26	807	26 (N=807)
UBL4A	26.7	0.04	(26.0, 27.0]	26	807	26 (N=807)
ISY1	26.3544	0.02	(26.0, 27.0]	26	807	26 (N=807)
LZIC	26.8632	0.04	(26.0, 27.0]	26	807	26 (N=807)
UBE4A	26.9664	0.12	(26.0, 27.0]	26	807	26 (N=807)
LZTFL1	26.3862	0.66	(26.0, 27.0]	26	807	26 (N=807)
MAD1L1	26.4111	0.06	(26.0, 27.0]	26	807	26 (N=807)
ISOC2	26.4176	0.04	(26.0, 27.0]	26	807	26 (N=807)
WASF2	26.1114	0.06	(26.0, 27.0]	26	807	26 (N=807)
UBE2R2	26.0685	0.16	(26.0, 27.0]	26	807	26 (N=807)
UBE2Q1	26.1605	0.4	(26.0, 27.0]	26	807	26 (N=807)
TXNRD2	26.1321	0.18	(26.0, 27.0]	26	807	26 (N=807)
UBE2H	26.9198	0	(26.0, 27.0]	26	807	26 (N=807)
ISCU	26.4282	0.18	(26.0, 27.0]	26	807	26 (N=807)
WASL	26.638	0.06	(26.0, 27.0]	26	807	26 (N=807)
WBP2	26.3918	0.24	(26.0, 27.0]	26	807	26 (N=807)
UBE2G2	26.9037	0.32	(26.0, 27.0]	26	807	26 (N=807)
UBE2G1	26.0147	0.16	(26.0, 27.0]	26	807	26 (N=807)
WDR26	26.5106	0.04	(26.0, 27.0]	26	807	26 (N=807)
IREB2	26.1314	0.32	(26.0, 27.0]	26	807	26 (N=807)
WDR33	26.078	0.16	(26.0, 27.0]	26	807	26 (N=807)
INTS7	26.3777	0.1	(26.0, 27.0]	26	807	26 (N=807)
UBE2A	26.3489	0.28	(26.0, 27.0]	26	807	26 (N=807)
UBA5	26.9268	0.08	(26.0, 27.0]	26	807	26 (N=807)
TYMP	26.5786	0.02	(26.0, 27.0]	26	807	26 (N=807)
MAK16	26.2244	0.04	(26.0, 27.0]	26	807	26 (N=807)
MAP7D3	26.4267	0.28	(26.0, 27.0]	26	807	26 (N=807)
TAPBP	26.0766	0.34	(26.0, 27.0]	26	807	26 (N=807)
MRPL10	26.5093	0.04	(26.0, 27.0]	26	807	26 (N=807)
POLR3B	26.0965	0.3	(26.0, 27.0]	26	807	26 (N=807)
POLR3A	26.4886	0.12	(26.0, 27.0]	26	807	26 (N=807)
SH3GLB1	26.9428	0.1	(26.0, 27.0]	26	807	26 (N=807)
POLR2L	26.6729	0.22	(26.0, 27.0]	26	807	26 (N=807)
SH3PXD2B	26.5462	0.04	(26.0, 27.0]	26	807	26 (N=807)
POLR2J3;POLR2J;POLR2J2	26.6244	0.12	(26.0, 27.0]	26	807	26 (N=807)
SHC1	26.6227	0.18	(26.0, 27.0]	26	807	26 (N=807)
SETD7	26.155	0.1	(26.0, 27.0]	26	807	26 (N=807)
POLR2G	26.3012	0.06	(26.0, 27.0]	26	807	26 (N=807)
POLD3	26.507	0.02	(26.0, 27.0]	26	807	26 (N=807)
POLA2	26.7714	0	(26.0, 27.0]	26	807	26 (N=807)
SKP2	26.5227	0.06	(26.0, 27.0]	26	807	26 (N=807)
PNPLA6	26.0122	0.1	(26.0, 27.0]	26	807	26 (N=807)
SLC25A1	26.4726	0.08	(26.0, 27.0]	26	807	26 (N=807)
SLC25A10	26.5566	0.14	(26.0, 27.0]	26	807	26 (N=807)
PM20D2	26.4692	0.26	(26.0, 27.0]	26	807	26 (N=807)
SHCBP1	26.4792	0.2	(26.0, 27.0]	26	807	26 (N=807)
PLXNB2	26.5683	0.04	(26.0, 27.0]	26	807	26 (N=807)
SETD3	26.4009	0.06	(26.0, 27.0]	26	807	26 (N=807)
PPHLN1	26.8776	0.14	(26.0, 27.0]	26	807	26 (N=807)
PPP4C	26.5486	0.06	(26.0, 27.0]	26	807	26 (N=807)
PPP3R1	26.9575	0.04	(26.0, 27.0]	26	807	26 (N=807)
PPP3CA;PPP3CB	26.7879	0.58	(26.0, 27.0]	26	807	26 (N=807)
PPP2R5E	26.1838	0.04	(26.0, 27.0]	26	807	26 (N=807)
PPP2R5C	26.2756	0.06	(26.0, 27.0]	26	807	26 (N=807)
SDHC	26.4829	0.24	(26.0, 27.0]	26	807	26 (N=807)
SEC24B	26.0555	0.08	(26.0, 27.0]	26	807	26 (N=807)
PPFIA1	26.6588	0.16	(26.0, 27.0]	26	807	26 (N=807)
SEC62	26.7477	0.08	(26.0, 27.0]	26	807	26 (N=807)
SEMA3C	26.3811	0.74	(26.0, 27.0]	26	807	26 (N=807)
SENP3;SENP3-EIF4A1	26.1752	0.4	(26.0, 27.0]	26	807	26 (N=807)
PPIL4	26.5899	0.14	(26.0, 27.0]	26	807	26 (N=807)
PPIL3	26.4031	0.06	(26.0, 27.0]	26	807	26 (N=807)
PPIG	26.5985	0.08	(26.0, 27.0]	26	807	26 (N=807)
PPIE	26.8832	0.02	(26.0, 27.0]	26	807	26 (N=807)
PPIC	26.5489	0.48	(26.0, 27.0]	26	807	26 (N=807)
PPP1R10	26.4331	0.02	(26.0, 27.0]	26	807	26 (N=807)
SDHAF2	26.5069	0	(26.0, 27.0]	26	807	26 (N=807)
SLC25A19	26.4468	0.26	(26.0, 27.0]	26	807	26 (N=807)
PLOD2	26.2209	0.08	(26.0, 27.0]	26	807	26 (N=807)
SLC39A7	26.8676	0.24	(26.0, 27.0]	26	807	26 (N=807)
PGM2L1	26.0739	0.18	(26.0, 27.0]	26	807	26 (N=807)
SLC4A7	26.5001	0.26	(26.0, 27.0]	26	807	26 (N=807)
PEX19	26.6777	0.04	(26.0, 27.0]	26	807	26 (N=807)
PEX14	26.4731	0.1	(26.0, 27.0]	26	807	26 (N=807)
SMAP1	26.0117	0.26	(26.0, 27.0]	26	807	26 (N=807)
PEF1	26.8454	0.1	(26.0, 27.0]	26	807	26 (N=807)
PHF3	26.125	0.08	(26.0, 27.0]	26	807	26 (N=807)
PEA15	26.4775	0.2	(26.0, 27.0]	26	807	26 (N=807)
SMARCD1	26.7243	0.1	(26.0, 27.0]	26	807	26 (N=807)
SMARCD2	26.2219	0.14	(26.0, 27.0]	26	807	26 (N=807)
SMEK1	26.4196	0.08	(26.0, 27.0]	26	807	26 (N=807)
PDCD2L	26.3415	0.06	(26.0, 27.0]	26	807	26 (N=807)
PCBD1	26.7605	0.34	(26.0, 27.0]	26	807	26 (N=807)
SMN1;SMN2	26.9808	0.58	(26.0, 27.0]	26	807	26 (N=807)
SMN2;SMN1	26.7205	0.58	(26.0, 27.0]	26	807	26 (N=807)
SMARCB1	26.8083	0.12	(26.0, 27.0]	26	807	26 (N=807)
PLS1	26.1543	0.28	(26.0, 27.0]	26	807	26 (N=807)
SLC39A14	26.0881	0.26	(26.0, 27.0]	26	807	26 (N=807)
SLC35F6	26.4384	0.4	(26.0, 27.0]	26	807	26 (N=807)
PLK1	26.7064	0.06	(26.0, 27.0]	26	807	26 (N=807)
PLEKHA5	26.9751	0.06	(26.0, 27.0]	26	807	26 (N=807)
PLEKHA2	26.5013	0.72	(26.0, 27.0]	26	807	26 (N=807)
PLBD2	26.1532	0.36	(26.0, 27.0]	26	807	26 (N=807)
PKN1	26.0823	0.14	(26.0, 27.0]	26	807	26 (N=807)
PITHD1	26.8286	0.1	(26.0, 27.0]	26	807	26 (N=807)
PIP4K2C	26.6619	0.08	(26.0, 27.0]	26	807	26 (N=807)
SLC39A10	26.5258	0.1	(26.0, 27.0]	26	807	26 (N=807)
SLC25A22	26.2198	0.64	(26.0, 27.0]	26	807	26 (N=807)
PIK3R4	26.3476	0.04	(26.0, 27.0]	26	807	26 (N=807)
SLC25A4	26.3338	0.7	(26.0, 27.0]	26	807	26 (N=807)
SLC27A2	26.1204	0.3	(26.0, 27.0]	26	807	26 (N=807)
PIK3C2A	26.4888	0.14	(26.0, 27.0]	26	807	26 (N=807)
PIH1D1	26.4738	0.08	(26.0, 27.0]	26	807	26 (N=807)
PIGT	26.6788	0.06	(26.0, 27.0]	26	807	26 (N=807)
PIGK	26.0962	0.04	(26.0, 27.0]	26	807	26 (N=807)
SLC25A22;SLC25A18	26.2866	0.46	(26.0, 27.0]	26	807	26 (N=807)
PPP6R1	26.7188	0.14	(26.0, 27.0]	26	807	26 (N=807)
SDF2	26.1464	0.14	(26.0, 27.0]	26	807	26 (N=807)
PRCC	26.4843	0.14	(26.0, 27.0]	26	807	26 (N=807)
RAP2C	26.7528	0.38	(26.0, 27.0]	26	807	26 (N=807)
RAP1A	26.4358	0.08	(26.0, 27.0]	26	807	26 (N=807)
RANBP9	26.4293	0.18	(26.0, 27.0]	26	807	26 (N=807)
ROBO1	26.547	0.12	(26.0, 27.0]	26	807	26 (N=807)
RP2	26.3043	0.06	(26.0, 27.0]	26	807	26 (N=807)
RABIF	26.225	0.3	(26.0, 27.0]	26	807	26 (N=807)
RPP40	26.6753	0.04	(26.0, 27.0]	26	807	26 (N=807)
RNMTL1	26.452	0.04	(26.0, 27.0]	26	807	26 (N=807)
RABEPK	26.5986	0.16	(26.0, 27.0]	26	807	26 (N=807)
RPUSD2	26.8255	0.3	(26.0, 27.0]	26	807	26 (N=807)
RABEP1	26.494	0.08	(26.0, 27.0]	26	807	26 (N=807)
RRAGA;RRAGB	26.6786	0.5	(26.0, 27.0]	26	807	26 (N=807)
RAB5B	26.1168	0	(26.0, 27.0]	26	807	26 (N=807)
RAB5A	26.176	0.38	(26.0, 27.0]	26	807	26 (N=807)
RRAGC;RRAGD	26.6683	0.34	(26.0, 27.0]	26	807	26 (N=807)
RAB13	26.3269	0.1	(26.0, 27.0]	26	807	26 (N=807)
RPRD1A	26.9756	0.04	(26.0, 27.0]	26	807	26 (N=807)
RRAS	26.1192	0.26	(26.0, 27.0]	26	807	26 (N=807)
RBBP5	26.5418	0.16	(26.0, 27.0]	26	807	26 (N=807)
RBFOX2;RBFOX1	26.6773	0.64	(26.0, 27.0]	26	807	26 (N=807)
REXO4	26.9883	0.08	(26.0, 27.0]	26	807	26 (N=807)
RHOC	26.2867	0.34	(26.0, 27.0]	26	807	26 (N=807)
RHOG	26.6095	0.04	(26.0, 27.0]	26	807	26 (N=807)
RHOT2	26.2884	0.16	(26.0, 27.0]	26	807	26 (N=807)
RELA	26.5223	0.1	(26.0, 27.0]	26	807	26 (N=807)
RIC8A	26.7165	0.02	(26.0, 27.0]	26	807	26 (N=807)
RING1	26.4811	0.32	(26.0, 27.0]	26	807	26 (N=807)
RBBP6	26.6499	0.14	(26.0, 27.0]	26	807	26 (N=807)
RIOK1	26.1842	0.24	(26.0, 27.0]	26	807	26 (N=807)
RCOR1;RCOR3	26.6557	0.7	(26.0, 27.0]	26	807	26 (N=807)
RCOR1	26.3009	0.42	(26.0, 27.0]	26	807	26 (N=807)
RNF2	26.2053	0.36	(26.0, 27.0]	26	807	26 (N=807)
RBM42	26.7083	0.1	(26.0, 27.0]	26	807	26 (N=807)
RNF213	26.5372	0	(26.0, 27.0]	26	807	26 (N=807)
RBM22	26.598	0.06	(26.0, 27.0]	26	807	26 (N=807)
RBM12B	26.577	0.1	(26.0, 27.0]	26	807	26 (N=807)
RNASEH2A	26.9199	0.02	(26.0, 27.0]	26	807	26 (N=807)
RRP36	26.3176	0.34	(26.0, 27.0]	26	807	26 (N=807)
QRICH1	26.4827	0.06	(26.0, 27.0]	26	807	26 (N=807)
RRP8	26.248	0.04	(26.0, 27.0]	26	807	26 (N=807)
PRSS21	26.8449	0.26	(26.0, 27.0]	26	807	26 (N=807)
SCCPDH	26.7465	0.7	(26.0, 27.0]	26	807	26 (N=807)
PRRC2A	26.9478	0.1	(26.0, 27.0]	26	807	26 (N=807)
SCO2	26.0001	0.4	(26.0, 27.0]	26	807	26 (N=807)
PROSC	26.7668	0.08	(26.0, 27.0]	26	807	26 (N=807)
PROCR	26.5821	0.12	(26.0, 27.0]	26	807	26 (N=807)
PRMT7	26.1595	0.14	(26.0, 27.0]	26	807	26 (N=807)
PSM8;PSMB8	26.9092	0.7	(26.0, 27.0]	26	807	26 (N=807)
SCPEP1	26.4787	0.02	(26.0, 27.0]	26	807	26 (N=807)
SCYL2	26.4884	0.08	(26.0, 27.0]	26	807	26 (N=807)
SDAD1	26.8991	0.08	(26.0, 27.0]	26	807	26 (N=807)
PRKACB	26.3865	0.1	(26.0, 27.0]	26	807	26 (N=807)
SDCBP	26.5449	0.14	(26.0, 27.0]	26	807	26 (N=807)
SDE2	26.028	0.2	(26.0, 27.0]	26	807	26 (N=807)
PREB	26.7261	0.14	(26.0, 27.0]	26	807	26 (N=807)
PRCP	26.0496	0.22	(26.0, 27.0]	26	807	26 (N=807)
PRKAG1	26.7058	0.02	(26.0, 27.0]	26	807	26 (N=807)
PSMB8;PSM8	26.3892	0.48	(26.0, 27.0]	26	807	26 (N=807)
PSME4	26.7107	0.14	(26.0, 27.0]	26	807	26 (N=807)
PSMF1	26.2117	0.06	(26.0, 27.0]	26	807	26 (N=807)
PXN	26.7965	0.08	(26.0, 27.0]	26	807	26 (N=807)
RTCA	26.5946	0.02	(26.0, 27.0]	26	807	26 (N=807)
RTF1	26.9395	0.02	(26.0, 27.0]	26	807	26 (N=807)
RWDD1	26.1876	0.4	(26.0, 27.0]	26	807	26 (N=807)
S100A2	26.9955	0.54	(26.0, 27.0]	26	807	26 (N=807)
PTPN23	26.7997	0.06	(26.0, 27.0]	26	807	26 (N=807)
SAAL1	26.4202	0.04	(26.0, 27.0]	26	807	26 (N=807)
SAP30BP	26.1293	0.18	(26.0, 27.0]	26	807	26 (N=807)
PTPN12	26.0097	0.18	(26.0, 27.0]	26	807	26 (N=807)
SARS2	26.9711	0.02	(26.0, 27.0]	26	807	26 (N=807)
PTP4A1	26.027	0.66	(26.0, 27.0]	26	807	26 (N=807)
SBNO1	26.5849	0.24	(26.0, 27.0]	26	807	26 (N=807)
PTK2	26.8584	0.2	(26.0, 27.0]	26	807	26 (N=807)
SCAF4	26.0354	0.3	(26.0, 27.0]	26	807	26 (N=807)
PTDSS1	26.4022	0.34	(26.0, 27.0]	26	807	26 (N=807)
PTBP3	26.2833	0.1	(26.0, 27.0]	26	807	26 (N=807)
SCAMP2	26.5458	0.36	(26.0, 27.0]	26	807	26 (N=807)
SMOC1	26.0203	0.76	(26.0, 27.0]	26	807	26 (N=807)
MRM1	26.1037	0.32	(26.0, 27.0]	26	807	26 (N=807)
PBRM1	26.9176	0.06	(26.0, 27.0]	26	807	26 (N=807)
SMYD2	26.1805	0.3	(26.0, 27.0]	26	807	26 (N=807)
MYLK	26.0563	0.72	(26.0, 27.0]	26	807	26 (N=807)
TARS2	26.0376	0.1	(26.0, 27.0]	26	807	26 (N=807)
TBC1D13	26.0422	0.1	(26.0, 27.0]	26	807	26 (N=807)
TBC1D2	26.5125	0.16	(26.0, 27.0]	26	807	26 (N=807)
MUC16	26.6756	0.5	(26.0, 27.0]	26	807	26 (N=807)
MTX2	26.5261	0.04	(26.0, 27.0]	26	807	26 (N=807)
TBC1D4	26.7827	0.02	(26.0, 27.0]	26	807	26 (N=807)
MYO10	26.0407	0.1	(26.0, 27.0]	26	807	26 (N=807)
MTX1	26.9841	0.02	(26.0, 27.0]	26	807	26 (N=807)
TCEB3	26.6085	0.1	(26.0, 27.0]	26	807	26 (N=807)
TDP2	26.3997	0.26	(26.0, 27.0]	26	807	26 (N=807)
TELO2	26.8776	0.04	(26.0, 27.0]	26	807	26 (N=807)
MTCH1	26.7788	0.08	(26.0, 27.0]	26	807	26 (N=807)
MTA1	26.0492	0.12	(26.0, 27.0]	26	807	26 (N=807)
TERF2IP	26.9826	0.26	(26.0, 27.0]	26	807	26 (N=807)
MT-ATP8	26.6645	0.08	(26.0, 27.0]	26	807	26 (N=807)
TCAF1	26.2107	0.04	(26.0, 27.0]	26	807	26 (N=807)
TFB1M	26.4905	0	(26.0, 27.0]	26	807	26 (N=807)
TAP1	26.4209	0.32	(26.0, 27.0]	26	807	26 (N=807)
TAMM41	26.0829	0.18	(26.0, 27.0]	26	807	26 (N=807)
SVIL	26.1298	0.32	(26.0, 27.0]	26	807	26 (N=807)
NDUFA12	26.3982	0.1	(26.0, 27.0]	26	807	26 (N=807)
NDE1;NDEL1	26.2865	0.48	(26.0, 27.0]	26	807	26 (N=807)
NDC80	26.2148	0.18	(26.0, 27.0]	26	807	26 (N=807)
NDC1	26.4605	0.06	(26.0, 27.0]	26	807	26 (N=807)
SYNJ2BP-COX16;SYNJ2BP	26.1051	0.2	(26.0, 27.0]	26	807	26 (N=807)
TACC1	26.171	0.26	(26.0, 27.0]	26	807	26 (N=807)
MZT2B;MZT2A	26.1637	0.26	(26.0, 27.0]	26	807	26 (N=807)
TACC3	26.3828	0.22	(26.0, 27.0]	26	807	26 (N=807)
NCAPD3	26.9739	0.02	(26.0, 27.0]	26	807	26 (N=807)
TACO1	26.8866	0.08	(26.0, 27.0]	26	807	26 (N=807)
NARS2	26.3216	0.2	(26.0, 27.0]	26	807	26 (N=807)
NAPG	26.3357	0.04	(26.0, 27.0]	26	807	26 (N=807)
NAGK	26.7552	0	(26.0, 27.0]	26	807	26 (N=807)
TAF9;AK6	26.6132	0.64	(26.0, 27.0]	26	807	26 (N=807)
NACC1	26.7952	0.04	(26.0, 27.0]	26	807	26 (N=807)
NCAPG2	26.5284	0.02	(26.0, 27.0]	26	807	26 (N=807)
NDUFA2	26.138	0.1	(26.0, 27.0]	26	807	26 (N=807)
TFCP2	26.6314	0.08	(26.0, 27.0]	26	807	26 (N=807)
TGFB1I1	26.7031	0.72	(26.0, 27.0]	26	807	26 (N=807)
MRPL48	26.4804	0	(26.0, 27.0]	26	807	26 (N=807)
MRPL47	26.6643	0.12	(26.0, 27.0]	26	807	26 (N=807)
MRPL43	26.8046	0.06	(26.0, 27.0]	26	807	26 (N=807)
TMEM126A	26.6326	0.06	(26.0, 27.0]	26	807	26 (N=807)
MRPL41	26.1437	0.04	(26.0, 27.0]	26	807	26 (N=807)
MRPL40	26.612	0.12	(26.0, 27.0]	26	807	26 (N=807)
TMEM205	26.1089	0.38	(26.0, 27.0]	26	807	26 (N=807)
MRPL53	26.59	0.04	(26.0, 27.0]	26	807	26 (N=807)
MRPL3	26.9617	0.04	(26.0, 27.0]	26	807	26 (N=807)
TMEM30A	26.2147	0.42	(26.0, 27.0]	26	807	26 (N=807)
MRPL24	26.0737	0.12	(26.0, 27.0]	26	807	26 (N=807)
TMEM70	26.2612	0.18	(26.0, 27.0]	26	807	26 (N=807)
MRPL22	26.1692	0.02	(26.0, 27.0]	26	807	26 (N=807)
MRPL21	26.4611	0.22	(26.0, 27.0]	26	807	26 (N=807)
MRPL2	26.2841	0.08	(26.0, 27.0]	26	807	26 (N=807)
MRPL16	26.432	0.02	(26.0, 27.0]	26	807	26 (N=807)
TMEM256	26.4167	0.46	(26.0, 27.0]	26	807	26 (N=807)
TFIP11	26.9538	0.18	(26.0, 27.0]	26	807	26 (N=807)
MRPL57	26.0808	0.4	(26.0, 27.0]	26	807	26 (N=807)
TMA16	26.3783	0.22	(26.0, 27.0]	26	807	26 (N=807)
MRPS36	26.6211	0.06	(26.0, 27.0]	26	807	26 (N=807)
MRPS35	26.6528	0.02	(26.0, 27.0]	26	807	26 (N=807)
MRPS31	26.8823	0.06	(26.0, 27.0]	26	807	26 (N=807)
MRPS30	26.6879	0	(26.0, 27.0]	26	807	26 (N=807)
MRPS26	26.3383	0.08	(26.0, 27.0]	26	807	26 (N=807)
THOC5	26.8771	0.02	(26.0, 27.0]	26	807	26 (N=807)
MRPS18A	26.098	0.2	(26.0, 27.0]	26	807	26 (N=807)
MRPL9	26.8192	0.08	(26.0, 27.0]	26	807	26 (N=807)
MRPS17;hCG_1984214	26.5897	0.08	(26.0, 27.0]	26	807	26 (N=807)
MRPS15	26.0601	0.2	(26.0, 27.0]	26	807	26 (N=807)
THOC7;NIF3L1BP1	26.7601	0.18	(26.0, 27.0]	26	807	26 (N=807)
TIGAR	26.7366	0	(26.0, 27.0]	26	807	26 (N=807)
TIMELESS	26.3287	0.3	(26.0, 27.0]	26	807	26 (N=807)
TIMM10	26.7307	0.26	(26.0, 27.0]	26	807	26 (N=807)
TIMM8A	26.9777	0.02	(26.0, 27.0]	26	807	26 (N=807)
TLN2	26.0741	0.06	(26.0, 27.0]	26	807	26 (N=807)
MRPS16	26.275	0.2	(26.0, 27.0]	26	807	26 (N=807)
SUZ12	26.3395	0.04	(26.0, 27.0]	26	807	26 (N=807)
SURF2	26.5086	0.3	(26.0, 27.0]	26	807	26 (N=807)
NDUFAF3	26.5423	0.28	(26.0, 27.0]	26	807	26 (N=807)
NUPL1	26.3512	0.08	(26.0, 27.0]	26	807	26 (N=807)
NUDT9	26.9633	0.02	(26.0, 27.0]	26	807	26 (N=807)
NUDT2	26.1776	0.1	(26.0, 27.0]	26	807	26 (N=807)
SPATA5	26.2678	0.02	(26.0, 27.0]	26	807	26 (N=807)
SPATS2	26.6869	0.08	(26.0, 27.0]	26	807	26 (N=807)
SPC24	26.2251	0.02	(26.0, 27.0]	26	807	26 (N=807)
SPCS1	26.3237	0.18	(26.0, 27.0]	26	807	26 (N=807)
NUSAP1	26.2972	0.08	(26.0, 27.0]	26	807	26 (N=807)
NUDT1	26.5346	0.08	(26.0, 27.0]	26	807	26 (N=807)
NUBP1	26.4695	0.18	(26.0, 27.0]	26	807	26 (N=807)
SPG21	26.7742	0.18	(26.0, 27.0]	26	807	26 (N=807)
SPIN1	26.8779	0.28	(26.0, 27.0]	26	807	26 (N=807)
SPTLC2	26.4517	0.06	(26.0, 27.0]	26	807	26 (N=807)
SQRDL	26.9826	0.04	(26.0, 27.0]	26	807	26 (N=807)
NT5DC2	26.6831	0.02	(26.0, 27.0]	26	807	26 (N=807)
NT5C2	26.7159	0.06	(26.0, 27.0]	26	807	26 (N=807)
SPECC1	26.7167	0.16	(26.0, 27.0]	26	807	26 (N=807)
SREK1IP1	26.1886	0.42	(26.0, 27.0]	26	807	26 (N=807)
NXN	26.3393	0.1	(26.0, 27.0]	26	807	26 (N=807)
SNX9	26.1876	0.18	(26.0, 27.0]	26	807	26 (N=807)
PARVA	26.8741	0.12	(26.0, 27.0]	26	807	26 (N=807)
PARP4	26.8436	0.14	(26.0, 27.0]	26	807	26 (N=807)
SNAP23	26.7388	0.02	(26.0, 27.0]	26	807	26 (N=807)
PALLD	26.8064	0.22	(26.0, 27.0]	26	807	26 (N=807)
PACS1	26.0594	0.16	(26.0, 27.0]	26	807	26 (N=807)
P4HA2	26.5835	0.06	(26.0, 27.0]	26	807	26 (N=807)
OVCA2	26.1716	0.08	(26.0, 27.0]	26	807	26 (N=807)
SP1	26.3127	0.22	(26.0, 27.0]	26	807	26 (N=807)
OTUD6B	26.6878	0.02	(26.0, 27.0]	26	807	26 (N=807)
OSGEP	26.4196	0.06	(26.0, 27.0]	26	807	26 (N=807)
OSBPL8	26.7238	0.04	(26.0, 27.0]	26	807	26 (N=807)
ORC5	26.217	0.08	(26.0, 27.0]	26	807	26 (N=807)
ORC2	26.6557	0.08	(26.0, 27.0]	26	807	26 (N=807)
OGFR	26.6171	0.06	(26.0, 27.0]	26	807	26 (N=807)
SNTB2	26.9775	0.06	(26.0, 27.0]	26	807	26 (N=807)
SNX12	26.8977	0.12	(26.0, 27.0]	26	807	26 (N=807)
OSTC	26.7698	0.18	(26.0, 27.0]	26	807	26 (N=807)
SRP19	26.1531	0.06	(26.0, 27.0]	26	807	26 (N=807)
SRPK2	26.7149	0.04	(26.0, 27.0]	26	807	26 (N=807)
SRSF4	26.6996	0.1	(26.0, 27.0]	26	807	26 (N=807)
NFKB1	26.3843	0.2	(26.0, 27.0]	26	807	26 (N=807)
NENF	26.9033	0.06	(26.0, 27.0]	26	807	26 (N=807)
NEMF	26.7186	0.02	(26.0, 27.0]	26	807	26 (N=807)
NELFE	26.7507	0.12	(26.0, 27.0]	26	807	26 (N=807)
NEK7	26.8596	0.04	(26.0, 27.0]	26	807	26 (N=807)
STXBP2	26.8997	0.12	(26.0, 27.0]	26	807	26 (N=807)
STXBP3	26.7329	0.08	(26.0, 27.0]	26	807	26 (N=807)
NFKB2	26.3212	0.34	(26.0, 27.0]	26	807	26 (N=807)
NDUFS8	26.8305	0.08	(26.0, 27.0]	26	807	26 (N=807)
NDUFS5	26.0928	0.2	(26.0, 27.0]	26	807	26 (N=807)
NDUFS4	26.2838	0.3	(26.0, 27.0]	26	807	26 (N=807)
NDUFC2	26.4851	0.46	(26.0, 27.0]	26	807	26 (N=807)
SUN2	26.4581	0.6	(26.0, 27.0]	26	807	26 (N=807)
NDUFB3	26.2144	0.12	(26.0, 27.0]	26	807	26 (N=807)
NDUFB1	26.4058	0.04	(26.0, 27.0]	26	807	26 (N=807)
NDUFAF7	26.0591	0.18	(26.0, 27.0]	26	807	26 (N=807)
NDUFS7	26.4684	0.14	(26.0, 27.0]	26	807	26 (N=807)
STX4	26.851	0.08	(26.0, 27.0]	26	807	26 (N=807)
NFU1	26.2647	0.06	(26.0, 27.0]	26	807	26 (N=807)
STX12	26.3478	0.06	(26.0, 27.0]	26	807	26 (N=807)
SRXN1	26.8805	0.26	(26.0, 27.0]	26	807	26 (N=807)
STAMBP	26.5873	0.14	(26.0, 27.0]	26	807	26 (N=807)
STAT6	26.8983	0.06	(26.0, 27.0]	26	807	26 (N=807)
STAU2	26.7488	0.22	(26.0, 27.0]	26	807	26 (N=807)
NPC2	26.9796	0.06	(26.0, 27.0]	26	807	26 (N=807)
NPC1	26.343	0.24	(26.0, 27.0]	26	807	26 (N=807)
NOP9	26.1729	0.12	(26.0, 27.0]	26	807	26 (N=807)
NOP10	26.8007	0.06	(26.0, 27.0]	26	807	26 (N=807)
STK24	26.9346	0	(26.0, 27.0]	26	807	26 (N=807)
NMRAL1	26.7507	0.14	(26.0, 27.0]	26	807	26 (N=807)
NME7	26.1035	0.16	(26.0, 27.0]	26	807	26 (N=807)
NIT1	26.3064	0.12	(26.0, 27.0]	26	807	26 (N=807)
STRN	26.8336	0.14	(26.0, 27.0]	26	807	26 (N=807)
STRN3	26.0763	0.6	(26.0, 27.0]	26	807	26 (N=807)
NIPSNAP1	26.6367	0.2	(26.0, 27.0]	26	807	26 (N=807)
NIF3L1	26.5665	0	(26.0, 27.0]	26	807	26 (N=807)
NHLRC2	26.5325	0.06	(26.0, 27.0]	26	807	26 (N=807)
PAXBP1	26.3463	0.3	(26.0, 27.0]	26	807	26 (N=807)
MRPS18B	26.5849	0.06	(26.0, 27.0]	26	807	26 (N=807)
pk;ZAK	26.9391	0.7	(26.0, 27.0]	26	807	26 (N=807)
ALDH3A1	26.8422	0.22	(26.0, 27.0]	26	807	26 (N=807)
DKFZp566H1924;NPTN	26.7949	0.44	(26.0, 27.0]	26	807	26 (N=807)
CMTR1	26.0387	0.16	(26.0, 27.0]	26	807	26 (N=807)
CMC2	26.0549	0.2	(26.0, 27.0]	26	807	26 (N=807)
GLMN	26.4037	0.08	(26.0, 27.0]	26	807	26 (N=807)
DLG1	26.2496	0.46	(26.0, 27.0]	26	807	26 (N=807)
DMD	26.5976	0.46	(26.0, 27.0]	26	807	26 (N=807)
CLU	26.92	0	(26.0, 27.0]	26	807	26 (N=807)
GLRX5	26.9325	0.02	(26.0, 27.0]	26	807	26 (N=807)
CNOT10	26.1823	0.02	(26.0, 27.0]	26	807	26 (N=807)
GLTP	26.1066	0.1	(26.0, 27.0]	26	807	26 (N=807)
ADAM10	26.5277	0.18	(26.0, 27.0]	26	807	26 (N=807)
DNAJB12	26.2753	0.14	(26.0, 27.0]	26	807	26 (N=807)
ACY1;ABHD14A-ACY1	26.1298	0.5	(26.0, 27.0]	26	807	26 (N=807)
DNAJC10	26.4559	0.1	(26.0, 27.0]	26	807	26 (N=807)
GMPPA	26.9617	0	(26.0, 27.0]	26	807	26 (N=807)
EXOSC5	26.6234	0.06	(26.0, 27.0]	26	807	26 (N=807)
GMPPB	26.3063	0.04	(26.0, 27.0]	26	807	26 (N=807)
DNAJC13	26.7935	0.02	(26.0, 27.0]	26	807	26 (N=807)
ATP6AP1	26.8948	0.02	(26.0, 27.0]	26	807	26 (N=807)
CNOT3	26.2639	0.12	(26.0, 27.0]	26	807	26 (N=807)
CNOT7	26.4963	0.1	(26.0, 27.0]	26	807	26 (N=807)
CNPY3	26.4981	0.1	(26.0, 27.0]	26	807	26 (N=807)
DHODH	26.3495	0.2	(26.0, 27.0]	26	807	26 (N=807)
FAM208A	26.0982	0.04	(26.0, 27.0]	26	807	26 (N=807)
FAM207A	26.4848	0.08	(26.0, 27.0]	26	807	26 (N=807)
GET4	26.2042	0.1	(26.0, 27.0]	26	807	26 (N=807)
DHRS7	26.1281	0.12	(26.0, 27.0]	26	807	26 (N=807)
GGCX	26.116	0.16	(26.0, 27.0]	26	807	26 (N=807)
FAM114A1	26.2828	0.02	(26.0, 27.0]	26	807	26 (N=807)
COMMD3;COMMD3-BMI1	26.6342	0.5	(26.0, 27.0]	26	807	26 (N=807)
GGH	26.8354	0.28	(26.0, 27.0]	26	807	26 (N=807)
FAM107B	26.7889	0.02	(26.0, 27.0]	26	807	26 (N=807)
FAH	26.5636	0.02	(26.0, 27.0]	26	807	26 (N=807)
COIL	26.6092	0.08	(26.0, 27.0]	26	807	26 (N=807)
COG7	26.4198	0.1	(26.0, 27.0]	26	807	26 (N=807)
COG5	26.8847	0.18	(26.0, 27.0]	26	807	26 (N=807)
GINS2	26.6947	0.12	(26.0, 27.0]	26	807	26 (N=807)
GINS3	26.2169	0.26	(26.0, 27.0]	26	807	26 (N=807)
GINS4	26.8669	0.02	(26.0, 27.0]	26	807	26 (N=807)
GIT1	26.3808	0.24	(26.0, 27.0]	26	807	26 (N=807)
GLA	26.2392	0.04	(26.0, 27.0]	26	807	26 (N=807)
ATP6V1D	26.1002	0.06	(26.0, 27.0]	26	807	26 (N=807)
FAM21A;FAM21C	26.6954	0.42	(26.0, 27.0]	26	807	26 (N=807)
DNAJC19	26.0158	0.24	(26.0, 27.0]	26	807	26 (N=807)
GNA11;GNAQ	26.389	0.7	(26.0, 27.0]	26	807	26 (N=807)
BCAR1	26.4735	0.22	(26.0, 27.0]	26	807	26 (N=807)
GOLGB1	26.9829	0.02	(26.0, 27.0]	26	807	26 (N=807)
CLCC1	26.1624	0.28	(26.0, 27.0]	26	807	26 (N=807)
DPH5	26.4951	0.06	(26.0, 27.0]	26	807	26 (N=807)
CKS2	26.3582	0.12	(26.0, 27.0]	26	807	26 (N=807)
CKS1B	26.3873	0.1	(26.0, 27.0]	26	807	26 (N=807)
DPP9	26.7471	0.1	(26.0, 27.0]	26	807	26 (N=807)
BCAT2	26.9084	0.02	(26.0, 27.0]	26	807	26 (N=807)
DOHH	26.961	0.26	(26.0, 27.0]	26	807	26 (N=807)
ERMP1	26.3834	0.28	(26.0, 27.0]	26	807	26 (N=807)
BCKDHA	26.1333	0.16	(26.0, 27.0]	26	807	26 (N=807)
DRAP1	26.5129	0.04	(26.0, 27.0]	26	807	26 (N=807)
BCS1L	26.1788	0.02	(26.0, 27.0]	26	807	26 (N=807)
ERI1	26.3427	0.18	(26.0, 27.0]	26	807	26 (N=807)
BGN	26.8809	0.64	(26.0, 27.0]	26	807	26 (N=807)
ERGIC3	26.8789	0.1	(26.0, 27.0]	26	807	26 (N=807)
CHRAC1	26.5937	0.04	(26.0, 27.0]	26	807	26 (N=807)
BIN1	26.9616	0.04	(26.0, 27.0]	26	807	26 (N=807)
CIRBP	26.9452	0	(26.0, 27.0]	26	807	26 (N=807)
BCAP29	26.0654	0.22	(26.0, 27.0]	26	807	26 (N=807)
BAIAP2L1	26.376	0.2	(26.0, 27.0]	26	807	26 (N=807)
BAIAP2	26.5096	0.28	(26.0, 27.0]	26	807	26 (N=807)
ACTR8	26.249	0.28	(26.0, 27.0]	26	807	26 (N=807)
GNA13	26.4504	0.1	(26.0, 27.0]	26	807	26 (N=807)
ATP6V1G1	26.8442	0.18	(26.0, 27.0]	26	807	26 (N=807)
GNAI1	26.3868	0.02	(26.0, 27.0]	26	807	26 (N=807)
ATP6V1H	26.5969	0.02	(26.0, 27.0]	26	807	26 (N=807)
DNAJC21	26.6323	0	(26.0, 27.0]	26	807	26 (N=807)
EXOC4	26.4663	0.02	(26.0, 27.0]	26	807	26 (N=807)
EXOC3	26.0053	0.06	(26.0, 27.0]	26	807	26 (N=807)
EXOC2	26.4075	0.02	(26.0, 27.0]	26	807	26 (N=807)
CXADR	26.8602	0.1	(26.0, 27.0]	26	807	26 (N=807)
ATXN2	26.5626	0.06	(26.0, 27.0]	26	807	26 (N=807)
ANTXR1	26.1108	0.54	(26.0, 27.0]	26	807	26 (N=807)
DNASE2	26.5004	0.04	(26.0, 27.0]	26	807	26 (N=807)
GNE	26.3015	0.02	(26.0, 27.0]	26	807	26 (N=807)
AURKA	26.003	0.14	(26.0, 27.0]	26	807	26 (N=807)
AURKB	26.7223	0.12	(26.0, 27.0]	26	807	26 (N=807)
AXL	26.0468	0.76	(26.0, 27.0]	26	807	26 (N=807)
B4GALT1	26.7403	0.14	(26.0, 27.0]	26	807	26 (N=807)
BABAM1	26.4229	0.1	(26.0, 27.0]	26	807	26 (N=807)
ATP6V1F	26.5575	0.06	(26.0, 27.0]	26	807	26 (N=807)
COPS7B	26.3383	0.02	(26.0, 27.0]	26	807	26 (N=807)
COQ9	26.49	0.1	(26.0, 27.0]	26	807	26 (N=807)
DERA	26.2096	0.08	(26.0, 27.0]	26	807	26 (N=807)
ARAP1	26.2958	0.14	(26.0, 27.0]	26	807	26 (N=807)
ARHGEF10	26.0139	0.06	(26.0, 27.0]	26	807	26 (N=807)
FUNDC2	26.6773	0.28	(26.0, 27.0]	26	807	26 (N=807)
ARAF	26.1875	0.28	(26.0, 27.0]	26	807	26 (N=807)
DCTN3	26.5376	0.04	(26.0, 27.0]	26	807	26 (N=807)
CTBP1	26.955	0	(26.0, 27.0]	26	807	26 (N=807)
CSTF2T	26.2699	0.06	(26.0, 27.0]	26	807	26 (N=807)
AGTRAP	26.571	0.36	(26.0, 27.0]	26	807	26 (N=807)
DCP1A	26.2465	0.1	(26.0, 27.0]	26	807	26 (N=807)
FIP1L1	26.7102	0.02	(26.0, 27.0]	26	807	26 (N=807)
FHL3	26.4465	0.22	(26.0, 27.0]	26	807	26 (N=807)
ARIH1	26.4849	0.12	(26.0, 27.0]	26	807	26 (N=807)
DCTN4	26.5583	0	(26.0, 27.0]	26	807	26 (N=807)
FGF2	26.232	0.66	(26.0, 27.0]	26	807	26 (N=807)
AGO2	26.5039	0.44	(26.0, 27.0]	26	807	26 (N=807)
DCXR	26.7739	0.02	(26.0, 27.0]	26	807	26 (N=807)
GAA	26.2026	0.32	(26.0, 27.0]	26	807	26 (N=807)
GABARAPL2	26.753	0.08	(26.0, 27.0]	26	807	26 (N=807)
FHOD1	26.4106	0.12	(26.0, 27.0]	26	807	26 (N=807)
DCK	26.1232	0.14	(26.0, 27.0]	26	807	26 (N=807)
CTNNA2	26.3688	0.22	(26.0, 27.0]	26	807	26 (N=807)
DCAF7	26.1845	0.08	(26.0, 27.0]	26	807	26 (N=807)
CWF19L1	26.9301	0.06	(26.0, 27.0]	26	807	26 (N=807)
CWC15	26.1257	0.16	(26.0, 27.0]	26	807	26 (N=807)
CUTC	26.7691	0.12	(26.0, 27.0]	26	807	26 (N=807)
FLAD1	26.3245	0.08	(26.0, 27.0]	26	807	26 (N=807)
ARF6	26.0554	0.22	(26.0, 27.0]	26	807	26 (N=807)
DAG1	26.9313	0	(26.0, 27.0]	26	807	26 (N=807)
FMNL1	26.3777	0.1	(26.0, 27.0]	26	807	26 (N=807)
FN3KRP	26.7905	0.3	(26.0, 27.0]	26	807	26 (N=807)
FNDC3A	26.8046	0	(26.0, 27.0]	26	807	26 (N=807)
FKBP15	26.3462	0.12	(26.0, 27.0]	26	807	26 (N=807)
FNTA	26.3498	0.06	(26.0, 27.0]	26	807	26 (N=807)
FOCAD	26.4288	0.06	(26.0, 27.0]	26	807	26 (N=807)
CTSL	26.1826	0.32	(26.0, 27.0]	26	807	26 (N=807)
DBR1	26.1793	0.14	(26.0, 27.0]	26	807	26 (N=807)
FOXK1	26.6178	0.08	(26.0, 27.0]	26	807	26 (N=807)
AK3	26.577	0.04	(26.0, 27.0]	26	807	26 (N=807)
DBT	26.5699	0.04	(26.0, 27.0]	26	807	26 (N=807)
FRG1	26.3217	0.04	(26.0, 27.0]	26	807	26 (N=807)
AHNAK2	26.8329	0.02	(26.0, 27.0]	26	807	26 (N=807)
AGMAT	26.7735	0.36	(26.0, 27.0]	26	807	26 (N=807)
CSRP2	26.7776	0.26	(26.0, 27.0]	26	807	26 (N=807)
GABPA	26.2682	0.04	(26.0, 27.0]	26	807	26 (N=807)
GALE	26.598	0.1	(26.0, 27.0]	26	807	26 (N=807)
GBA	26.7841	0.06	(26.0, 27.0]	26	807	26 (N=807)
CPSF4	26.3638	0.06	(26.0, 27.0]	26	807	26 (N=807)
CPSF3L	26.3056	0.12	(26.0, 27.0]	26	807	26 (N=807)
ASF1B	26.5499	0.22	(26.0, 27.0]	26	807	26 (N=807)
DDX49	26.1607	0.06	(26.0, 27.0]	26	807	26 (N=807)
ASH2L	26.492	0.14	(26.0, 27.0]	26	807	26 (N=807)
APIP	26.9632	0.04	(26.0, 27.0]	26	807	26 (N=807)
GCDH	26.7878	0.02	(26.0, 27.0]	26	807	26 (N=807)
CPPED1	26.0305	0.06	(26.0, 27.0]	26	807	26 (N=807)
GCHFR	26.7295	0.34	(26.0, 27.0]	26	807	26 (N=807)
CPNE8	26.1719	0.3	(26.0, 27.0]	26	807	26 (N=807)
FAR1	26.9363	0	(26.0, 27.0]	26	807	26 (N=807)
ADPRHL2	26.0116	0.24	(26.0, 27.0]	26	807	26 (N=807)
DDX51	26.7158	0.18	(26.0, 27.0]	26	807	26 (N=807)
AP3S1	26.0145	0.14	(26.0, 27.0]	26	807	26 (N=807)
ADPGK	26.6748	0.16	(26.0, 27.0]	26	807	26 (N=807)
DENND4C	26.0984	0.66	(26.0, 27.0]	26	807	26 (N=807)
COX17	26.9138	0	(26.0, 27.0]	26	807	26 (N=807)
FAM91A1	26.5318	0.08	(26.0, 27.0]	26	807	26 (N=807)
DDX31	26.8223	0.14	(26.0, 27.0]	26	807	26 (N=807)
CHP1	26.1969	0.2	(26.0, 27.0]	26	807	26 (N=807)
ALDH6A1	26.5557	0.68	(26.0, 27.0]	26	807	26 (N=807)
APOL2	26.2687	0.2	(26.0, 27.0]	26	807	26 (N=807)
ARL2	26.995	0.58	(26.0, 27.0]	26	807	26 (N=807)
DDB2	26.8202	0.02	(26.0, 27.0]	26	807	26 (N=807)
ARL2;ARL2-SNX15	26.9398	0.46	(26.0, 27.0]	26	807	26 (N=807)
ARL6IP4	26.4961	0.1	(26.0, 27.0]	26	807	26 (N=807)
ARMC1	26.202	0.08	(26.0, 27.0]	26	807	26 (N=807)
GALM	26.1039	0.28	(26.0, 27.0]	26	807	26 (N=807)
GALNT1	26.9911	0.46	(26.0, 27.0]	26	807	26 (N=807)
ARMT1	26.8919	0	(26.0, 27.0]	26	807	26 (N=807)
CSNK1E;CSNK1D	26.2667	0.62	(26.0, 27.0]	26	807	26 (N=807)
FDXR	26.3085	0.02	(26.0, 27.0]	26	807	26 (N=807)
APPL1	26.7086	0.04	(26.0, 27.0]	26	807	26 (N=807)
CSK	26.9939	0.16	(26.0, 27.0]	26	807	26 (N=807)
ARPP19	26.496	0.16	(26.0, 27.0]	26	807	26 (N=807)
ASAH1	26.1689	0.06	(26.0, 27.0]	26	807	26 (N=807)
ASCC1	26.2392	0.08	(26.0, 27.0]	26	807	26 (N=807)
FBXL18	26.3643	0.2	(26.0, 27.0]	26	807	26 (N=807)
CRNKL1	26.4027	0.12	(26.0, 27.0]	26	807	26 (N=807)
AFAP1	26.5254	0.04	(26.0, 27.0]	26	807	26 (N=807)
APOO	26.1302	0.2	(26.0, 27.0]	26	807	26 (N=807)
CPT2	26.8831	0.06	(26.0, 27.0]	26	807	26 (N=807)
BIRC6	26.9586	0.1	(26.0, 27.0]	26	807	26 (N=807)
DNAJC3	26.4781	0.06	(26.0, 27.0]	26	807	26 (N=807)
CD3EAP	26.923	0.02	(26.0, 27.0]	26	807	26 (N=807)
CASP9	26.3535	0.34	(26.0, 27.0]	26	807	26 (N=807)
EHMT2	26.1756	0.16	(26.0, 27.0]	26	807	26 (N=807)
EHMT1	26.3769	0.12	(26.0, 27.0]	26	807	26 (N=807)
EHD4	26.8387	0.04	(26.0, 27.0]	26	807	26 (N=807)
GTF2B	26.6879	0.08	(26.0, 27.0]	26	807	26 (N=807)
EMC8	26.4658	0.14	(26.0, 27.0]	26	807	26 (N=807)
CDK12	26.0665	0.22	(26.0, 27.0]	26	807	26 (N=807)
ABCC1	26.7919	0	(26.0, 27.0]	26	807	26 (N=807)
BUB1B	26.5754	0.14	(26.0, 27.0]	26	807	26 (N=807)
CDC27	26.9798	0	(26.0, 27.0]	26	807	26 (N=807)
CBFB	26.8834	0.04	(26.0, 27.0]	26	807	26 (N=807)
ABCD1	26.3362	0.2	(26.0, 27.0]	26	807	26 (N=807)
EIF4G3	26.2193	0.44	(26.0, 27.0]	26	807	26 (N=807)
CDC23	26.7179	0	(26.0, 27.0]	26	807	26 (N=807)
CDC40	26.8486	0.16	(26.0, 27.0]	26	807	26 (N=807)
CDC16	26.6234	0.12	(26.0, 27.0]	26	807	26 (N=807)
GTPBP1	26.1259	0.16	(26.0, 27.0]	26	807	26 (N=807)
GTPBP10	26.8679	0.04	(26.0, 27.0]	26	807	26 (N=807)
CDKN2A	26.5207	0	(26.0, 27.0]	26	807	26 (N=807)
C21orf59	26.1628	0.08	(26.0, 27.0]	26	807	26 (N=807)
CAPN7	26.985	0.3	(26.0, 27.0]	26	807	26 (N=807)
BRK1	26.9477	0.06	(26.0, 27.0]	26	807	26 (N=807)
C20orf27	26.648	0.16	(26.0, 27.0]	26	807	26 (N=807)
ACOT2;ACOT1	26.9572	0.4	(26.0, 27.0]	26	807	26 (N=807)
ECD	26.2115	0	(26.0, 27.0]	26	807	26 (N=807)
CDK9	26.7882	0.1	(26.0, 27.0]	26	807	26 (N=807)
CDK7	26.3227	0.1	(26.0, 27.0]	26	807	26 (N=807)
ENG	26.7632	0.18	(26.0, 27.0]	26	807	26 (N=807)
CARS2	26.9853	0.06	(26.0, 27.0]	26	807	26 (N=807)
ABCB10	26.273	0.36	(26.0, 27.0]	26	807	26 (N=807)
ACBD6	26.0439	0.28	(26.0, 27.0]	26	807	26 (N=807)
CASP8	26.429	0.16	(26.0, 27.0]	26	807	26 (N=807)
EARS2	26.1246	0.1	(26.0, 27.0]	26	807	26 (N=807)
DYNLT1	26.5747	0.06	(26.0, 27.0]	26	807	26 (N=807)
CD99	26.399	0	(26.0, 27.0]	26	807	26 (N=807)
C17orf85	26.0708	0.18	(26.0, 27.0]	26	807	26 (N=807)
CCDC43	26.9559	0.02	(26.0, 27.0]	26	807	26 (N=807)
GTF3C2	26.6584	0.06	(26.0, 27.0]	26	807	26 (N=807)
CCDC50	26.1007	0.1	(26.0, 27.0]	26	807	26 (N=807)
ANAPC5	26.0368	0.08	(26.0, 27.0]	26	807	26 (N=807)
CCDC51	26.7752	0.12	(26.0, 27.0]	26	807	26 (N=807)
CCZ1B;CCZ1	26.2207	0.5	(26.0, 27.0]	26	807	26 (N=807)
CCDC22	26.3599	0.22	(26.0, 27.0]	26	807	26 (N=807)
ABLIM1	26.5186	0.26	(26.0, 27.0]	26	807	26 (N=807)
ABHD12	26.0353	0.3	(26.0, 27.0]	26	807	26 (N=807)
ABHD10	26.4344	0.04	(26.0, 27.0]	26	807	26 (N=807)
C11orf54	26.8873	0.16	(26.0, 27.0]	26	807	26 (N=807)
ELOVL5	26.5315	0.12	(26.0, 27.0]	26	807	26 (N=807)
CCNK	26.0662	0.24	(26.0, 27.0]	26	807	26 (N=807)
EEF2K	26.146	0.16	(26.0, 27.0]	26	807	26 (N=807)
ABI1	26.4184	0.3	(26.0, 27.0]	26	807	26 (N=807)
EHBP1L1	26.5871	0.18	(26.0, 27.0]	26	807	26 (N=807)
CCDC12	26.8166	0.16	(26.0, 27.0]	26	807	26 (N=807)
EED	26.2592	0.08	(26.0, 27.0]	26	807	26 (N=807)
C16orf62	26.0749	0.68	(26.0, 27.0]	26	807	26 (N=807)
GTF3C5	26.261	0.06	(26.0, 27.0]	26	807	26 (N=807)
CBX1	26.5531	0.1	(26.0, 27.0]	26	807	26 (N=807)
EDIL3	26.8634	0.74	(26.0, 27.0]	26	807	26 (N=807)
C12orf57	26.0394	0.02	(26.0, 27.0]	26	807	26 (N=807)
C12orf29	26.6555	0.28	(26.0, 27.0]	26	807	26 (N=807)
CD151	26.5562	0.42	(26.0, 27.0]	26	807	26 (N=807)
CD81	26.6618	0.76	(26.0, 27.0]	26	807	26 (N=807)
EMC2	26.8554	0.02	(26.0, 27.0]	26	807	26 (N=807)
GPHN	26.8279	0	(26.0, 27.0]	26	807	26 (N=807)
CC2D1A	26.4182	0.16	(26.0, 27.0]	26	807	26 (N=807)
GTF3C3	26.054	0.08	(26.0, 27.0]	26	807	26 (N=807)
CD2BP2	26.4357	0.18	(26.0, 27.0]	26	807	26 (N=807)
CCBL2	26.6197	0.1	(26.0, 27.0]	26	807	26 (N=807)
EMC3	26.6293	0.16	(26.0, 27.0]	26	807	26 (N=807)
EIF4EBP1	26.3354	0.08	(26.0, 27.0]	26	807	26 (N=807)
DYNLT3	26.1998	0.32	(26.0, 27.0]	26	807	26 (N=807)
ENO3	26.986	0.06	(26.0, 27.0]	26	807	26 (N=807)
C9orf64	26.9376	0.02	(26.0, 27.0]	26	807	26 (N=807)
GRN	26.9345	0.5	(26.0, 27.0]	26	807	26 (N=807)
CAMK1D	26.0847	0.42	(26.0, 27.0]	26	807	26 (N=807)
AAR2	26.8784	0.1	(26.0, 27.0]	26	807	26 (N=807)
DUSP3	26.9308	0.04	(26.0, 27.0]	26	807	26 (N=807)
HACL1	26.1654	0.18	(26.0, 27.0]	26	807	26 (N=807)
BRE	26.4407	0.02	(26.0, 27.0]	26	807	26 (N=807)
GRIPAP1	26.6208	0.16	(26.0, 27.0]	26	807	26 (N=807)
CA2	26.0759	0.64	(26.0, 27.0]	26	807	26 (N=807)
CHCHD2;CHCHD2P9	26.929	0	(26.0, 27.0]	26	807	26 (N=807)
CHCHD4	26.8919	0.04	(26.0, 27.0]	26	807	26 (N=807)
AMPD2	26.8055	0	(26.0, 27.0]	26	807	26 (N=807)
ALKBH5	26.4396	0.08	(26.0, 27.0]	26	807	26 (N=807)
C9orf114	26.7729	0.1	(26.0, 27.0]	26	807	26 (N=807)
DST	26.6617	0.64	(26.0, 27.0]	26	807	26 (N=807)
GPN1	26.5286	0.04	(26.0, 27.0]	26	807	26 (N=807)
CHEK1	26.2487	0.32	(26.0, 27.0]	26	807	26 (N=807)
AAMP	26.3752	0.02	(26.0, 27.0]	26	807	26 (N=807)
EPS15	26.1651	0.2	(26.0, 27.0]	26	807	26 (N=807)
ACTA2;ACTG2	26.4525	0.76	(26.0, 27.0]	26	807	26 (N=807)
CHMP1A	26.549	0.06	(26.0, 27.0]	26	807	26 (N=807)
DSC2	26.8943	0.72	(26.0, 27.0]	26	807	26 (N=807)
ERAL1	26.7323	0.06	(26.0, 27.0]	26	807	26 (N=807)
CHMP2B	26.1853	0.24	(26.0, 27.0]	26	807	26 (N=807)
BLM	26.2882	0.36	(26.0, 27.0]	26	807	26 (N=807)
HAGH	26.4723	0.04	(26.0, 27.0]	26	807	26 (N=807)
CHMP5	26.7729	0.02	(26.0, 27.0]	26	807	26 (N=807)
CHMP7	26.174	0.24	(26.0, 27.0]	26	807	26 (N=807)
EPN1	26.7474	0.02	(26.0, 27.0]	26	807	26 (N=807)
AARS2	26.6769	0.18	(26.0, 27.0]	26	807	26 (N=807)
CHAF1B	26.6528	0.06	(26.0, 27.0]	26	807	26 (N=807)
C5orf51	26.521	0.02	(26.0, 27.0]	26	807	26 (N=807)
CAP2	26.7905	0.64	(26.0, 27.0]	26	807	26 (N=807)
BRD3	26.0374	0.32	(26.0, 27.0]	26	807	26 (N=807)
BRD2	26.9053	0.18	(26.0, 27.0]	26	807	26 (N=807)
ACOX1	26.6719	0.04	(26.0, 27.0]	26	807	26 (N=807)
BRCC3	26.5643	0.04	(26.0, 27.0]	26	807	26 (N=807)
CETN2	26.1056	0.26	(26.0, 27.0]	26	807	26 (N=807)
CECR5	26.35	0.02	(26.0, 27.0]	26	807	26 (N=807)
CENPV	26.5727	0.18	(26.0, 27.0]	26	807	26 (N=807)
GSK3B	26.6033	0.14	(26.0, 27.0]	26	807	26 (N=807)
ANKMY2	26.1167	0.28	(26.0, 27.0]	26	807	26 (N=807)
ALDH16A1	26.4629	0.04	(26.0, 27.0]	26	807	26 (N=807)
EHD2	27.6196	0.02	(27.0, 28.0]	27	690	27 (N=690)
PPAN-P2RY11;PPAN	27.7122	0.24	(27.0, 28.0]	27	690	27 (N=690)
NDUFA13	27.4848	0	(27.0, 28.0]	27	690	27 (N=690)
NAPRT	27.9203	0.02	(27.0, 28.0]	27	690	27 (N=690)
NDUFA10	27.3217	0	(27.0, 28.0]	27	690	27 (N=690)
PMM2	27.938	0	(27.0, 28.0]	27	690	27 (N=690)
DDX10	27.3494	0.14	(27.0, 28.0]	27	690	27 (N=690)
ARFGAP1	27.5278	0	(27.0, 28.0]	27	690	27 (N=690)
NDUFB6	27.4493	0.02	(27.0, 28.0]	27	690	27 (N=690)
NCDN	27.5349	0	(27.0, 28.0]	27	690	27 (N=690)
NADK2	27.2163	0	(27.0, 28.0]	27	690	27 (N=690)
NCEH1	27.4196	0.02	(27.0, 28.0]	27	690	27 (N=690)
NCSTN	27.3221	0.1	(27.0, 28.0]	27	690	27 (N=690)
NDUFB9	27.1883	0	(27.0, 28.0]	27	690	27 (N=690)
PMVK	27.2101	0	(27.0, 28.0]	27	690	27 (N=690)
CYB5R1	27.5972	0.06	(27.0, 28.0]	27	690	27 (N=690)
TSTA3	27.6084	0	(27.0, 28.0]	27	690	27 (N=690)
EIF2B4	27.5124	0	(27.0, 28.0]	27	690	27 (N=690)
PIGS	27.4991	0.02	(27.0, 28.0]	27	690	27 (N=690)
PICALM	27.8946	0	(27.0, 28.0]	27	690	27 (N=690)
EFTUD1	27.5297	0.1	(27.0, 28.0]	27	690	27 (N=690)
PNO1	27.754	0	(27.0, 28.0]	27	690	27 (N=690)
PNPO	27.7888	0.04	(27.0, 28.0]	27	690	27 (N=690)
NCOA5	27.4992	0.04	(27.0, 28.0]	27	690	27 (N=690)
NDUFAF4	27.5051	0.04	(27.0, 28.0]	27	690	27 (N=690)
POLE3	27.6249	0.06	(27.0, 28.0]	27	690	27 (N=690)
ALG1	27.5153	0.12	(27.0, 28.0]	27	690	27 (N=690)
PHPT1	27.5153	0.02	(27.0, 28.0]	27	690	27 (N=690)
PKN2	27.8084	0.02	(27.0, 28.0]	27	690	27 (N=690)
POLRMT	27.1753	0.06	(27.0, 28.0]	27	690	27 (N=690)
UFD1L	27.9193	0	(27.0, 28.0]	27	690	27 (N=690)
DCUN1D1	27.2214	0.1	(27.0, 28.0]	27	690	27 (N=690)
DCUN1D5	27.0524	0.1	(27.0, 28.0]	27	690	27 (N=690)
POLDIP2	27.7966	0	(27.0, 28.0]	27	690	27 (N=690)
NDUFB11	27.7336	0.06	(27.0, 28.0]	27	690	27 (N=690)
POLR1B	27.2881	0	(27.0, 28.0]	27	690	27 (N=690)
EIF2D	27.0341	0.14	(27.0, 28.0]	27	690	27 (N=690)
DDI2	27.6409	0.12	(27.0, 28.0]	27	690	27 (N=690)
NDUFB5	27.6438	0.06	(27.0, 28.0]	27	690	27 (N=690)
POLR2C	27.6678	0.02	(27.0, 28.0]	27	690	27 (N=690)
TSPO	27.89	0.06	(27.0, 28.0]	27	690	27 (N=690)
UFL1	27.8097	0.04	(27.0, 28.0]	27	690	27 (N=690)
POLR1E	27.2512	0.04	(27.0, 28.0]	27	690	27 (N=690)
PLD3	27.3216	0	(27.0, 28.0]	27	690	27 (N=690)
PLCG1	27.04	0.1	(27.0, 28.0]	27	690	27 (N=690)
PLP2	27.8151	0.02	(27.0, 28.0]	27	690	27 (N=690)
POLR2H	27.7324	0	(27.0, 28.0]	27	690	27 (N=690)
DCAF8	27.1806	0.3	(27.0, 28.0]	27	690	27 (N=690)
DDRGK1	27.2017	0.14	(27.0, 28.0]	27	690	27 (N=690)
DARS2	27.7536	0	(27.0, 28.0]	27	690	27 (N=690)
DAP	27.9713	0.06	(27.0, 28.0]	27	690	27 (N=690)
DDAH1	27.4002	0	(27.0, 28.0]	27	690	27 (N=690)
NDUFA6	27.0831	0.14	(27.0, 28.0]	27	690	27 (N=690)
PKP3	27.7449	0.34	(27.0, 28.0]	27	690	27 (N=690)
EIF2B5	27.5602	0	(27.0, 28.0]	27	690	27 (N=690)
DAD1	27.0445	0.28	(27.0, 28.0]	27	690	27 (N=690)
POLA1	27.9702	0.02	(27.0, 28.0]	27	690	27 (N=690)
POLDIP3	27.8182	0.1	(27.0, 28.0]	27	690	27 (N=690)
NR3C1	27.0643	0.16	(27.0, 28.0]	27	690	27 (N=690)
TTC38	27.5805	0.16	(27.0, 28.0]	27	690	27 (N=690)
NUP43	27.475	0.04	(27.0, 28.0]	27	690	27 (N=690)
UBLCP1	27.1268	0.02	(27.0, 28.0]	27	690	27 (N=690)
NUP54	27.624	0.04	(27.0, 28.0]	27	690	27 (N=690)
NOL10	27.3864	0.04	(27.0, 28.0]	27	690	27 (N=690)
NOC4L	27.8824	0.06	(27.0, 28.0]	27	690	27 (N=690)
UBQLN2	27.0295	0.04	(27.0, 28.0]	27	690	27 (N=690)
ANKHD1	27.9286	0.04	(27.0, 28.0]	27	690	27 (N=690)
NMD3	27.9221	0.02	(27.0, 28.0]	27	690	27 (N=690)
NLE1	27.2354	0.04	(27.0, 28.0]	27	690	27 (N=690)
DYNC1LI2	27.6228	0.02	(27.0, 28.0]	27	690	27 (N=690)
NVL	27.2932	0.16	(27.0, 28.0]	27	690	27 (N=690)
NIPBL	27.0191	0	(27.0, 28.0]	27	690	27 (N=690)
DNAJC11	27.8113	0.02	(27.0, 28.0]	27	690	27 (N=690)
DNAJB6	27.0404	0.36	(27.0, 28.0]	27	690	27 (N=690)
ORC3	27.155	0.02	(27.0, 28.0]	27	690	27 (N=690)
ORC4	27.1573	0.7	(27.0, 28.0]	27	690	27 (N=690)
OSBPL10	27.03	0.08	(27.0, 28.0]	27	690	27 (N=690)
ANKFY1	27.2428	0	(27.0, 28.0]	27	690	27 (N=690)
DNAJA4	27.8376	0.3	(27.0, 28.0]	27	690	27 (N=690)
OSBPL9	27.1961	0.04	(27.0, 28.0]	27	690	27 (N=690)
UBAP2	27.7232	0	(27.0, 28.0]	27	690	27 (N=690)
OSTF1	27.1746	0.02	(27.0, 28.0]	27	690	27 (N=690)
NHP2	27.5011	0	(27.0, 28.0]	27	690	27 (N=690)
NUP37	27.8492	0	(27.0, 28.0]	27	690	27 (N=690)
OTULIN	27.6551	0.02	(27.0, 28.0]	27	690	27 (N=690)
NOL7	27.3584	0.2	(27.0, 28.0]	27	690	27 (N=690)
UBE2O	27.9923	0.02	(27.0, 28.0]	27	690	27 (N=690)
NRBP1	27.8435	0	(27.0, 28.0]	27	690	27 (N=690)
NSA2	27.8113	0	(27.0, 28.0]	27	690	27 (N=690)
DPY30	27.6056	0.02	(27.0, 28.0]	27	690	27 (N=690)
NPR3	27.4248	0.66	(27.0, 28.0]	27	690	27 (N=690)
UBE2V2	27.3481	0.06	(27.0, 28.0]	27	690	27 (N=690)
UBE2S	27.086	0.08	(27.0, 28.0]	27	690	27 (N=690)
NSUN5	27.5335	0.18	(27.0, 28.0]	27	690	27 (N=690)
UBE2Z	27.5845	0.02	(27.0, 28.0]	27	690	27 (N=690)
DPM3	27.1383	0.34	(27.0, 28.0]	27	690	27 (N=690)
UBE3C	27.1472	0.12	(27.0, 28.0]	27	690	27 (N=690)
ANKRD28	27.1462	0.22	(27.0, 28.0]	27	690	27 (N=690)
NTPCR	27.446	0	(27.0, 28.0]	27	690	27 (N=690)
NOP14	27.8778	0.06	(27.0, 28.0]	27	690	27 (N=690)
DUSP12	27.0384	0.04	(27.0, 28.0]	27	690	27 (N=690)
NUBP2	27.1908	0.02	(27.0, 28.0]	27	690	27 (N=690)
UBL5	27.535	0.26	(27.0, 28.0]	27	690	27 (N=690)
NUCB2;Nucb2	27.0918	0.2	(27.0, 28.0]	27	690	27 (N=690)
NUCKS1	27.5675	0.12	(27.0, 28.0]	27	690	27 (N=690)
NUDCD2	27.429	0	(27.0, 28.0]	27	690	27 (N=690)
ANKRD17	27.0951	0.06	(27.0, 28.0]	27	690	27 (N=690)
NOL9	27.89	0.04	(27.0, 28.0]	27	690	27 (N=690)
NUDCD3	27.1682	0.12	(27.0, 28.0]	27	690	27 (N=690)
DNPH1	27.3465	0.26	(27.0, 28.0]	27	690	27 (N=690)
NOL8	27.0506	0.22	(27.0, 28.0]	27	690	27 (N=690)
OXA1L	27.1202	0.06	(27.0, 28.0]	27	690	27 (N=690)
UBA52;UBC;UBB;RPS27A	27.3752	0.58	(27.0, 28.0]	27	690	27 (N=690)
UBA3	27.5085	0	(27.0, 28.0]	27	690	27 (N=690)
PDE3A	27.6326	0.02	(27.0, 28.0]	27	690	27 (N=690)
PDE4D	27.8416	0.64	(27.0, 28.0]	27	690	27 (N=690)
NELFCD;TH1L	27.5154	0.04	(27.0, 28.0]	27	690	27 (N=690)
PDHX	27.7432	0.04	(27.0, 28.0]	27	690	27 (N=690)
PDLIM7	27.7089	0.02	(27.0, 28.0]	27	690	27 (N=690)
NELFA	27.1272	0.02	(27.0, 28.0]	27	690	27 (N=690)
DHCR24	27.529	0.02	(27.0, 28.0]	27	690	27 (N=690)
DENR	27.3715	0.06	(27.0, 28.0]	27	690	27 (N=690)
TUBB4A	27.1367	0.52	(27.0, 28.0]	27	690	27 (N=690)
NEDD8;NEDD8-MDP1	27.8804	0.08	(27.0, 28.0]	27	690	27 (N=690)
PELO	27.2969	0.02	(27.0, 28.0]	27	690	27 (N=690)
PFDN4	27.2068	0.04	(27.0, 28.0]	27	690	27 (N=690)
DDX52	27.1026	0.04	(27.0, 28.0]	27	690	27 (N=690)
EEF1A2	27.3266	0.36	(27.0, 28.0]	27	690	27 (N=690)
AP3M1	27.9485	0.06	(27.0, 28.0]	27	690	27 (N=690)
TTN	27.0907	0.34	(27.0, 28.0]	27	690	27 (N=690)
NDUFV2	27.5726	0	(27.0, 28.0]	27	690	27 (N=690)
NDUFV1	27.3472	0.02	(27.0, 28.0]	27	690	27 (N=690)
DDX50	27.494	0	(27.0, 28.0]	27	690	27 (N=690)
TTC9C	27.1238	0.02	(27.0, 28.0]	27	690	27 (N=690)
PHAX	27.1215	0	(27.0, 28.0]	27	690	27 (N=690)
ANAPC1	27.1206	0.14	(27.0, 28.0]	27	690	27 (N=690)
UBXN7	27.2057	0.04	(27.0, 28.0]	27	690	27 (N=690)
[truncated: 2,406 more rows]

## Sheet: 2e
bin	model	mean	ci_low	ci_high
23 (N=107)	BPCA	0.503029	0.43416	0.576044
23 (N=107)	DAE	0.572082	0.488121	0.658161
23 (N=107)	CF	0.548577	0.46421	0.638713
23 (N=107)	VAE	0.567611	0.487279	0.648599
23 (N=107)	RF	0.573174	0.506165	0.642804
24 (N=4,772)	BPCA	0.639779	0.626316	0.655526
24 (N=4,772)	DAE	0.663279	0.646597	0.679659
24 (N=4,772)	CF	0.650761	0.63537	0.664588
24 (N=4,772)	VAE	0.660849	0.644371	0.675837
24 (N=4,772)	RF	0.681998	0.66577	0.699155
25 (N=21,723)	BPCA	0.68046	0.673094	0.688077
25 (N=21,723)	DAE	0.69142	0.683413	0.69938
25 (N=21,723)	CF	0.686794	0.679236	0.694919
25 (N=21,723)	VAE	0.711316	0.703082	0.719436
25 (N=21,723)	RF	0.72566	0.71795	0.733689
26 (N=23,661)	BPCA	0.674259	0.666245	0.682586
26 (N=23,661)	DAE	0.678531	0.67005	0.686676
26 (N=23,661)	CF	0.685448	0.67736	0.693737
26 (N=23,661)	VAE	0.719605	0.711062	0.727784
26 (N=23,661)	RF	0.739944	0.730592	0.748522
27 (N=15,407)	BPCA	0.554648	0.545389	0.563844
27 (N=15,407)	DAE	0.55658	0.547294	0.566662
27 (N=15,407)	CF	0.571163	0.561567	0.580596
27 (N=15,407)	VAE	0.604281	0.594115	0.615168
27 (N=15,407)	RF	0.622958	0.612886	0.633113
28 (N=11,983)	BPCA	0.423113	0.414511	0.431981
28 (N=11,983)	DAE	0.426931	0.418875	0.435992
28 (N=11,983)	CF	0.441941	0.432638	0.45088
28 (N=11,983)	VAE	0.467689	0.457938	0.477725
28 (N=11,983)	RF	0.482063	0.47248	0.492157
29 (N=9,149)	BPCA	0.357558	0.347728	0.367458
29 (N=9,149)	DAE	0.363564	0.35375	0.37418
29 (N=9,149)	CF	0.386266	0.374929	0.396528
29 (N=9,149)	VAE	0.40334	0.392403	0.415538
29 (N=9,149)	RF	0.412909	0.401705	0.424607
30 (N=7,002)	BPCA	0.287107	0.277894	0.296894
30 (N=7,002)	DAE	0.297128	0.287453	0.306868
30 (N=7,002)	CF	0.312517	0.301698	0.322
30 (N=7,002)	VAE	0.332012	0.321639	0.343147
30 (N=7,002)	RF	0.342193	0.330906	0.353843
31 (N=4,550)	BPCA	0.23915	0.229667	0.249285
31 (N=4,550)	DAE	0.249073	0.24048	0.259201
31 (N=4,550)	CF	0.270889	0.260533	0.281113
31 (N=4,550)	VAE	0.286532	0.275269	0.297494
31 (N=4,550)	RF	0.296354	0.284775	0.30731
32 (N=2,678)	BPCA	0.281045	0.261304	0.301793
32 (N=2,678)	DAE	0.288823	0.268375	0.311279
32 (N=2,678)	CF	0.315148	0.295645	0.336615
32 (N=2,678)	VAE	0.33591	0.313644	0.358758
32 (N=2,678)	RF	0.348237	0.324101	0.375128
33 (N=1,592)	BPCA	0.178949	0.166826	0.192348
33 (N=1,592)	DAE	0.180243	0.169102	0.191852
33 (N=1,592)	CF	0.212644	0.200357	0.22674
33 (N=1,592)	VAE	0.21631	0.20285	0.231175
33 (N=1,592)	RF	0.220797	0.206871	0.237238
34 (N=763)	BPCA	0.277493	0.233398	0.324998
34 (N=763)	DAE	0.299572	0.247663	0.352286
34 (N=763)	CF	0.320603	0.273709	0.376995
34 (N=763)	VAE	0.327078	0.277681	0.386383
34 (N=763)	RF	0.347643	0.293547	0.405908
35 (N=328)	BPCA	0.214804	0.164361	0.280209
35 (N=328)	DAE	0.216684	0.165568	0.280183
35 (N=328)	CF	0.281923	0.226367	0.347391
35 (N=328)	VAE	0.252406	0.199857	0.312957
35 (N=328)	RF	0.272366	0.218784	0.339935
36 (N=176)	BPCA	0.184876	0.148082	0.225035
36 (N=176)	DAE	0.183723	0.143735	0.227221
36 (N=176)	CF	0.257843	0.221316	0.302861
36 (N=176)	VAE	0.203222	0.171677	0.240151
36 (N=176)	RF	0.217862	0.183889	0.254015
37 (N=11)	BPCA	0.843144	0.514497	1.27713
37 (N=11)	DAE	1.48812	0.703349	2.46763
37 (N=11)	CF	1.18896	0.752293	1.66208
37 (N=11)	VAE	1.29479	0.476945	2.25925
37 (N=11)	RF	1.55845	0.743559	2.46938

## Sheet: 2f
bin	model	mean	ci_low	ci_high
23 (N=52)	IMPSEQ	0.67734	0.527418	0.846995
23 (N=52)	BPCA	0.668134	0.515827	0.824901
23 (N=52)	CF	0.655917	0.519659	0.797554
23 (N=52)	VAE	0.772495	0.646654	0.910187
23 (N=52)	DAE	0.687432	0.522962	0.858255
24 (N=648)	IMPSEQ	0.662939	0.617637	0.70931
24 (N=648)	BPCA	0.679807	0.637124	0.727003
24 (N=648)	CF	0.670168	0.626278	0.714905
24 (N=648)	VAE	0.737136	0.687927	0.788225
24 (N=648)	DAE	0.787612	0.737699	0.839173
25 (N=1,764)	IMPSEQ	0.726114	0.698231	0.755114
25 (N=1,764)	BPCA	0.734794	0.704276	0.765337
25 (N=1,764)	CF	0.732571	0.701805	0.761591
25 (N=1,764)	VAE	0.773684	0.743648	0.805837
25 (N=1,764)	DAE	0.792975	0.760205	0.826054
26 (N=1,959)	IMPSEQ	0.66725	0.638847	0.696974
26 (N=1,959)	BPCA	0.676223	0.647499	0.706287
26 (N=1,959)	CF	0.686437	0.659725	0.71767
26 (N=1,959)	VAE	0.720823	0.692009	0.754736
26 (N=1,959)	DAE	0.743379	0.711703	0.775395
27 (N=1,419)	IMPSEQ	0.588005	0.561448	0.618731
27 (N=1,419)	BPCA	0.594284	0.56316	0.62568
27 (N=1,419)	CF	0.61214	0.58208	0.643921
27 (N=1,419)	VAE	0.632563	0.59979	0.667637
27 (N=1,419)	DAE	0.650671	0.615541	0.684924
28 (N=1,165)	IMPSEQ	0.491292	0.455603	0.528719
28 (N=1,165)	BPCA	0.484821	0.450685	0.520428
28 (N=1,165)	CF	0.499802	0.46266	0.534625
28 (N=1,165)	VAE	0.512588	0.479079	0.550127
28 (N=1,165)	DAE	0.531214	0.497017	0.568624
29 (N=852)	IMPSEQ	0.347405	0.315091	0.382301
29 (N=852)	BPCA	0.341481	0.312271	0.373591
29 (N=852)	CF	0.377405	0.346465	0.411572
29 (N=852)	VAE	0.373675	0.341042	0.408007
29 (N=852)	DAE	0.398905	0.359554	0.441163
30 (N=563)	IMPSEQ	0.291277	0.259701	0.327593
30 (N=563)	BPCA	0.282118	0.252026	0.317591
30 (N=563)	CF	0.319471	0.286753	0.356419
30 (N=563)	VAE	0.3125	0.275445	0.353421
30 (N=563)	DAE	0.317742	0.28364	0.356876
31 (N=383)	IMPSEQ	0.262341	0.222829	0.311965
31 (N=383)	BPCA	0.251866	0.216185	0.294836
31 (N=383)	CF	0.279368	0.23498	0.329081
31 (N=383)	VAE	0.299388	0.25413	0.349158
31 (N=383)	DAE	0.30555	0.263289	0.355748
32 (N=271)	IMPSEQ	0.253077	0.197477	0.327587
32 (N=271)	BPCA	0.265667	0.209981	0.339224
32 (N=271)	CF	0.293377	0.234123	0.370336
32 (N=271)	VAE	0.298184	0.241018	0.381759
32 (N=271)	DAE	0.308417	0.251649	0.385818
33 (N=140)	IMPSEQ	0.213338	0.162106	0.272091
33 (N=140)	BPCA	0.234125	0.175999	0.309032
33 (N=140)	CF	0.264428	0.195876	0.340423
33 (N=140)	VAE	0.248815	0.184912	0.325813
33 (N=140)	DAE	0.260984	0.199355	0.338183
34 (N=65)	IMPSEQ	0.492238	0.178832	0.921587
34 (N=65)	BPCA	0.489287	0.203454	0.895632
34 (N=65)	CF	0.480294	0.207929	0.856646
34 (N=65)	VAE	0.485087	0.176778	0.925509
34 (N=65)	DAE	0.574024	0.225489	1.03403
35 (N=28)	IMPSEQ	0.338424	0.165879	0.553306
35 (N=28)	BPCA	0.336774	0.203352	0.511688
35 (N=28)	CF	0.345664	0.228739	0.498446
35 (N=28)	VAE	0.299486	0.193382	0.441391
35 (N=28)	DAE	0.352733	0.18239	0.544324
36 (N=17)	IMPSEQ	0.138282	0.0955229	0.183922
36 (N=17)	BPCA	0.164374	0.109871	0.222223
36 (N=17)	CF	0.15818	0.0954332	0.225839
36 (N=17)	VAE	0.163889	0.0948495	0.246074
36 (N=17)	DAE	0.158219	0.100438	0.228362
37 (N=1)	IMPSEQ	0.185538
37 (N=1)	BPCA	0.0442767
37 (N=1)	CF	0.05461
37 (N=1)	VAE	0.232123
37 (N=1)	DAE	0.025537

## Sheet: 2g
bin	observed	BPCA	DAE	CF	VAE
(19, 20]	10	2	2	0	1
(20, 21]	103	19	17	4	6
(21, 22]	767	202	194	133	75
(22, 23]	3437	1591	1425	1445	986
(23, 24]	9665	6562	6394	6479	5912
(24, 25]	14551	14314	13941	14394	14300
(25, 26]	12726	16256	16304	16354	16798
(26, 27]	11390	13717	14000	13723	14251
(27, 28]	11903	12458	12620	12551	12794
(28, 29]	11268	11200	11194	11180	11272
(29, 30]	9373	9289	9357	9281	9364
(30, 31]	7077	6977	7035	7056	6909
(31, 32]	5076	4859	4907	4845	4862
(32, 33]	3116	3094	3112	3077	3045
(33, 34]	1786	1782	1773	1782	1773
(34, 35]	952	913	955	950	899
(35, 36]	417	400	407	401	399
(36, 37]	211	192	192	188	185
(37, 38]	62	62	62	57	62

## Sheet: 3a
model	data level	MAE	text
DAE	PG.ProteinAccessions	0.524646	LD: 25 HL: 64
TRKNN	PG.ProteinAccessions	0.531562
CF	PG.ProteinAccessions	0.537283	LD: 50
RF	PG.ProteinAccessions	0.54101
VAE	PG.ProteinAccessions	0.548377	LD: 10 HL: 64

[truncated: 57 more sheets: 3b, 3c, 3d, 3e, 3f, 4a, 4b, 4c, 4d, 4e, 4f, 4g, S2a, S2b, S2c, S3a, S3b, S4a, S4b, S4c …]
